# Supplementary material for: During infection of epithelial cells Salmonella enterica serovar Typhimurium undergoes a time-dependent transcriptional adaptation that results in simultaneous expression of three type 3 secretion systems
Source: Cell Microbiol. 2008 Apr 1;10(4):958–84. doi: 10.1111/j.1462-5822.2007.01099.x (PMC2343689; doi:10.1111/j.1462-5822.2007.01099.x)
Supplement: Table S1 — The in vivo gene expression profile of S. Typhimurium SL1344 strain (4747 gene data set in MS Excel format). [file cmi0010-0958-SD2.xls]

## Sheet: Sheet1
Table S1. The in vivo gene expression profile of S. Typhimurium SL1344 strain (4747 gene data set in MS EXCEL format).			LB Mid-logarithmic culture				Macrophage 4h post infection					Macrophage 8h post infection					Macrophage 12h post infection					HeLa 2h post infection					HeLa 4h post infection					HeLa 6h post infection
Systematic name	Common name	Description	Expression level relative to LB Control	Std Deviation	Ratio sample/reference DNA		Expression level relative to LB Control	Std Deviation	Ratio sample/reference DNA	P-value		Expression level relative to LB Control	Std Deviation	Ratio sample/reference DNA	P-value		Expression level relative to LB Control	Std Deviation	Ratio sample/reference DNA	P-value		Expression level relative to LB Control	Std Deviation	Ratio sample/reference DNA	P-value		Expression level relative to LB Control	Std Deviation	Ratio sample/reference DNA	P-value		Expression level relative to LB Control	Std Deviation	Ratio sample/reference DNA	P-value	Genbank	Product
STM0001	thrL	similar to E. coli thr operon leader peptide (AAC73112.1); Blastp hit to AAC73112.1 (21 aa), 85-1073758644dentity in aa 1 - 21; thr operon leader peptide [Salmonella typhimurium LT2].	0.992592	0.17268	0.981422		1.82287	1.2815	2.01613	0.315		1.13767	0.989746	1.17648	0.7		2.37308	0.903737	2.38375	0.0436		5.61912	0.792501	5.515	0.015					1		5.67544		5.57	0.127	AAL18965	thr operon leader peptide
STM0002	thrA	bifunctional; N-terminaus is aspartokinase I and C terminus is homoserine dehydrogenase I; similar to E. coli aspartokinase I, homoserine dehydrogenase I (AAC73113.1); Blastp hit to AAC73113.1 (820 aa), 94% identity in aa 1 - 820; aspartokinase I; homoser	0.999912	0.0723476	0.681321		3.529	0.92996	2.4573	0.00487		2.51361	0.963716	1.74055	0.00911		2.58426	0.864131	1.76191	0.00107		7.95926	4.29222	5.95	0.0161		3.91817	0.751584	2.67	0.012		4.34894	0.756147	2.9675	0.00043	AAL18966	aspartokinase I , bifunctional enxyme N-terminal is aspartokinaseI and C-terminal is homoserine dehydrogenase I
STM0003	thrB	similar to E. coli homoserine kinase (AAC73114.1); Blastp hit to AAC73114.1 (310 aa), 93% identity in aa 1 - 308; homoserine kinase [Salmonella typhimurium LT2].	0.999947	0.0722693	2.14387		2.8795	0.900491	6.17897	0.000162		1.38093	0.935819	2.96604	0.00837		2.21061	0.878792	4.79008	0.0172		2.69487	0.845403	5.9375	0.0219		2.23047	0.755981	4.795	0.0297		1.9939	0.817782	4.495	0.114	AAL18967	homoserine kinase
STM0004	thrC	similar to E. coli threonine synthase (AAC73115.1); Blastp hit to AAC73115.1 (428 aa), 93% identity in aa 1 - 428; threonine synthase [Salmonella typhimurium LT2].								1					1					1					1					1					1	AAL18968	threonine synthase
STM0005	yaaA	similar to E. coli orf, hypothetical protein (AAC73117.1); Blastp hit to AAC73117.1 (258 aa), 86% identity in aa 1 - 257; putative cytoplasmic protein [Salmonella typhimurium LT2].	0.998361	0.0810213	2.15192		0.651277	0.900207	1.40461	0.00692		0.561943	0.934846	1.21229	0.00356		0.484745	0.86344	1.04366	0.00311		0.532734	0.818114	1.155	0.0149		0.687191	0.751775	1.48	0.0663		0.596518	0.754975	1.285	0.00406	AAL18969	putative cytoplasmic protein
STM0006	yaaJ	AGCS family; similar to E. coli inner membrane transport protein (AAC73118.1); Blastp hit to AAC73118.1 (476 aa), 76% identity in aa 1 - 476; putative alanine/glycine transport protein [Salmonella typhimurium LT2].	0.99904	0.0722955	0.783959		1.60069	0.899288	1.25518	0.00073		1.40579	0.941238	1.10725	0.0286		1.03522	0.864184	0.812418	0.586		1.4644	0.817297	1.15	0.00994		1.29758	0.750837	1.0175	0.0663		1.20422	0.757118	0.94625	0.0817	AAL18970	putative AGCS family, alanine/glycine transport protein
STM0007	talB	similar to E. coli transaldolase B (AAC73119.1); Blastp hit to AAC73119.1 (317 aa), 94% identity in aa 1 - 317; transaldolase B [Salmonella typhimurium LT2].	0.995471	0.13485	32.0844		0.118621	0.899215	3.84865	0.000685		0.083434	0.933697	2.72117	0.000843		0.169214	0.863324	5.43512	0.00145		0.219421	0.814231	7.0975	0.00233		0.351312	0.751726	11.3	0.0368		0.371358	0.754821	11.925	0.0017	AAL18971	transaldolase B
STM0008	mog	Ortholog of E. coli required for the efficient incorporation of molybdate into molybdoproteins (AAC73120.1); Blastp hit to AAC73120.1 (195 aa), 91% identity in aa 1 - 192	0.996519	0.118174	1.87509		0.583379	0.906293	1.10986	0.0371		0.590302	0.939236	1.11749	0.0268		0.50377	0.865508	0.949844	0.0175		0.59319	0.822625	1.12625	0.049		0.681885	0.752016	1.28	0.097		0.708946	0.756587	1.3325	0.0316	AAL18972	putative molybdochetalase in molybdopterine biosynthesis
STM0009	yaaH	similar to E. coli orf, hypothetical protein (AAC73121.1); Blastp hit to AAC73121.1 (188 aa), 90% identity in aa 1 - 188; putative regulatory protein [Salmonella typhimurium LT2].	0.926207	0.563111	0.944034		1.22087	0.901735	1.15507	0.372		1.28965	0.939087	1.2219	0.306		1.04156	0.86332	0.983351	0.744		1.10353	0.868592	1.0895	0.71		1.50902	0.751675	1.425	0.4		0.828372	0.756416	0.78375	0.74	AAL18973	putative regulator
STM0010	htgA	functions on sigma 32 promoters permitting growth at high temperature; similar to E. coli putative oxidoreductase (AAC73122.1); Blastp hit to AAC73122.1 (237 aa), 87% identity in aa 1 - 236; positive sigma H regulator [Salmonella typhimurium LT2].	0.996336	0.121254	0.264131		1.33273	0.934528	0.36396	0.302		1.73317	0.975597	0.466021	0.0491		1.19951	0.874356	0.320184	0.332		2.63001	0.81642	0.69625	0.00224		2.00756	0.757076	0.532	0.0581		2.31586	0.793427	0.628	0.0365	AAL18974	positive regulator for sigma H (sigma 32) promoters, permitting growth at high temperature
STM0011	yaaI	similar to E. coli orf, hypothetical protein (AAC73124.1); Blastp hit to AAC73124.1 (134 aa), 81% identity in aa 1 - 134; putative periplasmic protein [Salmonella typhimurium LT2].	0.999776	0.07226	0.376591		0.728754	0.906277	0.277297	0.0862		0.854643	0.950067	0.324562	0.279		0.677918	0.876199	0.260484	0.159		2.76323	0.817474	1.043	0.0012		3.03553	0.754485	1.145	0.0197		2.92686	0.774646	1.115	0.00657	AAL18975	putative periplasmic protein
STM0012	dnaK	DNAK protein; heat shock protein 70; HSP70; involved in DNA biosynthesis and cell division; (SW:DNAK_SALTY); chaperone Hsp70 [Salmonella typhimurium LT2].	0.997097	0.107897	23.6979		0.751274	0.901366	17.8608	0.0422		0.412924	0.934187	9.80793	0.00138		0.778617	0.864423	18.4763	0.0623		1.19917	0.821457	28.7	0.304		1.50182	0.755881	35.7	0.104		1.6721	0.760994	39.8	0.0168	AAL18976	chaperone Hsp70 in DNA biosynthesis/cell division
STM0013	dnaJ	chaperone protein DnaJ; GrpE; stimulates ATPase activity of DnaK; (SW:DNAJ_SALTY); heat shock protein DnaJ [Salmonella typhimurium LT2].	0.85068	0.841615	3.56086		2.48684	0.921368	8.96146	0.067		1.6804	0.973401	6.15772	0.214		2.58902	0.869735	9.25361	0.112		2.83509	0.814106	10.0975	0.0561		3.51813	0.752273	12.55	0.187		3.88865	0.771952	14	0.0382	AAL18977	heat shock protein, DnaJ and GrpE stimulates ATPase activity of DnaK
STM0014	STM0014	similar to E. coli putative transcriptional regulator LYSR-type (AAC73704.1); Blastp hit to AAC73704.1 (300 aa), 25% identity in aa 8 - 296; putative LysR family transcriptional regulator [Salmonella typhimurium LT2].	0.99992	0.0723442	0.265207		1.5502	0.913735	0.414872	0.0551		2.05034	0.956902	0.544739	0.000974		2.0264	0.889289	0.54767	0.0409		2.43758	0.835561	0.65875	0.0173		1.90589	0.755114	0.5065	0.0324		1.79449	0.76827	0.4815	0.0296	AAL18978	putative transcriptional regulator, LysR family
STM0015	STM0015	putative bacteriophage protein [Salmonella typhimurium LT2].	0.999907	0.0723491	0.124912		1.97346	0.916019	0.248775	0.00959		2.22687	1.09556	0.291624	0.0666		2.04392	0.89439	0.261085	0.0476		2.78123	0.835318	0.35075	0.00539		3.69224	0.7543	0.4615	0.014		1.81203	0.77908	0.23125	0.0554	AAL18979	putative bacteriophage protein
STM0016	STM0016	hypothetical protein [Salmonella typhimurium LT2].	0.996739	0.114375	0.0934273		2.01818	0.902967	0.188743	0.00136		2.68624	1.08844	0.256057	0.0122		2.58243	0.866662	0.241653	0.00406		2.90997	0.834245	0.2765	0.0106		2.74008	0.754092	0.256	0.0265		2.54102	0.76631	0.23875	0.00509	AAL18980	putative protein
STM0017	STM0017	similar to E. coli putative sensory transducer (AAC75886.1); Blastp hit to AAC75886.1 (269 aa), 30% identity in aa 3 - 109; putative protein [Salmonella typhimurium LT2].	0.99995	0.0723318	0.163285		2.28638	0.928386	0.379932	0.0134		2.01378	1.00636	0.331936	0.009		2.38397	0.867537	0.390362	0.0037		5.12865	2.0896	0.88575	0.0154		4.22494	0.752367	0.6905	0.014		4.32079	0.756303	0.70625	0.000285	AAL18981	putative protein
STM0018	STM0018	putative exochitinase [Salmonella typhimurium LT2].	0.996706	0.114945	0.1097		9.43216	2.40118	1.05732	0.00126		16.3419	4.20544	1.83563	0.000905		9.77685	0.866811	1.07409	0.00101		5.37171	1.0603	0.59775	0.00289		4.36643	0.753255	0.479	0.0197		5.56056	0.764937	0.61325	0.0012	AAL18982	putative exochitinase
STM0019	STM0019	putative hydroxymethyltransferase [Salmonella typhimurium LT2].	0.998493	0.0776802	0.101105		3.44154	0.912276	0.350417	0.0013		6.15246	1.05365	0.625373	0.000519		4.04078	0.879435	0.412644	0.0053		2.5652	0.854935	0.269	0.035		1.54954	0.806482	0.163	0.322		1.82869	0.769909	0.187	0.0285	AAL18983	putative hydroxymethyltransferase
STM0020	STM0020	similar to E. coli orf, hypothetical protein (AAC73478.1); Blastp hit to AAC73478.1 (222 aa), 32% identity in aa 21 - 222; putative cytoplasmic protein [Salmonella typhimurium LT2].	0.996566	0.117367	0.0614301		2.59371	0.950826	0.16292	0.0152		2.3859	1.45717	0.16237	0.141		3.43734	0.867618	0.211285	0.00202		2.58234	0.825038	0.15925	0.00335		3.60498	0.758834	0.2215	0.0227		1.73763	0.776285	0.10825	0.0482	AAL18984	putative cytoplasmic protein
STM0021	bcfA	fimbrial subunit (gi|4959511); fimbrial subunit [Salmonella typhimurium LT2].	0.998638	0.0738364	0.155012		2.53242	0.902007	0.393138	0.000508		2.90787	0.991591	0.456871	0.00469		2.16387	0.870589	0.337175	0.0098		2.30855	0.848976	0.36825	0.0357		2.45619	0.758138	0.382	0.0345		2.21318	0.805611	0.35725	0.0637	AAL18985	fimbrial subunit
STM0022	bcfB	fimbrial chaperone (gi|4959512); fimbrial chaparone [Salmonella typhimurium LT2].	0.998651	0.0734872	0.616887		0.710518	0.899447	0.438685	0.00497		0.674766	0.937508	0.416594	0.00346		0.595181	0.864044	0.367659	0.00818		0.482406	0.815496	0.29875	0.00503		0.433928	0.75156	0.268	0.0277		0.396213	0.756257	0.2455	0.0034	AAL18986	fimbrial chaparone
STM0023	bcfC	S. typhimurium bovine colonization factor BcfC (gi|4530570)	0.999813	0.0723806	0.222783		1.36537	0.901475	0.304637	0.00685		1.5937	0.968352	0.357713	0.0225		1.24028	0.884407	0.281792	0.352		1.16659	0.830685	0.265	0.501		1.13307	0.766262	0.2555	0.558		0.587089	0.756823	0.13125	0.00827	AAL18987	fimbrial usher
STM0024	bcfD	fimbrial subunit (gi|4959514); fimbrial subunit [Salmonella typhimurium LT2].	0.999887	0.0722631	0.511551		0.381522	0.90204	0.197374	0.00409		0.478941	0.94137	0.246903	0.00579		0.51323	0.863569	0.262669	0.0014		0.348194	0.816471	0.18125	0.0105		0.385178	0.75192	0.1975	0.0249		0.309005	0.769102	0.169	0.0467	AAL18988	fimbrial subunit
STM0025	bcfE	fimbrial subunit (gi|4959515); fimbrial subunit [Salmonella typhimurium LT2].	0.991439	0.185725	0.114651		2.47606	0.907155	0.285019	0.00327		2.60927	1.0487	0.300449	0.00326		2.73236	0.864212	0.313299	0.00539		1.81077	0.837059	0.21075	0.0509		1.50274	0.755253	0.1725	0.143		1.27733	0.776147	0.14925	0.329	AAL18989	fimbrial subunit
STM0026	bcfF	fimbrial subunit (gi|4959516); fimbrial subunit [Salmonella typhimurium LT2].	0.999049	0.0725658	0.281213		1.59015	0.915537	0.453433	0.0459		1.83224	0.965055	0.521442	0.0203		1.46937	0.863557	0.413258	0.00488		0.984801	0.828039	0.2825	0.954		0.854557	0.752309	0.2405	0.165		1.03973	0.758678	0.29375	0.732	AAL18990	fimbrial subunit
STM0027	bcfG	fimbrial chaperone (gi|4959517); fimbrial chaparone [Salmonella typhimurium LT2].	0.992716	0.171215	0.19294		1.31256	0.903828	0.254227	0.0773		1.6596	0.967928	0.32142	0.0154		1.33546	0.866599	0.25829	0.0982		1.13675	0.853924	0.23	0.706		0.971771	0.7515	0.1875	0.895		0.903091	0.767336	0.17675	0.671	AAL18991	fimbrial chaparone
STM0028	bcfH	unknown (gi|6650097); putative thiol-disulfide isomerase [Salmonella typhimurium LT2].	0.993944	0.156042	0.299501		0.771755	0.899851	0.231326	0.043		0.849873	0.948738	0.254677	0.13		0.875882	0.863905	0.26245	0.279		0.930934	0.824053	0.2825	0.749		0.754678	0.753399	0.227	0.249		0.785639	0.761304	0.2375	0.225	AAL18992	putative thiol-disulfide isomerase
STM0029	STM0029	putative transcriptional regulator MarT (gi|4324612); putative transcription regulator [Salmonella typhimurium LT2].	0.999188	0.0725356	0.0729115		4.3251	0.925112	0.318994	0.00148		4.38768	1.17701	0.320707	0.00037		4.49374	0.869033	0.328485	0.00147		4.88813	1.74665	0.3715	0.0123		4.18286	0.765484	0.3065	0.0254		3.58439	1.10031	0.26975	0.0158	AAL18993	putative transcription regulator
STM0030	STM0030	leuO homolog (gi|6650098); putative LysR family transcriptional regulator [Salmonella typhimurium LT2].	0.992692	0.171504	0.187824		1.82686	0.907611	0.345107	0.0125		3.16676	0.995098	0.600617	0.0035		1.78665	0.864009	0.335657	0.0151		0.780797	0.827708	0.15	0.37		0.627142	0.752156	0.118	0.118		0.452208	0.797629	0.0945	0.193	AAL18994	putative transcriptional regulator, LysR family
STM0031	STM0031	putative transcriptional regulator MarT (gi|4324612); putative transcription regulator [Salmonella typhimurium LT2].	0.997197	0.106006	0.0569056		1.42252	0.910299	0.081259	0.0256		3.39757	1.50011	0.202998	0.0191		2.31409	0.881848	0.132999	0.0167		1.92836	1.00027	0.1207	0.211		1.61578	0.759681	0.09205	0.0646		1.18881	0.811506	0.071525	0.649	AAL18995	putative transcription regulator
STM0032	STM0032	putative arylsulfatase [Salmonella typhimurium LT2].	0.999926	0.072342	0.202316		1.41026	0.909885	0.287544	0.0503		2.15264	1.02241	0.450426	0.0398		1.23602	0.912107	0.260452	0.524		1.18365	0.816018	0.2405	0.159		1.43327	0.754671	0.2905	0.059		1.17325	0.768889	0.241	0.428	AAL18996	putative arylsulfatase
STM0033	STM0033	similar to E. coli UDP-sugar hydrolase (5'-nucleotidase) (AAC73582.1); Blastp hit to AAC73582.1 (550 aa), 26% identity in aa 1 - 253, 32% identity in aa 386 - 506; putative 5'-nucleotidase [Salmonella typhimurium LT2].	0.999953	0.0722703	0.220007		2.39115	0.900939	0.526641	0.000285		3.1505	1.00164	0.707994	0.00726		2.14511	0.863827	0.472047	0.000852		1.52117	0.816303	0.3355	0.0092		1.95113	0.779802	0.4375	0.118		1.25092	0.755159	0.27525	0.0017	AAL18997	putative 5'-nucleotidase
STM0034	STM0034	similar to E. coli putative sugar hydrolase (AAC75461.1); Blastp hit to AAC75461.1 (254 aa), 34% identity in aa 2 - 254; putative outer membrane or exported protein [Salmonella typhimurium LT2].	0.999584	0.0722638	0.0324596		4.94541	0.933239	0.161711	0.000652		5.6996	3.01117	0.200322	0.0175		4.93496	0.893018	0.161909	0.0042		3.84232	0.841383	0.12525	0.00129		4.89753	0.777144	0.159	0.0135		2.75678	0.784917	0.09025	0.00512	AAL18998	putative outer membrane or exported protein
STM0035	STM0035	similar to E. coli putative sulfatase (AAC76701.1); Blastp hit to AAC76701.1 (497 aa), 26% identity in aa 2 - 420; putative arylsulfatase [Salmonella typhimurium LT2].	0.998611	0.074585	0.26671		2.79262	0.931583	0.759027	0.00831		3.63795	0.970144	0.980068	0.00194		2.34492	0.865619	0.626224	0.00311		1.44504	0.820239	0.38875	0.0684		1.02352	0.75144	0.273	0.728		1.03458	0.756482	0.2765	0.682	AAL18999	putative arylsulfatase
STM0036	STM0036	similar to E. coli putative arylsulfatase regulator (AAC76803.1); Blastp hit to AAC76803.1 (411 aa), 46% identity in aa 8 - 401; putative arylsulfatase regulatory protein [Salmonella typhimurium LT2].	0.996824	0.112869	0.2541		1.91638	0.904052	0.488772	0.00438		2.37142	0.955187	0.603723	0.00134		1.99104	0.863958	0.506153	0.00512		1.66666	0.813901	0.424	0.00618		1.28239	0.75251	0.3265	0.18		1.42399	0.75917	0.363	0.0345	AAL19000	putative arylsulfatase regulatory protein
STM0037	STM0037	putative cytoplasmic protein [Salmonella typhimurium LT2].	0.992169	0.177571	0.107731		2.36026	0.912976	0.256461	0.00673		4.34657	1.02821	0.470504	0.0011		2.56964	0.86993	0.277988	0.0101		1.80081	0.821381	0.19475	0.0158		1.19017	0.756582	0.1285	0.385		1.77693	0.768498	0.193	0.0317	AAL19001	putative cytoplasmic protein
STM0038	STM0038	putative arylsulfatase [Salmonella typhimurium LT2].	0.999876	0.0722625	0.130471		2.88818	0.901917	0.37719	0.000175		4.37419	1.02788	0.575328	0.00107		2.9072	0.865454	0.379742	0.00127		3.93723	0.815671	0.51475	0.000608		2.92766	0.754797	0.383	0.0236		4.45826	1.17134	0.59625	0.007	AAL19002	putative arylsulfatase
STM0039	nhaA	similar to E. coli Na+/H antiporter, pH dependent (AAC73130.1); Blastp hit to AAC73130.1 (388 aa), 92% identity in aa 1 - 384; NhaA family of transport protein, Na+/H antiporter, pH dependent [Salmonella typhimurium LT2].	1		1.81239		5.42383	0.903321	9.85505	0.00133		9.43663	1.91389	17.3558	0.00546		4.07476	0.867158	7.4047	0.0111		6.60273	0.81741	12	0.00243		4.7552	0.751838	8.63	0.0706		8.58634	2.66627	16.1	0.0228	AAL19003	NhaA familiy of transport protein, Na+/H antiporter, pH dependent
STM0040	nhaR	LysR family; similar to E. coli transcriptional activator of nhaA (AAC73131.1); Blastp hit to AAC73131.1 (301 aa), 92% identity in aa 1 - 296; transcriptional activator of nhaA [Salmonella typhimurium LT2].	0.999985	0.0723124	1.29178		5.69369	0.903651	7.37555	0.000176		11.7596	1.66203	15.3007	0.00035		5.2377	0.874368	6.81528	0.00273		5.11754	0.818324	6.6475	0.00107		5.09582	0.7535	6.59	0.014		8.6558	2.04946	11.4125	0.00236	AAL19004	transcriptional activator of nhaA (LysR family)
STM0041	STM0041	Putative RBS for STM0041; RegulonDB:STMS1H000433	0.997634	0.0973864	0.231229		5.3041	1.074	1.24508	0.00153		9.66591	2.83043	2.29884	0.00194		2.70702	2.79923	0.771867	0.251		3.75081	0.831193	0.881	0.0056		3.27998	0.751262	0.7585	0.0209		3.28895	0.758527	0.76275	0.00152	AAL19005	putative glycosyl hydrolase
STM0042	STM0042	similar to E. coli putative permease (AAC76681.1); Blastp hit to AAC76681.1 (479 aa), 29% identity in aa 22 - 457; putative sodium galactoside symporter [Salmonella typhimurium LT2].	0.999385	0.072273	0.183393		2.0713	0.920454	0.385256	0.014		1.67765	0.996284	0.314477	0.0713		1.88875	0.947389	0.369226	0.175		2.43411	0.81792	0.448	0.00248		2.7086	0.752747	0.4975	0.0224		1.87173	0.810896	0.35775	0.119	AAL19006	putative sodium galactoside symporter
STM0043	rpsT	30S ribosomal protein S20. (SW:RS20_SALTY); 30S ribosomal subunit protein S20 [Salmonella typhimurium LT2].	0.996152	0.124272	5.98779		1.33964	0.925267	8.19211	0.225		2.46194	0.946489	14.8797	0.00546		2.08768	0.872188	12.5765	0.016		1.07682	0.838555	6.5775	0.744		0.545261	0.750876	3.265	0.0486		0.53721	0.907335	4.25	0.5	AAL19007	30S ribosomal subunit protein S20
STM0044	yaaY	Ortholog of E. coli orf, hypothetical protein (AAC73135.1); Blastp hit to AAC73135.1 (72 aa), 71% identity in aa 3 - 72	0.995613	0.132716	1.17228		0.928574	0.910936	1.10375	0.706		0.976377	0.944152	1.15581	0.91		1.20767	0.879721	1.43486	0.373		1.21976	0.840008	1.45333	0.42		1.04427	0.752043	1.225	0.721		1.09109	0.78768	1.32	0.763	AAL19008	putative cytoplasmic protein
STM0045	ribF	similar to E. coli putative regulator (AAC73136.1); Blastp hit to AAC73136.1 (313 aa), 89% identity in aa 1 - 309; flavokinase and FAD synthetase [Salmonella typhimurium LT2].	0.993046	0.167269	4.2444		0.978063	0.911052	4.20083	0.936		0.995254	0.969679	4.3931	0.995		0.781956	0.86366	3.32091	0.108		1.23127	0.815317	5.2475	0.17		1.28139	0.754169	5.45	0.251		1.07933	0.754766	4.5825	0.419	AAL19009	flavokinase and FAD synthetase
STM0046	ileS	Ortholog of E. coli isoleucine tRNA synthetase (AAC73137.1); Blastp hit to AAC73137.1 (938 aa), 87% identity in aa 1 - 938	0.98939	0.206939	6.48086		0.69358	0.901733	4.51297	0.057		0.507423	0.947775	3.40338	0.0753		0.688443	0.865868	4.48019	0.101		0.876833	0.818273	5.7025	0.431		1.44566	0.751211	9.37	0.171		1.04802	0.760198	6.8375	0.749	AAL19010	isoleucine tRNA synthetase
STM0047	lspA	similar to E. coli prolipoprotein signal peptidase (SPase II) (AAC73138.1); Blastp hit to AAC73138.1 (164 aa), 92% identity in aa 1 - 164; prolipoprotein signal peptidase (SPase II) [Salmonella typhimurium LT2].	0.999983	0.072314	3.35961		1.1459	0.901434	3.85934	0.112		1.21758	0.939318	4.11071	0.112		1.07827	0.865452	3.63094	0.348		1.12475	0.861105	3.925	0.711		1.82605	0.751047	6.135	0.012		1.24779	0.759323	4.2125	0.105	AAL19011	prolipoprotein signal peptidase (SPase II)
STM0048	slpA	Ortholog of E. coli probable FKBX-type 16KD peptidyl-prolyl cis-trans isomerase (a rotamase) (AAC73139.1); Blastp hit to AAC73139.1 (149 aa), 91% identity in aa 1 - 149	0.998194	0.0850665	2.1628		0.979202	0.900625	2.12168	0.803		1.11157	0.936654	2.41097	0.266		0.946979	0.863592	2.04901	0.426		1.28786	0.81699	2.79	0.0344		1.93725	0.75105	4.19	0.0292		1.33672	0.760061	2.9075	0.0791	AAL19012	FKBP-type peptidyl-prolyl cis-trans isomerase (rotamase)
STM0049	lytB	similar to E. coli control of stringent response; involved in penicillin tolerance (AAC73140.1); Blastp hit to AAC73140.1 (316 aa), 93% identity in aa 1 - 316; regulates the activity of guanosine 3',5'-bispyrophosphate synthetase I (RelA) [Salmonella typh	0.998417	0.0796172	1.85829		0.764526	0.900254	1.42362	0.0248		0.863008	0.93405	1.60399	0.03		0.790235	0.864616	1.47131	0.0637		1.30194	0.813987	2.42	0.00964		1.65359	0.7524	3.075	0.044		1.2615	0.755646	2.3475	0.0361	AAL19013	regulates the activity of guanosine 3',5'-bispyrophosphate synthetase I (RelA)
	STM0050	putative nitrite reductase [Salmonella typhimurium LT2].	0.999158	0.0722872	1.0773		0.547257	0.901182	0.592156	0.00508		0.400037	0.98678	0.512873	0.229		0.296888	0.905349	0.396944	0.203		0.558169	0.818624	0.60575	0.0168		0.808404	0.751	0.8715	0.102		0.672853	0.759478	0.731	0.055	AAL19014	putative nitrite reductase
STM0051	rihC	similar to E. coli orf, hypothetical protein (AAC73141.1); Blastp hit to AAC73141.1 (304 aa), 80% identity in aa 3 - 303; putative purine nucleoside hydrolase [Salmonella typhimurium LT2].	0.999597	0.0722633	1.83788		0.825459	0.899916	1.51897	0.024		0.729325	0.945531	1.36402	0.156		0.762413	0.863482	1.40165	0.00743		0.744888	0.813804	1.37	0.00634		0.797981	0.753439	1.47	0.137		0.933593	0.761246	1.73	0.653	AAL19015	putative purine nucleoside hydrolase
STM0052	STM0052	similar to E. coli sequence similarity to Shigella regulator (AAC73721.1); Blastp hit to AAC73721.1 (226 aa), 47% identity in aa 5 - 223; putative transcription regulator sensor for citrate [Salmonella typhimurium LT2].	0.994774	0.144901	0.538971		1.15616	0.911288	0.630339	0.402		1.33159	0.944765	0.721481	0.0771		1.13517	0.863572	0.61193	0.225		0.750925	0.816445	0.40575	0.0633		0.685339	0.751384	0.3695	0.113		0.746048	0.760487	0.40575	0.146	AAL19016	putative transcription regulator sensor for citrate
STM0053	STM0053	histidine kinase for citrate; similar to E. coli putative sensor-type protein (AAC73720.1); Blastp hit to AAC73720.1 (552 aa), 42% identity in aa 12 - 538; putative transcription regulator [Salmonella typhimurium LT2].	0.996644	0.116029	0.28584		1.34218	0.904606	0.385521	0.0547		1.63885	0.951001	0.46957	0.00724		1.35626	0.863678	0.387798	0.0292		0.904881	0.819247	0.26	0.471		0.665499	0.760422	0.1925	0.197		0.784249	0.755868	0.2245	0.0525	AAL19017	putative transcription regulator, histidine kinase for citrate
STM0054	STM0054	oxaloacetate decarboxylase beta chain. (SW:DCOB_SALTY); putative oxalacetate decarboxylase, subunit beta [Salmonella typhimurium LT2].								1					1					1					1					1					1	AAL19018	putative oxalacetate decarboxylase, subunit beta
STM0055	STM0055	oxaloacetate decarboxylase alpha chain. (SW:DCOA_SALTY); putative oxalacetate decarboxylase, subunit alpha [Salmonella typhimurium LT2].	0.998913	0.072305	0.833861		0.700367	0.902837	0.587274	0.0326		0.648553	0.937771	0.543074	0.0135		0.802885	0.866401	0.671902	0.105		0.669194	0.822684	0.569	0.13		0.710189	0.757175	0.5965	0.166		0.7059	0.756837	0.59025	0.0229	AAL19019	putative oxalacetate decarboxylase, subunit alpha
STM0056	STM0056	sodium ion pump oxaloacetate decarboxylase subunit gamma (gi|321934); putative oxalacetate decarboxylase, subunit gamma [Salmonella typhimurium LT2].	0.999048	0.0722949	0.154776		1.33075	0.957643	0.218177	0.411		1.42292	0.998217	0.221472	0.032		2.42666	0.891486	0.382284	0.0255		3.02249	0.820417	0.46975	0.00191		1.62492	0.752046	0.2515	0.0286		1.6814	0.760816	0.26125	0.011	AAL19020	putative oxalacetate decarboxylase, subunit gamma
STM0057	STM0057	putative citrate-sodium symport [Salmonella typhimurium LT2].	0.998511	0.0772243	0.116608		1.64801	0.902218	0.192401	0.00231		1.59084	1.03922	0.186386	0.0133		2.04148	0.870182	0.238962	0.00911		1.41259	0.838906	0.169	0.22		1.51703	0.752975	0.177	0.052		1.10484	0.906749	0.14995	0.882	AAL19021	putative citrate-sodium symport
STM0058	citC2	citrate (pro-3S)-lyase ligase; similar to E. coli citrate lyase synthetase (citrate (pro-3S)-lyase ligase (AAC73719.1); Blastp hit to AAC73719.1 (381 aa), 49% identity in aa 33 - 363; putative citrate lyase synthetase [Salmonella typhimurium LT2].	0.998911	0.0723052	0.140094		3.20708	0.904515	0.45068	0.000549		3.57799	0.99396	0.503521	0.00085		2.82403	0.870963	0.397496	0.00488		1.80859	0.835909	0.25875	0.0591		1.3021	0.753243	0.1825	0.0762		1.23223	0.758855	0.17325	0.0957	AAL19022	putative citrate lyase synthetase (citrate (pro-3S)-lyase ligase
STM0059	citD2	similar to E. coli citrate lyase acyl carrier protein (gamma chain) (AAC73718.1); Blastp hit to AAC73718.1 (98 aa), 48% identity in aa 1 - 94; putative citrate lyase acyl carrier protein, gamma chain [Salmonella typhimurium LT2].	0.999602	0.0724384	0.144857		2.11467	0.904901	0.307373	0.00174		2.98745	1.03382	0.439058	0.00471		2.24242	0.870294	0.326391	0.00739		2.34717	0.820138	0.342	0.00473		1.16379	0.767561	0.1715	0.553		1.56044	0.768216	0.22825	0.046	AAL19023	putative citrate lyase acyl carrier protein (gamma chain)
STM0060	citE2	similar to E. coli citrate lyase beta chain (acyl lyase subunit) (AAC73717.1); Blastp hit to AAC73717.1 (307 aa), 63% identity in aa 17 - 306; putative citrate lyase beta chain, acyl lyase subunit [Salmonella typhimurium LT2].	0.998491	0.077732	0.226677		1.01749	0.903743	0.231616	0.858		0.966114	0.985467	0.224002	0.891		1.15929	0.871266	0.264466	0.313		1.18637	0.851205	0.28025	0.602		1.18695	0.7523	0.2695	0.212		0.858792	0.790542	0.20325	0.666	AAL19024	putative citrate lyase beta chain (acyl lyase subunit)
STM0061	citF2	bifunctional; similar to E. coli citrate lyase alpha chain (AAC73716.1); Blastp hit to AAC73716.1 (510 aa), 72% identity in aa 30 - 509; putative citrate lyase alpha chain; putative citrate-ACP transferase [Salmonella typhimurium LT2].	0.999673	0.0724201	0.146591		1.5925	0.899964	0.233449	0.000157		1.00815	1.0762	0.163768	0.989		1.06487	1.01933	0.178361	0.921		1.59714	0.834237	0.23875	0.0928		1.69226	0.759655	0.25	0.0917		1.15752	0.802119	0.17775	0.682	AAL19025	putativ bifunctional citrate lyase alpha chain/citrate-ACP transferase
STM0062	citX2	similar to E. coli orf, hypothetical protein (AAC73715.1); Blastp hit to AAC73715.1 (183 aa), 46% identity in aa 12 - 167; putative cytoplasmic protein [Salmonella typhimurium LT2].	1	0.0722931	0.16684		0.904581	0.901303	0.151202	0.163		1.10989	0.992066	0.187247	0.501		0.937272	0.863882	0.1564	0.0434		1.10718	0.819329	0.18625	0.491		0.981	0.757948	0.1645	0.885		0.906135	0.757077	0.1515	0.221	AAL19026	putative cytoplasmic protein
STM0063	citG2	similar to E. coli orf, hypothetical protein (AAC73714.1); Blastp hit to AAC73714.1 (292 aa), 47% identity in aa 1 - 290; putative modifier of citrate lyase protein [Salmonella typhimurium LT2].	0.984916	0.247232	0.398228		0.564337	0.902847	0.226423	0.0332		0.648912	0.949729	0.261831	0.105		0.925852	0.874801	0.373517	0.795		0.847572	0.81447	0.3385	0.375		0.889804	0.751034	0.3545	0.668		0.739722	0.768575	0.30075	0.316	AAL19027	putative modifier of citrate lyase protein
STM0064	dapB	similar to E. coli dihydrodipicolinate reductase (AAC73142.1); Blastp hit to AAC73142.1 (273 aa), 90% identity in aa 1 - 273; dihydrodipicolinate reductase [Salmonella typhimurium LT2].	0.977298	0.304348	0.985154		1.09967	0.93778	1.1185	0.712		0.594865	0.945268	0.59768	0.114		1.55429	0.86525	1.53369	0.0932		1.47694	0.869229	1.5125	0.277		2.32555	0.75438	2.295	0.0995		1.61716	0.755567	1.595	0.0476	AAL19028	dihydrodipicolinate reductase
STM0065	STM0065	hypothetical protein; putative viral protein [Salmonella typhimurium LT2].	0.999923	0.0722662	0.214217		0.545359	0.900993	0.117189	0.00273		0.782445	1.01227	0.177366	0.503		0.889347	0.96015	0.212978	0.824		2.40874	0.816901	0.5175	0.00201		3.31775	0.754464	0.713	0.0231		2.34285	0.824137	0.52425	0.0591	AAL19029	putative viral protein
STM0066	carA	carbamoyl-phosphate synthase small chain. (SW:CARA_SALTY); carbamoyl-phosphate synthetase, glutamine-hydrolysing small subunit [Salmonella typhimurium LT2].	0.985616	0.241352	0.935704		1.41581	0.903978	1.32958	0.0654		1.20366	0.938015	1.12941	0.219		1.54331	0.864192	1.4453	0.0607		3.35818	0.816581	3.145	0.00278		7.72806	0.752385	7.235	0.0276		5.16905	1.88747	5.0675	0.0147	AAL19030	carbamoyl-phosphate synthetase, glutamine-hydrolysing small subunit
STM0067	carB	S. typhimurium carbamoyl-phosphate synthase large chain. (SW:CARB_SALTY)								1					1					1					1					1					1	AAL19031	carbamoyl-phosphate synthase, large subunit
STM0068	caiF	similar to E. coli transcriptional regulator of cai operon (AAC73145.1); Blastp hit to AAC73145.1 (166 aa), 76% identity in aa 36 - 166; transcriptional regulator of cai and fix operon [Salmonella typhimurium LT2].	0.999552	0.072265	0.802152		0.480616	0.902735	0.389159	0.0083		0.331338	0.979009	0.320442	0.151		0.350981	0.889546	0.313294	0.133		0.551916	0.813626	0.4435	0.00282		1.10189	0.75191	0.8855	0.341		0.698548	0.756463	0.56225	0.0236	AAL19032	transcriptional regulator of cai and fix operon
STM0069	caiE	similar to E. coli possible synthesis of cofactor for carnitine racemase and dehydratase (AAC73146.1); Blastp hit to AAC73146.1 (203 aa), 84% identity in aa 8 - 202; stimulates carnitine racemase activity of CaiD and CaiB activity [Salmonella typhimurium	0.99997	0.0722738	0.393231		0.873843	0.913855	0.350111	0.495		1.31792	0.979982	0.534843	0.32		0.785405	0.87058	0.311799	0.183		0.752681	0.816564	0.2975	0.0605		0.64084	0.750962	0.252	0.0133		0.712644	0.75472	0.28025	0.000373	AAL19033	stimulates carnitine racemase activity of CaiD and CaiB activity
STM0070	caiD	similar to E. coli carnitine racemase (AAC73147.1); Blastp hit to AAC73147.1 (297 aa), 93% identity in aa 37 - 297; carnitine racemase [Salmonella typhimurium LT2].	0.999712	0.0722604	3.13562		0.537839	0.902104	1.69809	0.00803		0.466563	0.939062	1.48527	0.0135		0.618223	0.863536	1.93954	0.00315		0.0941616	0.813715	0.307	0.00375		0.0890683	0.750792	0.28	0.014		0.0728134	0.754774	0.23275	0.00149	AAL19034	carnitine racemase
STM0071	caiC	Putative RBS for caiC; RegulonDB:STMS1H000458	0.997086	0.108102	0.202401		1.04377	0.91123	0.213813	0.788		0.996338	1.01108	0.212367	0.999		1.33166	0.879273	0.273019	0.194		1.19783	0.820984	0.24475	0.295		1.1787	0.762216	0.2415	0.493		0.914193	0.778048	0.19025	0.759	AAL19035	crotonobetaine/carnitine-CoA ligase
STM0072	caiB	similar to E. coli l-carnitine dehydratase (AAC73149.1); Blastp hit to AAC73149.1 (405 aa), 95% identity in aa 1 - 405; l-carnitine dehydratase [Salmonella typhimurium LT2].	0.999072	0.0725609	0.274103		0.81135	0.905932	0.224358	0.179		0.895303	0.958749	0.246951	0.389		1.16972	0.869801	0.322397	0.25		0.949281	0.828089	0.26575	0.831		1.2404	0.75368	0.3405	0.133		0.941115	0.816856	0.27675	0.897	AAL19036	l-carnitine dehydratase
STM0073	caiA	similar to E. coli probable carnitine operon oxidoreductase (AAC73150.1); Blastp hit to AAC73150.1 (380 aa), 97% identity in aa 1 - 380; putative acyl-CoA dehydrogenase, carnitine metabolism [Salmonella typhimurium LT2].								1					1					1					1					1					1	AAL19037	putative acyl-CoA dehydrogenase, carnitine metabolism
STM0074	caiT	similar to E. coli probable carnitine transporter (AAC73151.1); Blastp hit to AAC73151.1 (504 aa), 96% identity in aa 1 - 504; putative BCCT family betaine/carnitine/choline transport protein [Salmonella typhimurium LT2].	0.999928	0.0722667	0.390917		0.49714	0.910233	0.199662	0.0369		0.603539	0.950523	0.239607	0.0469		0.62573	0.867309	0.246362	0.0354		0.413994	0.842297	0.177775	0.13		0.362518	0.751281	0.142	0.0221		0.249325	0.770007	0.107625	0.0502	AAL19038	putative BCCT family, betaine/carnitine/choline transport protein
STM0075	fixA	similar to E. coli probable flavoprotein subunit, carnitine metabolism (AAC73152.1); Blastp hit to AAC73152.1 (268 aa), 87% identity in aa 13 - 268; putative flavoprotein reductase, carnitine metabolism [Salmonella typhimurium LT2].	0.989697	0.203896	0.182541		0.748821	0.901177	0.136966	0.0742		0.8107	0.974567	0.148261	0.157		1.08002	0.875808	0.199438	0.681		0.862628	0.835557	0.1625	0.657		0.842791	0.771257	0.158	0.66		0.607491	0.801085	0.12	0.329	AAL19039	putative flavoprotein reductase, carnitine metabolism
STM0076	fixB	similar to E. coli probable flavoprotein subunit, carnitine metabolism (AAC73153.1); Blastp hit to AAC73153.1 (313 aa), 84% identity in aa 1 - 313; putative electron transfer flavoprotein, carnitine metabolism [Salmonella typhimurium LT2].	0.998023	0.0889897	0.170334		1.21686	0.920441	0.211384	0.358		1.69828	1.00512	0.294563	0.0547		1.432	0.863974	0.243959	0.0113		0.980167	0.826793	0.17	0.939		0.591518	0.781104	0.10555	0.291		0.603599	0.776306	0.1067	0.164	AAL19040	putative electron transfer flavoprotein, carnitine metabolism
STM0077	fixC	similar to E. coli flavoprotein; electron transport (AAC73154.1); Blastp hit to AAC73154.1 (428 aa), 88% identity in aa 1 - 428; related to carnitine metabolism protein [Salmonella typhimurium LT2].	0.998308	0.0823245	0.113222		1.46708	0.914597	0.167997	0.0627		1.74491	1.03584	0.198661	0.0103		1.60072	0.877091	0.183129	0.0588		1.5662	0.884756	0.189	0.296		1.67621	0.759271	0.1905	0.0726		1.23154	0.798479	0.14575	0.544	AAL19041	related to carnitine metabolism
STM0078	fixX	carnitine metabolism; similar to E. coli putative ferredoxin (AAC73155.1); Blastp hit to AAC73155.1 (95 aa), 88% identity in aa 1 - 95; putative ferredoxin [Salmonella typhimurium LT2].	0.961344	0.400139	0.151585		1.00045	0.916529	0.154192	0.891		1.46615	1.0354	0.229703	0.239		1.83821	1.77395	0.348703	0.425		1.40195	0.941231	0.239	0.536		1.68459	0.758084	0.257	0.26		1.0899	0.795847	0.172	0.757	AAL19042	putative ferredoxin, carnitine metabolism
STM0079	yaaU	similar to E. coli putative transport protein (AAC73156.1); Blastp hit to AAC73156.1 (443 aa), 86% identity in aa 1 - 439; putative MFS family transport protein [Salmonella typhimurium LT2].	0.999975	0.0723191	0.212529		3.73936	0.901442	0.795674	0.000137		2.5595	1.9547	0.622073	0.173		3.05737	0.877539	0.655948	0.00725		3.01932	0.954843	0.66475	0.0233		2.61608	0.751406	0.556	0.00868		2.28643	0.787198	0.49875	0.0337	AAL19043	putative MFS family transport protein
STM0080	STM0080	similar to E. coli orf, hypothetical protein (AAC75851.1); Blastp hit to AAC75851.1 (76 aa), 51% identity in aa 1 - 75; putative outer membrane lipoprotein [Salmonella typhimurium LT2].	0.978932	0.292966	0.417788		2.47026	0.911694	1.0399	0.00998		2.09744	0.971433	0.894732	0.0385		2.47922	0.88797	1.05359	0.0397		1.33834	0.83252	0.56725	0.252		1.14587	0.752087	0.479	0.58		1.13997	0.757813	0.47775	0.437	AAL19044	putative outer membrane lipoprotein
STM0081	STM0081	putative secreted protein [Salmonella typhimurium LT2].	0.999805	0.072383	0.336664		8.19848	3.63813	2.92492	0.0061		2.70472	0.980827	0.92869	0.00951		8.15944	1.70315	2.78467	0.00329		4.12833	1.64511	1.46775	0.0212		2.76928	0.751792	0.9325	0.0138		2.17828	0.785932	0.74975	0.0324	AAL19045	putative secreted protein
STM0082	STM0082	similar to E. coli orf, hypothetical protein (AAC76270.1); Blastp hit to AAC76270.1 (104 aa), 36% identity in aa 18 - 103; putative secreted protein [Salmonella typhimurium LT2].	0.999908	0.0722647	0.282462		7.9937	2.00379	2.30799	0.00136		5.81935	1.83223	1.69848	0.0044		47.1758	6.67541	13.4124	0.000858		3.33158	0.816732	0.942	0.000424		2.15243	0.751117	0.608	0.0133		2.06756	0.762056	0.58675	0.00534	AAL19046	putative secreted protein
STM0083	STM0083	putative inner membrane protein [Salmonella typhimurium LT2].	0.999099	0.0722913	0.426585		1.29917	0.906431	0.557901	0.0816		1.26531	0.996168	0.56447	0.475		1.40911	0.863771	0.601379	0.00875		1.21965	0.81864	0.52175	0.0845		1.07829	0.750918	0.46	0.273		0.828686	0.770126	0.35975	0.416	AAL19047	putative inner membrane protein
STM0084	STM0084	similar to E. coli putative sulfatase (AAC76701.1); Blastp hit to AAC76701.1 (497 aa), 31% identity in aa 251 - 345, 31% identity in aa 5 - 103, 45% identity in aa 400 - 431; putative sulfatase [Salmonella typhimurium LT2].	0.9975	0.100107	0.13895		3.90127	0.904928	0.543479	0.000414		7.24772	1.43778	1.02243	0.0011		4.02117	0.866959	0.559844	0.002		2.87083	0.818431	0.39975	0.00159		3.08518	0.756447	0.4305	0.0328		2.7233	0.75595	0.3785	0.000753	AAL19048	putative sulfatase
STM0085	yabF	similar to E. coli putative NAD(P)H oxidoreductase (AAC73157.1); Blastp hit to AAC73157.1 (176 aa), 87% identity in aa 1 - 176; putative NAD(P)H oxidoreductase [Salmonella typhimurium LT2].	0.999783	0.0722601	0.458209		0.751785	0.90121	0.345466	0.0227		0.766022	0.956357	0.358819	0.274		0.947036	0.870363	0.437098	0.686		0.977726	0.859218	0.474	0.957		1.17089	0.755034	0.538	0.23		1.01568	0.782551	0.47975	0.958	AAL19049	putative NAD(P)H oxidoreductase
STM0086	kefC	similar to E. coli K+ efflux antiporter, glutathione-regulated (AAC73158.1); Blastp hit to AAC73158.1 (620 aa), 90% identity in aa 1 - 619; CPA2 family K+ efflux antiporter, glutathione-regulated [Salmonella typhimurium LT2].	0.988482	0.215698	0.394208		1.08691	0.913942	0.435101	0.653		0.907269	0.968997	0.368374	0.767		1.07875	0.874871	0.429606	0.682		1.42388	0.814936	0.5625	0.0563		1.6204	0.751029	0.639	0.129		1.60347	0.764883	0.638	0.064	AAL19050	CPA2 family, K+ efflux antiporter, glutathione-regulated
STM0087	folA	trimethoprim resistance; similar to E. coli dihydrofolate reductase type I; trimethoprim resistance (AAC73159.1); Blastp hit to AAC73159.1 (159 aa), 96% identity in aa 1 - 159; dihydrofolate reductase type I [Salmonella typhimurium LT2].	0.988542	0.215132	0.663065		2.2739	0.902376	1.511	0.00403		2.84674	0.945569	1.8978	0.00362		2.1318	0.864485	1.41477	0.0148		2.24638	0.832583	1.505	0.0175		2.19372	0.751785	1.455	0.0688		2.67063	0.796706	1.8225	0.0307	AAL19051	dihydrofolate reductase type I; trimethoprim resistance
STM0088	apaH	bis(5'-nucleosyl)-tetraphosphatase. (SW:APAH_SALTY); diadenosine tetraphosphatase [Salmonella typhimurium LT2].								1					1					1					1					1					1	AAL19052	diadenosine tetraphosphatase
STM0089	apaG	APAG protein (CORD protein). (SW:APAG_SALTY); putative cytoplasmic protein [Salmonella typhimurium LT2].	0.99996	0.0722715	1.96375		0.570461	0.906887	1.13843	0.0325		0.757228	0.948118	1.51619	0.207		0.561824	0.863619	1.10417	0.0026		0.931773	0.823892	1.845	0.63		1.04062	0.760504	2.06	0.811		0.976444	0.754548	1.9175	0.0365	AAL19053	putative cytoplasmic protein
STM0090	ksgA	dimethyladenosine transferase. (SW:KSGA_SALTY); S-adenosylmethionine-6-N',N'-adenosyl (rRNA) dimethyltransferase; kasugamycin resistance [Salmonella typhimurium LT2].	0.997795	0.0939926	4.32366		0.385228	0.900882	1.67713	0.00288		0.379646	0.935697	1.65537	0.0036		0.409501	0.863263	1.7706	0.00202		1.20139	0.843585	5.37	0.539		2.04329	0.750763	8.835	0.03		1.19326	0.819509	5.51	0.674	AAL19054	S-adenosylmethionine-6-N',N'-adenosyl (rRNA) dimethyltransferase; kasugamycin resistance
STM0091	pdxA	pyridoxine phosphate biosynthetic protein PdxJ-PdxA subunit; similar to E. coli pyridoxine biosynthesis (AAC73163.1); Blastp hit to AAC73163.1 (329 aa), 92% identity in aa 1 - 329; NAD-dependent dehydrogenase/carboxylase [Salmonella typhimurium LT2].	0.997798	0.0939367	3.40338		0.463587	0.91179	1.63262	0.0386		0.535663	0.94366	1.86127	0.0408		0.388461	0.864515	1.32804	0.00635		0.720687	0.816809	2.46	0.0328		1.15839	0.753054	3.955	0.343		0.918403	0.769612	3.1825	0.717	AAL19055	NAD-dependent dehydrogenase/carboxylase; pyridoxine phosphate biosynthetic protein PdxJ-PdxA subunit
STM0092	surA	survival protein; similar to E. coli survival protein (AAC73164.1); Blastp hit to AAC73164.1 (428 aa), 91% identity in aa 1 - 428; peptidyl-prolyl cis-trans isomerase [Salmonella typhimurium LT2].	0.999902	0.072351	6.3274		0.342962	0.902285	2.17389	0.00696		0.315542	0.938117	2.04565	0.00904		0.565374	2.11099	8.88604	0.703		0.806877	0.814144	5.1125	0.0255		1.24511	0.752427	7.885	0.0711		1.02092	0.770804	6.5775	0.928	AAL19056	peptidyl-prolyl cis-trans isomerase, survival protein
STM0093	imp	similar to E. coli organic solvent tolerance (AAC73165.1); Blastp hit to AAC73165.1 (784 aa), 91% identity in aa 1 - 784; organic solvent tolerance protein [Salmonella typhimurium LT2].	0.99933	0.0722762	3.1072		0.451102	0.902185	1.4143	0.00618		0.387894	0.935728	1.21517	0.00335		0.393503	0.863269	1.22276	0.000966		0.763662	0.814737	2.375	0.0116		1.09422	0.750791	3.4	0.184		0.918674	0.758704	2.87	0.501	AAL19057	Organic solvent tolerance protein
STM0094	djlA	similar to E. coli putative DNA binding protein (AAC73166.1); Blastp hit to AAC73166.1 (271 aa), 95% identity in aa 1 - 271; DnaJ like chaperone protein [Salmonella typhimurium LT2].	0.995318	0.137127	2.12918		1.25753	0.919295	2.72643	0.292		1.39252	0.953366	3.0118	0.142		1.55236	0.868539	3.31875	0.0409		1.04545	0.834375	2.2875	0.86		0.925655	0.766243	2	0.781		0.940095	0.76849	2.03	0.789	AAL19058	DnaJ like chaperone protein
STM0095	rluA	similar to E. coli pseudouridylate synthase (AAC73169.1); Blastp hit to AAC73169.1 (219 aa), 95% identity in aa 1 - 219; 23S rRNA pseudouridylate 746 synthase [Salmonella typhimurium LT2].	0.97652	0.309628	1.43747		1.28919	0.93549	1.92132	0.389		1.98145	0.963528	2.89968	0.0447		0.992769	0.871755	1.44028	0.947		1.10917	0.848144	1.66	0.73		1.22311	0.751313	1.76	0.476		0.962785	0.762653	1.3975	0.956	AAL19059	23S rRNA pseudouridylate 746 synthase
STM0096	hepA	Ortholog of E. coli probable ATP-dependent RNA helicase (AAC73170.1); Blastp hit to AAC73170.1 (968 aa), 93% identity in aa 1 - 968								1					1					1					1					1					1	AAL19060	RNA polymerase associated protein, putative SNF2 family RNA helicase
STM0097	polB	3'-&gt;5' exonuclease; similar to E. coli DNA polymerase II (AAC73171.1); Blastp hit to AAC73171.1 (783 aa), 89% identity in aa 1 - 783; DNA polymerase II [Salmonella typhimurium LT2].	0.996878	0.111895	0.399943		1.92639	0.978473	0.829689	0.136		6.18393	2.20341	2.58515	0.00577		2.45494	0.899257	1.00766	0.0375		1.2643	0.821696	0.51125	0.223		1.4038	0.754233	0.5625	0.118		1.41812	0.754841	0.56725	0.00906	AAL19061	DNA polymerase II and and 3' --> 5' exonuclease
STM0098	STM0098	similar to E. coli orf, hypothetical protein (AAC76121.1); Blastp hit to AAC76121.1 (230 aa), 24% identity in aa 19 - 171; putative secreted protein [Salmonella typhimurium LT2].	0.996432	0.119647	0.141724		2.697	0.913019	0.384924	0.0029		4.32576	1.045	0.621827	0.00246		2.94502	0.865411	0.417872	0.00309		1.82872	0.816106	0.2595	0.00462		1.86171	0.767729	0.2665	0.102		1.89469	0.757151	0.26875	0.00363	AAL19062	putative secreted protein
STM0099	STM0099	putative inner membrane protein [Salmonella typhimurium LT2].	0.999907	0.0722646	0.302068		1.00639	0.903651	0.305474	0.951		1.64372	0.954006	0.498563	0.00726		1.15945	0.863777	0.350395	0.0254		1.10985	0.81876	0.3365	0.309		1.21325	0.758692	0.3685	0.262		0.930683	0.763375	0.28375	0.652	AAL19063	putative inner membrane protein
STM0100	STM0100	putative cytoplasmic protein [Salmonella typhimurium LT2].	0.99747	0.100705	0.315341		1.53583	0.904345	0.486448	0.0162		2.44147	0.94964	0.772003	0.00144		1.58577	0.864262	0.500401	0.0109		0.986579	0.820751	0.314	0.95		0.606183	0.752652	0.1915	0.0661		0.716548	0.757682	0.22675	0.0413	AAL19064	putative cytoplasmic protein
STM0101	araD	L-ribulose-5-phosphate 4-epimerase. (SW:ARAD_SALTY); L-ribulose-5-phosphate 4-epimerase [Salmonella typhimurium LT2].	0.992183	0.177417	0.234467		1.94023	0.932216	0.467568	0.048		3.09043	1.29234	0.769234	0.0345		1.86746	0.874202	0.440913	0.0341		1.7695	0.837976	0.4245	0.0812		1.71921	0.753014	0.404	0.1		1.3697	0.779154	0.3285	0.255	AAL19065	L-ribulose-5-phosphate 4-epimerase
STM0102	araA	L-arabinose isomerase. (SW:ARAA_SALTY); L-arabinose isomerase [Salmonella typhimurium LT2].								1					1					1					1					1					1	AAL19066	L-arabinose isomerase
STM0103	araB	L-ribulokinase. (SW:KIRI_SALTY); L-ribulokinase [Salmonella typhimurium LT2].								1					1					1					1					1					1	AAL19067	L-ribulokinase
STM0104	araC	arabinose operon regulatory protein. (SW:ARAC_SALTY); transcriptional regulator (AraC/XylS family) for ara operon [Salmonella typhimurium LT2].	0.999993	0.0722828	3.13741		0.393563	0.901262	1.24512	0.0031		0.406096	0.933719	1.2745	0.000163		0.422716	0.864066	1.32907	0.00296		0.355667	0.826779	1.18425	0.0535		0.316713	0.75094	0.994	0.0135		0.37736	0.754718	1.185	0.000513	AAL19068	transcriptional regulator (AraC/XylS family) for ara operon
STM0105	yabI	similar to E. coli orf, hypothetical protein (AAC73176.1); Blastp hit to AAC73176.1 (254 aa), 89% identity in aa 1 - 253; putative DedA family membrane protein [Salmonella typhimurium LT2].	0.994732	0.145484	0.748834		3.73292	0.906823	2.80666	0.000923		3.34688	0.950827	2.52578	0.0024		2.76942	0.867294	2.07978	0.0058		2.62061	0.839098	2.0075	0.021		1.64255	0.750923	1.23	0.0741		1.69735	0.756338	1.2725	0.00864	AAL19069	putative DedA family, membrane protein
STM0106	yabJ	similar to E. coli putative ATP-binding component of a transport system (AAC73177.1); Blastp hit to AAC73177.1 (232 aa), 84% identity in aa 1 - 230; putative ABC-transport protein [Salmonella typhimurium LT2].	0.995045	0.141084	0.328229		4.05462	2.39767	1.51459	0.0413		5.43773	2.21568	1.88805	0.0101		2.46609	0.889357	0.825294	0.0289		2.19195	0.843829	0.739	0.0429		1.86757	0.751236	0.613	0.0541		1.63394	0.764899	0.54125	0.0444	AAL19070	putative ABC-transport protein
STM0107	yabK	similar to E. coli putative transport system permease protein (AAC73178.1); Blastp hit to AAC73178.1 (536 aa), 89% identity in aa 1 - 536; putative binding-protein-dependent transport system inner membrane component [Salmonella typhimurium LT2].	0.985631	0.241227	0.431028		2.94651	0.92118	1.28936	0.00793		3.80099	0.971796	1.66543	0.00541		2.12656	0.89905	0.941531	0.0707		1.47333	0.901815	0.68475	0.402		1.00988	0.75268	0.4365	0.921		0.999093	0.78616	0.44525	0.969	AAL19071	putative binding-protein-dependent transport system inner membrane component
STM0108	tbpA	similar to E. coli thiamin-binding periplasmic protein (AAC73179.1); Blastp hit to AAC73179.1 (327 aa), 91% identity in aa 1 - 327; thiamine-binding periplasmic protein [Salmonella typhimurium LT2].								1					1					1					1					1					1	AAL19072	thiamine-binding periplasmic protein
STM0109	yabN	Putative RBS for yabN; RegulonDB:STMS1H000489	0.998607	0.0746901	0.534624		1.66963	0.952015	0.937881	0.15		2.32336	0.987091	1.27989	0.0288		1.2849	0.878223	0.696577	0.238		1.27483	0.850997	0.70925	0.459		1.12552	0.750983	0.602	0.239		1.27593	0.755759	0.683	0.028	AAL19073	paral putative periplasmic binding protein of transport system
STM0110	leuD	3-isopropylmalate dehydratase small subunit. (SW:LEUD_SALTY); 3-isopropylmalate isomerase (dehydratase), subunit with LeuC [Salmonella typhimurium LT2].	0.998237	0.0840456	0.788193		0.973093	0.904653	0.771272	0.83		0.58764	0.938896	0.466085	0.0133		1.34051	0.868691	1.06081	0.0708		1.44301	0.83623	1.16525	0.189		1.66183	0.7508	1.31	0.0391		0.956247	0.816044	0.8075	0.926	AAL19074	3-isopropylmalate isomerase (dehydratase), subunit with LeuC
STM0111	leuC	3-isopropylmalate dehydratase large subunit. (SW:LEU2_SALTY); 3-isopropylmalate isomerase (dehydratase), subunit with LeuD [Salmonella typhimurium LT2].	0.999991	0.0722819	0.955261		1.14259	0.909063	1.10205	0.368		0.528037	0.949064	0.51996	0.0577		1.8103	0.868141	1.73474	0.00869		1.26655	0.845607	1.25475	0.443		0.934309	0.753748	0.8965	0.595		0.729399	0.784262	0.72725	0.368	AAL19075	3-isopropylmalate isomerase (dehydratase), subunit with LeuD
STM0112	leuB	3-isopropylmalate dehydrogenase. (SW:LEU3_SALTY); 3-isopropylmalate dehydrogenase [Salmonella typhimurium LT2].	0.999687	0.0722608	0.713499		1.12676	0.905003	0.808271	0.3		0.565191	0.94068	0.406829	0.0151		1.32113	0.869946	0.947446	0.082		1.39748	0.846238	1.03225	0.275		1.393	0.760903	1.0045	0.205		0.95195	0.831957	0.74175	0.925	AAL19076	3-isopropylmalate dehydrogenase
STM0113	leuA	similar to E. coli 2-isopropylmalate synthase (AAC73185.1); Blastp hit to AAC73185.1 (523 aa), 92% identity in aa 1 - 523; 2-isopropylmalate synthase [Salmonella typhimurium LT2].	0.986747	0.231553	0.399908					1					1					1		3.7556	1.23507	1.56	0.019		2.72517	0.750938	1.09	0.0556		2.37599	0.770609	0.96275	0.0205	AAL19077	2-isopropylmalate synthase
STM0114	leuL	leu operon leader peptide. (SW:LPL_SALTY); leu operon leader peptide [Salmonella typhimurium LT2].	0.99924	0.0722818	0.993102		0.889306	0.963765	0.946367	0.776		0.544685	0.941187	0.548564	0.0238		1.46514	0.887235	1.48379	0.155		1.45398	0.794131	1.445	0.0437					1					1	AAL19078	leu operon leader peptide
STM0115	leuO	probable activator protein in leuabcd operon. (SW:LEUO_SALTY); putative LysR family transcriptional regulator [Salmonella typhimurium LT2].	0.999935	0.0722675	0.109527		6.11682	0.909308	0.672709	0.00025		5.11925	1.05553	0.564819	0.000787		7.04948	0.864362	0.77217	0.000491		2.63705	0.823495	0.29025	0.0027		1.6414	0.75948	0.181	0.0893		1.51618	0.779457	0.16925	0.119	AAL19079	putative transcriptional regulator (LysR family)
STM0116	ilvI	acetolactate synthase isozyme III large subunit. (SW:ILVI_SALTY); valine sensitive acetolactate synthase III, large subunit [Salmonella typhimurium LT2].	0.998327	0.0818531	0.453824		1.53306	0.953773	0.720404	0.184		0.996105	0.96639	0.463997	0.994		1.8258	0.871215	0.833541	0.0198		2.0793	0.81454	0.9445	0.0017		1.88088	0.75323	0.8545	0.0378		1.87563	0.778873	0.8685	0.0503	AAL19080	acetolactate synthase III, valine sensitive, large subunit
STM0117	ilvH	S. typhimurium acetolactate synthase isozyme III small subunit. (SW:ILVH_SALTY)	0.996696	0.115123	2.75679		0.40616	0.904457	1.14043	0.0135		0.406494	0.935718	1.12883	0.00417		0.326312	0.863618	0.901237	0.00328		0.358925	0.813775	0.991	0.00161		0.349863	0.750779	0.9645	0.0259		0.356181	0.755845	0.98625	0.00319	AAL19081	acetolactate synthase III, small subunit
STM0118	fruR	S. typhimurium fructose repressor (catabolite repressor/activator). (SW:FRUR_SALTY)	0.999677	0.0724189	3.09471		1.32165	0.905369	4.11347	0.0569		1.23025	0.936689	3.81837	0.054		1.58127	0.863481	4.89447	0.00202		0.411488	0.817999	1.2975	0.0171		0.335705	0.75262	1.0485	0.0415		0.343367	0.767197	1.116	0.037	AAL19082	transcriptional repressor of fru operon and others (GlaR/LacI family)
STM0119	yabB	similar to E. coli orf, hypothetical protein (AAC73192.1); Blastp hit to AAC73192.1 (152 aa), 94% identity in aa 1 - 152; putative cytoplasmic protein [Salmonella typhimurium LT2].	0.986229	0.236088	5.08485		1.39275	0.90376	7.10864	0.0714		1.51911	0.934769	7.73163	0.0275		1.14994	0.864124	5.85145	0.359		0.825058	0.813503	4.2025	0.26		0.615651	0.753634	3.15	0.194		0.765951	0.763804	3.9375	0.274	AAL19083	putative cytoplasmic protein
STM0120	yabC	similar to E. coli putative apolipoprotein (AAC73193.1); Blastp hit to AAC73193.1 (313 aa), 95% identity in aa 1 - 313; putative S-adenosyl methionine adenyltransferase [Salmonella typhimurium LT2].	0.99989	0.0723554	3.15484		1.78805	0.913568	5.69177	0.0148		1.73633	0.955842	5.5712	0.0393		1.40376	0.863381	4.42894	0.00138		1.0461	0.815825	3.305	0.473		1.0931	0.750874	3.45	0.159		1.13427	0.754929	3.58	0.0259	AAL19084	putative S-adenosyl methionine adenyltransferase
STM0121	ftsL	Ortholog of E. coli cell division protein; ingrowth of wall at septum (AAC73194.1); Blastp hit to AAC73194.1 (121 aa), 98% identity in aa 1 - 121	0.999921	0.0723441	4.01547		1.40405	0.904572	5.66475	0.0254		1.94144	0.950847	7.87585	0.0125		1.00942	0.866695	4.06877	0.924		0.65582	0.814144	2.635	0.00185		0.642882	0.752146	2.585	0.0397		0.780694	0.75455	3.135	0.000739	AAL19085	cell division protein; ingrowth of wall at septum
STM0122	ftsI	Ortholog of E. coli septum formation; penicillin-binding protein 3; peptidoglycan synthetase (AAC73195.1); Blastp hit to AAC73195.1 (588 aa), 96% identity in aa 1 - 588	0.999349	0.0724992	1.30598		1.8098	0.938159	2.41726	0.0529		2.15629	0.970106	2.88213	0.0258		1.7706	0.876625	2.33499	0.035		1.33024	0.837868	1.785	0.303		1.17916	0.750993	1.54	0.0821		1.10907	0.755319	1.45	0.138	AAL19086	division specific transpeptidase, penicillin-binding protein 3 re
STM0123	murE	similar to E. coli meso-diaminopimelate-adding enzyme (AAC73196.1); Blastp hit to AAC73196.1 (495 aa), 91% identity in aa 1 - 495; UDP-N-acetylmuramoylalanyl-D-glutamate 2,6-diaminopimelate ligase [Salmonella typhimurium LT2].	0.999805	0.0723831	4.12052		0.554089	0.900411	2.29032	0.00296		0.635848	0.940918	2.6534	0.0505		0.673086	0.864676	2.78022	0.0168		0.605555	0.81506	2.5075	0.0135		0.906238	0.755532	3.76	0.547		0.735607	0.765413	3.08	0.182	AAL19087	UDP-N-acetylmuramoylalanyl-D-glutamate 2,6-diaminopimelate ligase
STM0124	murF	similar to E. coli D-alanine:D-alanine-adding enzyme (AAC73197.1); Blastp hit to AAC73197.1 (452 aa), 87% identity in aa 1 - 452; D-alanine:D-alanine-adding enzyme [Salmonella typhimurium LT2].	0.996453	0.119294	2.90391		0.438396	0.899088	1.27398	0.000862		0.518475	0.935034	1.51099	0.00495		0.463215	0.863406	1.34568	0.00456		0.755663	0.814834	2.1975	0.0366		1.2815	0.751276	3.725	0.166		0.996789	0.773614	2.9575	0.999	AAL19088	D-alanine:D-alanine-adding enzyme
STM0125	mraY	similar to E. coli phospho-N-acetylmuramoyl-pentapeptide transferase? (AAC73198.1); Blastp hit to AAC73198.1 (360 aa), 97% identity in aa 1 - 360; phospho-N-acetylmuramoyl-pentapeptide transferase [Salmonella typhimurium LT2].	1		1.91936		0.51704	0.901995	0.998997	0.032		0.562038	0.940358	1.09298	0.0938		0.780147	0.869447	1.50888	0.328		1.11838	0.819946	2.155	0.477		1.75573	0.751092	3.37	0.044		1.16662	0.781055	2.3	0.709	AAL19089	phospho-N-acetylmuramoyl-pentapeptide transferase
STM0126	murD	Ortholog of E. coli UDP-N-acetylmuramoylalanine-D-glutamate ligase (AAC73199.1); Blastp hit to AAC73199.1 (438 aa), 92% identity in aa 1 - 438	0.998247	0.0838094	2.93954		0.51691	0.905591	1.54264	0.0211		0.520407	0.939268	1.55051	0.0204		0.625644	0.863444	1.83953	0.00616		0.73712	0.815111	2.17	0.0191		1.23531	0.752685	3.635	0.15		0.923164	0.795087	2.845	0.834	AAL19090	UDP-N-acetylmuramoylalanine-D-glutamate ligase
STM0127	ftsW	Ortholog of E. coli cell division; membrane protein involved in shape determination (AAC73200.1); Blastp hit to AAC73200.1 (414 aa), 90% identity in aa 1 - 414	0.998921	0.0725929	2.18143		0.490539	0.899124	1.0706	0.000399		0.653776	0.95371	1.47309	0.16		0.531635	0.864202	1.16224	0.00688		0.901662	0.815959	1.97	0.204		1.20541	0.751346	2.63	0.104		0.925724	0.769083	2.055	0.732	AAL19091	essential cell division gene, stablilzes FtsZ ring, cytoplasmic membrane required for PBP2 expression
STM0128	murG	similar to E. coli UDP-N-acetylglucosamine:N-acetylmuramyl- (pentapeptide) pyrophosphoryl-undecaprenol N-acetylglucosamine transferase (AAC73201.1); Blastp hit to AAC73201.1 (355 aa), 92% identity in aa 1 - 354; UDP-N-acetylglucosamine:N-acetylmuramyl-(pe	0.98875	0.21315	2.27723		0.89031	0.916313	2.0646	0.653		0.855187	0.963316	2.01923	0.638		0.999215	0.864845	2.27954	0.946		1.9293	0.862253	4.585	0.114		2.12675	0.751924	4.845	0.0719		1.62166	0.802658	3.8475	0.203	AAL19092	UDP-N-acetylglucosamine:N-acetylmuramyl- (pentapeptide) pyrophosphoryl-undecaprenol N-acetylglucosamine transferase
STM0129	murC	similar to E. coli L-alanine adding enzyme, UDP-N-acetyl-muramate:alanine ligase (AAC73202.1); Blastp hit to AAC73202.1 (491 aa), 94% identity in aa 1 - 490; L-alanine adding enzyme; UDP-N-acetyl-muramate:alanine ligase [Salmonella typhimurium LT2].	0.999996	0.0723032	1.89315		1.1446	0.908283	2.18484	0.335		1.08172	0.937963	2.05654	0.427		1.10773	0.866296	2.10352	0.288		1.3767	0.814553	2.61	0.00881		1.76289	0.75258	3.345	0.0385		1.30256	0.777717	2.52	0.296	AAL19093	L-alanine adding enzyme, UDP-N-acetyl-muramate:alanine ligase
STM0130	ddlB	Ortholog of E. coli D-alanine-D-alanine ligase B, affects cell division (AAC73203.1); Blastp hit to AAC73203.1 (306 aa), 90% identity in aa 1 - 306	0.99996	0.0722715	2.34075		1.71709	0.901802	4.02855	0.00239		1.7852	0.942562	4.20474	0.00879		2.21358	0.863387	5.18168	0.000564		1.55745	0.815319	3.6575	0.0109		2.08203	0.755283	4.885	0.0301		1.41773	0.765979	3.355	0.0931	AAL19094	D-alanine-D-alanine ligase B, affects cell division
STM0131	ftsQ	Ortholog of E. coli cell division protein; ingrowth of wall at septum (AAC73204.1); Blastp hit to AAC73204.1 (276 aa), 93% identity in aa 1 - 276	0.99828	0.0830054	2.12356		1.62588	0.900853	3.45784	0.00326		1.72933	0.936404	3.67973	0.00335		1.13397	0.865281	2.41272	0.207		1.76294	0.819565	3.7725	0.02		1.48288	0.751683	3.15	0.0554		1.33334	0.754751	2.8325	0.00991	AAL19095	cell division protein; ingrowth of wall at septum
STM0132	ftsA	septation process protein; complexes with FtsZ; associated with junctions of inner and outer membranes; similar to E. coli ATP-binding cell division protein, septation process, complexes with FtsZ, associated with junctions of inner and outer membranes (A	0.998666	0.0730925	1.7937		2.31157	0.901426	4.14834	0.00148		2.62023	0.936309	4.70755	0.000675		1.72137	0.866285	3.09503	0.0109		2.86953	0.818735	5.18	0.00335		2.44638	0.752062	4.39	0.0227		2.44789	0.754962	4.3925	0.000674	AAL19096	ATP-binding cell division protein, septation process, complexes with FtsZ, associated with junctions of inner and outer membranes
STM0133	ftsZ	forms circumferential ring in cell division; similar to E. coli cell division; forms circumferential ring; tubulin-like GTP-binding protein and GTPase (AAC73206.1); Blastp hit to AAC73206.1 (383 aa), 98% identity in aa 1 - 383; tubulin-like GTP-binding pr	0.999224	0.0722828	8.11351		1.03037	0.899501	8.3652	0.516		0.947127	0.938359	7.72531	0.64		0.940955	0.864129	7.64286	0.37		2.05729	0.828044	16.925	0.0212		2.35961	0.751708	19.15	0.0195		2.39292	0.788119	19.925	0.0302	AAL19097	tubulin-like GTP-binding protein and GTPase, forms circumferential ring in cell division
STM0134	lpxC	similar to E. coli UDP-3-O-acyl N-acetylglucosamine deacetylase; lipid A biosynthesis (AAC73207.1); Blastp hit to AAC73207.1 (305 aa), 98% identity in aa 1 - 305; UDP-3-O-acyl N-acetylglucosamine deacetylase [Salmonella typhimurium LT2].	0.999708	0.0724106	5.38114		5.01552	0.900756	27.0196	0.000109		5.00772	0.938634	27.0305	0.00036		4.70992	0.868616	25.4196	0.00145		5.83846	1.28085	31.975	0.00293		5.78444	1.36585	31.55	0.0302		6.72462	1.0325	36.5	0.00125	AAL19098	UDP-3-O-acyl N-acetylglucosamine deacetylase
STM0135	yacA	similar to E. coli orf, hypothetical protein (AAC73208.1); Blastp hit to AAC73208.1 (195 aa), 69% identity in aa 49 - 195; putative inner membrane protein [Salmonella typhimurium LT2].	0.998758	0.0723173	4.10451		0.980331	0.899602	4.02733	0.746		0.957254	0.938665	3.94998	0.712		0.70778	0.863404	2.90595	0.00925		0.805104	0.828338	3.3525	0.296		0.890343	0.751197	3.655	0.212		0.913809	0.755334	3.755	0.228	AAL19099	putative inner membrane protein
STM0136	secA	similar to E. coli preprotein translocase; secretion protein (AAC73209.1); Blastp hit to AAC73209.1 (901 aa), 95% identity in aa 1 - 900; preprotein translocase; secretion protein of IISP family [Salmonella typhimurium LT2].	1		3.94289		0.366646	0.899541	1.44944	0.0043		0.429122	0.934942	1.69977	0.0126		0.399591	0.865145	1.58453	0.0387		0.643122	0.831029	2.595	0.28		0.995107	0.751547	3.925	0.944		0.808184	0.756199	3.195	0.167	AAL19100	preprotein translocase; secretion protein of IISP family
STM0137	mutT	prefers dGTP; similar to E. coli 7,8-dihydro-8-oxoguanine-triphosphatase, prefers dGTP, causes AT-GC transversions (AAC73210.1); Blastp hit to AAC73210.1 (129 aa), 80% identity in aa 1 - 128; 7,8-dihydro-8-oxoguanine-triphosphatase [Salmonella typhimurium	0.999217	0.0725291	1.13259		0.370159	0.899023	0.419499	0.000197		0.393173	0.936338	0.448116	0.00263		0.382058	0.863436	0.432991	0.0014		0.79307	0.817538	0.90575	0.17		0.970865	0.751572	1.1	0.655		0.784346	0.757012	0.89175	0.0731	AAL19101	7,8-dihydro-8-oxoguanine-triphosphatase, prefers dGTP
STM0138	yacG	similar to E. coli orf, hypothetical protein (AAC73212.1); Blastp hit to AAC73212.1 (65 aa), 87% identity in aa 1 - 62; putative cytoplasmic protein [Salmonella typhimurium LT2].								1					1					1					1					1					1	AAL19102	putative cytoplasmic protein
STM0139	yacF	similar to E. coli orf, hypothetical protein (AAC73213.1); Blastp hit to AAC73213.1 (247 aa), 89% identity in aa 1 - 247; putative cytoplasmic protein [Salmonella typhimurium LT2].								1					1					1					1					1					1	AAL19103	putative cytoplasmic protein
STM0140	yacE	similar to E. coli putative DNA repair protein (AAC73214.1); Blastp hit to AAC73214.1 (206 aa), 88% identity in aa 1 - 206; putative nucleotide kinase [Salmonella typhimurium LT2].	0.999983	0.0722779	3.10299		0.37139	0.900865	1.15393	0.001		0.423434	0.934944	1.319	0.0015		0.35371	0.863364	1.09795	0.000738		0.346669	0.814532	1.0795	0.00161		0.523567	0.750772	1.625	0.014		0.526728	0.754701	1.635	0.000481	AAL19104	putative nucleotide kinase
STM0141	guaC	similar to E. coli GMP reductase (AAC73215.1); Blastp hit to AAC73215.1 (347 aa), 95% identity in aa 1 - 347; GMP reductase [Salmonella typhimurium LT2].	0.999805	0.0722603	6.55713		0.404015	0.900808	2.66601	0.00247		0.405734	0.936225	2.68679	0.00491		0.509246	0.864035	3.34582	0.00454		0.646745	0.81809	4.285	0.0533		1.09112	0.751567	7.165	0.321		1.17198	0.840613	8.3625	0.744	AAL19105	GMP reductase
STM0142	hofC	similar to E. coli putative integral membrane protein involved in biogenesis of fimbriae, protein transport, DNA uptake (AAC73217.1); Blastp hit to AAC73217.1 (400 aa), 67% identity in aa 1 - 400; putative component in type IV pilin biogenesis [Salmonella	0.986142	0.236841	1.31469		0.53714	0.902738	0.712253	0.0265		0.654651	0.955367	0.890493	0.216		0.618832	0.875026	0.830512	0.163		0.3803	0.820135	0.51525	0.036		0.395141	0.75084	0.5195	0.0645		0.332111	0.760237	0.4475	0.022	AAL19106	putative component in type IV pilin biogenesis
STM0143	hofB	involved in biogenesis of fimbriae (type IV pilin), protein transport, DNA uptake; similar to E. coli putative integral membrane protein involved in biogenesis of fimbriae, protein transport, DNA uptake (AAC73218.1); Blastp hit to AAC73218.1 (461 aa), 69%	0.999614	0.0724353	0.18835		2.17358	0.904636	0.410947	0.00177		2.25582	0.97039	0.42572	0.000901		2.14644	0.866224	0.405093	0.00381		1.24307	0.827641	0.238	0.306		1.16502	0.752331	0.2195	0.0928		0.991594	0.775196	0.191	0.975	AAL19107	putative integral membrane protein involved in biogenesis of fimbriae (type IV pilin), protein transport, DNA uptake
STM0144	ppdD	putative major component of type IV pilin; similar to E. coli prelipin peptidase dependent protein (AAC73219.1); Blastp hit to AAC73219.1 (146 aa), 89% identity in aa 1 - 146; prelipin peptidase dependent protein [Salmonella typhimurium LT2].	0.999206	0.0725314	0.185388		1.66538	0.92438	0.315451	0.0604		2.7403	0.99955	0.515797	0.00692		1.70366	0.866336	0.316546	0.00955		1.33254	0.819151	0.24825	0.064		1.29838	0.759323	0.242	0.193		1.20859	0.779435	0.23	0.471	AAL19108	putative major component of type IV pilin, prelipin peptidase dependent protein
STM0145	nadC	nicotinate-nucleotide pyrophosphorylase [carboxylating]. (SW:NADC_SALTY); quinolinate phosphoribosyltransferase [Salmonella typhimurium LT2].								1					1					1					1					1					1	AAL19109	quinolinate phosphoribosyltransferase
STM0146	ampD	AMPD protein. (SW:AMPD_SALTY); N-acetyl-anhydromuramyl-L-alanine amidase [Salmonella typhimurium LT2].	0.999659	0.0722615	2.58854		0.522895	0.900448	1.35811	0.00264		0.547701	0.938924	1.43437	0.018		0.488645	0.866839	1.27502	0.0159		0.530852	0.813824	1.3775	0.00344		0.513672	0.751077	1.33	0.019		0.605312	0.755425	1.57	0.00512	AAL19110	N-acetyl-anhydromuramyl-L-alanine amidase
STM0147	ampE	similar to E. coli regulates ampC (AAC73222.1); Blastp hit to AAC73222.1 (284 aa), 84% identity in aa 1 - 284; putative transmembrane protein [Salmonella typhimurium LT2].	0.998717	0.0726353	0.960815		0.986041	0.9048	0.952921	0.917		0.771992	0.949092	0.75617	0.253		0.821151	0.863551	0.789242	0.0343		1.29108	0.846106	1.28575	0.409		1.13965	0.750963	1.095	0.17		1.17293	0.783981	1.16025	0.574	AAL19111	putative transmembrane protein
STM0148	STM0148	hypothetical protein (gi|7688348); putative cytoplasmic protein [Salmonella typhimurium LT2].	0.996511	0.118301	0.28517		2.96898	0.940301	0.864031	0.00897		2.40021	0.974987	0.695567	0.0114		2.67939	0.871302	0.768214	0.00762		1.09844	0.82074	0.316	0.551		1.01937	0.762402	0.2935	0.916		0.928594	0.76233	0.26725	0.682	AAL19112	putative cytoplasmic protein
STM0149	STM0149	hypothetical protein (gi|7688349); putative permease of the Na+:galactoside symporter family [Salmonella typhimurium LT2].	0.999436	0.0724791	0.14176		1.50499	0.901581	0.213562	0.00228		1.81163	1.00069	0.257018	0.000837		1.48341	0.864097	0.210317	0.00335		2.17749	0.815673	0.30875	0.000482		1.52057	0.780249	0.22	0.23		1.69394	0.76099	0.24125	0.0127	AAL19113	putative permease of the Na+:galactoside symporter family
STM0150	aroP	similar to E. coli aromatic amino acid transport protein (AAC73223.1); Blastp hit to AAC73223.1 (457 aa), 92% identity in aa 1 - 457; APC family aromatic amino acid transporter [Salmonella typhimurium LT2].	0.999323	0.0722766	0.864817		1.69379	0.96958	1.54024	0.161		1.59679	0.983329	1.4305	0.146		1.16197	0.871763	1.01275	0.333		2.27609	0.844634	2.025	0.0368		1.6593	0.750859	1.435	0.0248		1.93556	0.755036	1.675	0.00118	AAL19114	APC family, aromatic amino acid transporter
STM0151	pdhR	similar to E. coli transcriptional regulator for pyruvate dehydrogenase complex (AAC73224.1); Blastp hit to AAC73224.1 (254 aa), 96% identity in aa 1 - 254; transcriptional repressor for pyruvate dehydrogenase complex (GntR family) [Salmonella typhimurium	0.99964	0.0724287	3.478		2.30317	0.970157	8.48101	0.0582		2.79914	1.61996	10.8376	0.0869		1.27206	0.87894	4.48801	0.251		1.17587	0.814603	4.095	0.0529		1.00189	0.75118	3.485	0.958		1.29063	0.779446	4.5825	0.302	AAL19115	transcriptional repressor for pyruvate dehydrogenase complex (GntR family)
STM0152	aceE	similar to E. coli pyruvate dehydrogenase (decarboxylase component) (AAC73225.1); Blastp hit to AAC73225.1 (887 aa), 96% identity in aa 1 - 887; pyruvate dehydrogenase, decarboxylase component [Salmonella typhimurium LT2].								1					1					1					1					1					1	AAL19116	pyruvate dehydrogenase, decarboxylase component
STM0153	aceF	dihydrolipoyltransacetylase component; similar to E. coli pyruvate dehydrogenase (dihydrolipoyltransacetylase component) (AAC73226.1); Blastp hit to AAC73226.1 (630 aa), 93% identity in aa 1 - 630; pyruvate dehydrogenase [Salmonella typhimurium LT2].	0.925709	0.565167	11.821		0.23649	0.9009	2.80381	0.0324		0.160254	0.933516	1.89645	0.00539		0.365049	0.863283	4.31572	0.0714		0.828337	0.821022	9.855	0.747		1.43722	0.752182	17	0.443		1.18124	0.756752	14	0.474	AAL19117	pyruvate dehydrogenase, dihydrolipoyltransacetylase component
STM0154	lpdA	component of 2-oxodehydrogenase and pyruvate complexes; L protein of glycine cleavage complex second part; similar to E. coli lipoamide dehydrogenase (NADH); component of 2-oxodehydrogenase and pyruvate complexes; L-protein of glycine cleavage complex (AA	1		28.1522		0.251397	0.899985	7.18581	0.0464		0.199924	0.934428	5.69871	0.00915		0.235199	0.863284	6.62279	0.00205		0.70762	0.814854	20	0.0979		0.886166	0.751096	24.95	0.175		0.696688	0.760459	19.8	0.201	AAL19118	lipoamide dehydrogenase (NADH); component of 2-oxodehydrogenase and pyruvate complexes; L protein of glycine cleavage complex second part
STM0155	STM0155	putative outer membrane protein [Salmonella typhimurium LT2].	0.998177	0.0854516	0.453317		1.12874	0.903059	0.513583	0.253		1.17922	0.942247	0.535505	0.0818		0.874294	0.869425	0.399241	0.391		2.47963	0.816233	1.12675	0.00209		2.52301	0.760569	1.15	0.043		2.14534	0.766964	0.98	0.0102	AAL19119	putative outer membrane protein
STM0156	STM0156	putative periplasmic protein [Salmonella typhimurium LT2].	0.997486	0.10038	0.211965		1.63554	0.934663	0.357695	0.105		1.82603	0.975398	0.391949	0.0237		1.24587	0.873171	0.266512	0.228		2.66384	0.829797	0.569	0.00542		2.24613	0.753399	0.4765	0.0322		2.02911	0.768463	0.435	0.0199	AAL19120	putative periplasmic protein
STM0157	yacH	similar to E. coli putative membrane protein (AAC73228.1); Blastp hit to AAC73228.1 (617 aa), 29% identity in aa 3 - 523; putative outer membrane protein [Salmonella typhimurium LT2].	0.996801	0.113265	0.183919		2.40683	0.905157	0.444388	0.00198		2.38115	0.976291	0.440676	0.0039		1.77679	0.869553	0.328314	0.0213		3.12007	0.826908	0.58075	0.00618		3.41294	0.754267	0.6295	0.0286		2.77346	0.765505	0.51425	0.00551	AAL19121	putative outer membrane protein
STM0158	acnB	similar to E. coli aconitate hydrase B (AAC73229.1); Blastp hit to AAC73229.1 (865 aa), 96% identity in aa 1 - 865; aconitate hydratase 2 [Salmonella typhimurium LT2].	0.99895	0.0725868	8.43201		0.549776	0.90127	4.65994	0.00692		0.382872	0.936271	3.25991	0.00405		0.565602	0.865469	4.79031	0.0159		0.609623	0.831398	5.3375	0.164		0.560878	0.750758	4.73	0.0276		0.434935	0.769569	3.8225	0.0601	AAL19122	aconitate hydratase 2
STM0159	STM0159	Putative RBS for STM0159; RegulonDB:STMS1H000538	1		1.78304		0.125994	0.899276	0.227171	0.00437		0.178387	0.934983	0.32348	0.011		0.197943	0.863305	0.353148	0.00335		0.25971	0.8147	0.467	0.0134		0.354709	0.752727	0.636	0.158		0.288836	0.760228	0.5295	0.0568	AAL19123	putative restriction endonuclease
STM0160	yacL	similar to E. coli orf, hypothetical protein (AAC73230.1); Blastp hit to AAC73230.1 (136 aa), 85% identity in aa 17 - 135; putative cytoplasmic protein [Salmonella typhimurium LT2].	0.999967	0.0723237	1.03906		0.754526	0.953473	0.838731	0.503		0.712381	0.972237	0.782854	0.353		0.898345	0.865717	0.935803	0.237		1.01223	0.820669	1.063	0.944		0.840713	0.750918	0.874	0.0675		0.903842	0.793948	0.98025	0.769	AAL19124	putative cytoplasmic protein
STM0161	kdgT	similar to E. coli 2-keto-3-deoxy-D-gluconate transport system (AAC76891.1); Blastp hit to AAC76891.1 (330 aa), 45% identity in aa 4 - 324; 2-keto-3-deoxygluconate permease [Salmonella typhimurium LT2].	0.998756	0.0723175	0.535719		0.872356	0.90374	0.469917	0.268		0.774764	0.947351	0.41998	0.172		0.823762	0.864228	0.441867	0.066		0.83289	0.816943	0.4485	0.179		0.769057	0.7509	0.412	0.0678		0.837124	0.757902	0.45	0.138	AAL19125	2-keto-3-deoxygluconate permease
STM0162	STM0162	Paralog of E. coli orf, hypothetical protein (AAC75779.1); Blastp hit to AAC75779.1 (388 aa), 28% identity in aa 2 - 384	0.999957	0.0723287	0.468609		0.690296	0.900911	0.324488	0.0115		0.636751	0.94296	0.299958	0.0137		0.688801	0.864259	0.323189	0.00917		0.946578	0.82362	0.4505	0.787		0.974131	0.750897	0.4565	0.212		1.00707	0.776061	0.48325	0.977	AAL19126	putative inner membrane protein
STM0163	STM0163	similar to E. coli pyridoxine biosynthesis (AAC73163.1); Blastp hit to AAC73163.1 (329 aa), 37% identity in aa 2 - 324; pyridoxine phosphate biosynthetic protein [Salmonella typhimurium LT2].	0.999909	0.0722648	1.04036		0.487495	0.90157	0.510631	0.00511		0.434166	0.935722	0.453068	0.00129		0.407059	0.864626	0.425277	0.00516		0.600421	0.818296	0.6325	0.0435		0.623796	0.750787	0.649	0.014		0.679666	0.755158	0.708	0.00528	AAL19127	pyridoxine phosphate biosynthetic protein
STM0164	STM0164	Paralog of E. coli putative DEOR-type transcriptional regulator (AAC75777.1); Blastp hit to AAC75777.1 (265 aa), 34% identity in aa 16 - 265	0.996162	0.124106	1.6824		0.922145	0.900075	1.55326	0.363		0.845395	0.940406	1.43339	0.296		0.63062	0.864506	1.06304	0.023		0.621077	0.816028	1.04775	0.0147		0.548752	0.751556	0.924	0.0558		0.581371	0.758908	0.98475	0.025	AAL19128	putative transcriptional regulator (LysR family)
STM0165	speD	similar to E. coli S-adenosylmethionine decarboxylase (AAC73231.1); Blastp hit to AAC73231.1 (264 aa), 96% identity in aa 1 - 264; S-adenosylmethionine decarboxylase, proenzyme [Salmonella typhimurium LT2].	0.999999	0.0722976	2.98202		0.39973	0.90636	1.22201	0.0144		0.406706	0.937692	1.22846	0.00672		0.387216	0.863593	1.15616	0.00151		0.824532	0.81333	2.46	0.00858		1.29937	0.750761	3.875	0.0172		0.639654	0.759642	1.925	0.0424	AAL19129	S-adenosylmethionine decarboxylase, proenzyme
STM0166	speE	similar to E. coli spermidine synthase = putrescine aminopropyltransferase (AAC73232.1); Blastp hit to AAC73232.1 (288 aa), 94% identity in aa 1 - 286; spermidine synthase; putrescine aminopropyltransferase [Salmonella typhimurium LT2].	0.955663	0.429737	4.22302		0.672871	0.901483	2.8538	0.191		0.639038	0.93941	2.72386	0.176		0.60162	0.863421	2.54135	0.165		0.681956	0.816451	2.89	0.231		0.937691	0.750967	3.96	0.963		0.50532	0.763372	2.1775	0.113	AAL19130	spermidine synthase (putrescine aminopropyltransferase)
STM0167	yacC	similar to E. coli orf, hypothetical protein (AAC73233.1); Blastp hit to AAC73233.1 (156 aa), 95% identity in aa 42 - 156; putative periplasmic protein [Salmonella typhimurium LT2].	0.998096	0.0873456	2.39436		0.570165	0.89983	1.36754	0.00272		0.668057	0.941178	1.6184	0.0631		0.627105	0.864475	1.50435	0.0149		0.349528	0.820615	0.85775	0.0181		0.305209	0.753465	0.7385	0.0438		0.351412	0.753497	0.843	0.00447	AAL19131	putative periplasmic protein
STM0168	cueO	similar to E. coli orf, hypothetical protein (AAC73234.1); Blastp hit to AAC73234.1 (516 aa), 80% identity in aa 1 - 516; putative multicopper oxidase [Salmonella typhimurium LT2].	0.974424	0.323462	1.20958		0.435897	0.91675	0.555538	0.0951		0.338154	0.950705	0.440484	0.0655		0.518283	0.863891	0.627875	0.0547		0.729089	0.83021	0.90825	0.394		0.649768	0.75098	0.786	0.271		0.646859	0.766435	0.79825	0.207	AAL19132	putative multicopper oxidase
STM0169	gcd	Putative RBS for gcd; RegulonDB:STMS1H000548	0.967933	0.363291	0.745816		1.51187	0.901931	1.13021	0.0762		1.07782	0.941671	0.808387	0.63		1.49998	0.870566	1.12524	0.166		2.10087	0.843836	1.61	0.0719		1.615	0.750946	1.205	0.238		1.61847	0.803442	1.258	0.227	AAL19133	glucose dehydrogenase
STM0170	hpt	hypoxanthine phosphoribosyltransferase. (SW:HPRT_SALTY); hypoxanthine phosphoribosyltransferase [Salmonella typhimurium LT2].	0.978412	0.296635	2.51711		0.544168	0.907832	1.39458	0.0698		0.437333	0.940425	1.12363	0.0329		0.523905	0.863694	1.32014	0.0456		0.844172	0.851205	2.2075	0.683		1.02471	0.750802	2.58	0.868		0.720701	0.756258	1.8175	0.148	AAL19134	hypoxanthine phosphoribosyltransferase
STM0171	yadF	similar to E. coli putative carbonic anhdrase (AAC73237.1); Blastp hit to AAC73237.1 (220 aa), 90% identity in aa 1 - 220; putative carbonic anhydrase [Salmonella typhimurium LT2].	0.987501	0.2248	7.66627		0.590316	0.911321	4.62684	0.0967		0.342661	0.936334	2.66128	0.00753		0.671528	0.869182	5.19243	0.134		0.521605	0.840053	4.195	0.141		0.936496	0.750757	7.18	0.8		1.06996	0.755093	8.21	0.567	AAL19135	putative carbonic anhydrase
STM0172	yadG	Ortholog of E. coli putative ATP-binding component of a transport system (AAC73238.1); Blastp hit to AAC73238.1 (308 aa), 95% identity in aa 1 - 308	0.983876	0.25573	1.65326		0.465791	0.902039	0.776254	0.016		0.405809	0.938142	0.680843	0.0165		0.409887	0.865225	0.681899	0.0234		0.536687	0.826547	0.9065	0.0802		0.644174	0.750875	1.065	0.194		0.625955	0.754695	1.035	0.037	AAL19136	putative ABC-type multidrug transport system, ATPase component
STM0173	yadH	ABC superfamily (membrane); similar to E. coli orf, hypothetical protein (AAC73239.1); Blastp hit to AAC73239.1 (256 aa), 94% identity in aa 1 - 256; putative transport protein [Salmonella typhimurium LT2].	1		1.16948		0.48186	0.911053	0.580732	0.145		0.406787	0.947235	0.496417	0.126		0.566829	0.864486	0.66461	0.0459		0.738047	0.826552	0.87525	0.329		0.876389	0.750944	1.0255	0.319		0.951017	0.754817	1.1125	0.272	AAL19137	putative ABC superfamily (membrane) transport protein
STM0174	stiH	lpfd protein precursor (SW:LPFD_SALTY); putative fimbriae [Salmonella typhimurium LT2].								1					1					1					1					1					1	AAL19138	putative fimbriae
STM0175	stiC	similar to E. coli putative outer membrane protein (AAC76178.1); Blastp hit to AAC76178.1 (838 aa), 39% identity in aa 20 - 558, 34% identity in aa 493 - 837; putativie fimbrial usher [Salmonella typhimurium LT2].	0.99854	0.0764588	0.721218		2.095	0.963425	1.58023	0.0637		1.3669	0.949826	0.996357	0.104		2.57353	0.866278	1.86001	0.00346		0.450957	0.801722	0.334	0.128		0.418736		0.302	0.108		0.340594	0.756856	0.249667	0.0221	AAL19139	putativie fimbrial usher
STM0176	stiB	similar to E. coli periplasmic chaperone, required for type 1 fimbriae (AAC77272.1); Blastp hit to AAC77272.1 (241 aa), 39% identity in aa 20 - 235; putative fimbrial chaparone [Salmonella typhimurium LT2].	0.990081	0.200035	0.714773		0.37194	0.905367	0.272363	0.016		0.412453	0.942372	0.301076	0.0212		0.36339	0.863626	0.26011	0.00772		0.276203	0.816981	0.2015	0.0111		0.206993	0.756029	0.1545	0.0762		0.231651	0.762375	0.17585	0.0278	AAL19140	putative fimbrial chaparone
STM0177	stiA	similar to E. coli major type 1 subunit fimbrin (pilin) (AAC77270.1); Blastp hit to AAC77270.1 (182 aa), 37% identity in aa 1 - 181; putative fimbrial subunit [Salmonella typhimurium LT2].	0.99982	0.0722605	0.279661		1.06279	0.915716	0.302113	0.746		1.11221	0.95227	0.311502	0.12		1.03503	0.865522	0.289986	0.622		1.11479	0.821106	0.315	0.503		0.970448	0.751189	0.2715	0.52		0.947384	0.757293	0.26575	0.555	AAL19141	putative fimbrial subunit
STM0178	yadI	similar to E. coli putative PTS enzyme II B component (AAC73240.1); Blastp hit to AAC73240.1 (146 aa), 76% identity in aa 1 - 146; putative PTS enzyme [Salmonella typhimurium LT2].	0.998472	0.0782187	0.298643		1.2715	0.900033	0.379984	0.0124		1.6055	0.951926	0.480406	0.00473		1.21887	0.864704	0.364481	0.0684		1.38265	0.806832	0.413	0.0161		0.953522	0.755361	0.2865	0.778		1.0879	0.758023	0.32575	0.376	AAL19142	putative PTS enzyme
STM0179	yadE	Ortholog of E. coli orf, hypothetical protein (AAC73241.1); Blastp hit to AAC73241.1 (409 aa), 81% identity in aa 1 - 409								1					1					1					1					1					1	AAL19143	putative xylanase/chitin deacetylase
STM0180	panD	similar to E. coli aspartate 1-decarboxylase (AAC73242.1); Blastp hit to AAC73242.1 (126 aa), 96% identity in aa 1 - 126; aspartate 1-decarboxylase [Salmonella typhimurium LT2].	0.99993	0.0723403	2.82725		0.581599	0.901405	1.65181	0.00658		0.460076	0.933914	1.30172	0.000369		0.717577	0.866298	2.03679	0.041		0.738711	0.822394	2.1075	0.105		0.912438	0.751145	2.58	0.0777		0.941537	0.767525	2.6975	0.752	AAL19144	aspartate 1-decarboxylase
STM0181	panC	similar to E. coli pantothenate synthetase (AAC73244.1); Blastp hit to AAC73244.1 (283 aa), 87% identity in aa 1 - 283; pantothenate synthetase [Salmonella typhimurium LT2].	0.992534	0.173352	1.47628		0.48391	0.899832	0.716209	0.00436		0.50132	0.934705	0.741187	0.00429		0.482606	0.863761	0.713385	0.012		0.935816	0.821063	1.3975	0.768		1.58961	0.756004	2.36	0.147		1.08737	0.801817	1.685	0.813	AAL19145	pantothenate synthetase
STM0182	panB	similar to E. coli 3-methyl-2-oxobutanoate hydroxymethyltransferase (AAC73245.1); Blastp hit to AAC73245.1 (264 aa), 92% identity in aa 1 - 264; 3-methyl-2-oxobutanoate hydroxymethyltransferase [Salmonella typhimurium LT2].	0.990651	0.194152	1.19229		0.535785	0.908135	0.651284	0.0491		0.518053	0.946281	0.63486	0.0658		0.609093	0.867441	0.731767	0.0689		0.885191	0.820385	1.06675	0.571		1.27849	0.750911	1.525	0.263		1.05183	0.767737	1.2725	0.796	AAL19146	3-methyl-2-oxobutanoate hydroxymethyltransferase
STM0183	folK	similar to E. coli 7,8-dihydro-6-hydroxymethylpterin- pyrophosphokinase (AAC73253.1); Blastp hit to AAC73253.1 (159 aa), 87% identity in aa 1 - 148; 7,8-dihydro-6-hydroxymethylpterin-pyrophosphokinase, PPPK [Salmonella typhimurium LT2].	0.998049	0.0884063	1.52372		0.454572	0.900067	0.694951	0.00197		0.461124	0.936539	0.707606	0.0058		0.485585	0.864795	0.742619	0.00926		0.88106	0.816001	1.35	0.349		0.899091	0.750786	1.37	0.292		0.780072	0.755332	1.19	0.0307	AAL19147	7, 8-dihydro-6-hydroxymethylpterin-pyrophosphokinase, PPPK
STM0184	pcnB	similar to E. coli poly(A) polymerase I (AAC73254.1); Blastp hit to AAC73254.1 (454 aa), 90% identity in aa 1 - 453; poly(A) polymerase I [Salmonella typhimurium LT2].								1					1					1					1					1					1	AAL19148	poly(A) polymerase I
STM0185	yadB	similar to E. coli putative tRNA synthetase (AAC73255.1); Blastp hit to AAC73255.1 (308 aa), 79% identity in aa 5 - 307; putative glutamyl t-RNA synthetase [Salmonella typhimurium LT2].								1					1					1					1					1					1	AAL19149	putative glutamyl t-RNA synthetase
STM0186	dksA	Putative RBS for dksA; RegulonDB:STMS1H000562	0.99999	0.0722811	8.5109		0.85313	0.91966	7.42659	0.495		0.852729	0.948397	7.39494	0.441		0.823299	0.863524	7.00976	0.0104		1.59743	0.823032	13.75	0.0477		1.26847	0.75172	10.8	0.0382		1.18535	0.766169	10.1875	0.314	AAL19150	dnaK suppressor protein
STM0187	sfsA	similar to E. coli probable regulator for maltose metabolism (AAC73257.1); Blastp hit to AAC73257.1 (234 aa), 82% identity in aa 1 - 234; regulator for maltose metabolism [Salmonella typhimurium LT2].	0.999994	0.0722837	2.00865		0.862163	0.915825	1.76832	0.483		0.94841	0.953371	1.94295	0.807		0.619911	0.867241	1.25388	0.0333		0.772873	0.8149	1.5575	0.0433		0.587438	0.75077	1.18	0.012		0.607447	0.759843	1.23	0.028	AAL19151	regulator for maltose metabolism
STM0188	ligT	similar to E. coli orf, hypothetical protein (AAC73258.1); Blastp hit to AAC73258.1 (179 aa), 77% identity in aa 4 - 177; 2'-5' RNA ligase [Salmonella typhimurium LT2].	0.992958	0.168329	0.958258		1.87304	0.933162	1.84396	0.0552		2.28039	0.98011	2.25324	0.0327		1.43906	0.874565	1.39078	0.115		1.30505	0.820871	1.2625	0.177		1.21012	0.751641	1.16	0.299		1.30131	0.769131	1.265	0.244	AAL19152	2'-5' RNA ligase
STM0189	hrpB	similar to E. coli helicase, ATP-dependent (AAC73259.1); Blastp hit to AAC73259.1 (824 aa), 84% identity in aa 1 - 824; ATP-dependent helicase [Salmonella typhimurium LT2].	0.999951	0.0722699	1.03629		1.77188		1.83619	0.03					1					1		1.92571	0.853845	2.0675	0.0846		1.36503	0.75164	1.415	0.0278		1.28228	0.759118	1.335	0.0759	AAL19153	helicase, ATP-dependent
STM0190	mrcB	Ortholog of E. coli peptidoglycan synthetase; penicillin-binding protein 1B (AAC73260.1); Blastp hit to AAC73260.1 (844 aa), 92% identity in aa 1 - 844	0.992095	0.178419	2.26994		1.9743	0.901583	4.48933	0.00431		1.88563	0.951646	4.33854	0.0269		1.3239	0.86429	3.00812	0.089		1.254	0.818928	2.87	0.22		0.935565	0.751865	2.125	0.734		0.997403	0.757475	2.2725	0.972	AAL19154	transpeptidase of penicillin-binding protein 1b (peptidoglycan synthetase)
STM0191	fhuA	Ortholog of E. coli outer membrane protein receptor for ferrichrome, colicin M, and phages T1, T5, and phi80 (AAC73261.1); Blastp hit to AAC73261.1 (747 aa), 68% identity in aa 1 - 747	0.642501	1.66699	0.588678		8.0869	0.906057	4.77919	0.0251		12.1887	1.617	7.22095	0.0173		9.6906	0.863841	5.70631	0.0531		4.78183	0.831307	2.8375	0.0637		7.10033	0.750847	4.18	0.191		7.57808	1.05245	4.4925	0.0398	AAL19155	outer membrane protein receptor / transporter for ferrichrome, colicin M, and phages T1, T5, and phi80
STM0192	fhuC	ABC superfamily (atp_bind); similar to E. coli ATP-binding component of hydroxymate-dependent iron transport (AAC73262.1); Blastp hit to AAC73262.1 (265 aa), 92% identity in aa 1 - 265; hydroxymate-dependent iron transport [Salmonella typhimurium LT2].	0.743119	1.22219	0.450096		2.20601	0.900967	0.994374	0.12		2.52516	0.946122	1.14113	0.0964		2.31925	0.866527	1.04622	0.19		3.42691	0.818466	1.545	0.0698		8.24913	0.752574	3.715	0.142		4.82082	0.757666	2.175	0.0444	AAL19156	ABC superfamily (atp_bind), hydroxymate-dependent iron transport
STM0193	fhuD	Putative RBS for fhuB; RegulonDB:STMS1H000567	0.691509	1.43209	0.325628		1.90141	0.930002	0.631236	0.193		2.42299	1.01509	0.820904	0.141		2.38318	0.866605	0.777914	0.202		2.72148	0.844575	0.9005	0.126		6.16344	0.754503	2.01	0.189		4.15716	0.755636	1.355	0.0643	AAL19157	ABC superfamily (bind _prot), hydroxamate-dependent iron uptake
STM0194	fhuB	ABC superfamily (membrane); similar to E. coli hydroxamate-dependent iron uptake, cytoplasmic membrane component (AAC73264.1); Blastp hit to AAC73264.1 (660 aa), 90% identity in aa 9 - 660; hydroxamate-dependent iron uptake [Salmonella typhimurium LT2].	0.955507	0.430524	0.228469		3.39356	0.914239	0.782628	0.00921		4.98487	0.978667	1.14984	0.00469		3.4524	0.875896	0.794774	0.0246		3.85837	0.818579	0.88625	0.00945		6.14773	0.752395	1.405	0.0562		3.71455	0.766133	0.85625	0.0123	AAL19158	ABC superfamily (membrane), hydroxamate-dependent iron uptake
STM0195	stfA	major fimbrial subunit StfA (gi|3747029); putative fimbrial subunit [Salmonella typhimurium LT2].	0.999968	0.0722732	0.10311		2.98037	0.915135	0.30973	0.00188		3.66817	1.06892	0.381299	0.00143		5.33637	1.31237	0.561558	0.00671		2.53793	1.04574	0.27725	0.0666		3.57272	0.766143	0.371	0.0299		2.44573	0.787645	0.25775	0.0233	AAL19159	putative fimbrial subunit
STM0196	stfC	outer membrane usher protein StfC (gi|3747030); putative fimbrial outer membrane usher [Salmonella typhimurium LT2].	0.99197	0.179832	0.150898		1.83555	0.931357	0.283098	0.0515		2.54871	1.0002	0.387515	0.00542		1.80093	0.874007	0.273776	0.0409		1.95573	0.884977	0.310333	0.179		1.58266	0.792435	0.246	0.285		1.46225	0.776979	0.225	0.169	AAL19160	putative fimbrial outer membrane usher
STM0197	stfD	periplasmic fimbrial chaperone StfD (gi|3747031); putative periplasmic fimbrial chaperone [Salmonella typhimurium LT2].	0.993089	0.166752	0.106607		5.84841	0.906999	0.62578	0.000466		6.18645	1.04182	0.660349	0.000393		6.26785	0.865039	0.668579	0.00165		2.23817	1.06054	0.25675	0.126		1.84293	0.753141	0.1965	0.0686		1.3421	0.818507	0.152	0.47	AAL19161	putative periplasmic fimbrial chaperone
STM0198	stfE	minor fimbrial subunit StfE (gi|3747032); putaive minor fimbrial subunit [Salmonella typhimurium LT2].	0.999836	0.0722609	0.104809		1.13533	0.9083	0.119805	0.321		1.6681	1.10265	0.179479	0.0836		1.71302	0.880268	0.18143	0.0419		1.85068	0.844432	0.1995	0.0712		2.17652	0.806776	0.2355	0.137		1.83013	0.792037	0.1975	0.0837	AAL19162	putaive minor fimbrial subunit
STM0199	stfF	minor fimbrial subunit StfF (gi|3747033); putative minor fimbrial subunit [Salmonella typhimurium LT2].	0.999217	0.0725291	0.157884		0.6678	0.903728	0.106065	0.0247		0.947053	1.00414	0.151534	0.764		1.04752	0.918905	0.175203	0.901		1.45224	0.825897	0.232	0.0839		1.2349	0.768527	0.1975	0.386		1.13286	0.773089	0.18225	0.582	AAL19163	putative minor fimbrial subunit
STM0200	stfG	S. typhimurium minor fimbrial subunit StfG (gi|3747034)	0.992301	0.176066	0.168952		0.867505	0.899812	0.146597	0.195		1.11681	0.987612	0.190068	0.455		1.1309	0.91547	0.201315	0.723		1.05685	0.86898	0.18675	0.863		1.16708	0.757577	0.198	0.459		1.19563	0.787646	0.20925	0.56	AAL19164	putative minor fimbrial subunit; putative adhesin
STM0201	STM0201	S. typhimurium hypothetical 30.2 da protein in stfG 3'region precursor. (SW:YADU_SALTY)	0.995914	0.128064	0.259105		1.06717	0.913019	0.279805	0.699		0.693499	1.0287	0.202051	0.499		1.05129	0.864509	0.272657	0.577		1.43403	0.793573	0.372	0.117					1					1	AAL19165	putative outer membrane protein
STM0202	hemL	glutamate-1-semialdehyde 2,1-aminomutase. (SW:GSA_SALTY); glutamate-1-semialdehyde aminotransferase; aminomutase [Salmonella typhimurium LT2].	0.98756	0.224263	3.26402		0.638135	0.899921	2.08677	0.0269		0.740333	0.935285	2.42198	0.0882		0.66516	0.866917	2.18421	0.108		0.977538	0.845857	3.325	0.978		1.2227	0.75938	4.03	0.475		1.25712	0.813574	4.3375	0.56	AAL19166	glutamate-1-semialdehyde aminotransferase (aminomutase)
STM0203	yadQ	similar to E. coli putative channel transporter (AAC73266.1); Blastp hit to AAC73266.1 (473 aa), 78% identity in aa 1 - 473; putative ClC family chlorine transport protein [Salmonella typhimurium LT2].	1		1.23803					1					1					1		0.779195	0.820885	0.9785	0.415		0.716052	0.750873	0.8865	0.0309		0.619164	0.756615	0.76975	0.0559	AAL19167	putative ClC family, chlorine transport protein
STM0204	yadR	similar to E. coli orf, hypothetical protein (AAC73267.1); Blastp hit to AAC73267.1 (114 aa), 99% identity in aa 1 - 114; putative HesB-like domain [Salmonella typhimurium LT2].	0.973436	0.3298	1.42458		5.37502	0.900496	7.66531	0.00127		7.27765	0.939064	10.3942	0.0011		4.60977	0.863868	6.56875	0.00729		4.65578	0.822311	6.655	0.00374		4.24641	0.751371	6.05	0.0541		5.21373	0.966993	7.5225	0.0056	AAL19168	putative HesB-like domain
STM0205	yadS	similar to E. coli orf, hypothetical protein (AAC73268.1); Blastp hit to AAC73268.1 (207 aa), 96% identity in aa 1 - 207; putative inner membrane protein [Salmonella typhimurium LT2].	0.992	0.179492	0.779361		9.16425	1.86929	7.259	0.000926		13.5089	4.5124	10.9664	0.00202		6.99721	0.863581	5.45454	0.00158		7.05297	3.66172	6	0.0179		3.91962	0.750804	3.055	0.0295		4.81491	0.775032	3.7875	0.00301	AAL19169	putative inner membrane protein
STM0206	btuF	Putative RBS for btuF; RegulonDB:STMS1H000576	0.999998	0.0722884	0.883015		1.49358	0.932855	1.36097	0.157		2.21505	0.961497	1.98928	0.0142		1.19343	0.870406	1.06106	0.23		1.89412	0.871448	1.7575	0.13		1.8063	0.750975	1.595	0.00738		1.57442	0.762171	1.4	0.0294	AAL19170	putative cobalamin periplasmic binding protein
STM0207	pfs	similar to E. coli orf, hypothetical protein (AAC73270.1); Blastp hit to AAC73270.1 (232 aa), 96% identity in aa 1 - 232; 5'-methylthioadenosine/S-adenosylhomocysteine nucleosidase [Salmonella typhimurium LT2].	0.998812	0.0726158	1.83724		1.10855	0.901093	2.0413	0.22		1.14362	0.93908	2.1102	0.229		1.11281	0.864488	2.04646	0.171		1.47895	0.825407	2.75	0.0848		1.78799	0.750819	3.285	0.0276		1.71492	0.798959	3.27	0.14	AAL19171	5'-methylthioadenosine/S-adenosylhomocysteine nucleosidase
STM0208	dgt	S. typhimurium deoxyguanosinetriphosphate triphosphohydrolase. (SW:DGTP_SALTY)	0.998576	0.0755187	0.87379		1.52048	0.90491	1.33414	0.0146		1.74396	0.942982	1.53223	0.00931		1.58547	0.870493	1.3927	0.0311		1.07011	0.814057	0.9355	0.243		1.04648	0.752028	0.915	0.591		1.22487	0.765029	1.0795	0.229	AAL19172	deoxyguanosine triphosphate triphosphohydrolase
STM0209	htrA	S. typhimurium protease DO precursor. (SW:DEGP_SALTY)	0.989818	0.202686	5.60497		1.84139	0.927298	10.4999	0.0433		2.73903	1.00497	15.8849	0.027		1.93666	0.863784	10.8585	0.0162		2.08296	0.814366	11.7	0.00837		1.88983	0.752484	10.6	0.0858		2.80375	0.904055	16.3	0.035	AAL19173	periplasmic serine protease Do, heat shock protein
STM0210	cdaR	similar to E. coli orf, hypothetical protein (AAC73273.1); Blastp hit to AAC73273.1 (391 aa), 95% identity in aa 7 - 391; putative inner membrane protein [Salmonella typhimurium LT2].	0.999051	0.0722947	0.988556		1.71357	0.907484	1.70475	0.0116		2.36549	0.947217	2.35534	0.00397		1.52014	0.868093	1.50897	0.0287		1.36169	0.824898	1.365	0.157		1.02164	0.751059	1.01	0.707		1.24505	0.763682	1.24	0.175	AAL19174	putative inner membrane protein
STM0211	yaeH	similar to E. coli putative structural protein (AAC73274.1); Blastp hit to AAC73274.1 (128 aa), 95% identity in aa 1 - 128; putative cytoplasmic protein [Salmonella typhimurium LT2].	0.999999	0.072297	10.6781		0.0954288	0.898936	1.02247	0.000122		0.119672	0.933998	1.29895	0.001		0.0924214	0.863276	0.987753	0.000625		0.0809905	0.813242	0.87625	0.00112		0.0510796	0.750755	0.5455	0.00738		0.0687815	0.755	0.76125	0.00277	AAL19175	putative cytoplasmic protein
STM0212	STM0212	Paralog of E. coli putative transport protein, shikimate (AAC75045.1); Blastp hit to AAC75045.1 (438 aa), 40% identity in aa 13 - 435	0.999939	0.0723367	1.05633		2.30382	0.910761	2.45137	0.00353		1.82458	0.935994	1.929	0.00067		2.12694	0.864477	2.24828	0.00141		1.68266	0.826223	1.79	0.0199		0.984545		1.04	0.614		0.998424	0.759951	1.05975	0.99	AAL19176	putative inner membrane protein
STM0213	dapD	Ortholog of E. coli 2,3,4,5-tetrahydropyridine-2-carboxylate N-succinyltransferase (AAC73277.1); Blastp hit to AAC73277.1 (274 aa), 97% identity in aa 1 - 274								1					1					1					1					1					1	AAL19177	2,3,4,5-tetrahydropyridine-2-carboxylate N-succinyltransferase
STM0214	glnD	[protein-PII] uridylyltransferase. (SW:GLND_SALTY); uridylyltransferase [Salmonella typhimurium LT2].	0.992307	0.175992	1.31706		0.482685	0.917408	0.665889	0.0737		0.428684	0.966069	0.619	0.124		0.349645	0.864896	0.463828	0.0115		0.700213	0.833051	0.945	0.228		0.833519	0.755884	1.103	0.442		0.717044	0.761373	0.9545	0.15	AAL19178	uridylyltransferase
STM0215	map	methionine aminopeptidase. (SW:AMPM_SALTY); methionine aminopeptidase [Salmonella typhimurium LT2].	0.999398	0.0724879	2.66259		0.631772	0.900793	1.68732	0.0068		0.52282	0.935147	1.39702	0.00315		0.626789	0.863939	1.67048	0.0059		1.26687	0.822736	3.3925	0.112		1.62992	0.751089	4.34	0.0249		1.36084	0.755252	3.625	0.00469	AAL19179	methionine aminopeptidase
STM0216	rpsB	Ortholog of E. coli 30S ribosomal subunit protein S2 (AAC73280.1); Blastp hit to AAC73280.1 (241 aa), 97% identity in aa 1 - 241	0.976395	0.310468	46.1362		1.06371	0.904757	49.3705	0.665		1.38135	0.935699	63.8302	0.0971		0.963885	0.864867	44.5551	0.952		1.50133	0.814748	69.325	0.0685		1.74668	0.753615	80.7	0.172		1.35782	0.769977	63.425	0.23	AAL19180	30S ribosomal subunit protein S2
STM0217	tsf	similar to E. coli protein chain elongation factor EF-Ts (AAC73281.1); Blastp hit to AAC73281.1 (283 aa), 96% identity in aa 1 - 283; protein chain elongation factor EF-Ts [Salmonella typhimurium LT2].	0.999474	0.07247	50.4747		0.553219	0.900541	28.02	0.00358		0.631052	0.935214	31.9482	0.00672		0.493192	0.864383	24.9671	0.00642		0.62969	0.821767	32.125	0.0483		0.77693	0.751969	39.25	0.0768		0.538515	0.760505	27.475	0.0246	AAL19181	protein chain elongation factor EF-Ts
STM0218	pyrH	similar to E. coli uridylate kinase (AAC73282.1); Blastp hit to AAC73282.1 (241 aa), 98% identity in aa 1 - 241; uridylate kinase [Salmonella typhimurium LT2].	0.998543	0.0763935	11.636		0.507827	0.900295	5.92977	0.00289		0.478963	0.937032	5.62092	0.00763		0.397669	0.864363	4.6457	0.00551		0.749227	0.813644	8.7325	0.0231		0.844534	0.75563	9.9	0.392		0.644695	0.76754	7.6675	0.126	AAL19182	uridylate kinase
STM0219	frr	Ortholog of E. coli ribosome releasing factor (AAC73283.1); Blastp hit to AAC73283.1 (185 aa), 93% identity in aa 1 - 185	0.99813	0.0865621	8.85183		0.457147	0.899906	4.05737	0.00161		0.479933	0.933527	4.24913	0.000581		0.455329	0.863488	4.03264	0.00297		0.693488	0.839559	6.3375	0.244		0.799025	0.750803	7.075	0.12		0.767396	0.755973	6.8025	0.0294	AAL19183	ribosome releasing factor
STM0220	dxr	Ortholog of E. coli putative ATP-binding component of a transport system (AAC73284.1); Blastp hit to AAC73284.1 (398 aa), 88% identity in aa 1 - 397	0.999997	0.0722867	1.56612		0.928424	0.914648	1.47873	0.699		0.770227	0.965048	1.25805	0.407		0.812424	0.863412	1.27261	0.00457		1.25349	0.82339	1.975	0.125		1.15765	0.752715	1.815	0.133		1.01979	0.758095	1.6025	0.841	AAL19184	1-deoxy-D-xylulose 5-phosphate reductoisomerase
STM0458	STM0458	similar to E. coli cysteine synthase B, O-acetylserine sulfhydrolase B (AAC75474.1); Blastp hit to AAC75474.1 (303 aa), 26% identity in aa 6 - 207, 35% identity in aa 198 - 289; putative cysteine synthase/cystathionine beta-synthase [Salmonella typhimuriu	0.999983	0.072314	0.251285		3.69134	0.916923	0.936201	0.00145		2.90033	0.993205	0.744566	0.00902		5.81463	0.867283	1.46474	0.00107		3.22083	0.835109	0.82475	0.00891		4.19838	0.751439	1.055	0.00738		2.87407	0.77782	0.735	0.0108	AAL19413	putative cysteine synthase/cystathionine beta-synthase
STM0459	ybaO	similar to E. coli putative LRP-like transcriptional regulator (AAC73550.1); Blastp hit to AAC73550.1 (181 aa), 95% identity in aa 30 - 181; putative transcriptional regulator (AsnC family) [Salmonella typhimurium LT2].	0.984696	0.249055	0.389186		4.76522	1.01191	1.8837	0.0032		11.3393	2.19901	4.47457	0.000991		6.98634	0.869423	2.7296	0.0037		4.42826	0.821422	1.7375	0.00372		5.57425	0.750995	2.17	0.0327		7.55965	1.79096	3.0025	0.00387	AAL19414	putative transcriptional regulator (AsnC familiy)
STM0460	mdlA	similar to E. coli ATP-binding component of a transport system (AAC73551.1); Blastp hit to AAC73551.1 (590 aa), 88% identity in aa 1 - 590; putative ABC superfamily (atp) transporter [Salmonella typhimurium LT2].	0.998087	0.0875356	0.482921		3.91111	0.917605	1.90692	0.00153		10.3922	1.85808	5.07698	0.000637		5.83801	0.866497	2.82511	0.00126		3.02162	0.843028	1.4925	0.0134		3.9855	0.750885	1.925	0.0175		5.78826	0.874602	2.82	0.0016	AAL19415	putative ABC superfamily (atp) transporter
STM0461	mdlB	similar to E. coli putative ATP-binding component of a transport system (AAC73552.1); Blastp hit to AAC73552.1 (593 aa), 88% identity in aa 1 - 593; putative ABC superfamily (atp&membrane) transporter [Salmonella typhimurium LT2].	0.999998	0.0722881	2.96826		0.738696	0.901544	2.20136	0.0265		2.34563	1.00533	7.37197	0.0566		1.06161	0.867429	3.16384	0.558		0.4188	0.822178	1.28325	0.0365		0.471152	0.753337	1.405	0.042		0.683489	0.759257	2.045	0.0513	AAL19416	putative ABC superfamily (atp&membrane) transporter
STM0462	glnK	Ortholog of E. coli nitrogen regulatory protein P-II 2 (AAC73553.1); Blastp hit to AAC73553.1 (112 aa), 97% identity in aa 1 - 112	0.989168	0.209117	0.271028		1.07231	0.903138	0.291795	0.576		1.66885	0.955874	0.453896	0.0198		1.69702	0.866958	0.461049	0.037		1.22131	0.815205	0.332	0.193		1.59669	0.840861	0.4595	0.391		1.28929	0.776313	0.357	0.335	AAL19417	regulatory protein, P-II 2, for nitrogen assimilation by glutamine synthetase, regulates GlnL (NRII) and GlnE (ATase)
STM0463	amtB	similar to E. coli probable ammonium transporter (AAC73554.1); Blastp hit to AAC73554.1 (428 aa), 92% identity in aa 1 - 428; putative Amt family, ammonium transport protein [Salmonella typhimurium LT2].	0.999983	0.0722778	0.298417		1.08339	0.901365	0.323955	0.258		0.840241	1.05316	0.282632	0.762		1.17453	0.866623	0.351628	0.143		1.34756	0.814558	0.4025	0.00603		1.54847	0.752504	0.463	0.0476		1.29573	0.770165	0.3925	0.229	AAL19418	putative Amt family, ammonium transport protein
STM0464	tesB	similar to E. coli acyl-CoA thioesterase II (AAC73555.1); Blastp hit to AAC73555.1 (286 aa), 91% identity in aa 1 - 286; acyl-CoA thioesterase II [Salmonella typhimurium LT2].								1					1					1					1					1					1	AAL19419	acyl-CoA thioesterase II
STM0465	ybaY	similar to E. coli glycoprotein/polysaccharide metabolism (AAC73556.1); Blastp hit to AAC73556.1 (190 aa), 88% identity in aa 1 - 190; glycoprotein/polysaccharide metabolism [Salmonella typhimurium LT2].	0.999828	0.072376	3.511		0.456968	0.899007	1.60495	0.000136		0.288857	0.934324	1.01865	0.000801		0.358874	0.86363	1.26161	0.00145		0.483871	0.813757	1.7	0.000788		0.455141	0.751582	1.6	0.0232		0.607089	0.754703	2.1325	0.00116	AAL19420	glycoprotein/polysaccharide metabolism
STM0466	ybaZ	Putative RBS for ybaZ; RegulonDB:STMS1H000811	0.999874	0.0723611	0.718106		1.04057	0.902812	0.750155	0.671		0.925607	0.946373	0.671661	0.62		1.22912	0.865614	0.884218	0.0496		1.26177	0.813982	0.908	0.0352		1.0284	0.750877	0.7385	0.273		1.19264	0.76143	0.862	0.212	AAL19421	putative methyltransferase
STM0468	ylaB	similar to E. coli orf, hypothetical protein (AAC73559.1); Blastp hit to AAC73559.1 (518 aa), 67% identity in aa 3 - 518; putative diguanylate cyclase/phosphodiesterase domain 2 [Salmonella typhimurium LT2].	0.999733	0.0724038	0.53274		1.91777	0.90715	1.02796	0.00555		2.36669	0.952853	1.27353	0.00543		1.70443	0.871461	0.913829	0.024		1.3287	0.814089	0.70875	0.0119		1.0867	0.750852	0.579	0.141		1.01857	0.755467	0.54325	0.749	AAL19422	putative diguanylate cyclase/phosphodiesterase domain 2
STM0469	rpmE2	similar to E. coli putative ribosomal protein (AAC73399.1); Blastp hit to AAC73399.1 (87 aa), 74% identity in aa 1 - 86; putative 50S ribosomal protein L31 (second copy) [Salmonella typhimurium LT2].	0.999844	0.0723708	0.533981		5.41616	0.946281	2.92331	0.000945		3.40748	0.948019	1.83048	0.00109		5.60903	0.865498	2.99844	0.000799		2.60694	0.838959	1.41	0.0092		1.27852	0.755967	0.685	0.145		1.26702	0.790493	0.696	0.414	AAL19423	putative 50S ribosomal protein L31 (second copy)
STM0470	rpmJ2	putative 50S ribosomal protein L36 (second copy) [Salmonella typhimurium LT2].	0.999484	0.072268	0.49343		7.07215	1.81968	3.56093	0.00473		5.37843	0.952381	2.67192	0.000679		9.3245	2.55561	4.70793	0.00472		4.84979	0.937216	2.415	0.0208					1		2.0514	0.752012	1.015	0.0312	AAL19424	putative 50S ribosomal protein L36 (second copy)
STM0471	ylaC	Putative RBS for ylaC; RegulonDB:STMS1H000815	0.979326	0.290166	1.71143		1.77267	0.899014	3.03417	0.0166		1.76447	0.938925	3.0292	0.025		1.61859	0.868417	2.78007	0.0822		1.04972	0.88305	1.9075	0.873		0.805307	0.751311	1.38	0.506		1.03027	0.790915	1.825	0.89	AAL19425	putative inner membrane protein
STM0472	maa	similar to E. coli putative transferase (AAC73561.1); Blastp hit to AAC73561.1 (183 aa), 79% identity in aa 1 - 183; maltose o-acetyltransferase [Salmonella typhimurium LT2].	0.999824	0.0722606	0.889972		5.08258	0.900957	4.529	0.000111		6.855	0.948218	6.14205	0.000511		4.20022	0.864079	3.73991	0.000728		2.30682	0.836265	2.0775	0.0116		1.42683	0.751306	1.27	0.0234		2.0714	0.799117	1.9025	0.0591	AAL19426	maltose o-acetyltransferase
STM0473	hha	Putative RBS for hha; RegulonDB:STMS1H000817	0.993263	0.164627	4.31794		1.66232	0.90598	7.21742	0.0189		2.05257	0.944121	8.9167	0.00839		1.34391	0.867474	5.82526	0.107		1.47383	0.886659	6.6925	0.315		1.17478	0.751808	5.075	0.354		1.48741	0.849854	6.935	0.401	AAL19427	hemolysin expression modulating protein (involved in environmental regulation of virulence factors)
STM0474	ybaJ	Putative RBS for ybaJ; RegulonDB:STMS1H000818	0.999936	0.0722676	1.93095		2.3775	0.905889	4.61353	0.00178		2.67288	0.944839	5.19004	0.00186		1.78932	0.865994	3.46249	0.00612		1.95294	0.894689	3.97	0.123		1.27626	0.750802	2.465	0.0327		1.85868	0.834233	3.81	0.169	AAL19428	putative cytoplasmic protein
STM0475	acrB	similar to E. coli acridine efflux pump (AAC73564.1); Blastp hit to AAC73564.1 (1049 aa), 94% identity in aa 1 - 1048; RND family, acridine efflux pump [Salmonella typhimurium LT2].								1					1					1					1					1					1	AAL19429	RND family, acridine efflux pump
STM0476	acrA	similar to E. coli acridine efflux pump (AAC73565.1); Blastp hit to AAC73565.1 (397 aa), 91% identity in aa 1 - 397; acridine efflux pump [Salmonella typhimurium LT2].	0.999974	0.07232	7.61906		0.672521	0.904489	5.1715	0.0404		0.573359	0.935285	4.3829	0.00414		0.529648	0.865378	4.05502	0.0123		1.04877	0.822922	8.1	0.804		1.35842	0.750803	10.35	0.014		0.881625	0.761031	6.775	0.413	AAL19430	acridine efflux pump
STM0477	acrR	similar to E. coli acrAB operon repressor (AAC73566.1); Blastp hit to AAC73566.1 (215 aa), 87% identity in aa 1 - 214; acrAB operon repressor (TetR/AcrR family) [Salmonella typhimurium LT2].	0.999737	0.0724026	1.54187		0.569141	0.899819	0.879222	0.00177		0.879338	0.94296	1.36967	0.405		0.580012	0.867988	0.901824	0.0311		0.718376	0.832226	1.1315	0.202		0.78452	0.750813	1.21	0.0456		0.746998	0.758579	1.1575	0.0586	AAL19431	acrAB operon repressor (TetR/AcrR family)
STM0478	aefA	similar to E. coli putative alpha helix protein (AAC73567.1); Blastp hit to AAC73567.1 (1120 aa), 89% identity in aa 1 - 1117; putative small-conductance mechanosensitive channel [Salmonella typhimurium LT2].								1					1					1					1					1					1	AAL19432	putative small-conductance mechanosensitive channel
STM0479	STM0479	Putative RBS for STM0479; RegulonDB:STMS1H000821	0.998078	0.0877603	0.864595		1.39998	0.903655	1.21504	0.026		1.43589	0.94353	1.2492	0.0383		0.757373	1.01397	0.787171	0.714		1.29646	0.822519	1.13325	0.181		1.38204	0.751197	1.195	0.0692		1.39405	0.756135	1.2075	0.0201	AAL19433	putative transposase
STM0480	ybaM	Putative RBS for ybaM; RegulonDB:STMS1H000822	0.998404	0.0799586	0.48024		2.14683	0.954665	1.06329	0.0411		1.95646	0.957732	0.949005	0.0133		1.75839	0.875556	0.851986	0.0334		1.96507	0.81691	0.94525	0.00273		1.76856	0.753664	0.8505	0.0443		2.04932	0.753005	0.984333	0.00373	AAL19434	putative inner membrane protein
STM0481	priC	similar to E. coli primosomal replication protein N'' (AAC73569.1); Blastp hit to AAC73569.1 (175 aa), 73% identity in aa 5 - 175; primosomal replication protein N [Salmonella typhimurium LT2].	1		1.3272		1.3332	0.905926	1.77924	0.155		1.23036	0.950287	1.65457	0.449		1.09268	0.871489	1.46221	0.702		1.07122	0.813876	1.425	0.565		1.19798	0.75099	1.59	0.0726		1.30875	0.756107	1.74	0.0723	AAL19435	primosomal replication protein N
STM0482	ybaN	Ortholog of E. coli putative gene 58 (AAC73570.1); Blastp hit to AAC73570.1 (125 aa), 84% identity in aa 1 - 124	0.998766	0.0726253	0.628397		1.58233	0.909135	1.00162	0.0223		0.940526	0.941111	0.593726	0.574		1.31101	0.869077	0.827447	0.0835		1.83426	0.837391	1.16775	0.0327		2.35337	0.754887	1.485	0.0395		2.67229	0.755492	1.68	0.000575	AAL19436	putative phage gene 58
STM1312	celA	similar to E. coli PEP-dependent phosphotransferase enzyme IV for cellobiose, arbutin, and salicin (AAC74808.1); Blastp hit to AAC74808.1 (106 aa), 96% identity in aa 1 - 106; PTS family sugar specific enzyme IIB for cellobiose, arbutin, and salicin [Salm								1					1					1					1					1					1	AAL20237	PTS family, sugar specific enzyme IIB for cellobiose, arbutin, and salicin
STM1313	celB	similar to E. coli PEP-dependent phosphotransferase enzyme II for cellobiose, arbutin, and salicin (AAC74807.1); Blastp hit to AAC74807.1 (452 aa), 94% identity in aa 1 - 452; PTS family sugar specific enzyme II for cellobiose, arbutin, and salicin [Salmo	0.996619	0.116465	0.35447		1.53245	0.899695	0.543416	0.00389		1.31813	0.951464	0.469372	0.0659		1.65494	0.877463	0.593522	0.0611		1.23416	0.816558	0.4395	0.147		1.08012	0.751782	0.383	0.504		0.973821	0.755272	0.3455	0.784	AAL20238	PTS family, sugar specific enzyme II for cellobiose, arbutin, and salicin
STM1314	celC	similar to E. coli PEP-dependent phosphotransferase enzyme III for cellobiose, arbutin, and salicin (AAC74806.1); Blastp hit to AAC74806.1 (116 aa), 87% identity in aa 1 - 115; PTS family sugar specific enzyme III for cellobiose, arbutin, and salicin [Sal	0.999632	0.0722622	0.550744		1.60888	0.899918	0.886623	0.00081		1.31747	0.942663	0.728524	0.0411		1.72333	0.867379	0.951629	0.00955		1.08025	0.821471	0.59925	0.58		0.985205	0.755365	0.5445	0.901		0.818812	0.760194	0.45375	0.171	AAL20239	PTS family, sugar specific enzyme III for cellobiose, arbutin, and salicin
STM1315	celD	AraC/XylS family; similar to E. coli negative transcriptional regulator of cel operon (AAC74805.1); Blastp hit to AAC74805.1 (280 aa), 85% identity in aa 1 - 280; transcriptional repressor of cel operon [Salmonella typhimurium LT2].	0.995719	0.131087	0.422201		1.34012	0.899313	0.565969	0.0146		1.40755	1.02723	0.628813	0.381		1.31003	0.863892	0.553294	0.0485		0.771333	0.82064	0.32825	0.163		0.961704	0.751449	0.4065	0.8		0.695507	0.75736	0.29475	0.0424	AAL20240	transcriptional repressor of cel operon (AraC/XylS family)
STM1316	celF	similar to E. coli phospho-beta-glucosidase; cryptic (AAC74804.1); Blastp hit to AAC74804.1 (450 aa), 90% identity in aa 1 - 450; phospho-beta-glucosidase; cellobiose-6-phosphate hydrolase [Salmonella typhimurium LT2].	0.980322	0.282964	0.240815		7.34025	0.904399	1.7722	0.000693		11.9437	3.02625	2.94248	0.00157		6.83914	0.863722	1.64734	0.00361		4.44841	0.826559	1.08425	0.0056		3.13309	0.751303	0.7545	0.0596		3.42148	0.75518	0.824	0.00366	AAL20241	phospho-beta-glucosidase (cellobiose-6-phosphate hydrolase)
STM1317	celG	similar to E. coli orf, hypothetical protein (AAC74803.1); Blastp hit to AAC74803.1 (249 aa), 76% identity in aa 1 - 249; putative glucosidase [Salmonella typhimurium LT2].								1					1					1					1					1					1	AAL20242	putative glucosidase
STM1318	katE	RpoS dependent; similar to E. coli catalase; hydroperoxidase HPII(III) (AAC74802.1); Blastp hit to AAC74802.1 (753 aa), 88% identity in aa 4 - 753; catalase; hydroperoxidase HPII(III) [Salmonella typhimurium LT2].	0.999894	0.0723542	1.0055		7.45918	2.40258	7.79871	0.00293		8.67975	1.58987	8.83928	0.000728		11.8729	0.945111	11.9635	0.000742		0.533753	0.813856	0.53825	0.00416		0.536987	0.750782	0.54	0.014		0.563785	0.768	0.582	0.0833	AAL20243	catalase; hydroperoxidase HPII(III), RpoS dependent
STM1319	cedA	affects inhibition after overreplication of chromosome in dnaAcos mutants; similar to E. coli orf, hypothetical protein (AAC74801.1); Blastp hit to AAC74801.1 (87 aa), 82% identity in aa 8 - 87; cell division modulator [Salmonella typhimurium LT2].	0.998146	0.0861924	0.599308		1.30836	0.900554	0.785096	0.0162		2.92897	0.95129	1.7704	0.00277		1.75946	0.86482	1.05581	0.00757		1.22387	0.823878	0.7385	0.185		0.878243	0.756495	0.529	0.447		1.13732	0.805804	0.7145	0.72	AAL20244	cell division modulator, affects inhibition after overreplication of chromosome in dnaAcos mutants
STM1320	ydjN	putative domain shared with transporter; similar to E. coli part of a kinase (AAC74799.1); Blastp hit to AAC74799.1 (463 aa), 96% identity in aa 1 - 462; kinase-like protein [Salmonella typhimurium LT2].	0.919185	0.591653	0.642283		2.34889	0.90235	1.51159	0.0351		2.44396	0.949406	1.58175	0.0381		2.48457	0.864022	1.59638	0.0687		3.75949	0.845014	2.4525	0.0238		4.82502	0.756436	3.115	0.1		3.89908	1.1103	2.5775	0.0302	AAL20245	part of a kinase, putative domain shared with transporter
STM1321	ydjM	putative SOS response; similar to E. coli orf, hypothetical protein (AAC74798.1); Blastp hit to AAC74798.1 (200 aa), 86% identity in aa 1 - 199; LexA regulated gene [Salmonella typhimurium LT2].	0.999326	0.0725044	0.38052		3.67058	0.902373	1.39989	0.000288		4.70511	0.943108	1.79154	0.000163		3.27948	0.863486	1.24806	0.000797		1.99777	0.817261	0.76125	0.00182		1.51468	0.751706	0.5765	0.0327		1.80078	0.780973	0.69825	0.0538	AAL20246	LexA regulated gene, putative SOS response
STM1322	yniC	similar to E. coli putative phosphatase (AAC74797.1); Blastp hit to AAC74797.1 (222 aa), 90% identity in aa 1 - 222; putative enzyme [Salmonella typhimurium LT2].	0.996019	0.126398	1.6332		1.08711	0.89957	1.77643	0.268		0.819354	0.936735	1.34252	0.12		1.35773	0.868673	2.22711	0.0858		1.07274	0.837709	1.785	0.748		0.949035	0.750791	1.55	0.686		0.847643	0.755084	1.385	0.0984	AAL20247	putative enzyme
STM1323	yniB	similar to E. coli orf, hypothetical protein (AAC74796.1); Blastp hit to AAC74796.1 (178 aa), 83% identity in aa 1 - 178; putative regulator [Salmonella typhimurium LT2].	0.998567	0.0757538	0.574108		0.696412	0.902882	0.402028	0.0329		0.776792	0.940361	0.447522	0.0503		0.677696	0.863363	0.389137	0.00721		0.919587	0.863598	0.55375	0.822		0.969242	0.750838	0.5565	0.686		1.11101	0.760103	0.64075	0.384	AAL20248	putative regulator
STM1324	STM1324	similar to E. coli orf, hypothetical protein (AAC74795.1); Blastp hit to AAC74795.1 (286 aa), 92% identity in aa 1 - 285; putative cytoplasmic protein [Salmonella typhimurium LT2].	0.997016	0.109384	2.10514		0.529507	0.901007	1.11997	0.0061		0.33332	0.971518	0.832029	0.16		0.386226	0.86379	0.814679	0.00428		0.423349	0.813858	0.8955	0.00494		0.395844	0.751249	0.834	0.0301		0.490205	0.758245	1.0415	0.016	AAL20249	putative cytoplasmic protein
STM1325	ydiZ	similar to E. coli orf, hypothetical protein (AAC74794.1); Blastp hit to AAC74794.1 (96 aa), 69% identity in aa 1 - 94; putative cytoplasmic protein [Salmonella typhimurium LT2].	0.998456	0.0786262	0.970302		0.613135	0.899278	0.595266	0.00147		0.60438	0.940237	0.591936	0.0242		0.549116	0.874879	0.544948	0.0744		0.823572	0.816484	0.80125	0.0963		0.863698	0.754178	0.8425	0.398		1.09681	0.763135	1.07425	0.572	AAL20250	putative cytoplasmic protein
STM1326	pfkB	similar to E. coli 6-phosphofructokinase II; suppressor of pfkA (AAC74793.1); Blastp hit to AAC74793.1 (309 aa), 92% identity in aa 1 - 308; 6-phosphofructokinase II [Salmonella typhimurium LT2].	0.999779	0.07226	2.10579		0.709331	0.904083	1.50475	0.0471		0.486827	0.937952	1.03562	0.00948		0.605429	0.873108	1.29622	0.0781		1.10005	0.832158	2.37	0.696		0.908984	0.754546	1.92	0.418		1.37477	0.779394	2.9625	0.234	AAL20251	6-phosphofructokinase II
STM1327	ydiY	similar to E. coli orf, hypothetical protein (AAC74792.1); Blastp hit to AAC74792.1 (252 aa), 88% identity in aa 1 - 252; putative salt-induced outer membrane protein [Salmonella typhimurium LT2].	0.995159	0.139434	0.377411		1.88773	0.905131	0.715614	0.00688		2.97093	0.950059	1.12763	0.00212		2.0296	0.863688	0.766115	0.00642		4.44421	0.829294	1.69	0.00225		2.64775	0.750976	0.9995	0.0328		2.42511	0.789526	0.937	0.0283	AAL20252	putative salt-induced outer membrane protein
STM1328	STM1328	putative outer membrane protein [Salmonella typhimurium LT2].	0.997129	0.107295	1.93974		0.621016	0.899824	1.20651	0.0051		0.559396	0.937576	1.09284	0.0144		0.957311	0.865347	1.86063	0.681		5.89739	2.05847	11.94	0.00909		2.48483	0.75104	4.82	0.0275		2.53921	1.07635	5.235	0.0736	AAL20253	putative outer membrane protein
STM1329	STM1329	hypothetical protein; putative inner membrane protein [Salmonella typhimurium LT2].								1					1					1					1					1					1	AAL20254	putative inner membrane protein
STM1330	STM1330	putative DNA/RNA non-specific endonuclease [Salmonella typhimurium LT2].	0.999963	0.0722721	0.374977		5.11175	0.901944	1.91985	0.000122		4.53751	0.947743	1.70751	0.000431		8.48075	0.868558	3.18985	0.001		17.9069	3.59746	6.815	0.000939		5.59933	0.750967	2.1	0.00981		3.57352	0.761071	1.345	0.00119	AAL20255	putative DNA/RNA non-specific endonuclease
STM1331	STM1331	hypothetical protein; putative inner membrane protein [Salmonella typhimurium LT2].	0.999063	0.0722939	1.06666		0.95618	0.908162	1.03072	0.775		1.15003	0.949555	1.24222	0.42		0.722615	0.86461	0.772432	0.0283		1.32706	0.877661	1.48375	0.431		1.01038	0.752038	1.08	0.914		0.820298	0.755731	0.87625	0.0469	AAL20256	putative inner membrane protein
STM1332	rfc	O-antigen polymerase (SW:RFC_SALTY); O-antigen polymerase [Salmonella typhimurium LT2].								1					1					1					1					1					1	AAL20257	O-antigen polymerase
STM1333	thrS	similar to E. coli threonine tRNA synthetase (AAC74789.1); Blastp hit to AAC74789.1 (642 aa), 96% identity in aa 1 - 642; threonine tRNA synthetase [Salmonella typhimurium LT2].	0.999933	0.0723393	11.9092		0.603069	0.89973	7.19445	0.00196		0.459076	0.933857	5.47281	0.000479		0.619144	0.863797	7.37961	0.0038		0.614065	0.842766	7.63	0.185		0.794602	0.752382	9.475	0.0832		0.682833	0.755493	8.1425	0.00549	AAL20258	threonine tRNA synthetase
STM1334	infC	translation initiation factor IF-3. (SW:IF3_SALTY); protein chain initiation factor IF-3 [Salmonella typhimurium LT2].	0.999616	0.0724348	56.6608		1.06916	0.900943	60.7043	0.353		1.3961	0.942363	79.6003	0.0425		1.0585	0.863578	59.9925	0.186		0.759314	0.841777	44.4	0.353		0.758837	0.752301	43.05	0.0751		0.728604	0.771047	42.15	0.224	AAL20259	protein chain initiation factor IF-3
STM1335	rpmI	similar to E. coli 50S ribosomal subunit protein A (AAC74787.1); Blastp hit to AAC74787.1 (65 aa), 100% identity in aa 1 - 65; 50S ribosomal subunit protein L35 [Salmonella typhimurium LT2].	0.998063	0.0880893	34.172		2.01476	0.918165	69.7142	0.0731		2.16366	0.942178	74.3668	0.00413		2.24937	0.864633	76.9472	0.00361		1.51763	0.97658	57.3333	0.492					1		1.6032	0.749748	54.8	0.0432	AAL20260	50S ribosomal subunit protein L35
STM1336	rplT	similar to E. coli 50S ribosomal subunit protein L20, and regulator (AAC74786.1); Blastp hit to AAC74786.1 (118 aa), 100% identity in aa 1 - 118; 50S ribosomal subunit protein L20 [Salmonella typhimurium LT2].	0.999505	0.072267	10.8173		3.51528	0.922736	38.5203	0.00274		4.90406	0.934659	53.0926	0.000163		4.61364	0.866561	50.0206	0.00128		2.27103	1.05137	26.375	0.113		1.81171	0.751301	19.6	0.0209		1.83874	1.19478	22.575	0.324	AAL20261	50S ribosomal subunit protein L20
STM1841	STM1841	Putative RBS for STM1841; RegulonDB:STMS1H002012	0.999682	0.0722609	1.26421		0.95028	0.899302	1.2019	0.204		0.966285	0.941516	1.2307	0.797		0.94297	0.868741	1.19969	0.645		1.26501	0.810589	1.60333	0.0751		0.878016		1.11	0.26		0.854918	0.762032	1.08967	0.356	AAL20756	putative outer membrane or exported
STM1842	kdgR	similar to E. coli putative regulator (AAC74897.1); Blastp hit to AAC74897.1 (263 aa), 96% identity in aa 1 - 263; putative IclR family transcriptional repressor [Salmonella typhimurium LT2].	0.993937	0.156129	3.40591		1.1836	0.907345	4.05853	0.266		1.58622	0.93502	5.40913	0.00929		1.13112	0.863453	3.85341	0.26		0.968503	0.813716	3.3025	0.808		0.921924	0.750889	3.14	0.614		1.03983	0.782586	3.6375	0.879	AAL20757	putative transcriptional repressor (IclR family)
STM1843	STM1843	similar to E. coli putative transport protein (AAC74898.1); Blastp hit to AAC74898.1 (494 aa), 90% identity in aa 38 - 494; putative transport protein [Salmonella typhimurium LT2].	0.998889	0.0723069	0.216345		2.66141	0.910787	0.5799	0.00247		3.26252	0.966658	0.707686	0.000627		2.48013	0.879365	0.542147	0.0132		5.16971	2.24125	1.1905	0.0178		3.395	0.75449	0.7355	0.0205		4.62121	0.75612	1.0005	0.000302	AAL20758	putative transport protein
STM1844	htpX	integral membrane protein; similar to E. coli heat shock protein, integral membrane protein (AAC74899.1); Blastp hit to AAC74899.1 (293 aa), 96% identity in aa 1 - 293; heat shock protein [Salmonella typhimurium LT2].	0.9999	0.0723519	3.82478		2.01383	0.900463	7.71106	0.000481		2.78978	0.941467	10.7205	0.00129		1.86498	0.865618	7.14618	0.00466		4.46226	0.818814	17.175	0.00149		5.29299	0.756436	20.3	0.0173		6.58664	0.760335	25.275	0.000513	AAL20759	heat shock protein, integral membrane protein
STM1845	prc	tail-specific protease. (SW:PRC_SALTY); carboxy-terminal protease for penicillin-binding protein 3 [Salmonella typhimurium LT2].	0.998411	0.0797844	2.67244		1.10782	0.989635	3.17585	0.808		1.11783	1.05712	3.35497	0.832		1.09407	0.863613	2.92492	0.19		1.37541	0.831293	3.7175	0.125		1.47604	0.751221	3.945	0.0497		1.20661	0.755221	3.2275	0.0443	AAL20760	carboxy-terminal protease for penicillin-binding protein 3
STM1846	proQ	similar to E. coli orf, hypothetical protein (AAC74901.1); Blastp hit to AAC74901.1 (39 aa), 94% identity in aa 1 - 39; activator of proP [Salmonella typhimurium LT2].	0.99759	0.0982783	4.67465		2.25726	0.90711	10.6069	0.00312		2.84049	0.988744	13.6568	0.0161		2.15226	0.863851	10.0661	0.00359		1.80213	0.905255	8.9375	0.182		2.83393	0.750774	13.25	0.0234		1.96466	0.758821	9.21	0.00525	AAL20761	activator of proP
STM1847	yebR	similar to E. coli orf, hypothetical protein (AAC74902.1); Blastp hit to AAC74902.1 (183 aa), 83% identity in aa 11 - 183; putative GAF domain-containing protein [Salmonella typhimurium LT2].	0.999687	0.0722608	3.18441		0.840621	0.909376	2.70835	0.316		0.657677	0.936085	2.10357	0.0139		0.854228	0.865019	2.72594	0.109		1.29105	0.814014	4.1125	0.0039		1.30637		4.16	0.148		1.15908	0.757995	3.705	0.192	AAL20762	putative GAF domain-containing protein
STM1848	yebS	similar to E. coli orf, hypothetical protein (AAC74903.1); Blastp hit to AAC74903.1 (427 aa), 85% identity in aa 1 - 427; putative inner membrane protein [Salmonella typhimurium LT2].	0.999993	0.0723063	0.342433		1.90623	0.911811	0.657871	0.00873		1.51108	0.953904	0.520629	0.0212		1.52457	0.866135	0.523324	0.0135		2.13267	0.825295	0.7345	0.00592		2.11538	0.751001	0.7245	0.0137		1.76011	0.759542	0.6055	0.00921	AAL20763	putative inner membrane protein
STM1849	STM1849	similar to E. coli orf, hypothetical protein (AAC74904.1); Blastp hit to AAC74904.1 (879 aa), 90% identity in aa 1 - 879; putative inner membrane protein [Salmonella typhimurium LT2].	0.990074	0.200103	0.369138		2.22292	0.901251	0.821605	0.00313		2.26994	0.94942	0.842195	0.0061		2.62804	0.867062	0.972638	0.00949		2.16963	0.817172	0.80425	0.00982		2.00863	0.751335	0.7415	0.0721		1.68761	0.759374	0.62575	0.0286	AAL20764	putative inner membrane protein
STM1850	yebU	similar to E. coli putative nucleolar proteins (AAC74905.1); Blastp hit to AAC74905.1 (481 aa), 85% identity in aa 3 - 481; putative rRNA methyltransferase [Salmonella typhimurium LT2].	0.997365	0.102775	0.800453		1.08393	0.925709	0.893081	0.738		1.18662	0.979877	0.985384	0.56		0.995513	0.913282	0.843716	0.996		1.01359	0.813702	0.813	0.864		1.17496	0.750878	0.9405	0.203		0.779867	0.768401	0.636	0.311	AAL20765	paral putative rRNA methyltransferase
STM1851	STM1851	similar to E. coli orf, hypothetical protein (AAC74906.1); Blastp hit to AAC74906.1 (83 aa), 88% identity in aa 6 - 83; putative cytoplasmic protein [Salmonella typhimurium LT2].	0.999821	0.0723782	0.27846		9.71363	2.36505	2.7601	0.001		5.81381	0.980812	1.63649	0.000937		16.4929	3.56266	4.66004	0.00205		2.19256	1.24562	0.67875	0.176		1.18949	0.75149	0.3315	0.1		1.43769	0.795596	0.414	0.253	AAL20766	putative cytoplasmic protein
STM1852	yebW	similar to E. coli orf, hypothetical protein (AAC74907.1); Blastp hit to AAC74907.1 (91 aa), 87% identity in aa 29 - 91; putative inner membrane lipoprotein [Salmonella typhimurium LT2].	0.999527	0.072266	0.225485		2.61383	0.904596	0.591213	0.000832		2.06477	0.963649	0.467168	0.00235		2.24242	0.867002	0.506905	0.00428		2.02873	0.8183	0.459	0.00394		1.7382	0.751297	0.392	0.0221		1.40576	0.767733	0.321	0.113	AAL20767	putative inner membrane lipoprotein
STM1853	prpA	similar to E. coli protein phosphatase 1 modulates phosphoproteins, signals protein misfolding (AAC74908.1); Blastp hit to AAC74908.1 (219 aa), 63% identity in aa 2 - 219; serine/threonine protein phosphatase [Salmonella typhimurium LT2].	0.999996	0.0723035	0.163729		5.09728	0.901066	0.835187	7.42e-05		3.6416	0.984633	0.602336	0.0018		3.9602	0.865475	0.649157	0.000966		3.73834	0.817423	0.61325	0.000608		1.99129	0.752792	0.3265	0.0259		1.82262	0.758366	0.299	0.00309	AAL20768	serine/threonine protein phosphatase
STM1854	STM1854	hypothetical protein; putative inner membrane protein [Salmonella typhimurium LT2].	0.99949	0.0724661	0.248826					1					1					1		4.72454	2.96382	1.327	0.0477		1.60714	0.752013	0.4	0.0273		1.65441	1.38543	0.49675	0.495	AAL20769	putative inner membrane protein
STM1855	sopE2	SopE2 (gi|9651642); TypeIII-secreted protein effector: invasion-associated protein [Salmonella typhimurium LT2].	0.998707	0.0723216	0.37604		0.777922	0.899056	0.292539	0.00372		1.15675	0.94361	0.43538	0.0569		1.13784	0.867142	0.429463	0.266		2.62197	1.72737	1.115	0.152		1.86485	0.751996	0.7015	0.0292		2.93453	2.54924	1.344	0.193	AAL20770	TypeIII-secreted protein effector: invasion-associated protein
STM1856	STM1856	similar to E. coli orf, hypothetical protein (AAC74245.1); Blastp hit to AAC74245.1 (134 aa), 40% identity in aa 1 - 127; putative cytoplasmic protein [Salmonella typhimurium LT2].	0.999994	0.0723051	0.16667		1.62397	0.901721	0.271087	0.00185		2.58233	1.01176	0.438497	0.0101		1.71389	0.866582	0.286179	0.00619		1.68024	0.823904	0.28175	0.0168		1.29194	0.756288	0.2165	0.183		1.18009	0.786249	0.2015	0.539	AAL20771	putative cytoplasmic protein
STM1857	STM1857	putative acetyltransferase [Salmonella typhimurium LT2].	1	0.0722948	0.713122		1.61206	0.941125	1.17959	0.105		1.32901	0.953306	0.96145	0.157		1.59028	0.864693	1.13507	0.00405		1.11459	0.794934	0.796	0.249					1					1	AAL20772	putative acetyltransferase
STM1858	STM1858	putative cytoplasmic protein [Salmonella typhimurium LT2].	0.999398	0.072488	0.483122		1.5787	0.901694	0.764178	0.00371		1.85248	0.940354	0.895838	0.000914		1.53585	0.868708	0.744992	0.0254		0.774444	0.81444	0.3745	0.0129		0.572666	0.756561	0.279	0.0915		0.484758	0.764694	0.23925	0.0411	AAL20773	putative cytoplasmic protein
STM1859	STM1859	putative cytoplasmic protein [Salmonella typhimurium LT2].	0.994625	0.146963	0.440509		1.29613	0.956978	0.595813	0.427		0.973224	0.950559	0.432904	0.9		1.70404	0.87564	0.756992	0.047		1.86802	0.818867	0.82525	0.00902		0.800754	0.754823	0.355	0.35		1.23892	0.856196	0.597	0.666	AAL20774	putative cytoplasmic protein
STM1860	STM1860	putative transposase [Salmonella typhimurium LT2].	0.999994	0.072305	0.121973		2.40803	0.907962	0.295302	0.00189		2.72244	1.00961	0.33299	0.000743		2.34445	0.869789	0.287115	0.00536		2.1967	0.835851	0.27325	0.0237		1.34716	0.755954	0.165	0.126		1.43957	0.767103	0.1775	0.0836	AAL20775	putative transposase
STM1861	STM1861	similar to E. coli prophage e14 integrase (AAC74224.1); Blastp hit to AAC74224.1 (375 aa), 43% identity in aa 253 - 366; putative cytoplasmic protein [Salmonella typhimurium LT2].								1					1					1					1					1					1	AAL20776	putative cytoplasmic protein
STM1862	pagO	S. typhimurium PAGO protein. (SW:PAGO_SALTY)	0.999217	0.0722832	0.099965		15.3581	1.33115	1.53952	0.000103		16.6621	1.05367	1.66593	5.53e-05		18.2617	0.864717	1.82591	0.000504		7.38862	4.46426	0.82675	0.0233		5.01888	0.753735	0.502	0.014		5.32774	1.37747	0.5455	0.00526	AAL20777	PhoPQ-activated gene; predicted integral membrane protein
STM1863	STM1863	putative inner membrane protein [Salmonella typhimurium LT2].	0.985151	0.245272	0.160725					1					1					1		3.59997	3.19729	0.71025	0.141		2.01164	0.756874	0.325	0.112		2.11653	0.863008	0.35975	0.119	AAL20778	putative inner membrane protein
STM1864	STM1864	putative inner membrane protein [Salmonella typhimurium LT2].	0.999481	0.0722681	0.0771775		11.7568	1.04038	0.910023	0.000114		5.22512	4.02208	0.464882	0.0481		17.5355	3.35499	1.36999	0.00161		9.32561	3.84826	0.76225	0.00733		4.4795	0.755764	0.346	0.014		3.64963	0.762958	0.2825	0.000997	AAL20779	putative inner membrane protein
STM1865	STM1865	similar to E. coli inversion of adjacent DNA; at locus of e14 element (AAC74242.1); Blastp hit to AAC74242.1 (184 aa), 78% identity in aa 143 - 180; putative cytoplasmic protein [Salmonella typhimurium LT2].	0.998931	0.0723037	0.222927		5.03467	1.12932	1.14204	0.00209		4.61576	1.10864	1.05196	0.00326		5.00913	0.872858	1.12309	0.00264		4.13196	0.84353	0.93525	0.00433		2.33503	0.753818	0.522	0.033		1.72189	1.01686	0.4275	0.338	AAL20780	putative cytoplasmic protein
STM1867	pagK	S. typhimurium PagK (gi|2582047)	0.999963	0.0723258	0.19628		19.8767	7.78193	4.09011	0.0016		8.56092	3.00877	1.75443	0.00336		33.2317	7.14044	6.61848	0.00139		4.45766	2.12853	0.93875	0.0289		1.68261	0.757994	0.3325	0.0832		1.57215	0.795798	0.3185	0.167	AAL20781	PhoPQ-activated gene
STM4344	yjeA	putative LYSL-tRNA synthetase. (SW:SYK3_SALTY); putative pyruvate oxidase; lysyl-tRNA synthetase [Salmonella typhimurium LT2].	0.987291	0.226694	1.21739		0.896282	0.901494	1.09453	0.505		0.747287	0.938011	0.914635	0.135		0.778029	0.863317	0.947191	0.172		0.730796	0.821395	0.9035	0.238		0.748662	0.752243	0.9125	0.294		0.47004	0.761618	0.58275	0.0422	AAL23167	putative pyruvate oxidase (lysyl-tRNA synthetase)
STM4345	yjeM	hypothetical protein in poxA-psd intergenic region. (SW:YJEM_SALTY); putative APC family amino-acid transport protein [Salmonella typhimurium LT2].	0.989879	0.202079	0.199468		2.95655	0.910383	0.593104	0.00295		2.96347	1.01153	0.604028	0.0113		2.75752	0.866776	0.551049	0.00795		1.94795	0.814979	0.38875	0.00761		1.72688	0.752005	0.3445	0.1		1.4747	0.763994	0.29675	0.0884	AAL23168	putative APC family, amino-acid transport protein
STM4346	yjeO	similar to E. coli orf, hypothetical protein (AAC77118.1); Blastp hit to AAC77118.1 (104 aa), 56% identity in aa 1 - 104; putative inner membrane protein [Salmonella typhimurium LT2].	0.999679	0.072261	0.591689		1.06994	0.919117	0.644056	0.737		0.963161	0.954725	0.580486	0.858		1.11107	0.88779	0.67308	0.659		0.851617	0.836815	0.5155	0.528		0.786469	0.767161	0.4765	0.446		0.893747	0.776948	0.54175	0.664	AAL23169	putative inner membrane protein
STM4347	yjeP	similar to E. coli putative periplasmic binding protein (AAC77119.1); Blastp hit to AAC77119.1 (1107 aa), 89% identity in aa 1 - 1107; putative periplasmic binding protein [Salmonella typhimurium LT2].	0.992894	0.169103	0.854892		0.646036	0.916041	0.568779	0.148		0.694846	0.947896	0.605032	0.154		0.647999	0.863619	0.554209	0.0311		0.579651	0.814841	0.49675	0.0148		0.762752	0.758445	0.66	0.368		0.637998	0.767094	0.55725	0.138	AAL23170	putative periplasmic binding protein
STM4348	psd	similar to E. coli phosphatidylserine decarboxylase; phospholipid synthesis (AAC77120.1); Blastp hit to AAC77120.1 (322 aa), 93% identity in aa 1 - 320; phosphatidylserine decarboxylase [Salmonella typhimurium LT2].	0.996648	0.115954	3.61878		0.262711	0.900224	0.959852	0.00185		0.267778	0.938596	1.00346	0.0101		0.32855	0.864241	1.19383	0.00489		0.508433	0.814289	1.8475	0.00811		0.778562	0.751078	2.82	0.164		0.727268	0.774411	2.71	0.295	AAL23171	phosphatidylserine decarboxylase
STM4349	yjeQ	similar to E. coli orf, hypothetical protein (AAC77121.1); Blastp hit to AAC77121.1 (337 aa), 94% identity in aa 1 - 337; putative GTPase [Salmonella typhimurium LT2].	0.999482	0.0722681	2.08589		0.556033	0.899575	1.16131	0.0011		0.533542	0.935707	1.1173	0.0038		0.811294	0.869162	1.70557	0.205		0.831491	0.814115	1.735	0.0121		1.37944	0.757447	2.89	0.126		0.994094	0.783998	2.1425	0.985	AAL23172	putative GTPase
STM4350	orn	similar to E. coli orf, hypothetical protein (AAC77122.1); Blastp hit to AAC77122.1 (204 aa), 94% identity in aa 24 - 204; oligoribonuclease [Salmonella typhimurium LT2].	0.999987	0.0722794	2.37218		0.47204	0.905014	1.13782	0.0138		0.384319	0.93827	0.926252	0.00763		0.620383	0.86616	1.47952	0.0247		0.68467	0.817636	1.64	0.067		0.800775	0.750781	1.9	0.0311		0.654743	0.755291	1.555	0.00378	AAL23173	oligoribonuclease
STM4351	STM4351	similar to E. coli arginine 3rd transport system periplasmic binding protein (AAC73947.1); Blastp hit to AAC73947.1 (243 aa), 57% identity in aa 1 - 243; putative arginine-binding periplasmic protein [Salmonella typhimurium LT2].	0.999333	0.072276	1.87502		0.281896	0.899392	0.530247	0.000457		0.196133	0.938965	0.391982	0.0146		0.299088	0.867677	0.573338	0.0152		0.520284	0.827088	0.99875	0.0528		0.919895	0.750763	1.725	0.221		0.831535	0.775747	1.6025	0.506	AAL23174	putative arginine-binding periplasmic protein
STM4355	yjeS	similar to E. coli orf, hypothetical protein (AAC77123.1); Blastp hit to AAC77123.1 (379 aa), 90% identity in aa 1 - 379; putative Fe-S protein [Salmonella typhimurium LT2].	0.897529	0.674978	1.42037		1.65302	0.969095	2.48322	0.245		2.63677	0.984052	3.84602	0.0565		1.12719	0.880498	1.62498	0.633		0.652284	0.813318	0.927	0.413		0.718302	0.751742	1.021	0.722		0.638672	0.754725	0.9075	0.392	AAL23175	putative Fe-S protein
STM4356	yjeF	similar to E. coli orf, hypothetical protein (AAC77124.1); Blastp hit to AAC77124.1 (515 aa), 82% identity in aa 1 - 514; putative sugar kinase [Salmonella typhimurium LT2].	0.996355	0.120936	1.73101		1.0371	0.899395	1.79599	0.568		1.13142	0.958519	2.00072	0.586		1.06404	0.874128	1.86216	0.72		0.832705	0.835602	1.49	0.555		0.659183	0.752332	1.145	0.116		0.699744	0.758875	1.22	0.0727	AAL23176	putative sugar kinase
STM4357	yjeE	similar to E. coli orf, hypothetical protein (AAC77125.1); Blastp hit to AAC77125.1 (153 aa), 93% identity in aa 1 - 152; putative nucleotide-binding protein [Salmonella typhimurium LT2].	0.998423	0.0794854	2.3498		1.1831	0.899211	2.78101	0.024		1.04901	0.935237	2.46808	0.473		0.930856	0.864702	2.19032	0.389		0.749895	0.813703	1.7625	0.00771		0.634096	0.75082	1.49	0.0405		0.639121	0.756604	1.5075	0.0177	AAL23177	putative nucleotide-binding protein
STM4358	amiB	murein hydrolase; N-acetylmuramoyl-L-alanine amidase AMIB. (SW:AMIB_SALTY); N-acetylmuramoyl-l-alanine amidase II [Salmonella typhimurium LT2].	0.997841	0.0930202	1.45442		1.37135	0.903373	2.00109	0.0282		1.39131	0.948338	2.04742	0.1		1.21545	0.86503	1.77089	0.0962		1.65664	0.818129	2.425	0.0232		1.27168	0.750801	1.85	0.114		1.38023	0.766229	2.03	0.125	AAL23178	N-acetylmuramoyl-l-alanine amidase II, a murein hydrolase
STM4359	mutL	stimulates binding of Vsr and MutS to heteroduplex DNA; DNA mismatch repair protein MUTL. (SW:MUTL_SALTY); enzyme in methyl-directed mismatch repair [Salmonella typhimurium LT2].								1					1					1					1					1					1	AAL23179	enzyme in methyl-directed mismatch repair, stimulates binding of Vsr and MutS to heteroduplex DNA
STM4360	miaA	tRNA delta(2)-isopentenylpyrophosphate transferase. (SW:MIAA_SALTY); delta(2)-isopentenylpyrophosphate tRNA-adenosine transferase [Salmonella typhimurium LT2].	0.999257	0.0722807	8.46617		1.0664	0.902194	9.05434	0.452		0.905083	0.935695	7.68175	0.249		0.758054	0.863641	6.42066	0.0123		1.55729	0.816799	13.25	0.021		1.29272	0.751935	10.95	0.0692		1.53334	0.756835	13	0.00591	AAL23180	delta(2)-isopentenylpyrophosphate tRNA-adenosine transferase
STM4361	hfq	growth-related protein; host factor-I protein (HF-I). (SW:HFQ_SALTY); host factor I for bacteriophage Q beta replication [Salmonella typhimurium LT2].	0.999826	0.0722606	22.0739		0.66153	0.900164	14.6326	0.00455		0.477015	0.936361	10.6026	0.00514		0.625604	0.863299	13.8099	0.00099		0.689643	0.841949	15.775	0.252		0.668207	0.750854	14.75	0.0176		0.778585	0.787783	17.9	0.459	AAL23181	host factor I for bacteriophage Q beta replication, a growth-related protein
STM4362	hflX	ogether with HflCK possibly involved in phage lambda cII repressor stability; similar to E. coli GTP - binding subunit of protease specific for phage lambda cII repressor (AAC77130.1); Blastp hit to AAC77130.1 (426 aa), 96% identity in aa 1 - 426; putativ	0.999733	0.0724036	5.6304		1.17796	0.905281	6.66855	0.183		0.965487	0.944715	5.50079	0.839		0.881384	0.864743	4.97004	0.126		2.10773	0.813781	11.875	0.000771		2.0397	0.751728	11.5	0.0265		2.23839	0.757374	12.625	0.00149	AAL23182	putative GTP-ase, together with HflCK possibly involved in phage lambda cII repressor stability
STM4363	hflK	associates with HflC; similar to E. coli protease specific for phage lambda cII repressor (AAC77131.1); Blastp hit to AAC77131.1 (419 aa), 93% identity in aa 1 - 419; component of modulator for protease specific for FtsH phage lambda cII repressor [Salmon	0.999689	0.0724157	13.69		1.12152	0.905595	15.4541	0.354		0.803553	0.949753	11.2262	0.322		0.724328	0.863624	9.92201	0.00744		1.19262	0.816993	16.425	0.199		1.19029	0.750816	16.3	0.0721		1.02814	0.7638	14.225	0.873	AAL23183	with HflC, part of modulator for protease specific for FtsH phage lambda cII repressor
STM4364	hflC	associates with HflK; similar to E. coli protease specific for phage lambda cII repressor (AAC77132.1); Blastp hit to AAC77132.1 (334 aa), 95% identity in aa 1 - 334; component of modulator for protease specific for FtsH phage lambda cII repressor [Salmon	0.999991	0.0723079	6.23916		1.9567	0.89946	12.2127	0.000161		1.73511	0.94057	10.8793	0.00726		1.46213	0.863829	9.12767	0.00396		2.64023	0.82561	16.675	0.00824		1.83222	0.751941	11.45	0.03		2.05097	0.754845	12.8	0.000311	AAL23184	with HflK, part of modulator for protease specific for FtsH phage lambda cII repressor
STM4365	yjeT	similar to E. coli orf, hypothetical protein (AAC77133.1); Blastp hit to AAC77133.1 (65 aa), 89% identity in aa 1 - 65; putative inner membrane protein [Salmonella typhimurium LT2].	0.999328	0.072504	1.01522		3.83213	0.935366	3.96079	0.00366		3.42898	0.95426	3.51557	0.00231		3.14958	0.863771	3.19829	0.000947		2.34153	0.82712	2.3925	0.00545		1.58907	0.753016	1.615	0.0419		1.63516	0.784173	1.6925	0.091	AAL23185	putative inner membrane protein
STM4366	purA	similar to E. coli adenylosuccinate synthetase (AAC77134.1); Blastp hit to AAC77134.1 (432 aa), 99% identity in aa 1 - 432; adenylosuccinate synthetase [Salmonella typhimurium LT2].	0.997575	0.0985951	8.50905		1.54411	0.899591	13.1475	0.00322		1.55312	0.938691	13.2664	0.0134		1.26916	0.864229	10.8081	0.0472		1.17283	0.847261	10.235	0.541		1.24523	0.75087	10.6	0.144		1.06515	0.760096	9.1075	0.611	AAL23186	adenylosuccinate synthetase
STM4367	yjeB	similar to E. coli orf, hypothetical protein (AAC77135.1); Blastp hit to AAC77135.1 (141 aa), 94% identity in aa 1 - 141; putative negative regulator [Salmonella typhimurium LT2].	0.999503	0.0722671	2.71654		2.05298	0.899876	5.58105	0.000365		1.7775	0.945033	4.86177	0.011		1.32299	0.865282	3.59944	0.0253		0.793485	0.879314	2.32	0.602		0.655947	0.752479	1.785	0.0541		0.715689	0.760869	1.96	0.0759	AAL23187	putative negative regulator
STM4368	vacB	similar to E. coli putative enzyme (AAC77136.1); Blastp hit to AAC77136.1 (827 aa), 95% identity in aa 15 - 827; putative exoribonuclease [Salmonella typhimurium LT2].	0.998454	0.0786803	5.72127		0.752598	0.899413	4.3092	0.00871		0.512629	0.935211	2.94398	0.00362		0.479186	0.86359	2.7441	0.00365		0.613831	0.815605	3.5325	0.0212		0.721025	0.754254	4.14	0.128		0.606355	0.763712	3.5275	0.0706	AAL23188	putative exoribonuclease
STM4369	yjfH	Ortholog of E. coli orf, hypothetical protein (AAC77137.1); Blastp hit to AAC77137.1 (243 aa), 97% identity in aa 1 - 243	0.999022	0.0725716	2.39323		1.11525	0.900722	2.67335	0.153		0.877998	0.936736	2.10932	0.224		0.885675	0.865091	2.12457	0.221		0.713257	0.813762	1.7075	0.00375		0.602189	0.75178	1.445	0.0581		0.662149	0.754793	1.585	0.00225	AAL23189	putative tRNA/rRNA methyltransferase
STM0221	uppS	similar to E. coli orf, hypothetical protein (AAC73285.1); Blastp hit to AAC73285.1 (253 aa), 93% identity in aa 2 - 253; undecaprenyl pyrophosphate synthetase (di-trans, poly-cis-decaprenylcistransferase) [Salmonella typhimurium LT2].	0.999823	0.0723776	4.09897		1.65279	0.903022	6.79366	0.00401		1.4434	0.939288	5.94276	0.0194		1.15899	0.864838	4.75724	0.0805		1.19436	0.820074	4.915	0.134		0.994373	0.754037	4.095	0.967		0.732478	0.755645	3.0075	0.0133	AAL19185	undecaprenyl pyrophosphate synthetase (di-trans,poly-cis-decaprenylcistransferase)
STM0222	cdsA	similar to E. coli CDP-diglyceride synthetase (AAC73286.1); Blastp hit to AAC73286.1 (249 aa), 95% identity in aa 1 - 249; CDP-diglyceride synthase [Salmonella typhimurium LT2].	0.999994	0.0723053	1.42637		4.71242	0.905382	6.74404	0.000272		3.66131	0.947787	5.25963	0.00125		2.96006	0.870534	4.24104	0.00371		4.11287	0.816944	5.875	0.000424		2.81101	0.751351	4.01	0.0118		1.96981	0.756108	2.8125	0.00115	AAL19186	CDP-diglyceride synthase
STM0223	yaeL	similar to E. coli orf, hypothetical protein (AAC73287.1); Blastp hit to AAC73287.1 (450 aa), 88% identity in aa 1 - 450; putative membrane-associated Zn-dependent protease [Salmonella typhimurium LT2].	0.997852	0.092787	2.57095		3.54792	1.37993	9.55527	0.0192		3.20344	1.80944	9.10611	0.0614		2.82279	0.863916	7.26112	0.00196		2.93823	0.81633	7.57	0.00142		2.8068	0.75933	7.25	0.0365		2.59161	0.756067	6.6725	0.00142	AAL19187	putative membrane-associated Zn-dependent protease
STM0224	yaeT	similar to E. coli orf, hypothetical protein (AAC73288.1); Blastp hit to AAC73288.1 (810 aa), 92% identity in aa 1 - 810; putative outer membrane antigen [Salmonella typhimurium LT2].								1					1					1					1					1					1	AAL19188	putative outer membrane antigen
STM0225	hlpA	S. typhimurium outer membrane protein OMPH precursor. (SW:OMPH_SALTY)	0.999984	0.0723131	22.2386		0.159218	0.899133	3.55854	0.000285		0.152155	0.933636	3.39484	0.0003		0.18221	0.86331	4.05532	0.000728		0.295956	0.821363	6.8225	0.0182		0.473589	0.752606	10.565	0.0341		0.39349	0.755007	8.7675	0.00116	AAL19189	histone-like protein, located in outer membrane
STM0226	lpxD	S. typhimurium UDP-3-O-[3-hydroxymyristoyl] glucosamine N-acyltransferase. (SW:LPXD_SALTY)	0.997141	0.107072	9.96986		0.499441	0.899243	4.98359	0.00119		0.453107	0.934852	4.53571	0.00316		0.416091	0.863347	4.14921	0.00285		0.755094	0.820193	7.5775	0.109		0.839017	0.750786	8.365	0.201		0.586638	0.759965	5.9	0.0335	AAL19190	UDP-3-O-(3-hydroxymyristoyl)-glucosamine n-acyltransferase
STM0227	fabZ	(3R)-hydroxymyristoyl-[acyl carrier protein] dehydratase. (SW:FABZ_SALTY); (3R)-hydroxymyristol acyl carrier protein dehydratase [Salmonella typhimurium LT2].	0.984642	0.249498	7.45181		0.735296	0.905158	5.52494	0.169		0.600113	0.946777	4.58283	0.122		0.662801	0.864866	4.95012	0.0947		1.15905	0.848962	8.8725	0.59		1.44134	0.752591	10.75	0.221		1.14073	0.757181	8.52	0.383	AAL19191	(3R)-hydroxymyristol acyl carrier protein dehydratase
STM0228	lpxA	acyl-[acyl-carrier-protein]-UDP-N-acetylglucosamine O-acyltransferase. (SW:LPXA_SALTY); UDP-N-acetylglucosamine acetyltransferase [Salmonella typhimurium LT2].	0.992159	0.177695	7.20229		1.10239	0.906727	7.99599	0.502		0.886124	0.945461	6.46829	0.575		0.836427	0.863986	6.02949	0.225		1.88559	0.82275	13.725	0.0296		2.52354	0.758277	18.25	0.057		1.69423	0.768234	12.35	0.0541	AAL19192	UDP-N-acetylglucosamine acetyltransferase
STM0229	lpxB	similar to E. coli tetraacyldisaccharide-1-P; lipid A biosynthesis, penultimate step (AAC73293.1); Blastp hit to AAC73293.1 (382 aa), 94% identity in aa 1 - 382; tetraacyldisaccharide-1-P [Salmonella typhimurium LT2].	0.998648	0.0735883	2.36554		0.91818	0.907484	2.19397	0.579		1.03171	0.93906	2.45331	0.779		0.720381	0.864559	1.70733	0.0282		0.869995	0.826823	2.0825	0.45		0.760914	0.750904	1.8	0.0685		0.646669	0.758285	1.5375	0.0261	AAL19193	tetraacyldisaccharide-1-P
STM0230	rnhB	ribonuclease HII. (SW:RNH2_SALTY); RNAse HII [Salmonella typhimurium LT2].	0.973218	0.331187	1.66468		0.89884	0.916146	1.52308	0.766		0.976473	0.968286	1.68421	0.993		0.883242	0.865092	1.47375	0.669		0.914287	0.830936	1.545	0.823		1.02864	0.753117	1.715	0.862		0.852876	0.754702	1.42	0.498	AAL19194	RNAse HII
STM0231	dnaE	S. typhimurium DNA polymerase III, alpha chain. (SW:DP3A_SALTY)								1					1					1					1					1					1	AAL19195	DNA polymerase III, alpha subunit
STM0232	accA	acetyl-coenzyme A carboxylase carboxyl transferase subunit alpha. (SW:ACCA_SALTY); acetylCoA carboxylase, carboxytransferase component, alpha subunit [Salmonella typhimurium LT2].	0.982052	0.270029	4.96897		1.03887	0.916066	5.24078	0.811		1.02656	0.96214	5.25073	0.885		1.07808	0.863665	5.35944	0.602		0.944084	0.816571	4.7	0.819		1.09684	0.756586	5.49	0.712		0.832327	0.757135	4.15	0.38	AAL19196	acetylCoA carboxylase, carboxytransferase component, alpha subunit
STM0233	STM0233	putative endochitinase [Salmonella typhimurium LT2].	0.999999	0.0722969	0.731971		1.53829	0.904068	1.13047	0.0102		1.69172	0.97768	1.27602	0.094		1.17958	0.866739	0.866392	0.145		0.968216	0.819975	0.7155	0.842		0.753812	0.750892	0.552	0.0327		0.682184	0.754952	0.49975	0.00314	AAL19197	putative endochitinase
STM0234	ldcC	Ortholog of E. coli lysine decarboxylase 2, constitutive (AAC73297.1); Blastp hit to AAC73297.1 (713 aa), 91% identity in aa 1 - 712	0.998583	0.0753248	1.26747		0.337128	0.899577	0.428609	0.00073		0.302025	0.934785	0.383954	0.000705		0.316387	0.865398	0.40522	0.00811		0.506537	0.813302	0.64225	0.0012		0.614592	0.751539	0.7795	0.0438		0.675262	0.760333	0.864	0.0691	AAL19198	lysine decarboxylase 2, constitutive
STM0235	yaeR	similar to E. coli orf, hypothetical protein (AAC73298.1); Blastp hit to AAC73298.1 (138 aa), 88% identity in aa 10 - 138; putative lactoylglutathione lyase [Salmonella typhimurium LT2].	0.999748	0.0722601	1.05847		1.46978	0.904916	1.56269	0.0173		1.50638	0.958176	1.62175	0.0882		1.24168	0.864035	1.31498	0.0151		0.804396	0.821956	0.8585	0.182		0.823364	0.751595	0.873	0.135		1.03403	0.757072	1.0975	0.701	AAL19199	putative lactoylglutathione lyase
STM0236	mesJ	similar to E. coli cell cycle protein (AAC73299.1); Blastp hit to AAC73299.1 (432 aa), 76% identity in aa 2 - 427; cell cycle protein [Salmonella typhimurium LT2].	0.998559	0.0759569	0.926246		1.53218	0.913673	1.43708	0.0519		1.55976	0.940441	1.44993	0.0111		1.19861	0.8638	1.11085	0.0531		1.08005	0.816647	1.00525	0.519		1.22536	0.750969	1.135	0.102		1.10163	0.771307	1.03875	0.662	AAL19200	cell cycle protein
STM0237	rof	similar to E. coli orf, hypothetical protein (AAC73300.1); Blastp hit to AAC73300.1 (86 aa), 81% identity in aa 1 - 86; modulator of Rho-dependent transcription termination [Salmonella typhimurium LT2].								1					1					1					1					1					1	AAL19201	modulator of Rho-dependent transcription termination
STM0238	yaeP	Putative RBS for yaeP; RegulonDB:STMS1H000604	0.992247	0.176676	1.75817		1.44278	0.970071	2.65459	0.303		1.41429	0.951802	2.5219	0.129		1.41819	0.874727	2.51399	0.126		1.2967	0.821414	2.30667	0.277		0.728029		1.28	0.445		1.1271	0.810765	2.08333	0.769	AAL19202	putative cytoplasmic protein
STM0239	yaeQ	hypothetical 20.8 Kda protein in mesJ-cutF intergenic region. (SW:YAEQ_SALTY); putative cytoplasmic protein [Salmonella typhimurium LT2].	0.999471	0.0722686	1.88162		1.1096	0.905807	2.10169	0.401		0.961209	0.936997	1.81533	0.677		0.880945	0.863488	1.6581	0.0462		1.42058	0.819353	2.695	0.0684		1.02794	0.754841	1.94	0.8		0.897982	0.75926	1.7	0.42	AAL19203	putative cytoplasmic protein
STM0240	yaeJ	Ortholog of E. coli orf, hypothetical protein (AAC73302.1); Blastp hit to AAC73302.1 (140 aa), 85% identity in aa 1 - 136	0.999401	0.0724872	1.4782		1.41495	0.923479	2.12924	0.135		0.998844	0.943154	1.49063	0.998		0.860159	0.863692	1.27198	0.0387		1.22736	0.814278	1.815	0.0109		0.95652	0.751058	1.415	0.54		0.816363	0.755145	1.2075	0.0174	AAL19204	putative-tRNA hydrolase domain
STM0242	proS	similar to E. coli proline tRNA synthetase (AAC73305.1); Blastp hit to AAC73305.1 (572 aa), 95% identity in aa 1 - 572; proline tRNA synthetase [Salmonella typhimurium LT2].	0.999314	0.0722772	4.52939		0.364479	0.899848	1.6572	0.000986		0.251809	0.934072	1.14599	0.000737		0.353962	0.863644	1.6054	0.0018		0.9616	0.816228	4.3625	0.59		1.44638	0.754415	6.565	0.0726		1.09206	0.771035	5.035	0.689	AAL19205	proline tRNA synthetase
STM0243	yaeB	similar to E. coli orf, hypothetical protein (AAC73306.1); Blastp hit to AAC73306.1 (235 aa), 89% identity in aa 1 - 235; putative regulator [Salmonella typhimurium LT2].	0.99564	0.132303	1.49978		0.573586	0.900032	0.86235	0.0061		0.457062	0.936214	0.689293	0.00521		0.488433	0.865023	0.735396	0.0135		1.07616	0.816795	1.6175	0.47		1.35822	0.753412	2.04	0.149		1.10353	0.777449	1.695	0.7	AAL19206	paral putative regulator
STM0244	rcsF	overexpression confers mucoid phenotype; increases capsule synthesis; similar to E. coli regulator in colanic acid synthesis; interacts with RcsB (AAC73307.1); Blastp hit to AAC73307.1 (134 aa), 91% identity in aa 1 - 134; regulator in colanic acid synthe	0.999417	0.0724834	4.09674		0.400866	0.899447	1.64517	0.000516		0.405754	0.93368	1.66291	0.000267		0.407338	0.863687	1.67068	0.00202		0.522754	0.829583	2.2025	0.067		0.537922	0.75086	2.205	0.0259		0.526534	0.754598	2.1575	0.00061	AAL19207	regulator in colanic acid synthesis; overexpression confers mucoid phenotype, increases capsule synthesis
STM0245	yaeC	similar to E. coli putative lipoprotein (AAC73308.1); Blastp hit to AAC73308.1 (271 aa), 96% identity in aa 1 - 271; putative outer membrane lipoprotein [Salmonella typhimurium LT2].	0.995299	0.137396	1.6729		0.708785	0.924837	1.22849	0.287		0.481986	0.942541	0.824599	0.0316		1.27701	0.871592	2.15005	0.177		1.5041	0.869403	2.6125	0.234		1.82007	0.751178	3.045	0.0556		1.95231	0.756138	3.27	0.00469	AAL19208	putative outer membrane lipoprotein
STM0246	yaeE	Putative RBS for yaeE; RegulonDB:STMS1H000612	0.99336	0.163431	0.95356		0.858245	0.928024	0.844196	0.611		0.384105	1.00769	0.467747	0.269		0.899155	0.86457	0.858484	0.421		2.61842	0.858886	2.56	0.0244		3.17616	0.752136	3.03	0.0327		2.32306	0.763869	2.2325	0.0104	AAL19209	putative ABC superfamily (membrane) transport protein
STM0247	abc	Putative RBS for abc; RegulonDB:STMS1H000613	0.997467	0.100762	1.32034		1.77169	0.915704	2.36415	0.0224		1.58271	0.965601	2.13895	0.101		1.50004	0.86617	1.9855	0.027		3.10312	0.815854	4.1	0.000817		2.47103	0.752641	3.265	0.0285		2.09338	0.758959	2.7725	0.00469	AAL19210	putative ABC superfamily (atp_bind) transport system
STM0248	yaeD	similar to E. coli putative phosphatase (AAC73311.1); Blastp hit to AAC73311.1 (191 aa), 94% identity in aa 1 - 188; putative dehydratase [Salmonella typhimurium LT2].	0.999973	0.0722745	1.97028		0.843914	0.90044	1.6655	0.0411		0.826305	0.937262	1.63476	0.0961		1.02208	0.869377	2.02711	0.864		3.18445	1.45171	6.7225	0.0489		2.87676	0.750873	5.67	0.0137		2.49138	0.755538	4.9125	0.000513	AAL19211	putative dehydratase
STM0255	yafB	similar to E. coli putative aldose reductase (AAC73312.1); Blastp hit to AAC73312.1 (267 aa), 92% identity in aa 1 - 267; 2,5-diketo-D-gluconate reductase B [Salmonella typhimurium LT2].	0.994919	0.142864	0.523812		2.29587	0.917351	1.21541	0.00869		2.61513	0.955853	1.38381	0.00579		1.9107	0.864677	1.00195	0.0104		4.02459	0.819299	2.12	0.00216		2.6137	0.752616	1.37	0.0359		2.45598	0.799185	1.32475	0.0363	AAL19212	2,5-diketo-D-gluconate reductase B
STM0256	yafC	similar to E. coli putative transcriptional regulator LYSR-type (AAC73313.1); Blastp hit to AAC73313.1 (304 aa), 90% identity in aa 1 - 303; putative LysR family transcriptional regulator [Salmonella typhimurium LT2].	0.999945	0.072334	0.287088		1.9963	0.907386	0.57649	0.00442		2.15397	0.957528	0.621856	0.00331		1.81214	0.871309	0.523076	0.0154		5.21498	0.820772	1.505	0.000996		2.32214	0.753883	0.6675	0.0214		2.59417	0.782342	0.75775	0.0145	AAL19213	putative transcriptional regulator, LysR family
STM0257	STM0257	Paralog of E. coli putative transport protein (AAC74729.1); Blastp hit to AAC74729.1 (389 aa), 41% identity in aa 7 - 378	0.998924	0.0725923	0.266844		1.26032	0.90928	0.339308	0.153		1.09911	0.960636	0.294856	0.419		0.729878	0.904247	0.205843	0.439		2.18719	0.892863	0.612	0.0799		1.62273	0.753458	0.4335	0.0448		1.28337	0.785157	0.352	0.369	AAL19214	putative drug efflux protein (perhaps for chloramphenicol)
STM0258	yafD	similar to E. coli orf, hypothetical protein (AAC73314.1); Blastp hit to AAC73314.1 (266 aa), 96% identity in aa 8 - 266; putative cytoplasmic protein [Salmonella typhimurium LT2].	0.998007	0.0893521	1.95391		0.495717	0.900969	0.973513	0.00442		0.444067	0.934409	0.868998	0.00107		0.418691	0.863692	0.819039	0.00335		0.666994	0.814701	1.305	0.0092		0.744305	0.75087	1.455	0.0909		0.866068	0.756712	1.6975	0.212	AAL19215	putative cytoplasmic protein
STM0259	yafE	similar to E. coli putative biotin synthesis protein (AAC73315.1); Blastp hit to AAC73315.1 (207 aa), 71% identity in aa 3 - 206; putative methyltransferase in menaquinone/biotin biosynthesis [Salmonella typhimurium LT2].	0.999963	0.0722722	0.470558		2.71695	0.90716	1.28531	0.00137		2.65008	0.945999	1.25224	0.00125		2.2284	0.864263	1.04941	0.00141		2.80637	0.841455	1.34	0.00885		1.8568	0.753057	0.876	0.0379		2.13292	0.757583	1.00625	0.00242	AAL19216	putative methyltransferase in menaquinone/biotin biosynthesis
STM0260	dniR	similar to E. coli transcriptional regulator for nitrite reductase (cytochrome c552) (AAC73316.1); Blastp hit to AAC73316.1 (452 aa), 91% identity in aa 1 - 452; transcriptional regulator for nitrite reductase (cytochrome c552) [Salmonella typhimurium LT2	0.996123	0.124742	4.40071		2.307	0.910127	10.2166	0.0043		2.28936	0.935037	10.0867	0.00128		1.94518	0.864765	8.57042	0.00819		2.86787	0.813531	12.625	0.00106		1.55368	0.753049	6.845	0.0839		1.03023	0.756142	4.54	0.723	AAL19217	transcriptional regulator for nitrite reductase (cytochrome c552)
STM0261	gloB	similar to E. coli probable hydroxyacylglutathione hydrolase (AAC73317.1); Blastp hit to AAC73317.1 (251 aa), 78% identity in aa 1 - 251; hydroxyacylglutathione hydrolase [Salmonella typhimurium LT2].	0.999969	0.0722735	1.01755		0.686725	0.899897	0.699974	0.00439		0.593526	0.937124	0.606387	0.00636		0.782967	0.866004	0.799246	0.0622		1.1486	0.832525	1.185	0.472		1.05618	0.751469	1.075	0.206		1.03488	0.757564	1.057	0.735	AAL19218	hydroxyacylglutathione hydrolase
STM0262	yafS	similar to E. coli orf, hypothetical protein (AAC73318.1); Blastp hit to AAC73318.1 (246 aa), 86% identity in aa 7 - 244; putative SAM-dependent methyltransferase [Salmonella typhimurium LT2].	0.997077	0.108272	0.852866		0.833177	0.899082	0.710745	0.0357		0.770365	0.936416	0.657956	0.0284		0.776365	0.864628	0.663453	0.0741		0.993962	0.840171	0.86675	0.991		0.971351	0.751858	0.83	0.841		1.09938	0.762739	0.94425	0.523	AAL19219	putative SAM-dependent methyltransferase
STM0263	rnhA	Putative RBS for rnhA; RegulonDB:STMS1H000626	0.995902	0.128254	0.92196		0.958439	0.905139	0.889198	0.778		0.714441	0.935874	0.659484	0.0168		1.29782	0.938612	1.28506	0.533		0.822071	0.821282	0.76325	0.245		0.741188	0.751244	0.6835	0.131		0.734276	0.758367	0.68	0.0707	AAL19220	RNase HI, degrades RNA of DNA-RNA hybrids
STM0264	dnaQ	3-5 exonucleolytic proofreading function; DNA polymerase III, epsilon chain. (SW:DP3E_SALTY); DNA polymerase III, epsilon subunit [Salmonella typhimurium LT2].	0.999985	0.0723129	1.41717		0.881959	0.912017	1.2672	0.487		0.606642	0.942822	0.873853	0.0484		1.10047	0.864496	1.56126	0.14		0.742856	0.821688	1.06125	0.0933		0.954248	0.753493	1.355	0.584		0.844901	0.757722	1.2025	0.161	AAL19221	DNA polymerase III, epsilon subunit, 3-5 exonucleolytic proofreading function
STM0266	STM0266	putative cytoplasmic protein [Salmonella typhimurium LT2].	0.998383	0.0804749	0.31061		4.77834	2.23591	1.61237	0.0169		6.62453	2.23976	2.14154	0.00447		3.86097	0.874385	1.20634	0.00387		3.14997	1.84335	1.08875	0.0852		2.05135	0.752444	0.6375	0.029		1.65259	0.791135	0.5295	0.135	AAL19222	putative cytoplasmic protein
STM0267	STM0267	putative cytoplasmic protein [Salmonella typhimurium LT2].	0.999994	0.0723056	0.174074		2.2374	0.95061	0.406199	0.0425		2.89363	1.02555	0.521734	0.0189		1.95233	0.866591	0.340544	0.00444		2.01628	0.858373	0.36475	0.0795		2.04991	0.756144	0.3585	0.0442		1.43549	0.832187	0.2675	0.413	AAL19223	putative cytoplasmic protein
STM0268	STM0268	putative cytoplasmic protein [Salmonella typhimurium LT2].								1					1					1					1					1					1	AAL19224	putative cytoplasmic protein
STM0269	STM0269	putative cytoplasmic protein [Salmonella typhimurium LT2].	0.99894	0.072589	0.546282		0.867714	0.904737	0.477405	0.298		0.751776	0.939805	0.41167	0.0223		0.560848	0.865641	0.307897	0.0178		0.612435	0.856047	0.36375	0.309		0.549018	0.751209	0.3	0.028		0.430285	0.769846	0.24525	0.0603	AAL19225	putative cytoplasmic protein
STM0270	STM0270	Putative RBS for STM0270; RegulonDB:STMS1H000631	0.999693	0.0724148	0.228161		2.27688	0.957565	0.545525	0.0488		2.4938	1.01829	0.593266	0.0355		1.83351	0.871031	0.42081	0.0166		2.35705	0.869277	0.563	0.0613		1.534	0.751351	0.35	0.0207		1.57692	0.768238	0.364	0.0551	AAL19226	putative cytoplasmic protein
STM0271	STM0271	putative cytoplasmic protein [Salmonella typhimurium LT2].	0.999742	0.0722601	0.224118		0.865609	0.903547	0.194872	0.194		0.635184	0.991841	0.151187	0.275		0.908353	0.866376	0.204177	0.311		1.094	0.90049	0.269	0.86		1.26679	0.76821	0.289	0.396		0.710226	0.783655	0.16625	0.331	AAL19227	putative cytoplasmic protein
STM0272	STM0272	similar to E. coli ATP-binding component of serine protease (AAC73969.1); Blastp hit to AAC73969.1 (758 aa), 42% identity in aa 150 - 449, 40% identity in aa 421 - 685, 32% identity in aa 30 - 74; putative ATPase with chaperone activity; homolog of Yersin								1					1					1					1					1					1	AAL19228	putative ATPase with chaperone activity; Homolog of Yersinia clpB
STM0273	STM0273	putative cytoplasmic protein [Salmonella typhimurium LT2].	0.998004	0.0894343	0.263285		1.11226	0.904758	0.294219	0.351		1.08	0.956362	0.285066	0.385		0.916872	0.875232	0.244611	0.655		0.943542	0.829761	0.25425	0.824		1.16404	0.787181	0.316	0.655		1.14403	0.776513	0.30775	0.583	AAL19229	putative cytoplasmic protein
STM0274	STM0274	putative cytoplasmic protein [Salmonella typhimurium LT2].	1	0.0722955	0.199465		1.06443	0.901678	0.212741	0.356		1.27566	0.98656	0.258712	0.236		1.31186	0.875621	0.264357	0.163		1.01913	0.829352	0.2075	0.939		1.3205	0.752461	0.2635	0.0327		1.05525	0.796975	0.22	0.882	AAL19230	putative cytoplasmic protein
STM0274A	STM0274A									1					1					1					1					1					1	AAL19231	invasol SirA
STM0275	STM0275	hypothetical protein; putative cytoplasmic protein [Salmonella typhimurium LT2].	0.992036	0.17908	0.271676		0.526248	0.904305	0.144647	0.0248		0.513953	0.952171	0.139957	0.00621		0.502889	0.867997	0.138051	0.0375		0.569822	0.819104	0.157	0.0543		0.739522	0.751832	0.201	0.203		0.316014	0.772342	0.092475	0.0523	AAL19232	putative cytoplasmic protein
STM0276	STM0276	putative cytoplasmic protein [Salmonella typhimurium LT2].	0.992719	0.171185	0.0893524		4.23896	0.917271	0.38265	0.00178		6.00771	1.06313	0.541493	0.00106		4.81075	0.873616	0.432424	0.00424		2.25325	0.838729	0.2055	0.0306		2.15159	0.766904	0.1945	0.0968		2.22763	0.797374	0.2065	0.0575	AAL19233	putative cytoplasmic protein
STM0277	STM0277	Putative RBS for STM0277; RegulonDB:STMS1H000637	0.982582	0.265946	0.134244		4.34618	0.928794	0.592199	0.00378		5.05204	1.16187	0.691748	0.00387		5.26313	0.866118	0.707437	0.00448		1.44783	0.821518	0.1955	0.1		1.02674	0.761961	0.1395	0.892		1.10682	0.779987	0.1525	0.697	AAL19234	putative cytoplasmic protein
STM0278	STM0278	putative periplasmic protein [Salmonella typhimurium LT2].	0.994937	0.142608	0.0587056		4.48594	0.90723	0.263659	0.000312		8.63682	1.28486	0.507249	0.000215		5.04267	0.867449	0.296236	0.00167		2.748	0.822418	0.16175	0.0026		2.94154	0.829682	0.176	0.0731		2.77507	0.763116	0.16325	0.00236	AAL19235	putative periplasmic protein
STM0279	STM0279	putative cytoplasmic protein [Salmonella typhimurium LT2].	0.996011	0.126529	0.122952		2.3773	0.903307	0.29285	0.00131		3.0463	1.02224	0.378309	0.00362		2.95924	0.866248	0.364277	0.00329		2.09365	0.872105	0.27025	0.0946		1.80954	0.752964	0.2225	0.0508		1.80565	0.764571	0.22375	0.0228	AAL19236	putative cytoplasmic protein
STM0280	STM0280	putative outer membrane lipoprotein [Salmonella typhimurium LT2].	0.999741	0.0724015	0.324476		0.782421	0.899206	0.253926	0.00138		0.633746	0.971403	0.215202	0.2		0.856473	0.868767	0.279561	0.257		0.686575	0.823484	0.227	0.143		0.802073	0.753825	0.2615	0.21		0.515326	0.832347	0.196475	0.339	AAL19237	putative outer membrane lipoprotein
STM0281	STM0281	Putative RBS for STM0281; RegulonDB:STMS1H000641	0.999969	0.0722735	0.107779		2.57881	0.909855	0.279703	0.00192		2.96607	1.0364	0.320498	0.000605		2.3732	0.864264	0.255785	0.000491		2.94137	1.58009	0.3475	0.0824		2.72028	0.75564	0.2935	0.0175		2.26802	0.768958	0.24675	0.00946	AAL19238	putative cytoplasmic protein
STM0282	STM0282	Paralog of E. coli putative outer membrane protein (AAC76576.1); Blastp hit to AAC76576.1 (219 aa), 44% identity in aa 145 - 214	0.999991	0.0723077	0.121971		2.68499	0.903337	0.32814	0.000399		3.30375	1.03481	0.406345	0.00184		2.49751	0.874564	0.306719	0.00811		2.5951	1.04336	0.3345	0.0593		1.89564	0.771118	0.234	0.092		2.05966	0.77726	0.2555	0.028	AAL19239	putative outer membrane protein, OmpA family
STM0283	STM0283	putative inner membrane protein [Salmonella typhimurium LT2].	0.999919	0.0722657	0.122438					1					1					1		0.994996	0.820143	0.12275	0.973		0.61622	0.752684	0.07545	0.014		0.699414	0.756068	0.08565	0.000875	AAL19240	putative inner membrane protein
STM0284	STM0284	putative shiga-like toxin A subunit [Salmonella typhimurium LT2].	0.934635	0.527522	0.327079		0.701739	0.917977	0.235723	0.444		0.586132	0.983055	0.205962	0.351		0.945855	0.877256	0.314254	0.976		0.767054	0.949388	0.30675	0.806		0.718852	0.754197	0.2365	0.615		0.507161	0.760826	0.168	0.135	AAL19241	putative shiga-like toxin A subunit
STM0285	STM0285	Putative RBS for STM0285; RegulonDB:STMS1H000645								1					1					1					1					1					1	AAL19242	putative inner membrane protein
STM0286	STM0286	putative cytoplasmic protein [Salmonella typhimurium LT2].	0.970022	0.350912	0.154921		3.04691	0.903237	0.473037	0.00502		3.02075	1.00861	0.471826	0.00834		2.70964	0.865439	0.420312	0.0216		2.50218	1.34736	0.42525	0.13		1.40071	0.752	0.217	0.331		1.56411	0.769116	0.24525	0.129	AAL19243	putative cytoplasmic protein
STM0287	STM0287	Putative RBS for STM0287; RegulonDB:STMS1H000647	0.996624	0.116378	0.180266		1.62539	0.901315	0.293321	0.00413		1.90413	0.983361	0.344575	0.00536		1.57704	0.866848	0.285072	0.0252		1.29812	0.83169	0.239	0.292		0.948581	0.778542	0.1755	0.878		1.12056	0.757591	0.2025	0.291	AAL19244	putative periplasmic protein
STM0288	STM0288	Putative RBS for STM0288; RegulonDB:STMS1H000648	0.999989	0.0722806	0.159675		1.51259	0.908549	0.242949	0.0211		1.87146	0.999739	0.300367	0.00527		1.67761	0.868237	0.268697	0.0115		1.19245	0.832728	0.19475	0.468		1.09299	0.756097	0.1755	0.54		1.0223	0.757298	0.1635	0.74	AAL19245	putative cytoplasmic protein
STM0289	STM0289	putative cytoplasmic protein [Salmonella typhimurium LT2].	0.971229	0.343578	0.186406		2.6569	0.90989	0.498537	0.0097		2.61158	0.993332	0.490376	0.0114		2.67494	0.867041	0.499624	0.0222		2.18227	1.00954	0.43725	0.14		1.56566	0.753229	0.2925	0.251		1.91824	0.757819	0.3585	0.0333	AAL19246	putative cytoplasmic protein
STM0290	STM0290	putative cytoplasmic protein [Salmonella typhimurium LT2].	0.999217	0.0725292	0.318519		1.11965	0.906154	0.35882	0.359		1.01004	0.961083	0.326539	0.958		1.25583	0.867337	0.401262	0.0814		0.914996	0.825517	0.2965	0.673		0.919415	0.752267	0.2935	0.452		0.86946	0.7648	0.2805	0.465	AAL19247	putative cytoplasmic protein
STM0291	STM0291	Paralog of E. coli rhsD protein in rhs element (AAC73599.1); Blastp hit to AAC73599.1 (1426 aa), 27% identity in aa 315 - 985, 46 503317827dentity in aa 1151 - 1261, 25 0dentity in aa 297 - 788, 24 173642208dentity in aa 346 - 870, 22 173451880dentity in								1					1					1					1					1					1	AAL19248	putative RHS-family protein
STM0292	STM0292	similar to E. coli rhsE protein in rhs element (AAC74538.1); Blastp hit to AAC74538.1 (682 aa), 44% identity in aa 426 - 541, 28% identity in aa 273 - 300; putative RHS-family protein [Salmonella typhimurium LT2].	0.989774	0.203127	0.496564		1.99668	0.901904	0.993252	0.00541		2.1301	0.939248	1.05805	0.0033		1.96707	0.863318	0.976777	0.0148		1.07741	0.820211	0.53725	0.587		0.906764	0.751811	0.4505	0.657		1.08252	0.833255	0.5785	0.854	AAL19249	putative RHS-family protein
STM0293	STM0293	Putative RBS for STM0293; RegulonDB:STMS1H000653	0.999168	0.0725399	0.332217		1.88918	0.902677	0.629284	0.00219		2.25977	1.45719	0.83375	0.174		1.87219	0.864668	0.622656	0.00411		0.941891	0.824751	0.31575	0.712		0.945921	0.751308	0.3145	0.493		1.20717	0.819848	0.425	0.64	AAL19250	putative cytoplasmic protein
STM0294	STM0294	Putative RBS for STM0294; RegulonDB:STMS1H000654	0.998473	0.0782142	0.0755679		6.42776	0.912701	0.487979	0.00031		11.6628	1.56264	0.887195	0.000351		8.55668	0.8669	0.647117	0.000772		2.60017	0.823388	0.19725	0.00259		2.14903	0.762347	0.163	0.0438		2.36703	0.874382	0.1875	0.0647	AAL19251	putative cytoplasmic protein
STM0295	STM0295	hypothetical protein; putative cytoplasmic protein [Salmonella typhimurium LT2].	0.999778	0.0723909	0.0730259		5.1403	0.906528	0.376166	0.000159		5.44735	1.14445	0.399838	0.00051		4.38668	0.866183	0.320512	0.000728		3.40141	0.842102	0.25125	0.00437		2.24135	0.767957	0.1655	0.0658		3.63603	1.71509	0.28575	0.0421	AAL19252	putative cytoplasmic protein
STM0296	STM0296		0.999992	0.0722821	0.0843346		2.88529	0.907678	0.244174	0.000694		3.92293	1.10991	0.336582	0.00315		2.82862	0.884556	0.241487	0.0116		2.6289	0.835318	0.22575	0.0127		1.72921	0.75525	0.146	0.0283		1.92873	0.80391	0.1675	0.0739	AAL19253	putative cytoplasmic protein
STM0297	STM0297	Putative RBS for STM0297; RegulonDB:STMS1H000656	0.999306	0.072509	0.119665		1.66789	0.905588	0.20031	0.00603		2.17779	1.04628	0.262912	0.00619		1.73741	0.875366	0.209533	0.0292		1.94401	0.823179	0.23425	0.011		1.43047	0.753943	0.1715	0.0719		1.56753	0.789118	0.1935	0.162	AAL19254	putative transposase
STM0298	STM0298	similar to E. coli orf, hypothetical protein (AAC73370.1); Blastp hit to AAC73370.1 (384 aa), 28% identity in aa 221 - 295; putative integrase core domain [Salmonella typhimurium LT2].								1					1					1					1					1					1	AAL19255	putative integrase core domain
STM0299	safA	Putative RBS for safA; RegulonDB:STMS1H000658	0.990743	0.193181	0.101643		14.9228	2.93226	1.53715	0.000535		17.9986	3.86291	1.86013	0.000699		14.7646	1.01765	1.50311	0.00126		4.74444	0.832402	0.4865	0.00282		3.1012	0.757451	0.3165	0.0474		4.30135	1.79481	0.46375	0.0252	AAL19256	putative outer membrane protein
STM0300	safB	Paralog of E. coli putative chaperone (AAC76177.1); Blastp hit to AAC76177.1 (231 aa), 35% identity in aa 26 - 223	0.998571	0.0756366	0.194469		5.37298	0.904046	1.04753	0.000214		6.99923	1.87283	1.39403	0.00229		4.93321	0.866633	0.961361	0.00136		2.69895	0.832948	0.5345	0.0129		2.6308	0.763017	0.515	0.0431		2.63637	0.757926	0.514	0.00184	AAL19257	putative fimbriae assembly chaparone
STM0301	safC	similar to E. coli putative outer membrane protein, export function (AAC73634.1); Blastp hit to AAC73634.1 (867 aa), 34% identity in aa 35 - 862; putative fimbriae usher [Salmonella typhimurium LT2].	0.999129	0.0725485	0.530687		3.40863	0.912634	1.82298	0.00141		3.32617	1.73546	1.94048	0.0469		3.08223	0.872836	1.64435	0.00455		1.9626	0.895712	1.11575	0.161		1.62076	0.753018	0.861	0.0419		1.64661	0.755436	0.8745	0.00256	AAL19258	putative fimbriae usher
STM0302	safD	Putative RBS for safD; RegulonDB:STMS1H000660	0.998785	0.0726213	0.338895		4.45422	0.899326	1.5097	7.81e-05		4.02019	0.959336	1.37395	0.00138		4.28759	0.866395	1.45541	0.00133		2.07761	0.826009	0.70825	0.00753		1.94008	0.751273	0.6575	0.0253		1.94969	0.836649	0.70125	0.147	AAL19259	putative fimbriae subunit
STM0303	ybeJ	Paralog of E. coli orf, hypothetical protein (AAC74108.1); Blastp hit to AAC74108.1 (672 aa), 36% identity in aa 52 - 189, 21 503318325dentity in aa 213 - 280	0.995098	0.140321	0.0976654		11.7977	3.60158	1.18781	0.00155		10.0349	3.06805	1.0133	0.00216		13.0131	1.19315	1.27454	0.00116		10.9756	2.21143	1.088	0.00159		6.39703	0.753707	0.625	0.0197		7.13177	0.763019	0.699	0.000786	AAL19260	putative xylanase/chitin deacetylase
STM0304	sinR	S. typhimurium SINR protein. (SW:SINR_SALTY)	0.999853	0.072368	0.887509		1.23754	0.903983	1.10289	0.0737		1.82976	0.950388	1.64092	0.0162		1.39201	0.869928	1.24274	0.0621		1.4193	0.792557	1.26	0.0192					1					1	AAL19261	transcriptional regulator
STM0305	STM0305	hypothetical protein	0.991837	0.18132	0.419784		5.86228	1.20907	2.50049	0.0017		6.2328	1.195	2.65211	0.00152		7.48628	0.865699	3.14637	0.00176		2.51564	1.54087	1.18025	0.149		1.53124	0.758659	0.648	0.188		1.37191	0.808063	0.60175	0.382	AAL19262	putative cytoplasmic protein
STM0306	STM0306	Putative RBS for STM0306; RegulonDB:STMS1H000664	0.999931	0.072267	1.08774		8.98709	1.68575	9.90199	0.00057		2.50945	0.940202	2.73895	0.0011		11.0549	1.96555	12.1507	0.00194		2.28601	1.66096	2.8925	0.23		1.21297	0.751838	1.32	0.0581		0.890645	0.77298	0.98775	0.618	AAL19263	Homolog of sapA
STM0307	STM0307	homology to Shigella VirG protein [Salmonella typhimurium LT2].	0.999274	0.0722796	0.964867		1.18396	0.900236	1.14352	0.0317		1.09673	0.937407	1.06077	0.265		1.3796	0.865942	1.33365	0.0243		0.885706	0.815605	0.85575	0.125		0.536046	0.752589	0.5185	0.0422		0.561319	0.755256	0.5425	0.00347	AAL19264	homology to Shigella VirG protein
STM0308	yafV	similar to E. coli putative EC 3.5. amidase-type enzyme (AAC73323.1); Blastp hit to AAC73323.1 (256 aa), 82% identity in aa 3 - 255; putative amidohydrolase [Salmonella typhimurium LT2].	0.998903	0.0723058	0.99213		1.56036	0.904117	1.55453	0.0114		1.58648	0.941094	1.58161	0.0129		1.30858	0.865966	1.30158	0.0506		0.857042	0.820338	0.855	0.25		0.828012	0.750831	0.8215	0.0958		0.814253	0.760037	0.81275	0.175	AAL19265	putative amidohydrolase
STM0309	yafH	Putative RBS for yafH; RegulonDB:STMS1H000667	0.997759	0.0947668	0.859362		0.658111	0.899588	0.566205	0.00483		1.16465	0.944697	1.00902	0.309		0.815628	0.865944	0.703448	0.146		0.871967	0.833126	0.77125	0.629		0.613363	0.751628	0.5275	0.0542		0.585895	0.763292	0.512	0.0624	AAL19266	putative acyl-CoA dehydrogenase
STM0310	ghmA	Ortholog of E. coli phosphoheptose isomerase (AAC73326.1); Blastp hit to AAC73326.1 (192 aa), 97% identity in aa 1 - 192	0.999869	0.0723627	4.96927		0.36419	0.903079	1.84008	0.00752		0.28323	0.934256	1.41472	0.000905		0.411613	0.864435	2.05331	0.00478		0.352099	0.823232	1.8075	0.0242		0.443635	0.750985	2.205	0.014		0.53306	0.75885	2.67	0.015	AAL19267	phosphoheptose isomerase
STM0311	yafJ	similar to E. coli putative amidotransferase (AAC73327.1); Blastp hit to AAC73327.1 (255 aa), 93% identity in aa 1 - 255; putative glutamine amidotransferase [Salmonella typhimurium LT2].	0.996766	0.113887	1.55578		0.906627	0.899751	1.41186	0.239		0.971429	0.938695	1.51874	0.835		0.710588	0.863647	1.10628	0.0265		0.811356	0.817775	1.27	0.185		0.899504	0.751564	1.4	0.409		1.0588	0.756663	1.65	0.523	AAL19268	putative glutamine amidotransferase
STM0312	yafK	Putative RBS for yafK; RegulonDB:STMS1H000670	0.998719	0.0726349	2.22228		0.811112	0.902177	1.80941	0.0852		0.930371	0.943188	2.08836	0.654		0.8829	0.863395	1.96237	0.0787		0.468012	0.824589	1.0645	0.0373		0.636698	0.750949	1.415	0.037		0.65572	0.756028	1.46	0.00985	AAL19269	putative periplasmic protein
STM0313	dinP	devoid of proofreading; damage-inducible protein P; similar to E. coli damage-inducible protein P; putative tRNA synthetase (AAC73335.1); Blastp hit to AAC73335.1 (351 aa), 91% identity in aa 1 - 351; DNA polymerase IV [Salmonella typhimurium LT2].								1					1					1					1					1					1	AAL19270	DNA polymerase IV, devoid of proofreading, damage-inducible protein P
STM0315	prfH	Ortholog of E. coli probable peptide chain release factor (AAC73340.1); Blastp hit to AAC73340.1 (166 aa), 82% identity in aa 2 - 163	0.999922	0.0723434	0.476067		21.0767	2.96401	10.107	0.000157		23.2395	2.91124	11.128	0.000204		16.4851	1.48757	7.86922	0.000738		19.6953	9.2619	10.09	0.00477		15.7961		7.52	0.0238		13.3421	1.18199	6.37	0.000252	AAL19271	putative peptide chain release factor
STM0316	pepD	similar to E. coli aminoacyl-histidine dipeptidase (peptidase D) (AAC73341.1); Blastp hit to AAC73341.1 (485 aa), 92% identity in aa 1 - 485; aminoacyl-histidine dipeptidase (peptidase D) [Salmonella typhimurium LT2].	0.999898	0.0722639	14.5082		0.332091	0.904265	4.93683	0.00827		0.291598	0.937128	4.31944	0.00571		0.289192	0.86353	4.2031	0.00136		0.300573	0.814648	4.385	0.00201		0.555373	0.752045	8.07	0.0311		0.480349	0.763469	7.125	0.0391	AAL19272	aminoacyl-histidine dipeptidase (peptidase D)
STM0317	gpt	xanthine-guanine phosphoribosyltransferase. (SW:XGPT_SALTY); guanine-hypoxanthine phosphoribosyltransferase [Salmonella typhimurium LT2].	0.999993	0.0723063	1.07073		1.13997	0.914834	1.23746	0.457		1.68412	0.966366	1.84537	0.0693		1.26691	0.864325	1.35792	0.0189		0.876992	0.833992	0.95675	0.555		1.07367	0.750854	1.15	0.162		0.982941	0.7585	1.05625	0.867	AAL19273	guanine-hypoxanthine phosphoribosyltransferase
STM0318	yafA	hypothetical protein in gpt-crl intergenic region. (SW:YAFA_SALTY); putative hydrolase of the alpha/beta superfamily [Salmonella typhimurium LT2].	0.964806	0.381164	2.83098		0.406635	0.899358	1.15294	0.0135		0.43844	0.96348	1.34818	0.133		0.325348	0.870362	0.952417	0.0575		0.470964	0.81391	1.3375	0.0362		0.593434	0.750814	1.68	0.265		0.724022	0.758444	2.0625	0.284	AAL19274	putative hydrolase of the alpha/beta superfamily
STM0319	crl	Ortholog of E. coli transcriptional regulator of cryptic csgA gene for curli surface fibers (AAC73344.1); Blastp hit to AAC73344.1 (133 aa), 83% identity in aa 1 - 133	0.999815	0.0722604	9.63511		0.276455	0.900038	2.68363	0.00116		0.25014	0.934405	2.42879	0.0011		0.312093	0.863748	3.01415	0.00197		0.20559	0.826259	2.215	0.0418		0.210706	0.751448	2.04	0.0221		0.338751	0.773476	3.5	0.0592	AAL19275	transcriptional regulator of cryptic csgA gene for curli surface fibers
STM0320	phoE	outer membrane pore protein E precursor. (SW:PHOE_SALTY); outer membrane pore protein e (e,ic,nmpab) [Salmonella typhimurium LT2].	0.99995	0.0722697	0.766749		0.843781	0.914282	0.660052	0.411		1.05695	0.969507	0.836364	0.84		0.976324	0.869476	0.753193	0.847		1.73735	0.8722	1.384	0.131		2.13886	0.751068	1.64	0.012		7.5742	0.759912	5.825	0.000445	AAL19276	outer membrane pore protein e (e,ic,nmpab)
STM0321	proB	Ortholog of E. coli gamma-glutamate kinase (AAC73346.1); Blastp hit to AAC73346.1 (367 aa), 96% identity in aa 1 - 367	0.989397	0.206869	2.81635		0.83865	1.00603	2.64602	0.771		0.470448	0.989015	1.52362	0.233		0.847872	0.863339	2.38804	0.291		1.12774	0.8267	3.23	0.586		1.20368	0.750823	3.39	0.368		1.20895	0.760776	3.4275	0.285	AAL19277	gamma-glutamate kinase
STM0322	proA	gamma-glutamyl phosphate reductase (GPR). (SW:PROA_SALTY); gamma-glutamylphosphate reductase [Salmonella typhimurium LT2].	0.998074	0.0878487	4.4122		0.526186	0.89905	2.32279	0.000818		0.404702	0.934326	1.79074	0.00134		0.442498	0.863848	1.95606	0.00463		0.580469	0.813611	2.565	0.00477		0.832077	0.752187	3.675	0.191		0.699774	0.763219	3.13	0.124	AAL19278	gamma-glutamylphosphate reductase
STM0324	STM0324	putative inner membrane protein [Salmonella typhimurium LT2].	0.998781	0.0726222	0.18431		2.59283	0.902548	0.47884	0.000624		2.90756	0.970005	0.537186	0.000712		2.29394	0.904614	0.435645	0.0484		1.97856	0.817427	0.36525	0.00241		1.46521	0.782118	0.278	0.315		1.85675	0.774803	0.3475	0.0383	AAL19279	putative inner membrane protein
STM0325	STM0325	similar to E. coli IS3 putative transposase (AAC75150.1); Blastp hit to AAC75150.1 (288 aa), 83% identity in aa 30 - 267; putative IS3 transposase [Salmonella typhimurium LT2].								1					1					1					1					1					1	AAL19280	putative IS3 transposase
STM0327	STM0327	Paralog of E. coli orf, hypothetical protein (AAC74880.1); Blastp hit to AAC74880.1 (119 aa), 66% identity in aa 13 - 119	0.999224	0.0722828	12.5898		0.0416972	0.899022	0.544893	0.000904		0.0287049	0.93349	0.366149	0.000314		0.0607863	0.86361	0.79381	0.00444		0.030565	0.812969	0.386	0.000196		0.0275018	0.750817	0.358	0.0249		0.033514	0.754603	0.433	0.00119	AAL19281	putative cytoplasmic protein
STM0328	STM0328	Paralog of E. coli putative transport protein (AAC74668.1); Blastp hit to AAC74668.1 (417 aa), 34% identity in aa 33 - 407	0.9993	0.0725104	0.175928					1					1					1		0.542699	0.832535	0.0998	0.126		0.376194	0.753256	0.06645	0.0317		0.296167	0.75847	0.053025	0.00767	AAL19282	putative permease
STM0329	STM0329	similar to E. coli 3-isopropylmalate isomerase dehydratase subunit (AAC73183.1); Blastp hit to AAC73183.1 (466 aa), 52% identity in aa 2 - 465; subunit with LeuD; putative 3-isopropylmalate isomerase [Salmonella typhimurium LT2].								1					1					1					1					1					1	AAL19283	putative 3-isopropylmalate isomerase (dehydratase), subunit with LeuD
STM0330	STM0330	Paralog of E. coli isopropylmalate isomerase subunit (AAC73182.1); Blastp hit to AAC73182.1 (201 aa), 39% identity in aa 3 - 193	0.994966	0.142203	0.163827		4.17355	0.901691	0.68383	0.00129		4.89654	0.984914	0.806727	0.000905		3.89161	0.878574	0.64375	0.0067		3.20775	0.830496	0.534	0.00827		2.00813	0.75178	0.329	0.0475		2.30577	0.761475	0.37925	0.00556	AAL19284	putative 3-isopropylmalate isomerase (dehydratase), subunit with LeuC
STM0331	STM0331	Paralog of E. coli putative isomerase (AAC74264.1); Blastp hit to AAC74264.1 (219 aa), 34% identity in aa 11 - 217	0.998795	0.0726194	0.151679		1.18494	0.904987	0.180481	0.142		1.59208	0.993498	0.242053	0.00556		1.10128	0.898139	0.172591	0.738		1.04678	0.815527	0.15925	0.63		1.17049	0.759343	0.1785	0.358		1.09198	0.773353	0.16875	0.7	AAL19285	putative fumarylacetoacetate (FAA) hydrolase
STM0332	STM0332	similar to E. coli orf, hypothetical protein (AAC73780.1); Blastp hit to AAC73780.1 (254 aa), 33% identity in aa 15 - 129; putative hydrolase or acyltransferase [Salmonella typhimurium LT2].	0.999756	0.07226	0.690541		0.528668	0.901533	0.367004	0.00495		0.655515	0.942552	0.457078	0.0407		0.600714	0.87678	0.424687	0.11		0.369612	0.813811	0.25625	0.00207		0.47332	0.751234	0.327	0.0188		0.34252	0.75546	0.2375	0.00198	AAL19286	putative hydrolase or acyltransferase
STM0333	STM0333	Paralog of E. coli putative transcriptional regulator LYSR-type (AAC74869.1); Blastp hit to AAC74869.1 (314 aa), 44% identity in aa 2 - 307								1					1					1					1					1					1	AAL19287	putative transcriptional regulator, LysR family
STM0334	STM0334	Putative RBS for STM0334; RegulonDB:STMS1H000691	0.991279	0.187459	0.213553		1.17706	0.911113	0.253481	0.392		1.62896	1.01461	0.359821	0.15		1.9026	0.878728	0.411047	0.0458		1.03341	0.939303	0.253	0.95		1.12208	0.767449	0.244	0.689		1.17259	0.759961	0.25175	0.317	AAL19288	putative cytoplasmic protein
STM0335	STM0335	putative outer membrane protein [Salmonella typhimurium LT2].	0.999986	0.0722794	0.0791308		3.39954	0.902653	0.269024	1.44e-05		4.4165	2.11458	0.373263	0.0213		3.77572	0.866246	0.298938	0.000728		2.05626	0.827688	0.1635	0.00554		1.54439	0.769828	0.124	0.175		1.26059	0.76091	0.1	0.0433	AAL19289	putative outer membrane protein
STM0336	stbE	similar to E. coli periplasmic chaperone, required for type 1 fimbriae (AAC77272.1); Blastp hit to AAC77272.1 (241 aa), 30% identity in aa 32 - 241; putative fimbriae; chaparone [Salmonella typhimurium LT2].	0.995233	0.138357	0.164528		2.70647	0.908778	0.448156	0.00267		3.53381	0.983846	0.585253	0.00168		2.3955	0.870297	0.396022	0.01		1.99334	0.82228	0.331	0.0178		1.32776	0.752441	0.2185	0.148		1.58743	0.763863	0.26275	0.0348	AAL19290	putative fimbriae; chaparone
STM0337	stbD	putative fimbriae; usher [Salmonella typhimurium LT2].	0.998279	0.0830296	0.145677		3.38366	0.903167	0.493974	0.000393		3.98049	0.990122	0.581278	0.000477		2.80048	0.866507	0.408749	0.00298		2.36613	0.838332	0.35225	0.0245		1.91489	0.752039	0.279	0.03		1.9182	0.757496	0.28	0.0038	AAL19291	putative fimbriae; usher
STM0338	stbC	Putative RBS for stbC; RegulonDB:STMS1H000695	0.995375	0.136283	0.192132		2.65394	0.943262	0.527963	0.0211		3.27371	0.992777	0.639209	0.00539		2.0377	0.864235	0.39173	0.00686		1.58445	0.823103	0.30775	0.0578		1.09508	0.751633	0.2105	0.5		1.05164	0.757042	0.2025	0.619	AAL19292	putative fimbriae; usher
STM0339	stbB	similar to E. coli probable pilin chaperone similar to PapD (AAC73251.1); Blastp hit to AAC73251.1 (246 aa), 40% identity in aa 1 - 240; putative fimbriae; chaparone [Salmonella typhimurium LT2].	0.998785	0.0723152	0.0687152		4.52596	0.906774	0.31149	0.000181		5.03097	1.16161	0.348497	0.000947		4.23157	0.8668	0.290971	0.00101		2.13091	0.849646	0.15025	0.039		2.02279	0.776486	0.1415	0.109		1.56849	0.809769	0.112375	0.223	AAL19293	putative fimbriae; chaparone
STM0340	stbA	Putative RBS for stbA; RegulonDB:STMS1H000697	0.994838	0.144001	0.0803017		2.33663	0.91797	0.189855	0.00834		2.93813	1.11767	0.238434	0.00417		3.12938	0.892115	0.255278	0.0149		3.50729	1.72629	0.3065	0.049		2.02177	0.775664	0.1645	0.106		1.59034	0.766686	0.128667	0.0767	AAL19294	putative fimbriae; major subunit
STM0341	STM0341	putative inner membrane protein [Salmonella typhimurium LT2].	0.993664	0.159621	0.194297		1.2454	0.899682	0.242015	0.0482		2.1665	0.983873	0.424989	0.0098		1.71292	0.887716	0.339396	0.0927		1.15703	0.825859	0.22675	0.402		0.847327	0.75264	0.165	0.405		1.1456	0.784551	0.2285	0.617	AAL19295	putative inner membrane protein
STM0342	STM0342	S. typhimurium unknown (gi|6707277)	0.980405	0.282354	0.173283		1.3002	0.903221	0.225935	0.14		2.02995	0.9877	0.352961	0.0134		1.67281	0.869249	0.290932	0.0697		1.65661	0.826004	0.289	0.0575		0.658558	0.777146	0.1182	0.411		1.20229	0.757676	0.20875	0.279	AAL19296	putative periplasmic protein
STM0343	STM0343	Paralog of E. coli orf, hypothetical protein (AAC75237.1); Blastp hit to AAC75237.1 (518 aa), 31% identity in aa 10 - 512	0.998549	0.0762137	0.202913		1.70858	0.911946	0.349838	0.0188		2.27171	1.03702	0.479234	0.0497		2.21586	0.916187	0.467811	0.0713		1.26787	0.825382	0.26075	0.241		1.03722	0.753022	0.211	0.747		1.18685	0.764546	0.24275	0.288	AAL19297	putative Diguanylate cyclase/phosphodiesterase domain 1
STM0344	STM0344	putative response regulator [Salmonella typhimurium LT2].	0.998719	0.0726351	0.554239		1.4726	0.910596	0.822604	0.042		3.39813	1.06409	1.95258	0.0123		1.56789	0.892829	0.888242	0.136		1.04039	0.841807	0.5895	0.872		1.13934	0.760373	0.6385	0.542		1.74627	0.820519	1.01725	0.175	AAL19298	putative response regulator
STM0345	STM0345	unknown (gi|6707277); putative inner membrane protein [Salmonella typhimurium LT2].	0.993521	0.161421	0.241025		1.38043	0.901336	0.333281	0.0296		2.79785	0.963202	0.677595	0.0025		2.18933	0.864116	0.527886	0.00727		1.75831	0.858483	0.4425	0.145		1.3793	0.756289	0.3335	0.193		1.92209	0.781839	0.47225	0.0492	AAL19299	putative inner membrane protein
STM0346	STM0346	S. typhimurium unknown (gi|6707276)	0.999764	0.07226	0.15001		1.84506	0.9126	0.278983	0.0106		2.92889	1.03478	0.450804	0.0119		2.59902	0.870846	0.391542	0.00463		1.57188	0.816111	0.2365	0.00992		1.8361	0.774023	0.2795	0.113		1.99716	0.808706	0.31125	0.0836	AAL19300	putative outer membrane protein; Homolog of ail and ompX
STM0347	STM0347	unknown (gi|6707275); putative response regulator [Salmonella typhimurium LT2].	0.980321	0.282973	0.10963		4.47934	0.907365	0.492665	0.00152		8.59482	1.56222	0.95395	0.00136		5.21252	0.86947	0.573082	0.00551		2.27477	0.839593	0.2525	0.0262		1.82012	0.791998	0.205	0.234		2.86404	0.839908	0.32375	0.0312	AAL19301	putative response regulator
STM0348	STM0348	hypothetical protein; putative inner membrane protein [Salmonella typhimurium LT2].	0.99588	0.128596	0.169256		3.45321	0.904671	0.58628	0.000746		6.59324	1.78998	1.14442	0.00274		4.05306	0.86885	0.688219	0.00309		2.22947	0.859712	0.39	0.0475		1.88204	0.752697	0.319	0.057		2.06218	1.09014	0.3815	0.189	AAL19302	putative inner membrane protein
STM0349	STM0349	similar to E. coli orf, hypothetical protein (AAC77104.1); Blastp hit to AAC77104.1 (128 aa), 35% identity in aa 15 - 127; putative outer membrane lipoprotein [Salmonella typhimurium LT2].	0.999666	0.0724219	0.197471		4.74222	0.909815	0.941795	0.000496		8.95411	2.24807	1.80881	0.00139		5.59863	0.869437	1.1092	0.00135		3.08277	0.814453	0.609	0.000252		2.72416	0.752141	0.5385	0.0191		3.47376	1.14659	0.71275	0.0201	AAL19303	putative outer membrane lipoprotein
STM0350	STM0350	Putative RBS for STM0350; RegulonDB:STMS1H000705	0.999826	0.0723767	0.113754		9.67287	4.31422	1.18804	0.00495		15.5244	6.21641	1.86366	0.00246		8.18045	2.08731	0.950397	0.00461		4.49395	1.70666	0.53725	0.0162		3.47223	0.752858	0.395	0.012		3.60547	0.764145	0.41275	0.00215	AAL19304	homology to outer membrane efflux protein
STM0351	STM0351	similar to E. coli integral transmembrane protein; acridine resistance (AAC76298.1); Blastp hit to AAC76298.1 (1034 aa), 42% identity in aa 3 - 1030; putative cation efflux system protein [Salmonella typhimurium LT2].	0.999795	0.0722601	0.125787		2.34101	0.919183	0.298639	0.00816		3.32727	1.03502	0.425529	0.00491		1.72742	0.865354	0.217475	0.0034		1.66417	0.838256	0.2145	0.0947		1.44265	0.75248	0.1815	0.0256		1.3885	0.800568	0.18175	0.338	AAL19305	putative cation efflux system protein
STM0352	STM0352	similar to E. coli acridine efflux pump (AAC73565.1); Blastp hit to AAC73565.1 (397 aa), 31% identity in aa 38 - 383; putative cation efflux pump [Salmonella typhimurium LT2].	0.990161	0.199219	0.0712661		4.78906	0.91633	0.344319	0.00139		5.55284	1.15879	0.399105	0.00133		4.15822	0.886711	0.300246	0.00947		2.7919	1.55683	0.21975	0.102		1.98441	0.763783	0.1425	0.105		1.62858	0.97588	0.1297	0.391	AAL19306	putative cation efflux pump
STM0353	STM0353	similar to E. coli putative ATPase (AAC73586.1); Blastp hit to AAC73586.1 (834 aa), 42% identity in aa 99 - 831, 45% identity in aa 4 - 63; putative cation transport ATPase [Salmonella typhimurium LT2].								1					1					1					1					1					1	AAL19307	putative cation transport ATPase
STM0354	STM0354	Paralog of E. coli putative transcriptional regulator (AAC73589.1); Blastp hit to AAC73589.1 (135 aa), 42% identity in aa 1 - 126	0.99997	0.0723217	0.414763		1.41653	0.90869	0.59246	0.0494		1.05763	0.99357	0.461233	0.873		0.704149	0.948227	0.328278	0.553		1.08811	0.82295	0.45725	0.646		0.988505	0.751081	0.41	0.389		0.925167	0.769855	0.39075	0.728	AAL19308	putative transcriptional regulator
STM0355	STM0355	putative copper chaperone [Salmonella typhimurium LT2].	0.920123	0.587895	0.789185		0.848524	0.902354	0.672594	0.801		0.72621	0.944514	0.580113	0.503		0.835479	0.871087	0.66537	0.811		0.679878	0.792753	0.537	0.611		0.702758	0.752548	0.5555	0.631		0.582891	0.754758	0.46025	0.216	AAL19309	putative Copper chaperone
STM0356	STM0356	similar to E. coli putative transport protein (AAC77235.1); Blastp hit to AAC77235.1 (425 aa), 28% identity in aa 33 - 412; putative inner membrane protein [Salmonella typhimurium LT2].	0.999586	0.0722637	1.16509		0.700114	0.900487	0.817727	0.00968		0.435578	0.949104	0.52996	0.0544		0.579986	0.866782	0.679929	0.0237		0.333357	0.813658	0.389	0.000816		0.316382	0.751376	0.37	0.0264		0.239329	0.755474	0.281	0.00212	AAL19310	putative inner membrane protein
STM0357	mod	type iii restriction-modification system stylti enzyme mod (stylti methyltransferase) (SW:T3MO_SALTY); DNA methylase; restriction system [Salmonella typhimurium LT2].	0.996598	0.116812	1.64506		0.264597	0.898955	0.43549	0.000238		0.333786	0.934251	0.549749	0.000663		0.257416	0.863609	0.424541	0.00273		0.44601	0.814589	0.73575	0.00375		0.677454	0.751456	1.115	0.0857		0.538644	0.757449	0.892	0.0171	AAL19311	DNA methylase; restriction system
STM0358	res	type iii restriction-modification system stylti enzyme res (SW:T3RE_SALTY); DNA restriction (DNA helicase) [Salmonella typhimurium LT2].	0.99793	0.0910746	1.42338		0.305711	0.899898	0.437585	0.00114		0.455143	0.936256	0.65153	0.00417		0.285893	0.864034	0.408895	0.0039		0.360102	0.818837	0.52125	0.0117		0.651993	0.751441	0.9285	0.0581		0.50344	0.759902	0.72575	0.0246	AAL19312	DNA restriction (DNA helicase
STM0359	STM0359	hypothetical protein; putative cytoplasmic protein [Salmonella typhimurium LT2].	0.995527	0.134006	0.395217		1.8774	0.914494	0.749529	0.017		1.76827	0.965946	0.709265	0.0383		1.7223	0.863578	0.680788	0.0103		2.31023	0.822189	0.91725	0.00565		1.0008	0.757114	0.3975	0.977		0.757381	0.768521	0.305	0.287	AAL19313	putative cytoplasmic protein
STM0360	STM0360	similar to E. coli probable third cytochrome oxidase, subunit I (AAC74063.1); Blastp hit to AAC74063.1 (514 aa), 38% identity in aa 2 - 316, 38% identity in aa 381 - 512; cytochrome BD2 subunit I [Salmonella typhimurium LT2].	0.997618	0.0977099	0.308164		2.22993	0.901219	0.68818	0.000974		1.86581	0.952347	0.576604	0.00369		1.67175	0.872415	0.518811	0.035		2.54744	1.06247	0.83275	0.0686		1.96988	0.752857	0.6075	0.0376		1.8136	0.797264	0.57875	0.108	AAL19314	cytochrome BD2 subunit I
STM0361	STM0361	Paralog of E. coli cytochrome d terminal oxidase polypeptide subunit II (AAC73828.1); Blastp hit to AAC73828.1 (379 aa), 34% identity in aa 7 - 221, 22 503317873dentity in aa 121 - 366	0.774886	1.10504	0.74693		1.44882	0.899811	1.08302	0.283		1.54817	0.93814	1.15853	0.246		1.35223	0.864174	1.01091	0.43		1.96762	0.827665	1.4825	0.175		0.903698	0.750872	0.675	0.876		1.11126	0.756279	0.8315	0.56	AAL19315	cytochrome BD2 subunit II
STM0362	STM0362	hypothetical protein	0.998122	0.0867456	0.384978		1.87374	0.93962	0.744122	0.0597		2.26381	0.991179	0.899532	0.0337		1.59387	0.865534	0.614762	0.0145		1.58803	0.857053	0.62925	0.146		1.42044	0.776824	0.5575	0.282		1.86596	0.763813	0.72275	0.0131	AAL19316	putative cytoplasmic protein
STM0363	STM0363	putative XylS/AraC transcriptional activator (gi|3094022); putative transcription regulator, AraC family [Salmonella typhimurium LT2].	0.998014	0.0891992	0.270868		10.7725	1.175	2.93092	0.000183		7.40111	1.5002	2.03596	0.0011		8.0013	0.866083	2.17104	0.00101		4.35269	0.820136	1.1825	0.000957		8.15486	0.751358	2.21	0.014		12.2198	1.8166	3.3375	0.000751	AAL19317	putative transcription regulator, AraC family
STM0364	foxA	S. typhimurium ferrioxamine B receptor precursor. (SW:FOXA_SALTY)	0.999535	0.0724551	0.276952		3.86405	2.56627	1.25457	0.0571		2.40498	0.95063	0.666094	0.000163		2.59113	0.86918	0.720415	0.00442		1.86578	0.821146	0.52125	0.0165		3.82124	0.752426	1.06	0.0179		5.0467	0.9271	1.415	0.0026	AAL19318	ferrioxamine receptor
STM0365	yahN	similar to E. coli putative cytochrome subunit of dehydrogenase (AAC73431.1); Blastp hit to AAC73431.1 (223 aa), 86% identity in aa 14 - 223; putative transport protein [Salmonella typhimurium LT2].	0.999039	0.0722956	0.705944		1.38803	0.908777	0.987237	0.0557		1.30055	0.939491	0.920734	0.0336		1.19263	0.863855	0.842447	0.0452		0.684977	0.813155	0.484	0.0057		0.820147	0.751017	0.579	0.0844		0.897403	0.756061	0.63475	0.219	AAL19319	paral putative transport protein
STM0366	yahO	Ortholog of E. coli orf, hypothetical protein (AAC73432.1); Blastp hit to AAC73432.1 (91 aa), 72% identity in aa 1 - 91	0.999765	0.0723948	0.781982		1.49287	0.946298	1.20306	0.18		0.575704	0.971041	0.481461	0.217		1.95254	0.877993	1.54251	0.024		0.524652	0.816403	0.414	0.0154		0.604483	0.750943	0.473	0.0275		0.504111	0.754902	0.3945	0.000948	AAL19320	putative periplasmic protein
STM0367	prpR	propionate catabolism operon regulatory protein. (SW:PRPR_SALTY); regulator for prp operon (EBP family) [Salmonella typhimurium LT2].	0.999998	0.0722874	0.81515		0.409627	0.90107	0.336294	0.00267		0.52387	0.944079	0.435252	0.0334		0.420825	0.871368	0.351361	0.0368		0.283824	0.814507	0.234	0.00372		0.21907	0.754119	0.183	0.0486		0.20241	0.755852	0.16725	0.00283	AAL19321	regulator for prp operon (EBP family)
STM0368	prpB	S. typhimurium putative carboxyvinyl-carboxyphosphonate phosphorylmutase. (SW:CPPM_SALTY)	0.996944	0.110712	0.201161		1.19399	0.969684	0.259782	0.647		1.56791	1.00788	0.325714	0.15		1.20659	0.893225	0.249493	0.484		1.65	0.950576	0.3755	0.356		1.16854	0.757079	0.236	0.369		1.30234	0.761694	0.26375	0.124	AAL19322	putative carboxyphosphonoenolpyruvate mutase
STM0369	prpC	S. typhimurium methylcitrate synthase. (SW:CISZ_SALTY)	0.999999	0.0722885	0.303698		0.709936	0.904047	0.217235	0.0447		0.847665	0.952936	0.259473	0.245		0.833264	0.865637	0.253687	0.0865		0.581199	0.824724	0.1795	0.0562		0.513985	0.759613	0.1585	0.102		0.540911	0.766376	0.16825	0.0633	AAL19323	putative citrate synthase
STM0370	prpD	S. typhimurium PRPD protein. (SW:PRPD_SALTY)	0.999635	0.0722621	0.211322		1.01384	0.905162	0.215559	0.907		1.13525	0.963678	0.240638	0.178		1.42214	0.872707	0.302529	0.0661		0.822557	0.842603	0.18175	0.559		0.924204	0.787426	0.2025	0.826		0.717366	0.760922	0.153	0.0843	AAL19324	putative protein in propionate catabolism
STM0371	prpE	S. typhimurium PRPE protein. (SW:PRPE_SALTY)	0.999706	0.0724112	0.231954		0.9203	0.909787	0.216137	0.61		1.10284	0.969341	0.258543	0.537		0.875122	0.871097	0.20463	0.385		1.02991	0.848317	0.24925	0.933		0.896999	0.755976	0.2095	0.515		1.0948	0.758437	0.255	0.404	AAL19325	putative acetyl-CoA synthetase, propionate catabolism operon
STM0372	hemB	similar to E. coli 5-aminolevulinate dehydratase = porphobilinogen synthase (AAC73472.1); Blastp hit to AAC73472.1 (335 aa), 93% identity in aa 12 - 335; 5-aminolevulinate dehydratase ( porphobilinogen synthase) [Salmonella typhimurium LT2].	0.999645	0.0724273	3.4074		0.400257	0.899163	1.36513	0.000257		0.452668	0.944353	1.59062	0.0346		0.449993	0.864561	1.53836	0.0053		0.629999	0.814252	2.15	0.00456		0.900293	0.752	3.07	0.208		0.904171	0.770767	3.1425	0.667	AAL19326	5-aminolevulinate dehydratase ( porphobilinogen synthase)
STM0373	yaiU	Ortholog of E. coli putative flagellin structural protein (AAC73477.1); Blastp hit to AAC73477.1 (467 aa), 91% identity in aa 1 - 467	0.999863	0.0723646	0.225174		6.26046	0.90725	1.41678	0.000287		7.57763	0.96267	1.70848	0.000149		6.03544	0.865886	1.36127	0.000947		4.07701	0.821957	0.926	0.00224		2.92541	0.752583	0.659	0.014		2.85005	0.755396	0.642	0.000252	AAL19327	flagellar protein; similar to 3rd module of ATP-binding components of transporters
STM0374	yaiV	similar to E. coli orf, hypothetical protein (AAC73478.1); Blastp hit to AAC73478.1 (222 aa), 71% identity in aa 16 - 222; putative inner membrane protein [Salmonella typhimurium LT2].	0.998399	0.0800762	0.149947		4.0006	0.906507	0.601887	0.000444		6.21617	1.50097	0.952596	0.00211		3.39354	0.873339	0.512247	0.00486		2.92419	0.863875	0.44875	0.0165		2.8762	0.763037	0.4355	0.047		2.51695	0.761831	0.37925	0.00368	AAL19328	putative inner membrane protein
STM0375	ampH	similar to E. coli putative enzyme (AAC73479.1); Blastp hit to AAC73479.1 (385 aa), 91% identity in aa 10 - 385; penicillin- binding protein [Salmonella typhimurium LT2].	0.999659	0.0722615	2.19661		0.240148	0.899238	0.529126	0.000308		0.314507	0.93396	0.691676	0.000314		0.309303	0.863553	0.680309	0.00131		1.49428	1.10103	3.83	0.539		1.92271	0.751861	4.225	0.0205		1.95995	0.832947	4.56	0.138	AAL19329	penicillin- binding protein
STM0376	sbmA	similar to E. coli sensitivity to microcin B17, possibly envelop protein (AAC73480.1); Blastp hit to AAC73480.1 (406 aa), 92% identity in aa 1 - 406; putative ABC superfamily transporter [Salmonella typhimurium LT2].	0.995115	0.140067	0.47409		2.4601	0.954731	1.19942	0.0252		1.25088	0.97668	0.612256	0.416		2.00618	0.868045	0.95445	0.0138		3.26169	0.822298	1.5525	0.00233		3.22696	0.750876	1.53	0.0276		2.19126	0.757403	1.0415	0.00475	AAL19330	putative ABC superfamily transporter
STM0377	yaiW	similar to E. coli orf, hypothetical protein (AAC73481.1); Blastp hit to AAC73481.1 (364 aa), 85% identity in aa 1 - 362; putative outer membrane lipoprotein [Salmonella typhimurium LT2].	0.999883	0.0722629	0.632182		1.36314	0.904873	0.866138	0.0361		0.974855	0.978764	0.642734	0.94		1.04407	0.864838	0.66095	0.484		1.46099	0.815649	0.92625	0.0137		1.97728	0.75095	1.25	0.0135		1.26571	0.784758	0.8235	0.411	AAL19331	putative outer membrane lipoprotein
STM0378	yaiY	Putative RBS for yaiY; RegulonDB:STMS1H000732								1					1					1					1					1					1	AAL19332	putative inner membrane protein
STM0379	yaiZ	similar to E. coli orf, hypothetical protein (AAC73483.1); Blastp hit to AAC73483.1 (114 aa), 84% identity in aa 45 - 114; putative inner membrane protein [Salmonella typhimurium LT2].	0.999988	0.07228	0.552277		0.91371	0.907775	0.50926	0.529		0.8198	0.952745	0.46074	0.341		1.06475	0.879161	0.59689	0.742		1.00371	0.852424	0.57325	0.991		0.809763	0.757182	0.45	0.252		1.13774	0.769015	0.6365	0.492	AAL19333	putative inner membrane protein
STM0380	ddlA	Putative RBS for ddlA; RegulonDB:STMS1H000734	0.997616	0.0977562	3.5614		0.239002	0.89898	0.852062	0.000207		0.26795	0.933711	0.955189	0.000357		0.224906	0.863348	0.801514	0.00123		0.392182	0.813241	1.4	0.00209		0.454661	0.751161	1.62	0.0307		0.476312	0.755324	1.7	0.00348	AAL19334	D-alanine-D-alanine ligase A
STM0381	STM0381	putative inner membrane protein [Salmonella typhimurium LT2].	0.991749	0.182306	0.552225		0.844811	0.90386	0.46946	0.304		0.858134	0.939098	0.474602	0.232		0.721987	0.864013	0.399176	0.0785		0.745046	0.813753	0.412	0.0661		0.589182	0.750911	0.3255	0.0977		0.645268	0.756346	0.3575	0.0362	AAL19335	putative inner membrane protein
STM0382	STM0382	similar to E. coli putative transport protein (AAC74137.1); Blastp hit to AAC74137.1 (408 aa), 60% identity in aa 11 - 405; putative permease [Salmonella typhimurium LT2].	0.995228	0.13843	0.217429		1.70095	0.901566	0.370357	0.00502		1.66046	0.961286	0.361176	0.00396		2.15443	0.8647	0.46877	0.0063		1.4882	0.836217	0.328	0.102		1.88532	0.752057	0.41	0.053		1.43958	0.762065	0.31525	0.0695	AAL19336	putative permease
STM0383	yaiB	Ortholog of E. coli orf, hypothetical protein (AAC73485.1); Blastp hit to AAC73485.1 (86 aa), 85% identity in aa 1 - 85								1					1					1					1					1					1	AAL19337	putative cytoplasmic protein
STM0384	psiF	similar to E. coli induced by phosphate starvation (AAC73487.1); Blastp hit to AAC73487.1 (112 aa), 90% identity in aa 7 - 112; induced by phosphate starvation [Salmonella typhimurium LT2].	0.999979	0.072317	0.345905		6.10963	0.910773	2.12596	0.000361		5.42431	0.960046	1.88856	0.000637		4.41817	0.864134	1.52889	0.000649		2.31506	0.872205	0.828	0.0439		1.63048	0.751027	0.564	0.012		1.37458	0.757447	0.4765	0.016	AAL19338	induced by phosphate starvation
STM0385	yaiC	Ortholog of E. coli orf, hypothetical protein (AAC73488.1); Blastp hit to AAC73488.1 (371 aa), 75% identity in aa 1 - 371	0.999816	0.0723795	0.474054		2.3884	0.899598	1.13263	0.000121		2.21857	0.940197	1.05211	0.000239		1.59243	0.86641	0.756514	0.0102		1.47417	0.814498	0.70075	0.0129		1.33189	0.75393	0.6325	0.08		1.14308	0.755203	0.54225	0.0396	AAL19339	putative diguanylate cyclase/phosphodiesterase domain 1
STM0386	proC	Putative RBS for proC; RegulonDB:STMS1H000739	0.999832	0.0722608	1.95142		1.82621	0.900801	3.56797	0.000826		1.08792	0.94051	2.13623	0.49		1.80806	0.865153	3.53254	0.00377		1.55769	0.814528	3.0475	0.00846		1.80084	0.750798	3.515	0.0179		2.1136	0.785777	4.2325	0.0428	AAL19340	pyrroline-5-carboxylate reductase
STM0387	yaiI	similar to E. coli orf, hypothetical protein (AAC73490.1); Blastp hit to AAC73490.1 (192 aa), 89% identity in aa 41 - 191; putative cytoplasmic protein [Salmonella typhimurium LT2].	0.998532	0.0766805	0.898257		1.06516	0.8989	0.95679	0.154		0.792643	1.00979	0.777612	0.635		0.944215	0.86985	0.853855	0.685		1.09944	0.818283	0.991	0.374		1.40201	0.752004	1.26	0.0652		1.20144	0.762927	1.0885	0.268	AAL19341	putative cytoplasmic protein
STM0388	aroL	similar to E. coli shikimate kinase II (AAC73491.1); Blastp hit to AAC73491.1 (174 aa), 74% identity in aa 1 - 168; shikimate kinase II [Salmonella typhimurium LT2].	0.999756	0.0723973	1.73042		1.75245	0.901994	3.03998	0.00248		2.165	0.937858	3.75566	0.0012		1.28619	0.865802	2.23103	0.0455		1.16528	0.815503	2.0225	0.137		1.01401	0.750782	1.755	0.72		1.10127	0.755879	1.9075	0.125	AAL19342	shikimate kinase II
STM0389	yaiA	similar to E. coli orf, hypothetical protein (AAC73492.1); Blastp hit to AAC73492.1 (63 aa), 93% identity in aa 1 - 62; putative cytoplasmic protein [Salmonella typhimurium LT2].	0.989663	0.204235	1.76237		1.06518	0.899886	1.87914	0.529		1.42474	0.93677	2.51655	0.0405		1.14721	0.864348	2.02404	0.331		0.93073	0.824545	1.655	0.749		0.734671	0.750775	1.295	0.23		0.894773	0.776328	1.6125	0.718	AAL19343	putative cytoplasmic protein
STM0390	aroM	similar to E. coli protein of aro operon, regulated by aroR (AAC73493.1); Blastp hit to AAC73493.1 (225 aa), 77% identity in aa 1 - 225; protein of aro operon, regulated by aroR [Salmonella typhimurium LT2].	0.997258	0.104839	0.779824		1.54457	0.904264	1.2088	0.0136		1.91805	0.962226	1.52244	0.0303		1.49897	0.863585	1.16923	0.0125		1.41671	0.814081	1.105	0.00807		1.31426	0.75126	1.025	0.108		1.44754	0.755505	1.13	0.0124	AAL19344	protein of aro operon, regulated by aroR
STM0391	yaiE	Ortholog of E. coli orf, hypothetical protein (AAC73494.1); Blastp hit to AAC73494.1 (94 aa), 86% identity in aa 1 - 94	0.998278	0.0830417	1.37693		1.79306	0.914268	2.4925	0.0177		1.81751	0.961597	2.55012	0.0399		1.96504	0.86451	2.70773	0.00405		1.93143	0.817653	2.675	0.0102		1.1437	0.750772	1.575	0.205		1.6294	0.812822	2.3475	0.204	AAL19345	putative cytoplasmic protein
STM0392	rdgC	Putative RBS for rdgC; RegulonDB:STMS1H000745	0.972388	0.33641	0.697122		1.78008	0.905974	1.24683	0.0353		1.94188	0.940557	1.35741	0.0214		1.66008	0.86476	1.1587	0.0826		1.86869	0.824388	1.31	0.0416		2.15127	0.750836	1.5	0.122		2.06887	0.757365	1.445	0.0233	AAL19346	putative exonuclease involved in removal of stalled replication fork
STM0393	yajF	similar to E. coli possible NAGC-like transcriptional regulator (AAC73497.1); Blastp hit to AAC73497.1 (348 aa), 88% identity in aa 47 - 346; putative sugar kinase/putative transcriptional regulator (NagC/XylR family) [Salmonella typhimurium LT2].	0.998892	0.0725991	0.372264					1					1					1		3.09563	0.832347	1.17225	0.00881		2.58123	0.751513	0.961	0.019		3.06657	0.766135	1.15075	0.00398	AAL19347	putative sugar kinase/putative transcriptional regulator (NagC/XylR familiy)
STM0394	araJ	Putative -35_signal for araJ; RegulonDB:STMLTH004632	0.999301	0.0725103	0.483254		1.4315	0.899202	0.69188	0.000913		0.986537	1.07444	0.538711	0.985		1.21836	0.863578	0.588969	0.0211		0.966116	0.815051	0.4675	0.608		0.982866	0.750877	0.475	0.746		0.999524	0.755877	0.4835	0.998	AAL19348	MFS family, arabinose polymer transporter
STM0395	sbcC	Putative RBS for sbcC; RegulonDB:STMS1H000748								1					1					1					1					1					1	AAL19349	ATP-dependent dsDNA exonuclease
STM0396	sbcD	similar to E. coli ATP-dependent dsDNA exonuclease (AAC73501.1); Blastp hit to AAC73501.1 (400 aa), 84% identity in aa 1 - 400; ATP-dependent dsDNA exonuclease [Salmonella typhimurium LT2].	0.996341	0.12116	0.77276		1.19009	0.909914	0.929298	0.297		1.61968	0.937076	1.25298	0.00494		1.19323	0.864474	0.923166	0.13		1.42052	0.82421	1.11225	0.125		1.39098	0.750801	1.075	0.101		1.1619	0.756847	0.90025	0.2	AAL19350	ATP-dependent dsDNA exonuclease
STM0397	phoB	Ortholog of E. coli positive response regulator for pho regulon, sensor is PhoR (or CreC) (AAC73502.1); Blastp hit to AAC73502.1 (229 aa), 95% identity in aa 1 - 229	0.999232	0.0725257	2.10019		12.085	1.50411	25.5283	0.000188		8.82939	2.46782	19.1079	0.00185		6.71484	0.865578	14.1241	0.000966		4.7683	0.822065	10.05	0.000864		2.44573	0.752535	5.14	0.0212		2.91461	0.756491	6.1275	0.000623	AAL19351	response regulator in two-component regulatory system with PhoR (or CreC), regulates pho regulon (OmpR family)
STM0398	phoR	Ortholog of E. coli positive and negative sensor protein for pho regulon (AAC73503.1); Blastp hit to AAC73503.1 (431 aa), 90% identity in aa 1 - 431	0.999172	0.072539	0.759424		17.1095	1.15455	13.0155	6.99e-05		16.481	5.95305	13.15	0.00181		10.7858	1.35984	8.23462	0.00123		8.80973	1.02722	6.725	0.000622		5.02675	0.752678	3.82	0.014		5.23354	1.72968	4.13	0.00948	AAL19352	sensory kinase in two-component regulatory system with PhoB, regulates pho regulon
STM0399	brnQ	S. typhimurium branched-chain amino acid transport system II carrier protein(liv-II). (SW:BRNQ_SALTY)	0.985595	0.241531	1.71003		1.79553	0.900553	3.07387	0.0115		1.8748	0.9372	3.21291	0.0116		1.80868	0.864049	3.09448	0.0301		2.35066	0.837112	4.0675	0.0196		2.31865	0.750834	3.965	0.0717		1.79234	0.757361	3.0725	0.0224	AAL19353	LIVCS family, branched chain amino acid transporter system II (LIV-II)
STM0400	proY	S. typhimurium proline-specific permease PROY. (SW:PROY_SALTY)	0.93551	0.523733	0.639522		1.57367	0.908048	1.01247	0.13		1.40774	0.939394	0.902238	0.191		1.2568	0.863612	0.804013	0.402		2.63877	0.820692	1.6925	0.0289		2.71043	0.753097	1.735	0.15		1.78533	0.75748	1.145	0.0918	AAL19354	putative APC family, proline transporter
STM0401	malZ	similar to E. coli maltodextrin glucosidase (AAC73506.1); Blastp hit to AAC73506.1 (605 aa), 83% identity in aa 2 - 605; maltodextrin glucosidase [Salmonella typhimurium LT2].	0.941663	0.496486	0.856811		1.20871	0.91418	1.0511	0.433		1.53875	0.993305	1.37851	0.256		1.00433	0.870924	0.867334	0.854		1.03546	0.814257	0.88925	0.745		0.923465	0.751507	0.7915	0.967		0.850498	0.755232	0.72925	0.728	AAL19355	maltodextrin glucosidase
STM0402	STM0402	similar to E. coli alkyl hydroperoxide reductase, C22 subunit; detoxification of hydroperoxides (AAC73706.1); Blastp hit to AAC73706.1 (187 aa), 36% identity in aa 1 - 186; putative thiol - alkyl hydroperoxide reductase [Salmonella typhimurium LT2].	0.982865	0.263747	17.0283		1.2517	0.906608	21.445	0.217		0.772941	0.940829	13.2906	0.266		1.58918	0.867051	27.1308	0.0717		1.01585	0.813689	17.3	0.83		0.978593	0.753764	16.7	0.987		1.42194	0.759067	24.3	0.0938	AAL19356	putative thiol - alkyl hydroperoxide reductase
STM0403	yajB	similar to E. coli putative glycoprotein (AAC73507.1); Blastp hit to AAC73507.1 (193 aa), 87% identity in aa 1 - 193; putative cytoplasmic protein [Salmonella typhimurium LT2].	0.997156	0.106785	1.94811		0.501686	0.903482	0.9877	0.0133		0.419924	0.937818	0.828575	0.00923		0.621771	0.863799	1.21223	0.0119		0.731324	0.825142	1.4425	0.153		0.703226	0.75092	1.37	0.0798		0.828101	0.761315	1.625	0.253	AAL19357	putative cytoplasmic protein
STM0404	queA	Ortholog of E. coli synthesis of queuine in tRNA; probably S-adenosylmethionine:tRNA ribosyltransferase-isomerase (AAC73508.1); Blastp hit to AAC73508.1 (356 aa), 94% identity in aa 1 - 353	0.980769	0.279677	1.03734		1.53577	0.903434	1.59903	0.0495		1.43487	0.943607	1.49888	0.1		1.28211	0.863807	1.33045	0.205		1.51047	0.825448	1.5775	0.0911		1.79282	0.750784	1.86	0.138		1.22762	0.755434	1.275	0.224	AAL19358	S-adenosylmethionine-tRNA ribosyltransferase-isomerase
STM0405	tgt	Ortholog of E. coli tRNA-guanine transglycosylase (AAC73509.1); Blastp hit to AAC73509.1 (375 aa), 97% identity in aa 1 - 375	0.999806	0.0723827	2.86181					1					1					1		1.64405	0.827106	4.74	0.0248		1.66325	0.751012	4.76	0.0158		1.12075	0.758805	3.2225	0.331	AAL19359	tRNA-guanine transglycosylase
STM0406	yajC	Ortholog of E. coli orf, hypothetical protein (AAC73510.1); Blastp hit to AAC73510.1 (110 aa), 99% identity in aa 1 - 110	1		10.9332		0.530349	0.914354	5.99096	0.201		0.429417	0.950637	4.94901	0.174		0.615854	0.864567	6.74661	0.0468		0.83094	0.854385	9.475	0.718		1.0329	0.750983	11.3	0.728		0.856802	0.760943	9.43	0.46	AAL19360	preprotein translocase IISP family, membrane subunit
STM0407	secD	similar to E. coli protein secretion; membrane protein, part of the channel (AAC73511.1); Blastp hit to AAC73511.1 (615 aa), 94% identity in aa 1 - 615; preprotein translocase, IISP family, part of the channel [Salmonella typhimurium LT2].	0.998035	0.088718	6.50047		0.558579	0.899644	3.63615	0.00205		0.541299	0.935064	3.53174	0.00506		0.494354	0.864053	3.21991	0.00636		0.877409	0.821839	5.7425	0.377		1.48859	0.751749	9.68	0.0589		0.745188	0.757893	4.87	0.0758	AAL19361	preprotein translocase, IISP family, part of the channel
STM0408	secF	similar to E. coli protein secretion, membrane protein (AAC73512.1); Blastp hit to AAC73512.1 (323 aa), 95% identity in aa 1 - 323; preprotein translocase, IISP family, membrane subunit [Salmonella typhimurium LT2].	0.998421	0.0795199	1.82671		1.12768	0.91481	2.08828	0.504		1.19034	0.966011	2.23618	0.499		1.30052	0.863466	2.37627	0.0194		2.67918	0.817991	4.9225	0.00361		3.30621	0.751289	6.04	0.018		2.03411	0.755563	3.72	0.00208	AAL19362	preprotein translocase, IISP family, membrane subunit
STM0409	STM0409	Putative RBS for STM0409; RegulonDB:STMS1H000761	0.995274	0.137764	0.36786		3.51787	1.50891	1.3845	0.0258		2.46592	0.972291	0.92204	0.0114		4.73725	0.865237	1.74457	0.0019		2.00216	0.845303	0.751	0.0417		1.34062	0.755925	0.496	0.228		1.41231	0.764142	0.52325	0.0793	AAL19363	hypothetical protein
STM0410	STM0410	putative regulatory protein [Salmonella typhimurium LT2].	0.99855	0.0762144	0.312215		1.37713	0.906946	0.432482	0.0464		1.38381	0.950515	0.432766	0.0115		1.33951	0.888693	0.427405	0.258		1.47367	0.875655	0.48	0.272		0.883721	0.751707	0.276	0.229		1.12541	0.766445	0.355	0.498	AAL19364	putative regulatory protein
STM0411	yajD	hypothetical 12.6 Kda protein in secF-tsx intergenic region. (SW:YAJD_SALTY); putative cytoplasmic protein [Salmonella typhimurium LT2].	0.999464	0.0722689	2.07142		0.523563	0.900359	1.08784	0.00245		0.439523	0.934652	0.912948	0.00129		0.536308	0.865239	1.11513	0.0107		0.577676	0.842603	1.253	0.163		0.471394	0.75088	0.9765	0.0173		0.617513	0.77238	1.315	0.13	AAL19365	putative cytoplasmic protein
STM0412	STM0412	hypothetical protein 14.5K (gi|1073681); putative inner membrane protein [Salmonella typhimurium LT2].	0.988099	0.219293	1.70138		0.562754	0.899931	0.959516	0.0131		0.63116	0.934309	1.07451	0.0196		0.686842	0.864431	1.17078	0.088		0.504809	0.813371	0.85925	0.0092		0.516799	0.751839	0.8805	0.0971		0.494982	0.756078	0.8445	0.0133	AAL19366	putative inner membrane protein
STM0413	tsx	nucleoside-specific channel-forming protein TSX precursor. (SW:TSX_SALTY); nucleoside channel; receptor of phage T6 and colicin K [Salmonella typhimurium LT2].	0.998984	0.0722996	16.1311		0.0443519	0.898928	0.725408	0.000305		0.0357579	0.933492	0.58359	0.000331		0.0853193	0.863327	1.38173	0.00104		0.102191	0.812978	1.65	0.000196		0.182105	0.75088	2.94	0.0142		0.108567	0.754777	1.7675	0.00103	AAL19367	nucleoside channel; receptor of phage T6 and colicin K
STM0414	yajI	similar to E. coli orf, hypothetical protein (AAC73515.1); Blastp hit to AAC73515.1 (199 aa), 73% identity in aa 21 - 199; putative outer membrane lipoprotein [Salmonella typhimurium LT2].	0.999701	0.0724125	0.72307		0.387347	0.899292	0.280445	0.000312		0.30329	0.939021	0.22297	0.00474		0.445784	0.867679	0.326024	0.0178		0.730792	0.876124	0.57025	0.5		0.864011	0.750902	0.625	0.1		0.729699	0.765429	0.53525	0.155	AAL19368	putative outer membrane lipoprotein
STM0415	ybaD	Ortholog of E. coli orf, hypothetical protein (AAC73516.1); Blastp hit to AAC73516.1 (149 aa), 95% identity in aa 1 - 149								1					1					1					1					1					1	AAL19369	putative transcriptional regulator
STM0416	ribD	Ortholog of E. coli bifunctional pyrimidine deaminase/reductase in pathway of riboflavin synthesis (AAC73517.1); Blastp hit to AAC73517.1 (367 aa), 89% identity in aa 1 - 367	0.999683	0.0724173	2.79965		3.81572	0.905678	10.7247	0.000466		2.95056	1.06477	8.64413	0.0249		2.58964	0.863845	7.25209	0.000947		4.25965	1.10596	12.2225	0.00721		3.32894	0.757096	9.35	0.0236		2.41257	0.774281	6.8625	0.0156	AAL19370	bifunctional pyrimidine deaminase/reductase in pathway of riboflavin synthesis
STM0417	ribH	similar to E. coli riboflavin synthase, beta chain (AAC73518.1); Blastp hit to AAC73518.1 (156 aa), 91% identity in aa 1 - 156; riboflavin synthase, beta chain [Salmonella typhimurium LT2].	0.998813	0.0723129	12.6977		1.30693	0.900172	16.6101	0.0096		1.33925	0.953797	17.2807	0.175		1.47454	0.863892	18.7345	0.00895		1.05454	0.824776	13.5	0.719		0.834203	0.751861	10.6	0.145		0.787621	0.791177	10.4575	0.503	AAL19371	riboflavin synthase, beta chain
STM0418	nusB	Ortholog of E. coli transcription termination; L factor (AAC73519.1); Blastp hit to AAC73519.1 (139 aa), 96% identity in aa 1 - 139	0.974665	0.321901	2.80522		3.6678	0.901509	10.3036	0.0025		4.41454	0.94493	12.457	0.00287		3.37262	0.86611	9.48003	0.0124		2.93845	1.22298	8.7425	0.057		3.23076	0.758482	9.1	0.0737		2.55516	0.803072	7.4125	0.0477	AAL19372	transcription termination; L factor
STM0419	thiL	thiamine-monophosphate kinase. (SW:THIL_SALTY); thiamin-monophosphate kinase [Salmonella typhimurium LT2].	0.994159	0.153234	1.55213					1					1					1		1.91531	0.813985	2.975	0.00482		1.73911	0.752405	2.705	0.0841		1.36149	0.755138	2.115	0.0344	AAL19373	thiamin-monophosphate kinase
STM0420	pgpA	similar to E. coli phosphatidylglycerophosphatase (AAC73521.1); Blastp hit to AAC73521.1 (172 aa), 95% identity in aa 1 - 171; phosphatidylglycerophosphatase A [Salmonella typhimurium LT2].								1					1					1					1					1					1	AAL19374	phosphatidylglycerophosphatase A
STM0421	yajO	similar to E. coli putative NAD(P)H-dependent xylose reductase (AAC73522.1); Blastp hit to AAC73522.1 (348 aa), 92% identity in aa 25 - 348; putative oxidoreductase / K + channel protein [Salmonella typhimurium LT2].	0.947886	0.46774	1.0856		0.928372	0.909351	1.02027	0.945		1.03761	0.942132	1.13494	0.748		0.846031	0.864085	0.919489	0.71		0.669938	0.816212	0.733	0.273		0.617171	0.750825	0.67	0.379		0.614308	0.761357	0.67525	0.219	AAL19375	putative oxidoreductase / K + channel protein
STM0422	dxs	Ortholog of E. coli 1-deoxyxylulose-5-phosphate synthase; flavoprotein (AAC73523.1); Blastp hit to AAC73523.1 (620 aa), 96% identity in aa 1 - 620								1					1					1					1					1					1	AAL19376	1-deoxyxylulose-5-phosphate synthase; flavoprotein
STM0423	ispA	similar to E. coli geranyltranstransferase (farnesyldiphosphate synthase) (AAC73524.1); Blastp hit to AAC73524.1 (299 aa), 90% identity in aa 1 - 299; geranyltranstransferase (farnesyldiphosphate synthase) [Salmonella typhimurium LT2].	0.999912	0.0723473	3.43075		0.613125	0.916189	2.17166	0.105		0.705123	0.947399	2.4675	0.144		0.470841	0.864398	1.62041	0.0053		0.646535	0.817576	2.24	0.0475		0.754662	0.751389	2.59	0.0343		0.689097	0.756604	2.3725	0.0202	AAL19377	geranyltranstransferase (farnesyldiphosphate synthase)
STM0424	xseB	Putative RBS for xseB; RegulonDB:STMS1H000773	0.999332	0.0725032	3.4461		0.527992	0.900864	1.82688	0.00366		0.632227	0.936116	2.18832	0.0114		0.487741	0.864228	1.68424	0.00463		0.426862	0.839603	1.5685	0.0933		0.56816	0.751736	1.96	0.0332		0.493088	0.766645	1.7425	0.0492	AAL19378	exonuclease VII, small subunit
STM0425	thiI	thiamine biosynthesis protein thiI. (SW:THII_SALTY); sulfur transfer protein (from cys to ThiS and from IscS to U8-tRNA) [Salmonella typhimurium LT2].	0.995337	0.136839	1.51136		1.0509	0.916583	1.61436	0.789		0.999892	0.95243	1.54092	0.986		0.856303	0.863592	1.29483	0.18		0.984091	0.848086	1.53125	0.971		1.35718	0.753978	2.055	0.161		1.03168	0.75775	1.565	0.78	AAL19379	sulfur transfer protein (from cys to ThiS and from IscS to U8-tRNA)
STM0426	phnV	Putative RBS for phnV; RegulonDB:STMS1H000774	0.974744	0.321383	2.55103		0.343637	0.903116	0.893067	0.0151		0.367906	0.934477	0.941288	0.00744		0.337495	0.864984	0.867824	0.0236		0.269543	0.813503	0.691	0.00635		0.248872	0.75171	0.638	0.0638		0.440769	0.75908	1.139	0.0375	AAL19380	2-aminoethylphosphonate transporter, memrane component
STM0427	phnU	Putative RBS for phnU; RegulonDB:STMS1H000775	0.991087	0.18953	0.319224		1.31933	0.905756	0.423732	0.108		1.18077	0.994845	0.393275	0.6		1.269	0.877533	0.410194	0.293		1.79584	0.814393	0.575667	0.0421		2.35926	0.751224	0.7535	0.0541		4.02672	1.09562	1.32	0.0108	AAL19381	2-aminoethylphosphonate transporter, memrane component
STM0428	phnT	probable ATPase component of 2-aminoethylphosphonate transporter phnT (gi|11354253); 2-aminoethylphosphonate transporter ATPase component [Salmonella typhimurium LT2].								1					1					1					1					1					1	AAL19382	2-aminoethylphosphonate transporter,ATPase component
STM0429	phnS	probable periplasmic binding-protein of the 2-aminoethylphosphonate transporter PhnS (gi|11354256); 2-aminoethylphosphonate transporter, periplasmic-binding component [Salmonella typhimurium LT2].	0.996694	0.115158	0.605151		1.85064	0.909929	1.12962	0.0133		2.15201	0.946638	1.30981	0.00513		1.79913	0.86331	1.08878	0.00618		2.0721	0.81497	1.2575	0.00473		1.76746	0.750957	1.07	0.0504		4.57399	0.765657	2.7925	0.0024	AAL19383	2-aminoethylphosphonate transporter, periplasmic-binding component
STM0430	phnR	Putative RBS for phnR; RegulonDB:STMS1H000777	0.996351	0.120995	0.341962		5.15456	1.04704	1.78937	0.00172		6.24864	0.956703	2.1504	0.000681		6.16071	0.86558	2.10952	0.00131		1.85415	0.821415	0.63975	0.0218		1.51465	0.750987	0.518	0.0748		1.91663	0.755859	0.656	0.00363	AAL19384	2-aminoethylphosphonate transport, repressor
STM0431	phnW	2-aminoethylphosphonate--pyruvate aminotransferase phnW (gi|11354251); 2-aminoethylphosphonate transport [Salmonella typhimurium LT2].	0.997968	0.0902437	0.113828		2.87633	0.904807	0.328364	0.000795		3.28204	1.02472	0.373867	0.000357		3.52987	0.867358	0.40268	0.00235		3.96614	1.54302	0.4755	0.0221		4.34722	0.757878	0.496	0.0221		5.77927	1.83733	0.68175	0.00764	AAL19385	2-aminoethylphosphonate transport
STM0432	phnX	phosphonoacetaldehyde phosphonohydrolase phnX (gi|11354252); 2-aminoethylphosphonate transport [Salmonella typhimurium LT2].	0.999634	0.0724301	0.200256		1.65732	0.901168	0.332249	0.00127		1.48302	0.972777	0.298858	0.0283		2.31296	0.864921	0.46368	0.00201		2.55992	0.816457	0.5145	0.00221		2.37044	0.753126	0.475	0.019		3.59162	0.90708	0.73625	0.00946	AAL19386	2-aminoethylphosphonate transport
STM0433	thiJ	Putative RBS for thiJ; RegulonDB:STMS1H000780	0.999725	0.0724058	0.448048		1.55331	0.900726	0.696971	0.00243		1.73148	0.944154	0.777613	0.00285		1.3076	0.865344	0.586721	0.0243		2.27149	0.827549	1.0325	0.0149		2.29875	0.750902	1.03	0.014		2.07355	0.767744	0.93925	0.0158	AAL19387	4-methyl-5(beta-hydroxyethyl)-thiazole synthesis
STM0434	apbA	2-dehydropantoate 2-reductase. (SW:APBA_SALTY); ketopantoate reductase [Salmonella typhimurium LT2].	0.99962	0.0724339	1.51194		0.421202	0.89931	0.637643	0.00039		0.381001	0.935042	0.578397	0.00132		0.399352	0.864	0.605187	0.00311		0.732453	0.816976	1.117	0.0931		0.969016	0.755055	1.47	0.786		0.763619	0.771375	1.182	0.308	AAL19388	ketopantoate reductase
STM0435	yajQ	Ortholog of E. coli orf, hypothetical protein (AAC73529.1); Blastp hit to AAC73529.1 (169 aa), 90% identity in aa 1 - 169	0.999996	0.0723033	3.11552		0.889034	0.923328	2.84027	0.631		0.608162	0.947389	1.9439	0.0894		0.830978	0.86449	2.59223	0.0417		0.84597	0.839915	2.705	0.525		0.773487	0.750759	2.41	0.0185		0.872883	0.780527	2.7975	0.626	AAL19389	putative cytoplasmic protein
STM0436	yajR	Ortholog of E. coli putative transport protein (AAC73530.1); Blastp hit to AAC73530.1 (456 aa), 89% identity in aa 8 - 453	0.999968	0.0722734	0.901296		1.98967	0.935242	1.84909	0.0426		2.03285	0.965306	1.86626	0.0233		1.5922	0.926767	1.51714	0.252		1.73125	0.833661	1.5925	0.067		1.22001	0.750886	1.1	0.0471		1.1961	0.75709	1.08	0.055	AAL19390	putative MFS family transporter
STM0436A	STM0436A	IS903 transposase [Salmonella typhimurium LT2].								1					1					1					1					1					1	AAL19391	IS903 transposase
STM0437	STM0437	similar to E. coli orf, hypothetical protein (AAC73748.1); Blastp hit to AAC73748.1 (184 aa), 38% identity in aa 61 - 150, 32% identity in aa 22 - 151, 36% identity in aa 57 - 131, 38% identity in aa 123 - 175, 30-1073758628dentity in aa 105 - 164, 22% id	0.999521	0.0724586	0.145517		6.65692	0.907813	0.972477	0.000226		9.09862	1.67989	1.33994	0.000717		7.00922	0.867065	1.02222	0.00099		3.55476	0.843615	0.52475	0.00525		2.60735	0.765915	0.3825	0.0448		3.42869	0.934831	0.51225	0.0129	AAL19392	putative periplasmic protein
STM0438	STM0438	similar to E. coli orf, hypothetical protein (AAC73748.1); Blastp hit to AAC73748.1 (184 aa), 35% identity in aa 77 - 179, 33% identity in aa 56 - 171; putative TPR repeat protein [Salmonella typhimurium LT2].	0.999463	0.0724727	0.160025		6.01437	1.33739	0.979271	0.00149		11.1701	3.11233	1.83616	0.0014		7.49364	0.864631	1.19999	0.000722		3.72255	0.833749	0.6015	0.00295		3.09627	0.75183	0.4955	0.014		3.39209	0.917197	0.55725	0.0129	AAL19393	putative TPR repeat protein
STM0439	cyoE	Putative RBS for cyoE; RegulonDB:STMS1H000784	0.986139	0.236873	6.76914		0.250942	0.899632	1.70867	0.00196		0.217033	0.933582	1.47083	0.000981		0.258627	0.863353	1.75159	0.00526		0.676861	0.819169	4.61	0.0953		1.12488	0.752157	7.62	0.572		0.677651	0.7632	4.6525	0.162	AAL19394	protohaeme IX farnesyltransferase (haeme O biosynthesis)
STM0440	cyoD	similar to E. coli cytochrome o ubiquinol oxidase subunit IV (AAC73532.1); Blastp hit to AAC73532.1 (109 aa), 93% identity in aa 1 - 109; cytochrome o ubiquinol oxidase subunit IV [Salmonella typhimurium LT2].	0.996594	0.116895	20.3138		0.115511	0.898985	2.35582	0.000232		0.085977	0.933581	1.75882	0.000394		0.0998836	0.863311	2.03381	0.00113		0.234144	0.819419	4.9625	0.0151		0.320453	0.750839	6.515	0.0268		0.204142	0.75579	4.2025	0.00336	AAL19395	cytochrome o ubiquinol oxidase subunit IV
STM0441	cyoC	similar to E. coli cytochrome o ubiquinol oxidase subunit III (AAC73533.1); Blastp hit to AAC73533.1 (204 aa), 96% identity in aa 1 - 204; cytochrome o ubiquinol oxidase subunit III [Salmonella typhimurium LT2].	0.998706	0.0726376	28.6211		0.1085	0.898956	3.1153	0.000156		0.0894911	0.93406	2.64855	0.00168		0.118398	0.863653	3.42751	0.00275		0.235573	0.815238	6.8325	0.0036		0.382261	0.751223	10.95	0.0232		0.233915	0.760581	7.0125	0.0174	AAL19396	cytochrome o ubiquinol oxidase subunit III
STM0442	cyoB	similar to E. coli cytochrome o ubiquinol oxidase subunit I (AAC73534.1); Blastp hit to AAC73534.1 (663 aa), 95% identity in aa 1 - 663; cytochrome o ubiquinol oxidase subunit I [Salmonella typhimurium LT2].	0.993054	0.167171	41.8676		0.107965	0.89889	4.52369	0.000163		0.0792536	0.933557	3.34269	0.000476		0.105307	0.863268	4.41036	0.0012		0.226075	0.817274	9.745	0.00982		0.40722	0.750843	17.05	0.0437		0.282537	0.759551	12.17	0.0152	AAL19397	cytochrome o ubiquinol oxidase subunit I
STM0443	cyoA	Putative -35_signal for cyoA; RegulonDB:STMLTH004674	0.995444	0.135253	30.2457		0.275888	0.899844	8.39663	0.00134		0.26344	0.935705	8.09114	0.00354		0.224216	0.863992	6.8263	0.00423		0.309472	0.81537	9.4325	0.00393		0.335581	0.750765	10.15	0.0283		0.302752	0.755838	9.2225	0.00377	AAL19398	cytochrome o ubiquinol oxidase subunit II
STM0444	ampG	similar to E. coli regulates beta-lactamase synthesis (AAC73536.1); Blastp hit to AAC73536.1 (491 aa), 91% identity in aa 1 - 490; MFS family, muropeptide transporter [Salmonella typhimurium LT2].	0.99919	0.072285	1.95137		0.370503	0.903081	0.73467	0.00646		0.247275	0.952577	0.558284	0.0749		0.306607	0.86336	0.598608	0.00103		0.979933	0.822937	1.94	0.926		1.13765	0.750939	2.22	0.129		0.811894	0.776076	1.63	0.464	AAL19399	MFS family, muropeptide transporter
STM0445	yajG	similar to E. coli putative polymerase/proteinase (AAC73537.1); Blastp hit to AAC73537.1 (226 aa), 85% identity in aa 20 - 226; putative lipoprotein [Salmonella typhimurium LT2].	0.994074	0.15434	4.09362		0.251847	0.899031	1.03211	0.000438		0.280126	0.933878	1.14914	0.000887		0.289771	0.863556	1.18836	0.00377		0.511057	0.826094	2.14	0.0557		0.542109	0.751187	2.22	0.0652		0.523378	0.760191	2.165	0.0285	AAL19400	putative lipoprotein
STM0446	bolA	Ortholog of E. coli possible regulator of murein genes (AAC73538.1); Blastp hit to AAC73538.1 (116 aa), 92% identity in aa 12 - 116	0.999993	0.0723059	2.03014		0.989477	0.909138	2.02811	0.945		0.739321	0.937213	1.50859	0.0397		0.849288	0.863785	1.72501	0.0189		0.691118	0.860713	1.4905	0.369		0.501829	0.750772	1.019	0.014		0.644237	0.798007	1.39625	0.318	AAL19401	morphogene; putative regulator of murein genes (BolA family)
STM0447	tig	Ortholog of E. coli trigger factor; a molecular chaperone involved in cell division (AAC73539.1); Blastp hit to AAC73539.1 (432 aa), 95% identity in aa 1 - 432	0.999817	0.0722605	24.8801		0.333867	0.903176	8.47014	0.0073		0.240483	0.934659	6.04939	0.00168		0.28938	0.863588	7.21479	0.00156		0.521986	0.82405	13.225	0.039		0.540559	0.750757	13.45	0.0142		0.412442	0.756717	10.32	0.0044	AAL19402	peptidyl-prolyl cis/trans isomerase, trigger factor; a molecular chaperone involved in cell division
STM0448	clpP	heat shock protein F21.5; similar to E. coli ATP-dependent proteolytic subunit of clpA-clpP serine protease, heat shock protein F21.5 (AAC73540.1); Blastp hit to AAC73540.1 (207 aa), 99% identity in aa 1 - 207; proteolytic subunit of clpA-clpP ATP-depende	0.998886	0.0726003	11.6753		0.603721	0.902917	7.10025	0.0168		0.408273	0.935891	4.80324	0.00378		0.471875	0.863745	5.51519	0.00328		0.689265	0.822428	8.1275	0.076		0.727998	0.750953	8.5	0.0513		0.783096	0.755055	9.1475	0.013	AAL19403	proteolytic subunit of clpA-clpP ATP-dependent serine protease, heat shock protein F21.5
STM0449	clpX	similar to E. coli ATP-dependent specificity component of clpP serine protease, chaperone (AAC73541.1); Blastp hit to AAC73541.1 (424 aa), 98% identity in aa 1 - 424; specificity component of clpA-clpP ATP-dependent serine protease, chaperone [Salmonella	0.997326	0.103541	14.2823		1.0582	0.900969	15.1466	0.5		0.9907	0.94233	14.2798	0.968		0.785728	0.866152	11.2675	0.121		1.00607	0.813929	14.375	0.9		1.25205	0.751281	17.9	0.165		1.35639	0.754562	19.375	0.0106	AAL19404	specificity component of clpA-clpP ATP-dependent serine protease, chaperone
STM0450	lon	Ortholog of E. coli DNA-binding, ATP-dependent protease La; heat shock K-protein (AAC73542.1); Blastp hit to AAC73542.1 (784 aa), 99% identity in aa 1 - 784	0.997217	0.105637	10.4186		0.101592	0.899397	1.06776	0.00156		0.118373	0.933573	1.23776	0.000333		0.134097	0.863817	1.41607	0.00392		0.969853	0.815426	10.1175	0.739		1.54529	0.751001	16.1	0.0591		1.37055	0.763162	14.4	0.102	AAL19405	DNA-binding, ATP-dependent protease la; cleaves RcsA and SulA, heat shock k-protein (DNA binding activity)
STM0451	hupB	DNA-binding protein HU-beta (NS1) (HU-1). (SW:DBHB_SALTY); DNA-binding protein HU-beta, NS1 (HU-1) [Salmonella typhimurium LT2].	0.998445	0.0789293	60.0753		0.177992	0.901474	11.1255	0.00612		0.10895	0.934802	6.89768	0.00417		0.203658	0.863409	12.2527	0.0012		0.155528	0.816241	9.79	0.00897		0.134646	0.75082	8.095	0.014		0.155109	0.760942	10.23	0.0231	AAL19406	DNA-binding protein HU-beta, NS1 (HU-1)
STM0452	cypD	similar to E. coli putative protease maturation protein (AAC73544.1); Blastp hit to AAC73544.1 (623 aa), 88% identity in aa 1 - 623; peptidyl prolyl isomerase [Salmonella typhimurium LT2].	0.999855	0.0723674	6.52156		1.23508	0.903578	8.08459	0.0674		1.07117	0.938709	7.02263	0.533		0.992505	0.865466	6.48862	0.928		0.875412	0.814597	5.7125	0.033		0.98712	0.756105	6.465	0.919		0.803987	0.755596	5.25	0.0238	AAL19407	peptidyl prolyl isomerase
STM0453	ybaV	Ortholog of E. coli orf, hypothetical protein (AAC73545.1); Blastp hit to AAC73545.1 (123 aa), 83% identity in aa 1 - 123								1					1					1					1					1					1	AAL19408	putative DNA uptake protein and related DNA-binding proteins
STM0454	ybaW	Ortholog of E. coli orf, hypothetical protein (AAC73546.1); Blastp hit to AAC73546.1 (132 aa), 94% identity in aa 1 - 132	1		0.649074		0.965739	0.902857	0.629623	0.814		0.850422	0.946255	0.55809	0.512		0.895855	0.864378	0.582091	0.268		1.11933	0.847323	0.74575	0.778		1.02989	0.751059	0.6685	0.343		1.1637	0.756931	0.757	0.248	AAL19409	putative esterase
STM0455	ybaX	similar to E. coli orf, hypothetical protein (AAC73547.1); Blastp hit to AAC73547.1 (231 aa), 93% identity in aa 1 - 231; putative (aluminum) resistance protein [Salmonella typhimurium LT2].	0.999999	0.0722971	1.04125		0.91881	0.899706	0.957543	0.104		0.829992	0.938425	0.86839	0.126		0.851199	0.863438	0.886494	0.00772		0.977023	0.81547	1.0185	0.674		1.18093	0.751563	1.23	0.0489		0.991039	0.758887	1.03725	0.943	AAL19410	putative (aluminum) resistance protein
STM0456	ybaE	Putative RBS for ybaE; RegulonDB:STMS1H000801	0.998416	0.0796545	1.38322		0.416893	0.904032	0.586107	0.00982		0.404963	0.93938	0.569524	0.0102		0.404754	0.86337	0.5601	0.00194		0.416127	0.818217	0.587	0.02		0.438504	0.751353	0.608	0.0349		0.379643	0.758287	0.53225	0.0104	AAL19411	putative ABC transporter periplasmic binding protein
STM0457	cof	similar to E. coli orf, hypothetical protein (AAC73549.1); Blastp hit to AAC73549.1 (276 aa), 81% identity in aa 5 - 276; putative hydrolase [Salmonella typhimurium LT2].	0.992423	0.174647	0.3325		1.73558	0.900514	0.577667	0.00623		1.97951	0.955551	0.663663	0.0135		2.42895	0.864648	0.8082	0.00694		1.54157	0.836207	0.525	0.147		1.8	0.751173	0.5985	0.0751		1.45168	0.767582	0.4885	0.116	AAL19412	putative hydrolase
STM0483	apt	similar to E. coli adenine phosphoribosyltransferase (AAC73571.1); Blastp hit to AAC73571.1 (183 aa), 95% identity in aa 1 - 183; adenine phosphoribosyltransferase [Salmonella typhimurium LT2].	0.971209	0.343701	3.13167		1.12947	0.900819	3.54278	0.433		0.727504	0.936087	2.28623	0.191		0.837294	0.864742	2.62715	0.529		1.02022	0.815861	3.2	0.814		1.41697	0.75209	4.44	0.318		0.945422	0.755551	2.965	0.902	AAL19437	adenine phosphoribosyltransferase
STM0484	dnaX	S. typhimurium DNA polymerase III subunit TAU [contains: DNA polymerase III subunit gamma]. (SW:DP3X_SALTY)								1					1					1					1					1					1	AAL19438	DNA polymerase III, tau and gamma subunits; DNA elongation factor III
STM0485	ybaB	similar to E. coli orf, hypothetical protein (AAC73573.1); Blastp hit to AAC73573.1 (109 aa), 100% identity in aa 1 - 109; putative cytoplasmic protein [Salmonella typhimurium LT2].	0.973251	0.330979	5.45343		1.08352	0.956063	6.20202	0.779		0.611541	0.957701	3.48488	0.232		0.977955	0.863432	5.33457	0.982		1.1795	0.870044	6.72	0.621		1.88836	0.751475	10.3	0.152		1.05946	0.757883	5.795	0.691	AAL19439	putative cytoplasmic protein
STM0486	recR	Ortholog of E. coli recombination and repair (AAC73574.1); Blastp hit to AAC73574.1 (201 aa), 96% identity in aa 1 - 201	0.995686	0.131603	8.40096		0.671634	0.901388	5.66294	0.023		0.545507	0.942579	4.6744	0.0483		0.545148	0.864592	4.59342	0.0164		1.05508	0.815077	8.8925	0.622		1.43405	0.750783	12.05	0.101		0.956953	0.757424	8.07	0.755	AAL19440	putative recombination protein, gap repair
STM0487	htpG	similar to E. coli chaperone Hsp90, heat shock protein C 62.5 (AAC73575.1); Blastp hit to AAC73575.1 (624 aa), 94% identity in aa 1 - 624; chaperone Hsp90, heat shock protein C 62.5 [Salmonella typhimurium LT2].	0.998844	0.0723105	19.2452		0.269018	0.902067	5.29121	0.00527		0.185876	0.941194	3.94136	0.0202		0.222983	0.86334	4.29389	0.000966		0.491039	0.818773	9.6025	0.0273		1.02095	0.750756	19.65	0.739		0.948828	0.784489	18.9	0.873	AAL19441	chaperone Hsp90, heat shock protein C 62.5
STM0488	adk	adenylate kinase. (SW:KAD_SALTY); adenylate kinase [Salmonella typhimurium LT2].	0.999482	0.0722681	10.4241		0.594934	0.89957	6.20873	0.00136		0.476972	0.936002	5.00603	0.00534		0.598787	0.863265	6.2418	0.00145		0.59512	0.815354	6.2175	0.00543		0.872638	0.75217	9.105	0.177		0.57454	0.755664	6.005	0.00596	AAL19442	adenylate kinase
STM0489	hemH	ferrochelatase. (SW:HEMZ_SALTY); ferrochelatase [Salmonella typhimurium LT2].								1					1					1					1					1					1	AAL19443	ferrochelatase
STM0490	aes	similar to E. coli putative lipase (AAC73578.1); Blastp hit to AAC73578.1 (319 aa), 75% identity in aa 1 - 319; acetyl esterase [Salmonella typhimurium LT2].	0.996116	0.124842	0.650649		1.99262	0.942247	1.34549	0.0568		3.12735	0.969974	2.07095	0.00671		1.47974	0.867448	0.966197	0.0442		1.2347	0.814551	0.80525	0.0959		1.09531	0.751427	0.7135	0.5		1.19104	0.761016	0.78025	0.273	AAL19444	acetyl esterase
STM0491	gsk	Ortholog of E. coli inosine-guanosine kinase (AAC73579.1); Blastp hit to AAC73579.1 (434 aa), 94% identity in aa 1 - 434	0.9774	0.303648	0.990801		1.7155	0.899111	1.70005	0.0222		1.86664	0.938073	1.8537	0.0195		1.38254	0.865809	1.37301	0.168		2.199	0.85193	2.2525	0.0673		2.21024	0.751139	2.19	0.102		1.57949	0.765002	1.58	0.0958	AAL19445	inosine-guanosine kinase
STM0492	ybaL	similar to E. coli putative transport protein (AAC73580.1); Blastp hit to AAC73580.1 (558 aa), 94% identity in aa 1 - 556; putative CPA2 family transport protein [Salmonella typhimurium LT2].	0.997114	0.107566	0.764448		2.90638	0.902715	2.22744	0.000792		3.34251	0.937605	2.55825	0.0005		2.08285	0.876142	1.60792	0.0222		5.10974	0.820906	3.9175	0.000879		4.02648	0.751148	3.08	0.0212		2.47372	0.757911	1.895	0.00233	AAL19446	putative CPA2 family transport protein
STM0493	fsr	similar to E. coli fosmidomycin resistance protein (AAC73581.1); Blastp hit to AAC73581.1 (406 aa), 93% identity in aa 1 - 405; putative MFS family of transport protein [Salmonella typhimurium LT2].	0.999603	0.0722631	0.839024		0.642632	0.901384	0.541552	0.0118		0.649989	0.941578	0.550804	0.039		0.634807	0.869082	0.537671	0.0542		0.947675	0.85343	0.83575	0.886		1.37659	0.750986	1.155	0.0285		1.356	0.795657	1.1815	0.356	AAL19447	putative MFS family of transport protein
STM0494	ushA	S. typhimurium silent protein USHA(0) precursor. (SW:USHA_SALTY)								1					1					1					1					1					1	AAL19448	UDP-sugar hydrolase 5'-nucleotidase
STM0495	ybaK	protein YBAK. (SW:YBAK_SALTY); putative cytoplasmic protein [Salmonella typhimurium LT2].	0.995586	0.133123	1.34582		0.649554	0.901219	0.877637	0.0191		0.94726	0.934787	1.27567	0.536		0.731508	0.864964	0.987066	0.0689		0.598552	0.80791	0.83	0.26					1					1	AAL19449	putative cytoplasmic protein
STM0496	ybaP	similar to E. coli putative ligase (AAC73584.1); Blastp hit to AAC73584.1 (264 aa), 66% identity in aa 1 - 264; putative cytoplasmic protein [Salmonella typhimurium LT2].	0.999965	0.0722726	0.713554		3.31499	0.922289	2.40485	0.00378		3.89826	0.945087	2.79539	0.00073		2.74102	0.865483	1.95905	0.00172		1.89257	0.850314	1.3975	0.0846		1.59757	0.750825	1.14	0.0137		1.58694	0.761278	1.139	0.0229	AAL19450	putative cytoplasmic protein
STM0497	STM0497	Putative RBS for STM0497; RegulonDB:STMS1H000834	0.999194	0.0722848	0.145351		3.17027	0.933892	0.468912	0.00541		5.50608	1.67299	0.825952	0.00444		4.15126	0.863963	0.603438	0.000728		1.80587	0.816262	0.263	0.00359		2.23835	0.763279	0.3275	0.0508		1.62464	0.756059	0.23625	0.00195	AAL19451	putative periplasmic protein
STM0498	copA	similar to E. coli putative ATPase (AAC73586.1); Blastp hit to AAC73586.1 (834 aa), 93% identity in aa 1 - 833; putative copper-transporting ATPase [Salmonella typhimurium LT2].								1					1					1					1					1					1	AAL19452	putative copper-transporting ATPase
STM0499	cueR	similar to E. coli putative transcriptional regulator (AAC73589.1); Blastp hit to AAC73589.1 (135 aa), 91% identity in aa 1 - 134; putative heavy metal transcriptional repressor (MerR family) [Salmonella typhimurium LT2].	0.999943	0.0722687	1.72934		1.60122	0.907063	2.78525	0.0138		1.35631	0.936065	2.35013	0.0106		1.24914	0.86974	2.17296	0.14		1.10291	0.81521	1.915	0.353		0.748791	0.751007	1.295	0.0196		0.831767	0.765125	1.455	0.317	AAL19453	putative heavy metal transcriptional repressor (MerR family)
STM0500	ybbJ	similar to E. coli orf, hypothetical protein (AAC73590.1); Blastp hit to AAC73590.1 (151 aa), 85% identity in aa 3 - 149; putative membrane protein implicated in regulation of membrane protease activity [Salmonella typhimurium LT2].	0.999996	0.0722855	1.51038		2.95705	0.92891	4.55678	0.00694		3.22764	0.947737	4.9113	0.00161		2.52054	0.865964	3.81275	0.00194		2.77411	1.87058	4.795	0.142		1.8558	0.762857	2.835	0.0928		2.43042	0.762653	3.6925	0.00449	AAL19454	putative Membrane protein implicated in regulation of membrane protease activity
STM0501	ybbK	similar to E. coli putative protease (AAC73591.1); Blastp hit to AAC73591.1 (305 aa), 95% identity in aa 1 - 302; putative inner membrane protein [Salmonella typhimurium LT2].	0.999449	0.072476	1.13425		1.87712	0.899673	2.13047	0.000466		3.03109	1.49805	3.7562	0.0509		1.48845	0.868147	1.69538	0.031		2.24413	0.857085	2.6425	0.0553		2.09739	0.750937	2.38	0.0211		3.175	0.755518	3.605	0.000539	AAL19455	putative inner membrane protein
STM0502	ybbL	similar to E. coli putative ATP-binding component of a transport system (AAC73592.1); Blastp hit to AAC73592.1 (225 aa), 74% identity in aa 1 - 225; putative ABC-type sugar/spermidine/putrescine transport system, ATPase component [Salmonella typhimurium L	0.999997	0.0722863	0.547653		0.597816	0.900223	0.328092	0.00243		0.619103	0.942148	0.341423	0.0174		0.72164	0.869786	0.398627	0.0957		1.057	0.81514	0.57975	0.387		1.29481	0.752184	0.7105	0.0921		1.29374	0.782876	0.7275	0.353	AAL19456	putative ABC-type sugar/spermidine/putrescine transport system, ATPase component
STM0503	ybbM	Ortholog of E. coli putative metal resistance protein (AAC73593.1); Blastp hit to AAC73593.1 (268 aa), 88% identity in aa 10 - 267	0.999183	0.0725365	0.791767		0.796997	0.899752	0.631735	0.0162		0.873432	0.941852	0.696465	0.322		0.747415	0.864894	0.592927	0.0325		0.939782	0.817055	0.74875	0.634		1.20154	0.750809	0.9515	0.0913		1.10287	0.757803	0.8765	0.357	AAL19457	putative YbbM family transport protein, metal resistance protein
STM0504	ybbN	similar to E. coli putative thioredoxin-like protein (AAC73594.1); Blastp hit to AAC73594.1 (296 aa), 94% identity in aa 13 - 296; putative thioredoxin protein [Salmonella typhimurium LT2].	0.997987	0.0898022	6.03277		0.346665	0.90292	2.12782	0.00629		0.268254	0.936585	1.65146	0.00485		0.348845	0.863578	2.1077	0.00269		0.349378	0.816409	2.145	0.0113		0.446505	0.751161	2.695	0.0283		0.51417	0.755679	3.11	0.00495	AAL19458	paral putative thioredoxin protein
STM0505	ybbO	Putative RBS for ybbO; RegulonDB:STMS1H000841	0.999661	0.0724232	2.09496		0.308415	0.900189	0.650664	0.0013		0.34673	0.9348	0.729494	0.0011		0.341094	0.864373	0.717735	0.00397		0.596954	0.817907	1.265	0.0397		0.703581	0.751681	1.475	0.0425		0.754125	0.765427	1.605	0.211	AAL19459	putative oxidoreductase
STM0506	tesA	similar to E. coli acyl-CoA thioesterase I; also functions as protease I (AAC73596.1); Blastp hit to AAC73596.1 (208 aa), 89% identity in aa 2 - 205; multifunctional acyl-CoA thioesterase I; also functions as protease I, lysophospholipaseL(I) [Salmonella	1	0.0722944	1.65379		0.737375	0.909046	1.23795	0.134		0.948985	0.94399	1.58569	0.731		0.684007	0.864755	1.1337	0.0158		1.51369	0.847515	2.5875	0.198		1.41806	0.754298	2.355	0.102		2.08229	0.761131	3.4625	0.00628	AAL19460	multifunctional acyl-CoA thioesterase I; also functions as protease I, lysophospholipaseL(I)
STM0507	ybbA	similar to E. coli putative ATP-binding component of a transport system (AAC73597.1); Blastp hit to AAC73597.1 (228 aa), 92% identity in aa 1 - 228; putative ABC superfamily (atp_bind) transporter [Salmonella typhimurium LT2].	0.999977	0.0723179	0.833164		2.14915	0.908115	1.80302	0.00401		3.03554	0.990258	2.62113	0.0156		1.95754	0.87058	1.63869	0.0104		3.74563	0.830512	3.1675	0.00489		3.8207	0.752381	3.185	0.0136		5.3004	0.75686	4.425	0.00043	AAL19461	putative ABC superfamily (atp_bind) transporter
STM0508	ybbP	similar to E. coli putative oxidoreductase (AAC73598.1); Blastp hit to AAC73598.1 (804 aa), 88% identity in aa 1 - 804; putative inner membrane protein [Salmonella typhimurium LT2].	0.983745	0.256779	0.41162		2.22405	0.934524	0.941601	0.0355		3.17529	0.957385	1.31847	0.00506		1.84155	0.874289	0.764467	0.0569		4.19757	1.78905	1.8375	0.0279		3.63034	0.751104	1.495	0.0463		4.4215	0.756068	1.8225	0.00232	AAL19462	putative inner membrane protein
STM0509	STM0509	Putative RBS for STM0509; RegulonDB:STMS1H000845	0.999553	0.0724507	0.516102		0.872943	0.903034	0.452582	0.224		1.00156	0.95028	0.523058	0.992		0.888767	0.864169	0.459226	0.125		0.747668	0.816217	0.38675	0.0239		0.825416	0.750912	0.426	0.0532		0.78389	0.754914	0.40475	0.00712	AAL19463	putative outer membrane protein
STM0510	sfbA	similar to E. coli putative lipoprotein (AAC73308.1); Blastp hit to AAC73308.1 (271 aa), 37% identity in aa 14 - 258; putative ABC-type transport system ATPase component/cell division protein [Salmonella typhimurium LT2].	0.99719	0.106136	0.431423		0.64225	0.906646	0.280452	0.0554		0.6046	0.950064	0.264962	0.0553		0.920459	0.864136	0.397415	0.354		2.28038	0.819923	0.98725	0.00384		4.49668	0.751166	1.94	0.0186		5.74877	2.63591	2.66	0.0187	AAL19464	putative ABC-type transport system ATPase component/cell division protein
STM0511	sfbB	similar to E. coli ATP-binding component of a transporter (AAC73310.1); Blastp hit to AAC73310.1 (343 aa), 45% identity in aa 1 - 340; putative ABC-type transport system ATPase component/cell division protein [Salmonella typhimurium LT2].	0.997232	0.105339	0.225617		1.47086	0.899739	0.331987	0.00426		1.63354	0.99298	0.377844	0.088		1.64911	0.86434	0.372355	0.0102		3.47761	0.825801	0.79175	0.0037		5.80479	0.751346	1.31	0.017		8.07483	4.08986	1.98	0.0148	AAL19465	putative ABC-type transport system ATPase component/cell division protein
STM0512	sfbC	Paralog of E. coli putative transport system permease protein (AAC73309.1); Blastp hit to AAC73309.1 (217 aa), 44% identity in aa 15 - 217	0.996204	0.123423	0.357312		1.74811	0.961939	0.652363	0.127		1.92848	0.97991	0.705663	0.0446		1.58496	0.864681	0.566933	0.0171		2.15186	0.813549	0.76975	0.00261		2.73289	0.751181	0.9765	0.028		3.68984	0.906507	1.3475	0.00911	AAL19466	putative binding-protein-dependent transport systems inner membrane component
STM0513	ybbB	Putative RBS for ybbB; RegulonDB:STMS1H000849	0.999968	0.0722733	1.44195		0.768983	0.914512	1.13383	0.251		1.24359	0.957151	1.82765	0.311		0.667449	0.86839	0.969774	0.055		0.735082	0.835637	1.1005	0.342		0.731246	0.751578	1.055	0.0351		0.952767	0.758056	1.38	0.662	AAL19467	putative ATPase
STM0514	ybbS	Putative RBS for ybbS; RegulonDB:STMS1H000850	0.999904	0.0723504	0.432936		0.787696	0.902172	0.342492	0.0564		1.24109	0.949097	0.541238	0.137		0.848394	0.878101	0.373726	0.439		0.898051	0.825565	0.396	0.619		0.903287	0.759124	0.394	0.546		0.989259	0.756353	0.42925	0.897	AAL19468	putative transcriptional regulator, LysR family
STM0515	allA	similar to E. coli orf, hypothetical protein (AAC73607.1); Blastp hit to AAC73607.1 (160 aa), 85% identity in aa 1 - 160; ureidoglycolate hydrolase [Salmonella typhimurium LT2].	0.999822	0.0722606	0.973739		0.397934	0.907523	0.39886	0.0221		0.236452	0.936096	0.232767	0.00152		0.344962	0.863612	0.336313	0.00135		0.470067	0.81453	0.459	0.00263		0.553502	0.750786	0.539	0.0146		0.452017	0.756696	0.44275	0.00581	AAL19469	ureidoglycolate hydrolase
STM0516	allR	similar to E. coli putative regulator (AAC73608.1); Blastp hit to AAC73608.1 (271 aa), 91% identity in aa 1 - 268; putative regulatory protein [Salmonella typhimurium LT2].	1	0.072295	1.07856		1.14742	0.94595	1.28352	0.645		0.744108	0.969482	0.842732	0.387		0.979362	0.864868	1.0579	0.735		1.84362	0.824597	2.0125	0.0261		1.99027	0.757038	2.16	0.0556		2.33125	0.756061	2.5175	0.000875	AAL19470	putative regulatory protein
STM0517	gcl	Ortholog of E. coli glyoxylate carboligase (AAC73609.1); Blastp hit to AAC73609.1 (593 aa), 96% identity in aa 1 - 593	0.99725	0.105004	0.371474		0.58339	0.903235	0.218511	0.0182		0.759339	0.947156	0.283745	0.0856		0.545213	0.864916	0.203146	0.0135		0.547288	0.815543	0.2045	0.0137		0.522133	0.755737	0.1955	0.0842		0.472992	0.758001	0.17725	0.0132	AAL19471	glyoxylate carboligase
STM0518	gip	similar to E. coli glyoxylate-induced protein (AAC73610.1); Blastp hit to AAC73610.1 (258 aa), 84% identity in aa 1 - 258; glyoxylate -induced protein [Salmonella typhimurium LT2].	0.999335	0.0722759	0.157449		2.04374	0.926368	0.327869	0.0218		3.37813	1.00627	0.541828	0.00526		1.84041	0.869875	0.291149	0.0138		1.61652	0.833125	0.2595	0.0859		1.67302	0.789079	0.2705	0.209		1.6411	0.760986	0.25975	0.018	AAL19472	glyoxylate -induced protein
STM0519	glxR	Ortholog of E. coli putative oxidoreductase (AAC73611.1); Blastp hit to AAC73611.1 (292 aa), 91% identity in aa 1 - 292	0.995922	0.127943	0.205959		2.46822	0.932416	0.5213	0.0172		3.77039	0.992632	0.789687	0.00419		2.52225	0.864188	0.519667	0.0036		1.46505	0.814849	0.30225	0.0188		1.16932	0.751683	0.241	0.295		1.2719	0.763698	0.26425	0.188	AAL19473	tartronic semialdehyde reductase
STM0520	STM0520	Paralog of E. coli putative transport protein, cryptic, orf, joins former yjiZ and yjjL (AAC77312.1); Blastp hit to AAC77312.1 (453 aa), 24% identity in aa 40 - 439	0.99739	0.102293	0.083684		2.91488	0.907178	0.244797	0.000989		4.24846	1.10081	0.358715	0.00147		3.68299	0.880283	0.310852	0.00588		1.99282	0.835936	0.17	0.0367		2.29285	0.760814	0.1925	0.0429		1.7484	0.790726	0.15075	0.101	AAL19474	putative permease
STM0521	ybbV	similar to E. coli orf, hypothetical protein (AAC73612.1); Blastp hit to AAC73612.1 (92 aa), 56% identity in aa 39 - 91; putative cytoplasmic protein [Salmonella typhimurium LT2].	0.998121	0.0867541	0.120641		1.29901	0.913291	0.158303	0.142		2.41663	1.03147	0.29277	0.00205		1.57543	0.886368	0.193097	0.0986		0.935861	0.823716	0.114125	0.708		0.849544	0.763344	0.10405	0.528		0.584132	0.770268	0.0723	0.0999	AAL19475	putative cytoplasmic protein
STM0522	allP	similar to E. coli putative transport protein (AAC73613.1); Blastp hit to AAC73613.1 (437 aa), 92% identity in aa 1 - 437; putative NCS1 family, allantoin transport protein [Salmonella typhimurium LT2].	0.99952	0.0724588	0.0757996		2.74812	0.904722	0.208585	0.000295		5.31672	1.14146	0.404725	0.000459		3.69918	0.868843	0.280954	0.00147		2.1102	0.988147	0.17225	0.14		3.55219	0.757861	0.2695	0.0162		1.97621	0.800598	0.155	0.0761	AAL19476	putative NCS1 family, allantoin transport protein
STM0523	allB	Ortholog of E. coli putative hydrolase (AAC73614.1); Blastp hit to AAC73614.1 (453 aa), 93% identity in aa 1 - 453	0.998735	0.0726317	0.164119		2.8399	0.903453	0.467286	0.000626		6.05386	0.981129	0.995496	0.000252		3.70726	1.10698	0.624971	0.0175		1.92106	0.856367	0.32775	0.0937		2.68991	0.752253	0.4415	0.0191		1.99757	0.768547	0.3315	0.0195	AAL19477	allantoinase
STM0524	ybbY	similar to E. coli putative transport (AAC73615.1); Blastp hit to AAC73615.1 (435 aa), 79% identity in aa 8 - 435; putative transport protein [Salmonella typhimurium LT2].	0.999508	0.0724618	0.0996225		1.78132	0.901353	0.177483	0.000216		2.50833	1.0535	0.251108	0.00186		2.55737	0.882453	0.257849	0.0137		1.82924	0.844434	0.1875	0.0767		1.65598	0.767552	0.1665	0.109		1.82444	0.764359	0.183	0.0147	AAL19478	putative transport protein
STM0525	glxK	Ortholog of E. coli orf, hypothetical protein (AAC73616.1); Blastp hit to AAC73616.1 (381 aa), 80% identity in aa 1 - 379	0.999999	0.0722894	0.229218		0.814416	0.909953	0.189368	0.261		0.873081	0.95789	0.200264	0.0235		0.892539	0.863676	0.204646	0.0239		1.09751	0.832395	0.25725	0.703		1.34012	0.757756	0.3085	0.131		1.10352	0.755183	0.253	0.0166	AAL19479	glycerate kinase II
STM0526	ylbA	Putative RBS for ylbA; RegulonDB:STMS1H000860	0.993858	0.157145	0.974624		0.434415	0.906841	0.433333	0.0258		0.43917	0.939867	0.434682	0.0161		0.521461	0.86389	0.508828	0.0127		0.441801	0.814153	0.43125	0.00377		0.570795	0.751223	0.5565	0.0744		0.572107	0.759464	0.563	0.0385	AAL19480	putative glyoxylate utilization
STM0527	allC	similar to E. coli putative hydantoin utilization protein (AAC73618.1); Blastp hit to AAC73618.1 (411 aa), 88% identity in aa 1 - 411; allantoate amidohydrolase [Salmonella typhimurium LT2].	0.989379	0.207047	0.495505		0.312462	0.903484	0.158433	0.0096		0.452989	0.942757	0.226905	0.0147		0.323245	0.863618	0.160442	0.00682		0.453434	0.813694	0.22525	0.00815		0.41507	0.754678	0.2075	0.0852		0.445959	0.764169	0.22675	0.0462	AAL19481	allantoate amidohydrolase
STM0528	allD	Putative RBS for allD; RegulonDB:STMS1H000862	0.996954	0.110529	0.303706		1.45095	0.907963	0.443682	0.0414		2.2938	0.96054	0.703174	0.00684		1.70671	0.866427	0.519587	0.0157		0.818067	0.883294	0.27375	0.701		0.852791	0.751092	0.259	0.236		0.616507	0.757677	0.18825	0.0252	AAL19482	ureidoglycolate dehydrogenase
STM0529	fdrA	Ortholog of E. coli involved in protein transport; multicopy suppressor of dominant negative ftsH mutants (AAC73620.1); Blastp hit to AAC73620.1 (555 aa), 82% identity in aa 1 - 555	0.998887	0.0723071	0.906299		0.309773	0.899097	0.28105	0.000231		0.364306	0.945166	0.343024	0.023		0.343737	0.865206	0.313884	0.00683		0.509547	0.86814	0.525	0.275		0.381959	0.751262	0.347	0.0282		0.312654	0.76511	0.2975	0.0329	AAL19483	putative acyl-CoA synthetase, involved in protein transport
STM0530	ylbE	similar to E. coli orf, hypothetical protein (AAC73621.1); Blastp hit to AAC73621.1 (333 aa), 94% identity in aa 1 - 332; putative cytoplasmic protein [Salmonella typhimurium LT2].	0.999198	0.0725333	0.0733677		2.05208	0.913876	0.151779	0.00646		3.12994	1.19868	0.231463	0.00201		2.38226	0.898315	0.178833	0.033		1.78596	0.849616	0.135	0.0917		1.6262	0.784737	0.12175	0.192		1.37418	0.786874	0.1036	0.265	AAL19484	putative cytoplasmic protein
STM0531	ylbF	Ortholog of E. coli putative carboxylase (AAC73622.1); Blastp hit to AAC73622.1 (271 aa), 65% identity in aa 1 - 269	0.99866	0.073244	0.0953065		1.59696	0.906246	0.152813	0.00962		1.89999	1.06068	0.181511	0.00244		2.30952	0.871861	0.221047	0.00717		1.50858	0.828346	0.14575	0.0855		1.78896	0.753818	0.1705	0.0285		1.29537	0.79786	0.1284	0.436	AAL19485	putative cytoplasmic protein
STM0532	arcC	similar to E. coli putative carbamate kinase (AAC73623.1); Blastp hit to AAC73623.1 (297 aa), 86% identity in aa 1 - 297; putative carbamate kinase [Salmonella typhimurium LT2].	0.999045	0.0722951	0.239197		1.64648	0.944366	0.409631	0.129		2.11767	1.02081	0.529856	0.0641		1.65966	0.865419	0.397519	0.00744		1.76679	0.819926	0.42575	0.0177		1.98364	0.754088	0.476	0.0437		1.96566	0.756121	0.471	0.00765	AAL19486	putative carbamate kinase
STM0533	purK	similar to E. coli phosphoribosylaminoimidazole carboxylase = AIR carboxylase, CO(2)-fixing subunit (AAC73624.1); Blastp hit to AAC73624.1 (355 aa), 88% identity in aa 1 - 353; phosphoribosylaminoimidazole carboxylase = AIR carboxylase, CO(2)-fixing subun	0.994664	0.146419	1.05449		2.55403	0.899385	2.6941	0.000769		2.58095	0.938053	2.72728	0.00153		2.25161	0.866165	2.37932	0.00823		1.55983	0.865848	1.7275	0.251		1.7114	0.750799	1.805	0.069		1.60646	0.761499	1.705	0.0365	AAL19487	phosphoribosylaminoimidazole carboxylase = AIR carboxylase, CO(2)-fixing subunit
STM0534	purE	Putative -35_signal for purE; RegulonDB:STMLTH004684	0.983888	0.255636	0.943133		2.85533	0.903461	2.70016	0.0031		2.87872	0.941934	2.72542	0.00387		2.98198	0.863964	2.8138	0.00902		1.38901	0.830954	1.335	0.227		1.60627	0.751134	1.515	0.161		1.52882	0.758832	1.4475	0.0613	AAL19488	phosphoribosylaminoimidazole carboxylase = AIR carboxylase, catalytic subunit
STM0535	lpxH	Ortholog of E. coli orf, hypothetical protein (AAC73626.1); Blastp hit to AAC73626.1 (240 aa), 84% identity in aa 1 - 239	1	0.072292	1.3634		0.468568	0.900228	0.641167	0.00165		0.405022	0.936715	0.556618	0.00341		0.403063	0.863708	0.550212	0.00159		0.970009	0.818988	1.335	0.849		1.53561	0.751061	2.095	0.0275		1.1845	0.779045	1.655	0.514	AAL19489	UDP-2,3-diacylglucosamine hydrolase
STM0536	ppiB	similar to E. coli peptidyl-prolyl cis-trans isomerase B (rotamase B) (AAC73627.1); Blastp hit to AAC73627.1 (164 aa), 97% identity in aa 1 - 164; peptidyl-prolyl cis-trans isomerase B (rotamase B) [Salmonella typhimurium LT2].	0.999908	0.0722646	11.4997		0.228464	0.899864	2.65014	0.000972		0.182752	0.933522	2.10354	0.000152		0.249885	0.863431	2.87704	0.00099		0.374527	0.816378	4.3775	0.0114		0.418697	0.750835	4.815	0.0125		0.500662	0.758721	5.805	0.0123	AAL19490	peptidyl-prolyl cis-trans isomerase B (rotamase B)
STM0537	cysS	similar to E. coli cysteine tRNA synthetase (AAC73628.1); Blastp hit to AAC73628.1 (461 aa), 94% identity in aa 1 - 461; cysteine tRNA synthetase [Salmonella typhimurium LT2].	0.99994	0.0722682	1.91274		0.94819	0.916586	1.84572	0.792		0.873458	0.950023	1.70289	0.521		1.0397	0.866175	1.99492	0.663		1.7539	0.870442	3.5275	0.167		2.40831	0.751197	4.61	0.0174		2.07658	0.765614	4.0125	0.0131	AAL19491	cysteine tRNA synthetase
STM0538	STM0538	putative outer membrane protein [Salmonella typhimurium LT2].	0.998866	0.0723087	0.437532		1.18694	0.90459	0.521798	0.157		1.31743	0.968402	0.589103	0.253		1.76265	0.893954	0.786453	0.0774		0.914999	0.824518	0.404	0.58		0.813906	0.753142	0.3575	0.23		1.00035	0.75731	0.43875	0.987	AAL19492	putative outer membrane protein
STM0539	STM0539	Putative RBS for STM0539; RegulonDB:STMS1H000871								1					1					1					1					1					1	AAL19493	putative inner membrane protein
STM0540	ybcI	Ortholog of E. coli orf, hypothetical protein (AAC73629.1); Blastp hit to AAC73629.1 (173 aa), 86% identity in aa 1 - 169								1					1					1					1					1					1	AAL19494	putative membrane-bound metal-dependent hydrolases
STM0541	ybcJ	similar to E. coli orf, hypothetical protein (AAC73630.1); Blastp hit to AAC73630.1 (77 aa), 92% identity in aa 8 - 77; putative cytoplasmic protein [Salmonella typhimurium LT2].	0.999669	0.0724211	0.986344		1.67729	0.900537	1.65655	0.00144		2.15247	0.940326	2.13137	0.00219		1.68226	0.865886	1.66223	0.00713		1.11497	0.88154	1.1615	0.777		0.983315	0.757754	0.9755	0.911		1.22841	0.853974	1.323	0.679	AAL19495	putative cytoplasmic protein
STM0542	folD	bifunctional; similar to E. coli 5,10-methylene-tetrahydrofolate dehydrogenase; 5,10-methylene-tetrahydrofolate cyclohydrolase (AAC73631.1); Blastp hit to AAC73631.1 (288 aa), 95% identity in aa 1 - 286; 5,10-methylene-tetrahydrofolate dehydrogenase; 5,10	0.998371	0.0807696	1.66738		1.00237	0.928557	1.73	0.988		1.47593	0.976637	2.53826	0.186		0.943474	0.872141	1.58919	0.732		0.94171	0.815668	1.5775	0.622		1.33354	0.75299	2.23	0.138		1.19859	0.770746	2.03	0.398	AAL19496	bifunctional 5,10-methylene-tetrahydrofolate dehydrogenase and 5,10-methylene-tetrahydrofolate cyclohydrolase
STM0543	fimA	type-1 fimbrial protein, a chain precursor (TYPE-1A PILIN). (SW:FM1A_SALTY); major type 1 subunit fimbrin (pilin) [Salmonella typhimurium LT2].	0.99842	0.0795487	5.07147		0.162596	0.899864	0.839105	0.0014		0.187119	0.934239	0.958467	0.0011		0.108268	0.863375	0.55166	0.00135		0.450202	0.830295	2.37	0.0581		0.491801	0.751116	2.495	0.0283		0.260753	0.77961	1.5285	0.0877	AAL19497	major type 1 subunit fimbrin (pilin)
STM0544	fimI	S. typhimurium fimbrin-like protein FIMI. (SW:FIMI_SALTY)	0.998412	0.0797615	0.62091		0.572815	0.904465	0.359595	0.0235		0.914248	0.945012	0.572563	0.552		0.613362	0.866773	0.383245	0.0335		1.05841	0.838252	0.6705	0.813		0.879805	0.750916	0.5465	0.235		0.794279	0.7747	0.50675	0.413	AAL19498	fimbrial protein internal segment
STM0545	fimC	S. typhimurium chaperone protein FIMC precursor. (SW:FIMC_SALTY)	0.997398	0.102139	0.328826		0.294199	0.899698	0.0970854	0.000729		0.499921	0.949295	0.165704	0.00901		0.289426	0.864944	0.0960485	0.00672		0.734081	0.85671	0.254	0.418		0.722938	0.759356	0.24	0.227		0.516218	0.794135	0.185	0.204	AAL19499	periplasmic chaperone, required for type 1 fimbriae
STM0546	fimD	outer membrane usher protein FIMD precursor. (SW:FIMD_SALTY); outer membrane usher protein [Salmonella typhimurium LT2].	0.99932	0.0722768	0.352069		1.19918	0.905984	0.425011	0.178		1.34494	0.961278	0.479688	0.136		1.42219	0.866233	0.501847	0.0232		0.811168	0.81976	0.2885	0.228		0.76973	0.751014	0.271	0.0467		0.577873	0.80071	0.2215	0.28	AAL19500	outer membrane usher protein
STM0547	fimH	FIMH protein precursor. (SW:FIMH_SALTY); minor fimbrial subunit [Salmonella typhimurium LT2].								1					1					1					1					1					1	AAL19501	minor fimbrial subunit
STM0548	fimF	S. typhimurium fimbrial-like protein FIMF precursor. (SW:FIMF_SALTY)	0.999701	0.0724124	0.173784		2.28505	0.942848	0.41112	0.0313		3.31035	0.984218	0.578988	0.00135		1.91581	0.884607	0.33806	0.0411		1.69903	0.843167	0.3025	0.0845		1.20489	0.753745	0.21	0.195		1.33108	0.774109	0.235	0.204	AAL19502	putative fimbrial protein
STM0549	fimZ	Putative RBS for fimZ; RegulonDB:STMS1H000880	0.999888	0.0723561	0.199463		0.806067	0.902356	0.161316	0.0551		1.05787	0.977257	0.213612	0.734		0.921041	0.864808	0.183929	0.202		0.674597	0.874294	0.1462	0.402		1.1787	0.821797	0.25	0.725		0.469837	0.755165	0.093725	0.000252	AAL19503	fimbrial protein Z, putative transcriptional regulator (LuxR/UhpA family)
STM0550	fimY	fimbriae Y protein. (SW:FIMY_SALTY); putative regulatory protein [Salmonella typhimurium LT2].	0.998729	0.072633	0.111023		2.32252	0.910539	0.259574	0.00339		3.42974	1.02067	0.383427	0.00138		2.18709	0.881609	0.24577	0.022		1.96861	0.844179	0.22225	0.0319		1.22046	0.753128	0.1355	0.0968		1.32835	0.763394	0.1485	0.0943	AAL19504	putative regulatory protein
STM0551	STM0551	Putative RBS for STM0551; RegulonDB:STMS1H000882	0.999831	0.0722608	0.254941		1.15855	0.903165	0.296297	0.134		1.59526	0.971066	0.412143	0.0457		1.16799	0.864583	0.298125	0.0619		1.37367	0.819556	0.35225	0.0555		0.865517	0.765602	0.225	0.592		0.76639	0.762454	0.1975	0.168	AAL19505	putative Diguanylate cyclase/phosphodiesterase domain 0
STM0552	fimW	Putative RBS for fimW; RegulonDB:STMS1H000883	0.998545	0.076333	0.227412		1.32653	0.901973	0.302362	0.0227		1.82718	0.960883	0.416466	0.00283		1.26322	0.865802	0.287915	0.0677		0.894331	0.823784	0.20525	0.504		0.643571	0.751572	0.1465	0.0542		0.6146	0.757106	0.14025	0.0127	AAL19506	putative fimbrial protein
STM0554	STM0554	similar to E. coli prophage DLP12 integrase (AAC73638.1); Blastp hit to AAC73638.1 (387 aa), 80% identity in aa 345 - 386; homology to integrase protein of phage [Salmonella typhimurium LT2].	0.999719	0.0724075	0.303902		6.58877	0.901789	2.00554	0.000109		8.91759	1.305	2.73216	0.000471		4.27216	0.878495	1.31193	0.0047		1.1767	0.843916	0.366	0.515		0.757538	0.752823	0.231	0.127		0.838383	0.761204	0.2565	0.229	AAL19507	homology to integrase protein of phage
STM0556	STM0556	putative transposase [Salmonella typhimurium LT2].								1					1					1					1					1					1	AAL19508	putative transposase
STM0557	STM0557	putative inner membrane protein [Salmonella typhimurium LT2].								1					1					1					1					1					1	AAL19509	putative inner membrane protein
STM0558	yfdH	similar to E. coli putative glycan biosynthesis enzyme (AAC75410.1); Blastp hit to AAC75410.1 (306 aa), 88% identity in aa 1 - 306; putative glycosyltransferase [Salmonella typhimurium LT2].	0.999877	0.0722625	0.338979		0.490345	0.901569	0.167271	0.00445		0.869383	0.950034	0.296399	0.247		0.839344	0.879604	0.28981	0.439		0.647078	0.825902	0.225	0.142		0.903736	0.753772	0.307	0.325		0.452272	0.76613	0.158	0.0454	AAL19510	putative glycosyltransferase
STM0561	STM0561	similar to E. coli putative 2-component sensor protein (AAC73671.1); Blastp hit to AAC73671.1 (480 aa), 74% identity in aa 375 - 479; sensor protein [Salmonella typhimurium LT2].	0.999326	0.0725045	0.250652		3.34894	0.919968	0.848932	0.00249		4.38685	1.14878	1.12615	0.00445		3.21523	0.864119	0.806188	0.000966		3.25231	0.81439	0.81575	0.000418		3.00404	0.751202	0.753	0.014		3.24314	0.775524	0.8235	0.00592	AAL19512	Sensor protein
STM0562	STM0562	similar to E. coli putative inner membrane component for iron transport (AAC73676.1); Blastp hit to AAC73676.1 (1047 aa), 82% identity in aa 981 - 1044; putative transport protein [Salmonella typhimurium LT2].	0.995892	0.128401	0.316079		3.77484	0.907968	1.19954	0.001		5.84359	0.970356	1.86426	0.00104		3.05611	0.864299	0.966648	0.00283		2.67304	0.836691	0.85625	0.0104		1.57865	0.765402	0.506	0.187		2.8737	1.33229	0.967333	0.0911	AAL19513	putative transport protein
STM0563	STM0563	similar to E. coli putative ARAC-type regulatory protein (AAC73408.1); Blastp hit to AAC73408.1 (284 aa), 71% identity in aa 1 - 282; putative transcriptional regulator (AraC/XylS family) [Salmonella typhimurium LT2].								1					1					1					1					1					1	AAL19514	putative transcriptional regulator (AraC/XylS family)
STM0564	STM0564	similar to E. coli putative oxidoreductase (AAC73407.1); Blastp hit to AAC73407.1 (450 aa), 74% identity in aa 10 - 450; putative oxidoreductase [Salmonella typhimurium LT2].	1	0.0722915	0.161209		6.20545	1.21299	1.01537	0.00101		9.67018	1.40134	1.57095	0.000423		6.82378	3.40787	1.19014	0.021		2.97292	0.90868	0.4955	0.0221		2.22303	0.752911	0.3585	0.014		2.47425	0.757083	0.3995	0.000999	AAL19515	putative oxidoreductase
STM0565	STM0565	similar to E. coli orf, hypothetical protein (AAC73406.1); Blastp hit to AAC73406.1 (83 aa), 53% identity in aa 6 - 83; putative periplasmic protein [Salmonella typhimurium LT2].	0.989783	0.203036	0.124105		3.03716	0.900831	0.377041	0.00105		5.9625	1.0261	0.746325	0.00118		4.04887	0.880259	0.507502	0.00807		2.29382	0.850307	0.29175	0.0367		1.67266	0.759808	0.2085	0.137		1.64687	0.764172	0.206333	0.0945	AAL19516	putative periplasmic protein
STM0566	STM0566	similar to E. coli orf, hypothetical protein (AAC73404.1); Blastp hit to AAC73404.1 (200 aa), 84% identity in aa 4 - 188; putative inner membrane protein [Salmonella typhimurium LT2].	0.998056	0.0882432	0.27225		1.02577	0.901679	0.280029	0.76		1.25661	0.958478	0.343857	0.0957		1.07275	0.876834	0.295821	0.696		1.51114	0.836384	0.42125	0.149		1.14288	0.755854	0.313	0.45		1.73658	0.758534	0.4745	0.0101	AAL19517	putative inner membrane protein
STM0567	STM0567	putative ATPase involved in DNA repair [Salmonella typhimurium LT2].	0.999913	0.0723471	0.842718		0.839101	0.904396	0.712168	0.193		1.2024	0.938791	1.01613	0.068		0.681656	0.868935	0.579698	0.0711		1.18567	0.825418	1.0145	0.402		1.20638	0.751966	1.0185	0.138		1.72255	0.758267	1.455	0.00481	AAL19518	putative ATPase involved in DNA repair
STM0568	pheP	Ortholog of E. coli phenylalanine-specific transport system (AAC73677.1); Blastp hit to AAC73677.1 (458 aa), 92% identity in aa 1 - 458	0.994022	0.155025	0.723441		3.36406	0.918291	2.4612	0.00314		3.49741	0.955186	2.55403	0.00278		2.95677	0.863482	2.13947	0.00356		1.99509	0.820338	1.4475	0.00754		2.32544	0.754167	1.685	0.0481		1.36229	0.759206	0.99	0.0772	AAL19519	APC family, phenylalanene transporter
STM0569	ybdG	Putative RBS for ybdG; RegulonDB:STMS1H000898	0.999269	0.0722799	1.33006		1.05117	0.900986	1.40092	0.486		1.09881	0.942467	1.47273	0.476		0.748067	0.867008	1.00043	0.0819		0.944077	0.816178	1.2625	0.643		1.00736	0.751171	1.34	0.882		0.811275	0.768939	1.09975	0.374	AAL19520	putative transport
STM0570	apeE	outer membrane esterase (gi|2896133); outer membrane N-acetyl phenylalanine beta-naphthyl ester-cleaving esterase [Salmonella typhimurium LT2].	0.999579	0.072264	0.492006		2.00251	0.973275	1.02816	0.0776		1.83905	0.962943	0.91906	0.0272		2.44929	0.899394	1.22981	0.0292		1.67384	0.820806	0.827	0.0114		1.46867	0.755313	0.7245	0.0731		2.22821	0.760879	1.10225	0.00513	AAL19521	outer membrane N-acetyl phenylalanine beta-naphthyl ester-cleaving esterase
STM0571	STM0571	unknown (gi|2896134); putative inner membrane protein [Salmonella typhimurium LT2].	0.999586	0.0722637	0.49745		0.9618	0.907456	0.482984	0.789		1.30858	0.941388	0.652583	0.023		0.891491	0.869549	0.44681	0.423		0.6249	0.818558	0.31475	0.053		0.688634	0.755815	0.3445	0.119		0.76945	0.764583	0.38825	0.22	AAL19522	putative inner membrane protein
STM0572	STM0572	similar to E. coli putative transport protein (AAC76396.1); Blastp hit to AAC76396.1 (347 aa), 27% identity in aa 42 - 299; putative phosphosugar isomerases [Salmonella typhimurium LT2].	0.999997	0.0723017	0.198342		1.79458	0.911524	0.359306	0.0136		2.6561	0.969341	0.52958	0.00163		1.61643	0.868345	0.321814	0.0171		1.13212	0.817733	0.2255	0.263		0.940263	0.75146	0.1865	0.0448		1.11972	0.758196	0.22275	0.238	AAL19523	putative phosphosugar isomerases
STM0573	STM0573	similar to E. coli L-glutamine:D-fructose-6-phosphate aminotransferase (AAC76752.1); Blastp hit to AAC76752.1 (609 aa), 21% identity in aa 293 - 601; putative inner membrane protein [Salmonella typhimurium LT2].	0.997755	0.0948462	0.103947		2.71612	0.9127	0.284188	0.00234		3.97153	1.08027	0.415531	0.0011		2.90671	0.902775	0.31018	0.0248		2.11888	0.875119	0.2315	0.0931		1.96401	0.764207	0.2055	0.0702		1.69116	0.770751	0.178	0.0466	AAL19524	putative inner membrane protein
STM0574	STM0574	Putative RBS for STM0574; RegulonDB:STMS1H000903	0.997488	0.100341	0.151509		2.38809	0.920785	0.367608	0.00997		2.92575	1.00134	0.449179	0.00514		1.82123	0.874389	0.278233	0.0294		1.63025	0.835359	0.252	0.0906		1.54748	0.752611	0.2345	0.0577		1.09088	0.792792	0.17175	0.789	AAL19525	putative transport protein, PTS system
STM0575	STM0575	similar to E. coli PTS enzyme IIC, mannose-specific (AAC74888.1); Blastp hit to AAC74888.1 (266 aa), 34% identity in aa 6 - 240; putative inner membrane protein [Salmonella typhimurium LT2].	0.999871	0.0723619	0.214968		1.36345	0.912291	0.296522	0.0988		1.49871	1.02819	0.33844	0.269		1.37269	0.863533	0.2951	0.00145		1.24172	0.823879	0.27	0.251		0.992317	0.755311	0.2145	0.958		0.893084	0.761132	0.1935	0.446	AAL19526	putative inner membrane protein
STM0576	STM0576	similar to E. coli PTS enzyme IIAB, mannose-specific (AAC74887.1); Blastp hit to AAC74887.1 (323 aa), 32% identity in aa 163 - 306; putative transport protein, PTS system [Salmonella typhimurium LT2].								1					1					1					1					1					1	AAL19527	putative transport protein, PTS system
STM0577	STM0577	Putative RBS for STM0577; RegulonDB:STMS1H000906	0.996902	0.111464	0.336303		0.637241	0.900313	0.214751	0.00781		0.827365	0.952624	0.280641	0.245		0.488724	0.867155	0.165932	0.0238		0.927061	0.815144	0.3125	0.473		0.742638	0.753737	0.251	0.197		0.809121	0.764751	0.276	0.317	AAL19528	putative transport protein, PTS system
STM0578	nfnB	Putative RBS for nfnB; RegulonDB:STMS1H000907	0.992462	0.174195	6.91011		0.203868	0.899205	1.41405	0.000657		0.155976	0.933531	1.07873	0.000382		0.228757	0.863625	1.58606	0.00387		0.272735	0.817248	1.9225	0.0092		0.493223	0.751238	3.41	0.0641		0.404173	0.756579	2.8125	0.00868	AAL19529	dihydropteridine reductase/oxygen-insensitive NAD(P)H nitroreductase
STM0579	ybdF	similar to E. coli orf, hypothetical protein (AAC73680.1); Blastp hit to AAC73680.1 (122 aa), 75% identity in aa 1 - 121; putative cytoplasmic protein [Salmonella typhimurium LT2].	0.993669	0.159558	0.766609		0.905593	0.90046	0.695492	0.386		1.01617	0.943281	0.784553	0.888		0.887409	0.86425	0.681129	0.36		0.888664	0.823952	0.68725	0.533		1.08784	0.751111	0.834	0.558		1.24391	0.755503	0.95425	0.0783	AAL19530	putative cytoplasmic protein
STM0580	STM0580	putative regulatory protein [Salmonella typhimurium LT2].	0.999907	0.0723493	1.2916		0.826549	0.905899	1.07711	0.208		1.21661	0.938622	1.57654	0.0721		0.850667	0.868563	1.1059	0.26		0.903747	0.814341	1.17	0.232		0.976638	0.752547	1.265	0.815		1.18246	0.755983	1.53	0.0647	AAL19531	putative regulatory protein
STM0581	STM0581	resistance against oxidative stress protein A (gi|9885772); putative regulatory protein [Salmonella typhimurium LT2].								1					1					1					1					1					1	AAL19532	putative regulatory protein
STM0582	ybdJ	Ortholog of E. coli orf, hypothetical protein (AAC73681.1); Blastp hit to AAC73681.1 (82 aa), 85% identity in aa 1 - 82	0.987518	0.224645	0.744268		3.20393	0.906649	2.39708	0.0025		8.25243	0.937114	6.14681	0.000436		4.12544	0.867538	3.07816	0.0051		1.97087	1.06061	1.608	0.214		2.25028	0.750805	1.675	0.069		3.35049	2.41317	2.8925	0.116	AAL19533	putative inner membrane protein
STM0583	ybdK	similar to E. coli orf, hypothetical protein (AAC73682.1); Blastp hit to AAC73682.1 (372 aa), 84% identity in aa 1 - 371; putative cytoplasmic protein [Salmonella typhimurium LT2].	0.988218	0.218187	0.266884		2.90281	0.906411	0.778445	0.00296		8.30545	1.64311	2.24924	0.00128		4.46687	0.87401	1.20071	0.00632		2.91324	0.817545	0.779	0.0036		5.76981	0.751136	1.54	0.0283		5.89843	0.755989	1.575	0.00104	AAL19534	putative cytoplasmic protein
STM0584	entD	similar to E. coli enterochelin synthetase, component D (AAC73684.1); Blastp hit to AAC73684.1 (209 aa), 57% identity in aa 4 - 185; enterochelin synthetase, component D (phoshpantetheinyltransferase) [Salmonella typhimurium LT2].	0.899195	0.668769	0.301463		2.09421	0.909566	0.636213	0.0693		4.43158	0.954821	1.34426	0.0124		3.03108	0.865302	0.915004	0.0585		2.57986	0.850658	0.79425	0.067		6.43494	0.751489	1.94	0.0904		6.81583	0.756447	2.0575	0.00903	AAL19535	enterochelin synthetase, component D (phoshpantetheinyltransferase)
STM0585	fepA	similar to E. coli outer membrane receptor for ferric enterobactin (enterochelin) and colicins B and D (AAC73685.1); Blastp hit to AAC73685.1 (746 aa), 81% identity in aa 1 - 746; outer membrane porin, receptor for ferric enterobactin (enterochelin) and c	0.943476	0.488247	1.04436		2.40177	0.911587	2.53129	0.0282		1.73876	0.951875	1.8377	0.0953		2.80493	0.868136	2.93915	0.0403		2.68956	0.84627	2.86	0.0383		10.6896	1.22138	11.2	0.0483		9.85508	0.755598	10.3025	0.00309	AAL19536	outer membrane porin, receptor for ferric enterobactin (enterochelin) and colicins B and D
STM0586	fes	Ortholog of E. coli enterochelin esterase (AAC73686.1); Blastp hit to AAC73686.1 (374 aa), 74% identity in aa 2 - 369	0.543735	2.33848	0.411355		22.2631	1.98654	9.18577	0.0141		19.4184	2.60155	8.04236	0.0167		17.3635	0.863463	7.14283	0.0466		13.216	3.62838	5.5775	0.0339		29.2154	7.29337	12.2	0.127		44.697	5.06279	18.475	0.0143	AAL19537	enterochelin esterase
STM0587	ybdZ	Putative RBS for ybdZ; RegulonDB:STMS1H000914	0.864396	0.793958	1.16069		8.08633	1.3795	9.48899	0.00738		6.71271	1.17795	7.88358	0.0102		5.68023	0.87671	6.64334	0.034		3.08703	0.856566	3.6575	0.0579		8.88113	0.817495	10.33	0.0906		13.081	1.69111	15.2667	0.0221	AAL19538	putative cytoplasmic protein
STM0588	entF	similar to E. coli ATP-dependent serine activating enzyme (may be part of enterobactin synthase as component F) (AAC73687.1); Blastp hit to AAC73687.1 (1293 aa), 79% identity in aa 1 - 1293; enterobactin synthetase, component F (nonribosomal peptide synth								1					1					1					1					1					1	AAL19539	enterobactin synthetase, component F (nonribosomal peptide synthetase)
STM0589	fepE	similar to E. coli ferric enterobactin (enterochelin) transport (AAC73688.1); Blastp hit to AAC73688.1 (377 aa), 73% identity in aa 1 - 373; ferric enterobactin (enterochelin) transporter [Salmonella typhimurium LT2].	0.99988	0.0722627	0.539414		2.14213	0.901217	1.15708	0.000508		2.81482	0.963091	1.54054	0.00575		2.29022	0.870937	1.24149	0.00686		1.23084	0.816366	0.66525	0.043		2.59534	0.75088	1.4	0.0125		2.87196	0.755729	1.55	0.000302	AAL19540	ferric enterobactin (enterochelin) transporter
STM0590	fepC	ABC superfamily (atp_bind); similar to E. coli ATP-binding component of ferric enterobactin transport (AAC73689.1); Blastp hit to AAC73689.1 (271 aa), 92% identity in aa 1 - 263; enterobactin transporter [Salmonella typhimurium LT2].								1					1					1					1					1					1	AAL19541	ABC s+uperfamily (atp_bind), enterobactin transporter
STM0591	fepG	ABC superfamily (membrane); similar to E. coli ferric enterobactin transport protein (AAC73690.1); Blastp hit to AAC73690.1 (330 aa), 86% identity in aa 2 - 330; ferric enterobactin transporter [Salmonella typhimurium LT2].	0.666228	1.54783	0.373517		4.70191	0.912585	1.77257	0.0459		5.49571	0.943181	2.05293	0.0366		3.97616	0.867164	1.48911	0.115		3.96507	0.835638	1.505	0.0781		6.1288	0.751061	2.29	0.198		5.26076	0.759426	1.9725	0.053	AAL19542	ABC superfamily (membrane), ferric enterobactin transporter
STM0592	fepD	Putative -35_signal for fepD; RegulonDB:STMLTH004686	0.952283	0.446571	0.531457		3.61783	0.907291	1.93143	0.00685		3.42689	0.947387	1.8296	0.00831		2.97676	0.863395	1.58219	0.0274		3.22048	0.874467	1.7575	0.0291		3.59887	0.75177	1.915	0.0909		4.08835	0.76052	2.1825	0.00906	AAL19543	ABC superfamily (membrane), ferric enterobactin (enterochelin) transporter
STM0593	ybdA	similar to E. coli putative transport (AAC73692.1); Blastp hit to AAC73692.1 (416 aa), 90% identity in aa 1 - 409; putative POT family transport protein [Salmonella typhimurium LT2].	0.675133	1.50587	0.264569		6.80687	0.92809	1.81328	0.0274		5.94776	0.962363	1.57871	0.0327		5.49111	0.866538	1.45521	0.0802		4.26905	0.815835	1.1325	0.0649		6.02865	0.751229	1.595	0.197		5.69774	0.75487	1.5075	0.0463	AAL19544	putative POT family transport protein
STM0594	fepB	Putative -35_signal for fepB; RegulonDB:STMLTH004687	0.862362	0.801063	0.525255		7.23224	0.899424	3.7997	0.00726		6.41148	0.938449	3.36797	0.00915		5.80457	0.866808	3.05594	0.0318		2.58297	0.81902	1.36	0.0651		5.11959	0.750961	2.69	0.129		7.19419	0.934926	3.8025	0.0136	AAL19545	ABC superfamily (peri_perm), ferric enterobactin (enterochelin) tranporter
STM0595	entC	similar to E. coli isochorismate hydroxymutase 2, enterochelin biosynthesis (AAC73694.1); Blastp hit to AAC73694.1 (391 aa), 84% identity in aa 1 - 391; isochorismate synthetase, enterochelin biosynthesis [Salmonella typhimurium LT2].	0.532899	2.43793	0.89932		10.3807	2.59329	9.56668	0.0303		5.87824	1.40021	5.40438	0.0546		6.27917	0.867262	5.66018	0.1		3.28473	0.840964	3.0075	0.128		14.12	0.750791	12.7	0.166		14.6926	6.22708	14.0375	0.0372	AAL19546	isochorismate synthetase, enterochelin biosynthesis
STM0596	entE	Ortholog of E. coli 2,3-dihydroxybenzoate-AMP ligase (AAC73695.1); Blastp hit to AAC73695.1 (536 aa), 86% identity in aa 1 - 534	0.649857	1.62881	0.705762		3.90422	0.928849	2.81404	0.0653		2.51815	0.963737	1.8051	0.128		2.5118	0.865984	1.77625	0.201		3.3851	1.07543	2.485	0.108		16.1974	1.30388	11.45	0.128		19.291	8.10112	14.4525	0.022	AAL19547	2,3-dihydroxybenzoate-AMP ligase
STM0597	entB	similar to E. coli 2,3-dihydro-2,3-dihydroxybenzoate synthetase, isochroismatase (AAC73696.1); Blastp hit to AAC73696.1 (285 aa), 88% identity in aa 1 - 285; 2,3-dihydro-2,3-dihydroxybenzoate synthetase, isochorismatase [Salmonella typhimurium LT2].	0.663999	1.55855	0.884478		2.0238	0.903713	1.79517	0.166		0.914886	0.936013	0.809851	0.659		1.72597	0.864783	1.52855	0.316		5.17715	1.11068	4.655	0.0566		21.3083	0.75158	18.85	0.11		24.8032	8.58245	22.875	0.016	AAL19548	2,3-dihydro-2,3-dihydroxybenzoate synthetase, isochorismatase
STM0598	entA	similar to E. coli 2,3-dihydro-2,3-dihydroxybenzoate dehydrogenase, enterochelin biosynthesis (AAC73697.1); Blastp hit to AAC73697.1 (248 aa), 90% identity in aa 2 - 248; 2,3-dihydro-2,3-dihydroxybenzoate dehydrogenase [Salmonella typhimurium LT2].	0.82197	0.940395	0.685589		2.32399	0.910727	1.60384	0.085		1.1348	0.946342	0.785097	0.525		2.14555	0.863616	1.47121	0.172		4.98	0.995252	3.4675	0.0314		21.6571	0.751521	14.85	0.0708		26.1152	6.21184	18.275	0.00651	AAL19549	2,3-dihydro-2,3-dihydroxybenzoate dehydrogenase
STM0599	ybdB	similar to E. coli orf, hypothetical protein (AAC73698.1); Blastp hit to AAC73698.1 (137 aa), 91% identity in aa 1 - 137; putative protein PaaI, possibly involved in aromatic compounds catabolism [Salmonella typhimurium LT2].	0.797733	1.02427	1.02294		1.36011	0.904379	1.39706	0.327		0.764736	0.944428	0.792344	0.943		1.31084	0.866438	1.34405	0.452		3.20907	0.852326	3.355	0.0745		11.5792	0.752191	11.85	0.101		13.7704	5.40473	14.85	0.0165	AAL19550	putative protein PaaI, possibly involved in aromatic compounds catabolism
STM0600	cstA	Ortholog of E. coli carbon starvation protein (AAC73699.1); Blastp hit to AAC73699.1 (701 aa), 97% identity in aa 1 - 701	0.999743	0.0722601	5.09554		0.563326	0.906257	2.91407	0.0281		0.336797	0.937345	1.7452	0.00585		0.520416	0.864074	2.6563	0.00428		0.581578	0.813045	2.965	0.00115		0.600496	0.750761	3.06	0.018		0.890824	0.762284	4.585	0.487	AAL19551	carbon starvation protein
STM0601	ybdD	similar to E. coli orf, hypothetical protein (AAC77309.1); Blastp hit to AAC77309.1 (67 aa), 73% identity in aa 1 - 67; putative cytoplasmic protein [Salmonella typhimurium LT2].								1					1					1					1					1					1	AAL19552	putative cytoplasmic protein
STM0602	ybdH	similar to E. coli putative oxidoreductase (AAC73700.1); Blastp hit to AAC73700.1 (362 aa), 81% identity in aa 1 - 361; putative glycerol dehydrogenase [Salmonella typhimurium LT2].	0.998149	0.0861017	0.829191					1					1					1		2.79205	0.830714	2.3525	0.0107		1.49232	0.752335	1.24	0.0816		1.9608	0.760772	1.6325	0.00695	AAL19553	putative glycerol dehydrogenase
STM0603	ybdL	Ortholog of E. coli putative aminotransferase (AAC73701.1); Blastp hit to AAC73701.1 (386 aa), 85% identity in aa 1 - 386	0.99044	0.19635	0.3961		3.83636	0.909615	1.5295	0.00162		2.12341	0.944685	0.842233	0.00393		3.12217	0.865207	1.238	0.00538		3.79165	0.828121	1.5225	0.00604		2.50567	0.751114	0.9925	0.0501		2.38538	0.757526	0.9465	0.00512	AAL19554	putative aminotransferase
STM0604	ybdM	similar to E. coli orf, hypothetical protein (AAC73702.1); Blastp hit to AAC73702.1 (209 aa), 77% identity in aa 5 - 209; putative transcriptional regulator [Salmonella typhimurium LT2].	0.998657	0.0733239	0.41056		0.900117	0.903408	0.371534	0.372		1.01341	0.947702	0.418583	0.91		0.708801	0.863574	0.291142	0.0115		1.23806	0.825632	0.51575	0.301		1.49943	0.764539	0.624	0.193		1.41681	0.763671	0.58675	0.0783	AAL19555	putative transcriptional regulator
STM0605	ybdN	similar to E. coli orf, hypothetical protein (AAC73703.1); Blastp hit to AAC73703.1 (406 aa), 82% identity in aa 1 - 406; putative 3'-phosphoadenosine 5'-phosphosulfate sulfotransferase (PAPS reductase)/FAD synthetase [Salmonella typhimurium LT2].	0.999432	0.0722705	1.05632		0.253926	0.899238	0.268876	0.000278		0.331374	0.93531	0.351032	0.000712		0.263681	0.86337	0.278746	0.000985		0.280208	0.813645	0.29675	0.000945		0.320411	0.750885	0.3385	0.014		0.317817	0.754682	0.336	0.00048	AAL19556	putative 3'-phosphoadenosine 5'-phosphosulfate sulfotransferase (PAPS reductase)/FAD synthetase
STM0606	ybdO	similar to E. coli putative transcriptional regulator LYSR-type (AAC73704.1); Blastp hit to AAC73704.1 (300 aa), 54% identity in aa 1 - 298; putative LysR family transcriptional regulator [Salmonella typhimurium LT2].	0.99729	0.104234	0.381957		0.985288	0.914067	0.381715	0.95		0.990855	0.945751	0.379566	0.95		1.18765	0.864157	0.454012	0.102		0.818391	0.816443	0.31325	0.0894		0.849631	0.755966	0.326	0.371		0.964496	0.757396	0.36925	0.739	AAL19557	putative transcriptional regulator, LysR family
STM0607	dsbG	Putative RBS for dsbG; RegulonDB:STMS1H000934	0.982666	0.265294	0.972194		0.867923	0.899423	0.844396	0.4		0.972732	0.939229	0.949639	0.956		0.93918	0.869531	0.918823	0.831		1.04177	0.81585	1.01475	0.727		1.07959	0.750893	1.05	0.709		1.29734	0.755415	1.2625	0.135	AAL19558	periplasmic disulfide isomerase, thiol-disulphide oxidase
STM0608	ahpC	S. typhimurium alkyl hydroperoxide reductase C22 protein. (SW:AHPC_SALTY)	0.99971	0.0722605	17.3724		0.53392	0.899122	9.27966	0.00029		0.271558	0.934726	4.75523	0.00131		0.646385	0.863691	11.2373	0.00457		0.441178	0.813558	7.675	0.0012		0.934857	0.751795	16.25	0.301		0.640415	0.76727	11.37	0.116	AAL19559	alkyl hydroperoxide reductase, C22 subunit; detoxification of hydroperoxides
STM0609	ahpF	detoxification of hydroperoxides; alkyl hydroperoxide reductase subunit F. (SW:AHPF_SALTY); alkyl hydroperoxide reductase, F52a subunit [Salmonella typhimurium LT2].	0.999074	0.0725604	1.34765		1.45379	0.901461	1.96327	0.00762		1.17022	0.936068	1.57996	0.0775		1.67691	0.869643	2.26936	0.0189		1.10351	0.831687	1.5225	0.682		1.48644	0.752665	2.005	0.0513		1.39628	0.766223	1.9025	0.108	AAL19560	alkyl hydroperoxide reductase, F52a subunit; detoxification of hydroperoxides
STM0610	STM0610	Paralog of E. coli putative oxidoreductase component (AAC74663.1); Blastp hit to AAC74663.1 (207 aa), 30% identity in aa 78 - 196	0.999752	0.07226	0.165473		1.06257	0.904067	0.176535	0.524		1.25647	1.07851	0.224652	0.617		1.27323	0.865137	0.210912	0.0222		1.41912	0.819305	0.2365	0.0551		1.33572	0.753253	0.2215	0.0906		1.00126	0.799203	0.17325	0.998	AAL19561	putative component of anaerobic dehydrogenases
STM0611	STM0611	Paralog of E. coli putative oxidoreductase, major subunit (AAC74659.1); Blastp hit to AAC74659.1 (808 aa), 31% identity in aa 10 - 314, 26 503318192dentity in aa 298 - 673, 36 0dentity in aa 636 - 765, 34 173642208dentity in aa 489 - 517	0.994585	0.147511	0.207628		1.19529	0.902051	0.248774	0.133		1.28407	0.963456	0.266819	0.0383		1.22287	0.868942	0.255158	0.219		1.45296	0.824814	0.3055	0.112		1.05701	0.756786	0.221	0.77		1.09112	0.757057	0.227	0.419	AAL19562	putative oxidoreductase protein
STM0612	STM0612	similar to E. coli anaerobic dimethyl sulfoxide reductase subunit B (AAC73981.1); Blastp hit to AAC73981.1 (205 aa), 41% identity in aa 7 - 156; putative hydrogenase protein [Salmonella typhimurium LT2].	0.999219	0.0725285	0.195786		1.91321	0.911643	0.377419	0.00868		1.82341	0.980772	0.359563	0.0104		2.08716	0.87133	0.410986	0.0112		1.83648	0.81399	0.35975	0.00129		1.53106	0.753231	0.3	0.0434		1.54782	0.755874	0.30325	0.00314	AAL19563	putative hydrogenase protein
STM0613	STM0613	similar to E. coli putative DMSO reductase anchor subunit (AAC74662.1); Blastp hit to AAC74662.1 (284 aa), 30% identity in aa 6 - 200; putative hydrogenase protein [Salmonella typhimurium LT2].	0.999381	0.0724919	0.511779		1.71024	0.900961	0.876547	0.00163		1.43091	0.940973	0.733715	0.00777		1.72059	0.911717	0.915323	0.147		2.24937	0.822131	1.162	0.00957		1.73558	0.753725	0.8895	0.0375		2.03385	0.75752	1.0435	0.00311	AAL19564	putative hydrogenase protein
STM0614	ybdQ	similar to E. coli orf, hypothetical protein (AAC73708.1); Blastp hit to AAC73708.1 (142 aa), 89% identity in aa 1 - 142; putative universal stress protein UspA and related nucleotide-binding protein [Salmonella typhimurium LT2].	0.999762	0.07226	3.55746		1.72925	0.90172	6.16279	0.00179		0.882342	0.938092	3.15489	0.272		1.5449	0.867566	5.51322	0.018		1.48494	0.81478	5.2875	0.00357		1.20714	0.751289	4.295	0.0496		1.49267	0.759342	5.3275	0.0164	AAL19565	putative Universal stress protein UspA and related nucleotide-binding protein
STM0615	ybdR	similar to E. coli putative oxidoreductase (AAC73709.1); Blastp hit to AAC73709.1 (412 aa), 91% identity in aa 1 - 412; putative dehydrogenase [Salmonella typhimurium LT2].	0.999774	0.0723923	0.293228		1.56526	0.900195	0.45904	0.00759					1					1		1.46589	0.839251	0.44075	0.167		0.924189	0.751211	0.271	0.108		0.984606	0.759621	0.29025	0.903	AAL19566	putative dehydrogenase
STM0616	rnk	Putative RBS for rnk; RegulonDB:STMS1H000943	0.999248	0.0725221	3.60084		0.48459	0.90182	1.7579	0.00561		0.317516	0.937693	1.16636	0.00663		0.369087	0.863832	1.33156	0.00256		0.435156	0.818533	1.585	0.0117		0.452663	0.750837	1.63	0.0185		0.431379	0.754921	1.555	0.00106	AAL19567	regulator of nucleoside diphosphate kinase
STM0617	rna	similar to E. coli RNase I, cleaves phosphodiester bond between any two nucleotides (AAC73712.1); Blastp hit to AAC73712.1 (268 aa), 73% identity in aa 1 - 268; RNase I, cleaves phosphodiester bond between any two nucleotides [Salmonella typhimurium LT2].	0.99991	0.0722649	2.85903		1.87228	0.899392	5.35455	0.00017		0.902888	0.939357	2.59791	0.398		1.75758	0.867679	5.03921	0.00902		1.62222	0.81831	4.6475	0.0051		1.44274	0.751054	4.125	0.0166		1.30174	0.754872	3.7225	0.00195	AAL19568	RNase I, cleaves phosphodiester bond between any two nucleotides
STM0618	citT	Putative RBS for citT; RegulonDB:STMS1H000944	0.99999	0.0722812	0.165641		7.82929	1.02107	1.30538	0.000287		5.50805	0.977574	0.91401	0.000211		5.44075	0.865207	0.902168	0.000755		4.78594	0.819313	0.7975	0.00128		2.29951	0.752709	0.381	0.014		2.06009	0.756726	0.3415	0.000753	AAL19569	DASS family, citrate:succinate transport (antiport) protein
STM0619	citG	similar to E. coli orf, hypothetical protein (AAC73714.1); Blastp hit to AAC73714.1 (292 aa), 77% identity in aa 1 - 292; putative modifier of citrate lyase protein [Salmonella typhimurium LT2].	0.999149	0.0725442	0.129608		1.95031	0.982111	0.273016	0.134		2.38992	1.03929	0.32013	0.03		2.20286	0.888696	0.290744	0.032		1.74429	0.849219	0.23275	0.101		1.63797	0.771	0.215	0.14		1.30131	0.771198	0.17125	0.226	AAL19570	putative modifier of citrate lyase protein
STM0620	citX	Putative RBS for citX; RegulonDB:STMS1H000946	0.991178	0.188555	0.140772		2.0061	0.991205	0.305054	0.131		1.85892	0.998351	0.262646	0.0099		1.7658	0.87063	0.249839	0.0364		1.57346	0.855805	0.2305	0.211		0.661351	0.752177	0.0931	0.138		0.906705	0.758624	0.128	0.524	AAL19571	putative cytoplasmic protein
STM0621	citF	bifunctional; similar to E. coli citrate lyase alpha chain (AAC73716.1); Blastp hit to AAC73716.1 (510 aa), 88% identity in aa 1 - 510; citrate lyase alpha chain; citrate-ACP transferase [Salmonella typhimurium LT2].	0.997857	0.092661	0.0844102		2.4171	0.948721	0.21151	0.0285		2.89152	1.13358	0.253284	0.0208		3.19114	1.69619	0.29382	0.073		1.70734	0.844097	0.148	0.0994		1.7519	0.754968	0.148	0.0448		1.46624	0.789077	0.1273	0.208	AAL19572	bifunctional citrate lyase alpha chain/citrate-ACP transferase
STM0622	citE	similar to E. coli citrate lyase beta chain (acyl lyase subunit) (AAC73717.1); Blastp hit to AAC73717.1 (307 aa), 95% identity in aa 6 - 307; citrate lyase beta chain (acyl lyase subunit) [Salmonella typhimurium LT2].	0.999992	0.0722825	0.189893		1.59404	0.953469	0.318481	0.184		1.60778	1.01236	0.317179	0.153		1.28246	0.867164	0.244338	0.061		1.6729	0.852517	0.32775	0.126		1.05115	0.761298	0.202	0.806		1.13258	0.773804	0.21925	0.587	AAL19573	citrate lyase beta chain (acyl lyase subunit)
STM0623	citD	Putative RBS for citD; RegulonDB:STMS1H000949	0.999792	0.0723869	0.159283		1.74171	0.948344	0.288255	0.103		2.03723	1.04392	0.340544	0.0791		1.47757	0.896211	0.241512	0.193		2.54068	0.938172	0.4245	0.0518		1.1997	0.75523	0.1915	0.165		0.824969	0.778209	0.13525	0.479	AAL19574	citrate lyase acyl carrier protein (gamma chain)
STM0624	citC	similar to E. coli citrate lyase synthetase (citrate (pro-3S)-lyase ligase (AAC73719.1); Blastp hit to AAC73719.1 (381 aa), 86% identity in aa 30 - 380; citrate lyase synthetase (citrate (pro-3S)-lyase ligase [Salmonella typhimurium LT2].	0.99763	0.0974522	0.0613884		2.63196	0.913953	0.162596	0.00758					1					1		2.37474	0.838317	0.14825	0.0178		1.60112	0.758458	0.0983	0.0497		1.38899	0.816642	0.08975	0.392	AAL19575	citrate lyase synthetase (citrate (pro-3S)-lyase ligase
STM0625	dpiB	regulation of cit operon and plasmid inheritance genes; similar to E. coli putative sensor-type protein (AAC73720.1); Blastp hit to AAC73720.1 (552 aa), 86% identity in aa 2 - 552; sensory histidine kinase in two-component regulatory system with DpiA [Sal	0.99968	0.0724181	0.265796		1.34902	0.901931	0.359387	0.0138		1.27804	0.954737	0.340517	0.0283		1.26818	0.863609	0.337115	0.00544		1.24133	0.818755	0.33225	0.158		1.13723	0.75477	0.303	0.275		1.1722	0.76114	0.31375	0.272	AAL19576	sensory histidine kinase in two-component regulatory system with DpiA, regulation of cit operon and plasmid inheritance genes
STM0626	dpiA	Ortholog of E. coli sequence similarity to Shigella regulator (AAC73721.1); Blastp hit to AAC73721.1 (226 aa), 84% identity in aa 1 - 226	0.999923	0.0723433	0.30738		1.26705	0.899418	0.389575	0.00149		1.76466	0.948498	0.542959	0.000899		1.21084	0.865311	0.372881	0.0597		1.43386	0.829893	0.448	0.134		1.29644	0.751779	0.399	0.0714		1.51275	0.75596	0.4655	0.00377	AAL19577	response regulator in two-component regulatory system with DpiB, transcriptional regulation of cit operon (citrate fermentation) genes and of plasmid inheritance genes (OmpR family)
STM0627	dcuC	similar to E. coli transport of dicarboxylates (AAC73722.1); Blastp hit to AAC73722.1 (461 aa), 92% identity in aa 1 - 460; DcuC family, dicarboxylate transporter [Salmonella typhimurium LT2].	0.999974	0.072275	0.239215		1.4838	0.907966	0.357585	0.0302		1.74791	0.960229	0.420788	0.00929		1.39092	0.864431	0.333041	0.00846		1.85753	0.817118	0.4455	0.0036		2.04322	0.752549	0.489	0.017		1.71479	0.759428	0.412	0.01	AAL19578	DcuC family, dicarboxylate transporter
STM0628	pagP	PagP (gi|3789781); PhoPQ-activated gene [Salmonella typhimurium LT2].	0.999127	0.072549	1.33521		3.08738	0.907506	4.14104	0.000967		1.89343	0.944538	2.54562	0.00827		2.989	0.867643	4.00075	0.00267		2.70296	1.48006	3.97	0.103		1.86798	0.751801	2.495	0.0262		1.11696	0.806903	1.565	0.762	AAL19579	PhoPQ-activated gene
STM0629	cspE	Ortholog of E. coli cold shock protein (AAC73724.1); Blastp hit to AAC73724.1 (69 aa), 98% identity in aa 1 - 69	0.99385	0.157253	46.535		0.229529	0.900774	10.7041	0.00228		0.133624	0.933822	6.27513	0.000844		0.341468	0.864528	15.9724	0.00794		0.0976346	0.824342	6.3175	0.0678		0.0506676	0.750782	2.37	0.0188		0.06941	0.760249	4.445	0.0478	AAL19580	RNA chaperone, negative regulator of cspA transcription
STM0630	crcB	Putative RBS for crcB; RegulonDB:STMS1H000955	0.999836	0.0723734	0.700395		2.44157	0.904731	1.71625	0.00115		2.01558	0.947114	1.4215	0.00605		2.19897	0.867137	1.54364	0.00386		1.15898	0.918488	0.88625	0.76		0.754665	0.753703	0.53	0.105		0.963303	0.832989	0.732	0.942	AAL19581	high-copy crc-csp restores normal chromosome condensation in presence of camphor or mukB mutations
STM0631	ybeM	Ortholog of E. coli putative amidase (AAC73727.1); Blastp hit to AAC73727.1 (187 aa), 77% identity in aa 2 - 187	0.999013	0.0722975	0.45947		2.97796	1.26441	1.44391	0.0359		1.97113	1.07036	0.986976	0.17		2.40527	0.863563	1.10535	0.00127		1.90652	0.817405	0.8775	0.00276		1.18094	0.754296	0.545	0.301		1.32237	0.755544	0.608	0.00995	AAL19582	putative hydrolase
STM0632	ybeC	sec-independent protein translocase protein TATE. (SW:TATE_SALTY); putative Sec-independent protein secretion pathway component [Salmonella typhimurium LT2].	0.999546	0.0724524	1.10102		1.03692	0.908323	1.15228	0.796		1.03961	0.95498	1.16713	0.859		1.39428	0.865436	1.5379	0.0195		1.12932	0.885098	1.31875	0.758		0.457046	0.753653	0.506	0.0457		0.656784	0.865299	0.8525	0.543	AAL19583	putative Sec-independent protein secretion pathway component
STM0633	lipA	Putative RBS for lipA; RegulonDB:STMS1H000958	0.996028	0.126264	3.16532		1.261	0.906874	4.02145	0.144		1.69218	0.940919	5.38137	0.0123		1.31947	0.869576	4.19925	0.122		1.04389	0.825525	3.36	0.835		1.13543	0.751493	3.595	0.348		1.33309	0.755522	4.225	0.0345	AAL19584	lipoate synthase, an iron-sulfur enzyme
STM0634	ybeF	similar to E. coli putative transcriptional regulator LYSR-type (AAC73730.1); Blastp hit to AAC73730.1 (266 aa), 68% identity in aa 1 - 266; putative LysR family transcriptional regulator [Salmonella typhimurium LT2].	0.999768	0.07226	0.772668		1.11526	0.903555	0.865314	0.278		1.31279	0.939026	1.01691	0.0218		0.956225	0.8635	0.739069	0.24		0.79929	0.815127	0.6205	0.0986		0.815024	0.750888	0.63	0.0609		0.675298	0.757814	0.52475	0.0344	AAL19585	putative transcriptional regulator, LysR family
STM0635	lipB	similar to E. coli protein of lipoate biosynthesis (AAC73731.1); Blastp hit to AAC73731.1 (191 aa), 91% identity in aa 1 - 191; putative ligase in lipoate biosynthesis [Salmonella typhimurium LT2].	0.998946	0.0723025	0.823357		2.28777	0.900206	1.8854	0.000423		2.18546	0.952051	1.81991	0.0089		2.00498	0.864685	1.65217	0.00316		1.69333	0.814844	1.395	0.00202		1.55456	0.750818	1.28	0.0336		1.63365	0.776714	1.3675	0.0717	AAL19586	putative ligase in lipoate biosynthesis
STM0636	ybeD	Putative RBS for ybeD; RegulonDB:STMS1H000961	0.998698	0.0723223	4.37597		2.50858	0.92169	11.1396	0.00773		3.32652	0.956311	14.7764	0.00376		2.76025	0.873813	12.1508	0.00646		0.84399	0.829252	3.7475	0.409		0.436182	0.750855	1.91	0.0256		0.69838	0.935807	3.93	0.678	AAL19587	putative cytoplasmic protein
STM0637	dacA	Ortholog of E. coli D-alanyl-D-alanine carboxypeptidase, fraction A; penicillin-binding protein 5 (AAC73733.1); Blastp hit to AAC73733.1 (403 aa), 95% identity in aa 1 - 403	0.980226	0.283664	1.30804		0.950139	0.928452	1.27984	0.919		1.09205	0.964286	1.4706	0.718		1.2127	0.866623	1.59082	0.326		1.51227	0.824595	1.99	0.0864		1.89211	0.750811	2.475	0.125		1.89759	0.755569	2.485	0.0207	AAL19588	D-alanyl-D-alanine carboxypeptidase, penicillin-binding protein 5
STM0638	rlpA	Putative RBS for rlpA; RegulonDB:STMS1H000962								1					1					1					1					1					1	AAL19589	a minor lipoprotein
STM0639	mrdB	Putative RBS for mrdB; RegulonDB:STMS1H000963	0.999336	0.0725021	1.04997		0.602687	0.905896	0.640495	0.0323		0.671487	0.937433	0.708051	0.0164		0.613843	0.863999	0.645448	0.00757		0.793906	0.819213	0.83775	0.105		0.994855	0.75183	1.0465	0.963		0.776372	0.757314	0.81775	0.0539	AAL19590	rod shape-determining membrane protein; cell elongation in e phase
STM0640	mrdA	similar to E. coli cell elongation, e phase; peptidoglycan synthetase; penicillin-binding protein 2 (AAC73736.1); Blastp hit to AAC73736.1 (633 aa), 96% identity in aa 1 - 632; cell elongation specific transpeptidase of penicillin-binding protein 2 (pepti	0.986046	0.23767	1.20319		0.928185	0.900414	1.1184	0.656		1.1307	0.93705	1.36372	0.362		0.832206	0.871446	1.01145	0.459		0.728251	0.815576	0.87775	0.0986		0.831084	0.75078	1	0.473		0.609207	0.755703	0.73475	0.0372	AAL19591	cell elongation specific transpeptidase of penicillin-binding protein 2 (peptidoglycan synthetase)
STM0641	ybeA	similar to E. coli orf, hypothetical protein (AAC73737.1); Blastp hit to AAC73737.1 (155 aa), 98% identity in aa 1 - 155; putative cytoplasmic protein [Salmonella typhimurium LT2].	0.992947	0.168463	2.25819		1.68628	0.905053	3.82412	0.0147		1.63978	0.9389	3.71651	0.0158		1.47781	0.865219	3.34172	0.0432		1.38995	0.826366	3.1625	0.101		1.48941	0.751977	3.365	0.124		1.38911	0.761837	3.155	0.0852	AAL19592	putative cytoplasmic protein
STM0642	ybeB	Putative RBS for ybeB; RegulonDB:STMS1H000966	0.977468	0.303177	2.30426		1.60788	0.902674	3.7143	0.0399		1.50742	0.936554	3.47981	0.0551		1.5232	0.865388	3.51492	0.1		1.59022	0.836917	3.715	0.113		1.81361	0.751564	4.18	0.149		1.57242	0.758157	3.6325	0.0614	AAL19593	putative ACR, homolog of plant Iojap protein
STM0643	cobC	alpha-ribazole-5'-phosphate phosphatase; alpha ribazole-5'-P phosphatase in cobalamin synthesis [Salmonella typhimurium LT2].	0.999806	0.0723828	0.59711		1.65701	0.903467	0.993028	0.00553		1.7754	0.938645	1.06129	0.001		1.50007	0.864558	0.896734	0.00739		1.91614	0.822339	1.15475	0.0168		1.32477	0.755718	0.7935	0.116		1.55768	0.761169	0.93425	0.0188	AAL19594	alpha ribazole-5'-P phosphatase in cobalamin synthesis
STM0644	cobD	S. typhimurium CobD (gi|1895094)	0.999988	0.0723106	1.02908		0.523144	0.908908	0.550633	0.034		0.63295	0.939713	0.656635	0.0248		0.555115	0.872412	0.582	0.066		0.480199	0.82214	0.507	0.0435		0.314172	0.752889	0.327	0.043		0.361171	0.762093	0.382	0.022	AAL19595	putative aminotransferase in cobalamin synthesis
STM0645	nadD	similar to E. coli orf, hypothetical protein (AAC73740.1); Blastp hit to AAC73740.1 (213 aa), 85% identity in aa 1 - 213; putative nicotinic acid mononucleotide adenylyltransferase [Salmonella typhimurium LT2].	0.999904	0.0722643	1.4194		0.275423	0.899211	0.391827	0.000264		0.163236	0.94017	0.257064	0.022		0.266827	0.863334	0.378954	0.000755		0.563484	0.821425	0.80925	0.0306		0.70847	0.752334	1.007	0.054		0.568513	0.756381	0.81025	0.00838	AAL19596	putative Nicotinic acid mononucleotide adenylyltransferase
STM0646	holA	similar to E. coli DNA polymerase III, delta subunit (AAC73741.1); Blastp hit to AAC73741.1 (343 aa), 89% identity in aa 1 - 343; DNA polymerase III, delta subunit [Salmonella typhimurium LT2].	0.985692	0.240702	1.86607		0.403854	0.904355	0.767331	0.0166		0.412642	0.935299	0.773509	0.00683		0.334802	0.867142	0.635704	0.024		0.826894	0.817148	1.555	0.383		1.07579	0.752808	2.01	0.71		0.852125	0.779193	1.64	0.653	AAL19597	DNA polymerase III, delta subunit
STM0647	rlpB	Putative RBS for rlpB; RegulonDB:STMS1H000970	0.995143	0.13967	3.83121		0.693475	0.900634	2.6638	0.0235		0.537212	0.934728	2.0628	0.00492		0.673743	0.873759	2.62129	0.143		0.582118	0.81772	2.2425	0.0211		0.946777	0.751038	3.63	0.722		0.656286	0.755144	2.5175	0.016	AAL19598	a minor lipoprotein
STM0648	leuS	similar to E. coli leucine tRNA synthetase (AAC73743.1); Blastp hit to AAC73743.1 (860 aa), 95% identity in aa 1 - 860; leucine tRNA synthetase [Salmonella typhimurium LT2].	0.997586	0.0983684	4.25115		0.480798	0.900876	2.05389	0.00414		0.397372	0.941621	1.73834	0.0215		0.542187	0.865475	2.31516	0.0167		1.00898	0.814513	4.295	0.891		1.66489	0.755127	7.095	0.0685		1.02035	0.811916	4.615	0.958	AAL19599	leucine tRNA synthetase
STM0649	STM0649	Paralog of E. coli altronate hydrolase (AAC76126.1); Blastp hit to AAC76126.1 (495 aa), 38% identity in aa 4 - 82	0.999978	0.072276	0.287775		0.548974	0.89981	0.158194	0.000893		0.694457	0.973868	0.207339	0.219		0.888136	0.883237	0.261422	0.614		1.10447	0.840317	0.32425	0.667		1.30181	0.75524	0.3765	0.167		1.19859	0.766226	0.34925	0.326	AAL19600	putative hydrolase N-terminus
STM0650	STM0650	Paralog of E. coli putative hydrolase (AAC76162.1); Blastp hit to AAC76162.1 (523 aa), 35% identity in aa 167 - 521, 32 503318373dentity in aa 119 - 223	0.999988	0.07228	0.174622		1.89833	0.921556	0.337433	0.0253		2.07922	0.985878	0.367729	0.0123		1.67097	0.863762	0.2918	0.000676		2.08606	0.82262	0.36775	0.012		1.50519	0.761478	0.2655	0.149		1.58913	0.808156	0.28925	0.214	AAL19601	putative hydrolase C-terminus
STM0651	STM0651	Paralog of E. coli 2-keto-3-deoxy-D-gluconate transport system (AAC76891.1); Blastp hit to AAC76891.1 (330 aa), 38% identity in aa 4 - 315	0.999949	0.0722695	0.224613		5.00908	0.906991	1.12942	0.000292		5.53807	0.986015	1.25617	0.000922		4.21875	0.863514	0.94763	0.000491		3.62267	0.816491	0.81475	0.000451		2.43021	0.753972	0.5465	0.0199		2.76569	0.767969	0.62625	0.00474	AAL19602	putative permease
STM0652	STM0652	similar to E. coli response regulator of ato, ornithine decarboxylase antizyme (sensor ATOS) (AAC75280.1); Blastp hit to AAC75280.1 (461 aa), 37% identity in aa 67 - 453; putative sigma-54 dependent transcriptional regulator [Salmonella typhimurium LT2].	0.995152	0.139546	0.834445		1.09491	0.904262	0.917836	0.45		1.85878	0.984482	1.61491	0.087		1.10242	0.8698	0.925309	0.504		0.864411	0.815746	0.72525	0.339		0.955437	0.751609	0.7985	0.786		0.987901	0.757277	0.82725	0.956	AAL19603	putative sigma-54 dependent transcriptional regulator
STM0653	ybeL	Ortholog of E. coli putative alpha helical protein (AAC73744.1); Blastp hit to AAC73744.1 (160 aa), 91% identity in aa 1 - 160	0.994029	0.15494	1.18166		0.90986	0.922367	1.10077	0.724		1.04741	0.955658	1.26428	0.827		1.05242	0.86415	1.24488	0.613		0.847142	0.817001	1.00875	0.351		0.840341	0.750844	0.993	0.319		0.972137	0.755834	1.15	0.837	AAL19604	putative cytoplasmic protein
STM0654	ybeQ	similar to E. coli orf, hypothetical protein (AAC73745.1); Blastp hit to AAC73745.1 (327 aa), 36% identity in aa 6 - 307; putative TPR repeat protein [Salmonella typhimurium LT2].	0.996108	0.12497	0.296991		1.46706	0.899683	0.435896	0.00651		1.99703	0.954154	0.595701	0.00544		1.71266	0.864095	0.508974	0.011		1.26013	0.813752	0.37425	0.03		1.3326	0.768778	0.403	0.357		1.54715	0.756276	0.46025	0.0135	AAL19605	putative TPR repeat protein
STM0655	ybeR	Ortholog of E. coli orf, hypothetical protein (AAC73746.1); Blastp hit to AAC73746.1 (235 aa), 62% identity in aa 1 - 235	0.999769	0.0723937	0.134996		2.99877	0.952495	0.415001	0.0109		2.85706	1.05914	0.394947	0.0108		2.87419	0.868308	0.389018	0.00257		3.588	0.90924	0.49575	0.00926		2.59601	0.756651	0.352	0.0323		2.30635	0.764797	0.31375	0.007	AAL19606	putative cytoplasmic protein
STM0656	ybeS	Ortholog of E. coli putative enzyme of polynucleotide modification (AAC73747.1); Blastp hit to AAC73747.1 (475 aa), 45% identity in aa 1 - 474	0.996848	0.112428	0.192646		1.75373	0.919607	0.343457	0.0373		1.58046	1.0141	0.315677	0.168		1.61795	0.874152	0.314153	0.047		1.71968	0.82283	0.33475	0.035		1.76253	0.757001	0.3415	0.0884		1.47538	0.782908	0.2915	0.186	AAL19607	putative molecular chaperone, DnaJ family
STM0657	ybeU	Ortholog of E. coli putative tRNA ligase (AAC73749.1); Blastp hit to AAC73749.1 (235 aa), 61% identity in aa 1 - 235	0.999183	0.0722855	0.118766		1.82125	0.920595	0.218933	0.0217		1.76725	1.04288	0.212125	0.0206		2.41576	0.88945	0.292026	0.0238		2.13211	0.827798	0.25625	0.0154		1.88105	0.752814	0.2235	0.0262		1.93047	0.768972	0.23175	0.0207	AAL19608	putative cytoplasmic protein
STM0658	ybeV	similar to E. coli orf, hypothetical protein (AAC73750.1); Blastp hit to AAC73750.1 (483 aa), 58% identity in aa 1 - 434; putative molecular chaperone, DnaJ family [Salmonella typhimurium LT2].	0.997844	0.092947	0.179631		1.66842	0.910826	0.301847	0.0183		1.61361	0.986563	0.291666	0.0185		1.77203	0.864695	0.31856	0.00644		1.76331	0.831651	0.3225	0.0563		1.8572	0.758769	0.336	0.081		1.79896	0.795502	0.33425	0.107	AAL19609	putative molecular chaperone, DnaJ family
STM0659	hscC	similar to E. coli putative dnaK protein (AAC73751.1); Blastp hit to AAC73751.1 (556 aa), 83% identity in aa 1 - 556; putative heatshock protein, homolog of hsp70 in Hsc66 subfamily [Salmonella typhimurium LT2].	0.999312	0.0722773	0.879447		0.364377	0.899237	0.320863	0.00031		0.470356	0.939436	0.418057	0.00878		0.427353	0.871309	0.384367	0.0339		0.178864	0.814408	0.16025	0.00346		0.192102	0.752428	0.1715	0.0345		0.172686	0.756356	0.15575	0.00497	AAL19610	putative heatshock protein, homolog of hsp70 in Hsc66 subfamily
STM0660	STM0660	putative cytoplasmic protein [Salmonella typhimurium LT2].	0.998971	0.0723006	2.00847		0.154199	0.899289	0.312178	0.000479		0.15716	0.933975	0.316727	0.000343		0.162109	0.86335	0.326	0.000966		0.173516	0.815059	0.359	0.00523		0.308152	0.753337	0.625	0.041		0.211139	0.756761	0.43325	0.00552	AAL19611	putative cytoplasmic protein
STM0661	ybeK	Putative RBS for ybeK; RegulonDB:STMS1H000982	0.997351	0.103052	6.0266		0.0957697	0.899534	0.594642	0.00135		0.0859328	0.933985	0.533447	0.00154		0.100285	0.863279	0.604975	0.000947		0.0889083	0.813231	0.5455	0.00172		0.120644	0.750929	0.7295	0.019		0.097971	0.755326	0.61025	0.00366	AAL19612	putative purine nucleoside hydrolase
STM0662	gltL	ABC superfamily (atp_bind); similar to E. coli ATP-binding protein of glutamate/aspartate transport system (AAC73753.1); Blastp hit to AAC73753.1 (241 aa), 95% identity in aa 1 - 241; glutamate/aspartate transporter [Salmonella typhimurium LT2].	0.99999	0.0722809	3.15989		0.158953	0.899131	0.504619	0.00027		0.124523	0.933686	0.394708	0.000233		0.17719	0.863406	0.560939	0.000966		0.112731	0.813683	0.364	0.0025		0.111481	0.750912	0.3535	0.0149		0.118026	0.754784	0.376	0.000915	AAL19613	ABC superfamily (atp_bind), glutamate/aspartate transporter
STM0663	gltK	Putative RBS for gltK; RegulonDB:STMS1H000984	0.999949	0.0722696	1.23465		0.433391	0.901196	0.538642	0.00319		0.289834	0.935366	0.360032	0.00111		0.522003	0.863656	0.644949	0.0019		0.477515	0.817792	0.59875	0.0221		0.464769	0.750796	0.574	0.014		0.380579	0.75864	0.47675	0.0106	AAL19614	ABC superfamily (membrane), glutamate/aspartate transporter
STM0664	gltJ	ABC superfamily (membrane); similar to E. coli glutamate/aspartate transport system permease (AAC73755.1); Blastp hit to AAC73755.1 (246 aa), 94% identity in aa 1 - 246; glutamate/aspartate transporter [Salmonella typhimurium LT2].	0.999971	0.072274	0.818357		1.01002	0.902712	0.829497	0.914		0.607338	0.937759	0.499109	0.00769		1.16104	0.86968	0.955272	0.249		1.00695	0.817071	0.82975	0.96		0.945082	0.751176	0.7735	0.12		0.87278	0.764586	0.72325	0.464	AAL19615	ABC superfamily (membrane), glutamate/aspartate transporter
STM0665	gltI	ABC superfamily (bind_prot); similar to E. coli putative periplasmic binding transport protein (AAC73756.1); Blastp hit to AAC73756.1 (302 aa), 93% identity in aa 1 - 302; glutamate/aspartate transporter [Salmonella typhimurium LT2].	0.999432	0.0722706	3.52817		0.650562	0.904158	2.31394	0.0312		0.292382	0.93369	1.03238	0.000233		0.778366	0.865709	2.75431	0.0625		0.32423	0.815394	1.15425	0.00421		0.427947	0.750893	1.51	0.0165		0.435259	0.762326	1.57	0.028	AAL19616	ABC superfamily (bind_prot), glutamate/aspartate transporter
STM0666	lnt	copper homeostasis protein; inner membrane; similar to E. coli apolipoprotein N-acyltransferase, copper homeostasis protein, inner membrane (AAC73758.1); Blastp hit to AAC73758.1 (512 aa), 89% identity in aa 1 - 512; apolipoprotein N-acyltransferase [Salm	0.99952	0.0722663	1.41568		1.90911	0.909789	2.7226	0.00791		1.50142	0.942366	2.14038	0.0272		2.26864	0.865845	3.2177	0.00328		0.976306	0.819185	1.3875	0.824		1.11799	0.753128	1.585	0.265		1.05035	0.756218	1.49	0.528	AAL19617	apolipoprotein N-acyltransferase, copper homeostasis protein, inner membrane
STM0667	ybeX	similar to E. coli putative transport protein (AAC73759.1); Blastp hit to AAC73759.1 (292 aa), 97% identity in aa 1 - 292; putative CBS domain-containing protein [Salmonella typhimurium LT2].	0.999623	0.0722625	2.66997		0.905323	0.899925	2.41989	0.115		0.74811	0.935244	2.0015	0.0142		0.811922	0.864008	2.16946	0.0246		1.06983	0.815784	2.86	0.291		1.41909	0.751589	3.79	0.033		1.31607	0.762247	3.5425	0.112	AAL19618	putative CBS domain-containing protein
STM0668	ybeY	hypothetical protein in cutE-corC intergenic region. (SW:YBEY_SALTY); putative metal-dependent hydrolase [Salmonella typhimurium LT2].	0.998774	0.0726236	4.29892		0.478363	0.899906	2.06206	0.00166		0.382881	0.933826	1.64757	0.000477		0.411378	0.863355	1.76918	0.00166		0.715078	0.813498	3.0775	0.0102		0.946338	0.751623	4.07	0.502		0.892461	0.758221	3.855	0.36	AAL19619	putative metal-dependent hydrolase
STM0669	phoL	similar to E. coli putative ATP-binding protein in pho regulon (AAC73761.1); Blastp hit to AAC73761.1 (359 aa), 96% identity in aa 1 - 359; putative phosphate starvation-inducible protein, ATP-binding [Salmonella typhimurium LT2].	0.999879	0.0722626	6.02451		0.383431	0.899975	2.31931	0.00106		0.33625	0.93415	2.03122	0.000633		0.371169	0.863472	2.23803	0.00117		0.582892	0.814903	3.5175	0.00305		0.807462	0.75226	4.87	0.0876		0.720033	0.755516	4.345	0.0106	AAL19620	putative phosphate starvation-inducible protein, ATP-binding
STM0670	miaB	similar to E. coli orf, hypothetical protein (AAC73762.1); Blastp hit to AAC73762.1 (474 aa), 98% identity in aa 1 - 474; methylthiolation of isopentenylated A37 derivatives in rRNA [Salmonella typhimurium LT2].	0.999954	0.0722705	6.2931		0.415383	0.900429	2.6266	0.0017		0.304972	0.933902	1.92412	0.00051		0.375577	0.863547	2.36591	0.00126		0.487805	0.81321	3.075	0.00173		0.483784	0.750981	3.045	0.014		0.275541	0.754606	1.735	0.000252	AAL19621	methylthiolation of isopentenylated A37 derivatives in rRNA
STM0671	ubiF	similar to E. coli orf, hypothetical protein (AAC73763.1); Blastp hit to AAC73763.1 (391 aa), 85% identity in aa 1 - 391; putative monooxygenase [Salmonella typhimurium LT2].	0.999003	0.0725757	0.651037		1.4725	0.899873	0.959462	0.00282		1.48149	0.940193	0.966858	0.00908		1.23727	0.866062	0.807379	0.0775		1.80804	0.827854	1.195	0.0368		1.82003	0.751271	1.185	0.0259		1.88776	0.762378	1.2375	0.0133	AAL19622	putative monooxygenase
STM0672	STM0672	putative inner membrane protein [Salmonella typhimurium LT2].	0.999954	0.0723301	0.3465		1.07626	0.916187	0.379386	0.701		1.76657	0.970823	0.625538	0.0491		1.17534	0.87122	0.410398	0.282		1.54453	0.826195	0.543	0.0726		2.56731	0.7833	0.908	0.079		1.40649	0.758507	0.48925	0.0298	AAL19623	putative inner membrane protein
STM0680	asnB	Putative RBS for asnB; RegulonDB:STMS1H000997	0.999093	0.0722917	1.81399		0.610964	0.899404	1.10944	0.00167		0.512108	0.935019	0.931236	0.00208		0.728877	0.864526	1.32443	0.0245		0.78347	0.823975	1.44	0.228		1.35522	0.752227	2.46	0.0649		1.53742	0.829615	2.975	0.325	AAL19624	asparagine synthetase B
STM0681	nagD	similar to E. coli N-acetylglucosamine metabolism (AAC73769.1); Blastp hit to AAC73769.1 (250 aa), 96% identity in aa 1 - 250; putative phosphatase in N-acetylglucosamine metabolism [Salmonella typhimurium LT2].	0.997072	0.10835	1.93632		0.487601	0.900457	0.947801	0.00351		0.5037	0.934153	0.975937	0.00128		0.483864	0.863607	0.937707	0.00509		0.501661	0.818842	0.98025	0.0162		0.820885	0.751385	1.59	0.187		0.779593	0.75473	1.51	0.0244	AAL19625	putative phosphatase in N-acetylglucosamine metabolism
STM0682	nagC	similar to E. coli transcriptional repressor of nag (N-acetylglucosamine) operon (AAC73770.1); Blastp hit to AAC73770.1 (406 aa), 94% identity in aa 1 - 406; transcriptional repressor of nag (N-acetylglucosamine) operon (NagC/XylR family) [Salmonella typh	0.997455	0.101009	1.57342		0.63632	0.90481	1.0117	0.0388		0.839976	0.945188	1.33852	0.35		0.57696	0.863468	0.90815	0.0067		0.606313	0.818391	0.962	0.0338		0.861131	0.751032	1.355	0.231		0.863967	0.763332	1.375	0.443	AAL19626	transcriptional repressor of nag (N-acetylglucosamine) operon (NagC/XylR family)
STM0683	nagA	similar to E. coli N-acetylglucosamine-6-phosphate deacetylase (AAC73771.1); Blastp hit to AAC73771.1 (382 aa), 92% identity in aa 1 - 380; N-acetylglucosamine-6-phosphate deacetylase [Salmonella typhimurium LT2].	0.999638	0.072262	2.33554		0.59699	0.901229	1.40009	0.00695		0.642994	0.937581	1.51215	0.0225		0.55765	0.863602	1.30332	0.00285		0.480249	0.824325	1.1465	0.039		0.588538	0.751202	1.375	0.0236		0.690013	0.760779	1.6275	0.0746	AAL19627	N-acetylglucosamine-6-phosphate deacetylase
STM0684	nagB	similar to E. coli glucosamine-6-phosphate deaminase (AAC73772.1); Blastp hit to AAC73772.1 (266 aa), 95% identity in aa 1 - 266; glucosamine-6-phosphate deaminase [Salmonella typhimurium LT2].	0.999981	0.0723155	5.97083		0.18367	0.899198	1.10175	0.000312		0.194878	0.933899	1.16907	0.000487		0.230027	0.863584	1.37696	0.00135		0.153938	0.815103	0.9495	0.00586		0.262924	0.750756	1.57	0.00877		0.301346	0.755663	1.81	0.0023	AAL19628	glucosamine-6-phosphate deaminase
STM0685	nagE	similar to E. coli PTS system, N-acetylglucosamine-specific enzyme IIABC (AAC73773.1); Blastp hit to AAC73773.1 (648 aa), 92% identity in aa 1 - 647; Sugar Specific PTS family, n-acetylglucosamine-specific enzyme IIABC [Salmonella typhimurium LT2].	0.999483	0.072268	4.71837		0.231479	0.899289	1.09654	0.00038		0.209918	0.933893	0.994428	0.000496		0.221823	0.863286	1.04693	0.000728		0.216502	0.815013	1.04325	0.00494		0.296182	0.752154	1.405	0.0285		0.256982	0.756985	1.23325	0.00565	AAL19629	Sugar Specific PTS family, n-acetylglucosamine-specific enzyme IIABC
STM0686	glnS	Ortholog of E. coli glutamine tRNA synthetase (AAC73774.1); Blastp hit to AAC73774.1 (554 aa), 96% identity in aa 1 - 554	0.999998	0.0723003	4.99853		0.263043	0.899232	1.31782	0.000241		0.276267	0.933653	1.38201	0.000171		0.281185	0.863405	1.4069	0.000966		0.512485	0.826123	2.6225	0.052		0.982086	0.750776	4.91	0.523		0.818166	0.763143	4.1375	0.28	AAL19630	glutamine tRNA synthetase
STM0687	ybfM	similar to E. coli orf, hypothetical protein (AAC73775.1); Blastp hit to AAC73775.1 (468 aa), 91% identity in aa 1 - 468; putative outer membrane protein [Salmonella typhimurium LT2].	0.998912	0.0723051	1.28544		0.234765	0.898947	0.30194	0.000114		0.247258	0.934392	0.318111	0.000234		0.293106	0.865112	0.380369	0.00636		0.236405	0.816409	0.31175	0.00876		0.308412	0.759323	0.4105	0.0859		0.266443	0.757627	0.34925	0.00725	AAL19631	putative outer membrane protein
STM0688	ybfN	similar to E. coli orf, hypothetical protein (AAC73776.1); Blastp hit to AAC73776.1 (108 aa), 84% identity in aa 1 - 107; putative lipoprotein [Salmonella typhimurium LT2].	0.998477	0.0781111	0.724408		0.453712	0.899712	0.32944	0.00123		0.570669	0.941348	0.417905	0.0226		0.581641	0.867767	0.424673	0.0325		0.437814	0.826586	0.3295	0.0519		0.492915	0.751701	0.3575	0.0334		0.456883	0.760222	0.336	0.0207	AAL19632	putative lipoprotein
STM0689	citA	Putative RBS for citA; RegulonDB:STMS1H001006	0.996548	0.11768	0.25015		1.65762	0.9111	0.418526	0.0263		2.4316	0.974947	0.616157	0.00904		1.59856	0.874844	0.403577	0.0594		1.27751	0.814344	0.32025	0.0601		1.01139		0.253	0.946		1.29216	0.757761	0.32425	0.0731	AAL19633	citrate-proton symporter
STM0690	citB	Putative RBS for citB; RegulonDB:STMS1H001007	0.998093	0.0874179	0.113534		3.92665	0.906667	0.447608	0.000542		4.51563	1.02846	0.513221	0.000283		3.70208	0.874495	0.423179	0.00455		2.04348	0.814269	0.233667	0.0235		1.3971	0.75461	0.159	0.109		1.73214	0.778027	0.2	0.0589	AAL19634	citrate utilization protein b
STM0691	STM0691	putative periplasmic protein [Salmonella typhimurium LT2].	0.999767	0.07226	0.236326		2.80643	0.945147	0.687179	0.0172		3.08555	1.0125	0.752879	0.0142		2.40391	0.866325	0.569286	0.003		1.66907	0.835205	0.403	0.0837		1.18778	0.754846	0.282	0.275		1.22266	0.77625	0.295	0.407	AAL19635	putative periplasmic protein
STM0692	STM0692	similar to E. coli nitrogen assimilation control protein (AAC75050.1); Blastp hit to AAC75050.1 (305 aa), 32% identity in aa 1 - 301; putative LysR family transcriptional regulator [Salmonella typhimurium LT2].	0.999951	0.0722698	0.782701		2.01586	0.912607	1.59449	0.00949		2.25351	0.975388	1.80847	0.0238		1.45591	0.864362	1.1404	0.00533		1.40641	0.813834	1.1025	0.00852					1		1.23	0.756353	0.9645	0.0405	AAL19636	putative transcriptional regulator, LysR family
STM0693	fur	Putative -35_signal for fur; RegulonDB:STMLTH004694	0.999167	0.0725401	2.77001		1.51339	0.899269	4.1932	0.000934		1.69894	0.938488	4.72148	0.00517		1.35093	0.864099	3.7443	0.0125		1.21533	0.814416	3.3675	0.0129		1.27436	0.750866	3.53	0.0578		1.2262	0.76471	3.425	0.217	AAL19637	transcriptional repressor of iron-responsive genes (Fur family) (ferric uptake regulator)
STM0694	fldA	similar to E. coli flavodoxin 1 (AAC73778.1); Blastp hit to AAC73778.1 (176 aa), 97% identity in aa 1 - 176; flavodoxin 1 [Salmonella typhimurium LT2].	0.998714	0.072636	6.8777		0.728245	0.898909	5.00895	0.002		0.886795	0.934385	6.10412	0.0879		0.719821	0.863455	4.95212	0.0105		0.88736	0.815707	6.135	0.352		0.933605	0.753146	6.445	0.617		1.01883	0.759792	7.0475	0.884	AAL19638	flavodoxin 1
STM0695	ybfE	similar to E. coli orf, hypothetical protein (AAC73779.1); Blastp hit to AAC73779.1 (120 aa), 90% identity in aa 24 - 120; LexA regulated, putative SOS response [Salmonella typhimurium LT2].	0.969972	0.351214	1.27224		1.99531	0.899131	2.53898	0.0163		2.48954	0.945947	3.18961	0.0133		1.69069	0.867272	2.15804	0.0908		0.935374	0.877249	1.262	0.939		1.01084	0.763258	1.3	0.915		0.832249	0.757867	1.0625	0.501	AAL19639	LexA regulated, putative SOS response
STM0696	ybfF	similar to E. coli orf, hypothetical protein (AAC73780.1); Blastp hit to AAC73780.1 (254 aa), 89% identity in aa 1 - 254; putative enzyme [Salmonella typhimurium LT2].	0.996725	0.114607	2.04492		0.511242	0.900483	1.04898	0.00398		0.463731	0.93587	0.953944	0.00517		0.613426	0.863284	1.25447	0.00926		0.658099	0.813365	1.3475	0.0114		1.03164	0.750774	2.11	0.754		0.850031	0.792672	1.8225	0.666	AAL19640	putative enzyme
STM0697	seqA	inhibits open complex formation; mutation in gene alters cell membrane; similar to E. coli negative modulator of initiation of replication (AAC73781.1); Blastp hit to AAC73781.1 (181 aa), 87% identity in aa 1 - 181; negative modulator of initiation of rep	0.999377	0.0724929	9.84521		0.176393	0.899166	1.74368	0.000274		0.162756	0.933873	1.61301	0.000563		0.145254	0.86338	1.43376	0.00106		0.196082	0.81625	1.9875	0.00679		0.290481	0.750757	2.86	0.014		0.248128	0.756474	2.4725	0.00366	AAL19641	negative modulator of initiation of replication, inhibits open complex formation, mutation in gene alters cell membrane
STM0698	pgm	Ortholog of E. coli phosphoglucomutase (AAC73782.1); Blastp hit to AAC73782.1 (546 aa), 97% identity in aa 1 - 546	1	0.0722936	8.72357		0.2696	0.899493	2.36242	0.000542		0.253563	0.93879	2.29989	0.00913		0.242897	0.864035	2.13079	0.00284		0.537075	0.815077	4.715	0.011		1.02838	0.755079	9	0.792		0.691307	0.79266	6.3925	0.365	AAL19642	phosphoglucomutase
STM0699	STM0699	putative cytoplasmic protein [Salmonella typhimurium LT2].	0.999021	0.0722969	2.29284		0.176476	0.899077	0.405826	0.000224		0.178113	0.933771	0.408752	0.000171		0.19007	0.863725	0.438333	0.00241		0.211435	0.81356	0.48675	0.000996		0.173825	0.751136	0.4	0.0197		0.17728	0.754841	0.408	0.000751	AAL19643	putative cytoplasmic protein
STM0700	potE	similar to E. coli putrescine transport protein (AAC73786.1); Blastp hit to AAC73786.1 (439 aa), 94% identity in aa 1 - 439; APC family, putrescine/ornithine antiporter [Salmonella typhimurium LT2].	0.98116	0.276768	2.3082		0.18045	0.898936	0.416908	0.000855		0.160721	0.933849	0.371961	0.00105		0.17954	0.86355	0.416174	0.00554		0.192721	0.806195	0.449333	0.0119					1		0.165786	0.756666	0.395	0.0086	AAL19644	APC family, putrescine/ornithine antiporter
STM0701	speF	similar to E. coli ornithine decarboxylase isozyme, inducible (AAC73787.1); Blastp hit to AAC73787.1 (732 aa), 91% identity in aa 1 - 732; ornithine decarboxylase isozyme, inducible [Salmonella typhimurium LT2].	0.999347	0.0722752	6.01728		0.0385899	0.89894	0.23703	0.000374		0.0449458	0.933534	0.272984	0.000314		0.0624297	0.863675	0.393365	0.00625		0.0476673	0.812988	0.28875	0.000435		0.0365727	0.750881	0.2285	0.0276		0.0434745	0.754744	0.274	0.00266	AAL19645	ornithine decarboxylase isozyme, inducible
STM0702	kdpE	regulates kdp operon encoding a high-affinity K translocating ATPase (OmpR family); similar to E. coli regulator of kdp operon (transcriptional effector) (AAC73788.1); Blastp hit to AAC73788.1 (225 aa), 91% identity in aa 1 - 224; response regulator in tw	0.99979	0.0723873	2.7568		0.36418	0.90007	1.00842	0.00105		0.261141	0.935195	0.727617	0.00172		0.330986	0.864765	0.918457	0.00534		0.294484	0.813288	0.81475	0.00128		0.311658	0.750946	0.8595	0.014		0.29053	0.75511	0.80375	0.00122	AAL19646	response regulator in two-component regulatory system with KdpD, regulates kdp operon encoding a high-affinity K translocating ATPase (OmpR family)
STM0703	kdpD	regulates kdp operon (high-affinity potassium transport system); similar to E. coli sensor for high-affinity potassium transport system (AAC73789.1); Blastp hit to AAC73789.1 (894 aa), 89% identity in aa 1 - 894; sensory kinase in two-component regulatory	0.99257	0.172936	0.707044		0.94464	0.920738	0.685574	0.841		1.20397	0.969036	0.874632	0.474		0.866596	0.864855	0.61371	0.324		0.839299	0.833842	0.61175	0.576		0.857614	0.751315	0.6065	0.416		0.825834	0.782905	0.6055	0.58	AAL19647	sensory kinase in two-component regulatory system wtih KdpE, regulates kdp operon (high-affinity potassium transport system)
STM0704	kdpC	similar to E. coli high-affinity potassium transport system (AAC73790.1); Blastp hit to AAC73790.1 (190 aa), 77% identity in aa 1 - 188; P-type ATPase, high-affinity potassium transport system, C chain [Salmonella typhimurium LT2].	0.999766	0.0723943	0.24109		1.64721	0.904235	0.39865	0.00639		1.48661	0.987279	0.367937	0.141		1.223	0.975507	0.321393	0.684		1.83424	0.830185	0.45	0.0414		1.66846	0.76333	0.407	0.124		1.84494	0.771929	0.45125	0.0352	AAL19648	P-type ATPase, high-affinity potassium transport system, C chain
STM0705	kdpB	similar to E. coli ATPase of high-affinity potassium transport system, B chain (AAC73791.1); Blastp hit to AAC73791.1 (682 aa), 91% identity in aa 1 - 681; P-type ATPase, high-affinity potassium transport system, B chain [Salmonella typhimurium LT2].	0.990264	0.198165	0.217523		1.4493	0.92782	0.322912	0.169		1.45738	0.995914	0.326499	0.194		1.81793	0.871181	0.397547	0.0351		1.55791	0.820684	0.34175	0.0632		1.17687	0.763475	0.2595	0.558		1.30337	0.76562	0.2865	0.213	AAL19649	P-type ATPase, high-affinity potassium transport system, B chain
STM0706	kdpA	similar to E. coli ATPase of high-affinity potassium transport system, A chain (AAC73792.1); Blastp hit to AAC73792.1 (557 aa), 85% identity in aa 1 - 557; P-type ATPase, high-affinity potassium transport system, A chain [Salmonella typhimurium LT2].	0.994613	0.147124	0.162495		3.84593	0.901498	0.625514	0.000386		4.11542	1.02652	0.675911	0.00225		4.55733	0.866148	0.741754	0.00237		1.90902	0.825552	0.314	0.029		1.62906	0.767375	0.2675	0.156		1.81327	0.762388	0.2965	0.0192	AAL19650	P-type ATPase, high-affinity potassium transport system, A chain
STM0707	STM0707	Putative RBS for STM0707; RegulonDB:STMS1H001022								1					1					1					1					1					1	AAL19651	putative outer membrane protein
STM0708	ybfA	similar to E. coli orf, hypothetical protein (AAC73793.1); Blastp hit to AAC73793.1 (68 aa), 82% identity in aa 1 - 68; putative periplasmic protein [Salmonella typhimurium LT2].	0.991791	0.18184	0.733992		5.1981	1.95595	3.98912	0.0088		12.1801	2.04784	9.03383	0.000637		8.30486	0.864318	6.1001	0.0015		7.13066	1.69572	5.3425	0.00336		4.23151	0.757637	3.125	0.0378		11.2973	11.6988	10.66	0.0437	AAL19652	putative periplasmic protein
STM0709	phrB	deoxyribodipyrimidine photolyase. (SW:PHR_SALTY); deoxyribodipyrimidine photolyase (photoreactivation) [Salmonella typhimurium LT2].	0.999479	0.0724688	0.327664		3.5979	0.93541	1.20874	0.00578		8.10677	1.9279	2.71394	0.00138		4.40495	0.872613	1.45067	0.00264		1.74828	0.816413	0.57525	0.0091		1.88287	0.751008	0.617	0.0197		2.45347	0.757629	0.806	0.00195	AAL19653	deoxyribodipyrimidine photolyase (photoreactivation)
STM0710	ybgH	similar to E. coli putative transport protein (AAC73803.1); Blastp hit to AAC73803.1 (493 aa), 88% identity in aa 1 - 493; putative POT family transport protein [Salmonella typhimurium LT2].	0.998582	0.075367	0.237929		2.7369	0.909113	0.655214	0.00187		2.95776	0.961695	0.708343	0.00183		2.44524	0.86417	0.581997	0.00173		4.42752	1.02325	1.074	0.00523		5.92599	0.751269	1.41	0.014		4.29996	1.50256	1.0675	0.0155	AAL19654	putative POT family transport protein
STM0711	ybgI	Ortholog of E. coli orf, hypothetical protein (AAC73804.1); Blastp hit to AAC73804.1 (247 aa), 97% identity in aa 1 - 247	0.999455	0.0722694	4.82439		0.480985	0.907554	2.37	0.026		0.16088	0.933968	0.78316	0.000772		0.575109	0.86509	2.78434	0.0124		0.462673	0.814267	2.2425	0.00472		0.607977	0.75149	2.935	0.0311		0.563826	0.763733	2.77	0.0546	AAL19655	putative cytoplasmic protein
STM0712	ybgJ	similar to E. coli putative carboxylase (AAC73805.1); Blastp hit to AAC73805.1 (218 aa), 86% identity in aa 1 - 218; putative carboxylase [Salmonella typhimurium LT2].	0.998778	0.0723157	2.65274		0.65791	0.902672	1.75649	0.0248		0.385123	0.935432	1.02798	0.00244		0.634023	0.86328	1.68202	0.0042		0.914177	0.850625	2.5475	0.81		0.861339	0.753491	2.295	0.354		0.831843	0.789276	2.32	0.643	AAL19656	putative carboxylase
STM0713	ybgK	similar to E. coli putative carboxylase (AAC73806.1); Blastp hit to AAC73806.1 (310 aa), 84% identity in aa 1 - 310; putative carboxylase [Salmonella typhimurium LT2].	0.995977	0.127064	1.69952		1.02825	0.900469	1.75056	0.725		0.531427	0.938474	0.911829	0.016		1.05671	0.866891	1.80219	0.635		1.20554	0.84392	2.12	0.537		1.12948	0.75079	1.92	0.362		1.26766	0.783651	2.215	0.407	AAL19657	putative carboxylase
STM0714	ybgL	Ortholog of E. coli putative lactam utilization protein (AAC73807.1); Blastp hit to AAC73807.1 (244 aa), 80% identity in aa 1 - 244	0.999159	0.0725419	0.740406		1.86756	0.933128	1.42291	0.0514		2.24275	0.978341	1.70161	0.0249		1.47906	0.868177	1.09977	0.0339		1.68432	0.956942	1.38025	0.334		1.49912	0.751119	1.11	0.033		1.33411	0.789474	1.02025	0.347	AAL19658	putative lactam utilization protein
STM0715	STM0715	hypothetical protein; putative cytoplasmic protein [Salmonella typhimurium LT2].	0.98513	0.245449	0.303894		1.93178	0.912105	0.591986	0.0208		2.20255	0.952781	0.671134	0.00681		1.75755	0.864614	0.534674	0.0367		1.7365	0.823844	0.5335	0.0527		1.15826	0.751315	0.352	0.503		0.938203	0.784226	0.295333	0.903	AAL19659	putative cytoplasmic protein
STM0716	STM0716	Paralog of E. coli recombinase involved in phase variation; regulator for fimA (AAC77268.1); Blastp hit to AAC77268.1 (200 aa), 60% identity in aa 9 - 192	0.999396	0.0724885	0.462719		2.7014	0.899292	1.25024	0.000112		3.13017	0.942751	1.45172	0.00054		2.62265	0.865253	1.21492	0.00178		2.05207	0.818832	0.956	0.0087		1.31932	0.750895	0.6105	0.0424		1.87471	0.778728	0.88275	0.0419	AAL19660	putative phage integrase
STM0717	STM0717	hypothetical protein; putative inner membrane protein [Salmonella typhimurium LT2].	0.995548	0.133689	0.301123		0.913489	0.930281	0.28599	0.765		0.688135	0.964034	0.212183	0.175		0.631495	0.878159	0.194978	0.159		0.928225	0.839049	0.28925	0.824		0.964207	0.751218	0.2905	0.807		0.600991	0.759343	0.1825	0.0375	AAL19661	putative inner membrane protein
STM0718	STM0718	putative cytoplasmic protein [Salmonella typhimurium LT2].	0.999114	0.0722902	0.40209		0.441169	0.899908	0.177872	0.00117		0.490275	0.941896	0.197281	0.000642		0.485828	0.871645	0.199123	0.0413		0.602481	0.822627	0.2475	0.0845		0.784697	0.761205	0.319	0.312		0.620048	0.761243	0.25225	0.0509	AAL19662	putative cytoplasmic protein
STM0719	STM0719	similar to E. coli UDP-galactopyranose mutase (AAC75097.1); Blastp hit to AAC75097.1 (367 aa), 39% identity in aa 5 - 366; putative UDP-galactopyranose mutase [Salmonella typhimurium LT2].	0.994909	0.143009	0.068541		2.0558	0.940046	0.143871	0.0305		2.35811	1.22386	0.162788	0.00531		2.6122	0.870662	0.179527	0.00633		1.88818	0.843645	0.13275	0.0637		2.66658	1.32888	0.193	0.151		1.26058	0.817483	0.091325	0.556	AAL19663	putative UDP-galactopyranose mutase
STM0720	STM0720	putative glycosyl transferase [Salmonella typhimurium LT2].	0.995447	0.135207	0.0499473		1.93965	0.92375	0.0978446	0.0143		3.07236	1.46457	0.155045	0.00363		2.34193	0.869232	0.117051	0.00486		1.59145	0.877234	0.08355	0.235		1.99179	0.769239	0.0999	0.0675		1.18063	0.857068	0.06465	0.74	AAL19664	putative glycosyl transferase
STM0721	STM0721	Paralog of E. coli putative colanic acid biosynthesis glycosyl transferase (AAC75105.1); Blastp hit to AAC75105.1 (406 aa), 25% identity in aa 199 - 399	0.999867	0.0723635	0.0558192		1.34033	0.91191	0.0751133	0.0318		2.27094	1.34092	0.127916	0.00555		1.98569	0.899616	0.113466	0.056		1.55721	0.873047	0.091425	0.246		1.74373	0.830431	0.10235	0.277		1.03418	0.87385	0.065025	0.956	AAL19665	putative glycosyl transferase
STM0722	STM0722	putative ABC transporter permease protein [Salmonella typhimurium LT2].	0.995132	0.139823	0.056789		1.90398	0.933012	0.110187	0.0333		2.96276	1.36116	0.169747	0.00346		2.38573	0.880088	0.136587	0.015		2.49858	1.03188	0.15075	0.0716		3.4641	0.767038	0.1975	0.0342		2.01293	0.81358	0.11975	0.1	AAL19666	putative ABC transporter permease protein
STM0723	STM0723	similar to E. coli ATP-binding component of putrescine transport system (AAC73942.1); Blastp hit to AAC73942.1 (404 aa), 28% identity in aa 61 - 259; putative ABC-type polysaccharide/polyol phosphate transport system, ATPase component [Salmonella typhimur	0.997819	0.0934861	0.148739		0.510394	0.903379	0.0764934	0.00916		0.817176	1.01035	0.124522	0.399		0.914341	0.887782	0.139673	0.737		0.898821	0.824752	0.13575	0.606		0.931594	0.753907	0.139	0.621		0.54296	0.823872	0.092375	0.337	AAL19667	putative ABC-type polysaccharide/polyol phosphate transport system, ATPase component
STM0724	STM0724	Putative RBS for STM0724; RegulonDB:STMS1H001036	0.998955	0.0723019	0.933511		0.364414		0.340185	0.0682		0.411032	0.944686	0.395612	0.0224		0.619886	0.863278	0.57867	0.00311		0.972174	0.806021	0.9185	0.908					1		0.858051		0.801	0.391	AAL19668	putative glycosyltransferase, cell wall biogenesis
STM0725	STM0725	Putative RBS for STM0725; RegulonDB:STMS1H001037	0.996206	0.12339	0.124324		1.09253	0.914649	0.137503	0.607		1.59248	1.06012	0.201183	0.0671		1.23998	0.868963	0.154781	0.156		1.12492	0.836055	0.145	0.718		1.26407	0.997143	0.17655	0.719		0.494495	0.799616	0.067675	0.224	AAL19669	putative glycosyltransferase, cell wall biogenesis
STM0726	STM0726	putative glycosyl transferase [Salmonella typhimurium LT2].	0.999951	0.0722699	0.159814		0.604847	0.900987	0.0968758	0.00271		1.05918	0.988833	0.169905	0.532		0.703837	0.864565	0.112632	0.0108		0.747025	0.820843	0.12075	0.145		0.840899	0.779901	0.1385	0.604		0.527616	0.768066	0.08665	0.0671	AAL19670	putative glycosyl transferase
STM0727	STM0727	hypothetical protein; putative cytoplasmic protein [Salmonella typhimurium LT2].	0.998955	0.0723019	0.630285		0.776076	0.913874	0.498499	0.259		0.837041	0.970836	0.549042	0.56		0.832929	0.865031	0.526199	0.106		1.08676	0.822154	0.69325	0.638		0.602599	0.767503	0.392	0.24		0.598481	0.772157	0.3885	0.122	AAL19671	putative cytoplasmic protein
STM0728	nei	removes oxidized pyrimidines; may also remove oxidized purines in absence of MutY and Fpg; similar to E. coli endonuclease VIII and DNA N-glycosylase with an AP lyase activity (AAC73808.1); Blastp hit to AAC73808.1 (263 aa), 88% identity in aa 1 - 262; en	0.999954	0.0723301	1.27088		0.765844	0.8994	0.97391	0.00292		0.857118	0.935277	1.09075	0.0403		0.726112	0.864493	0.924245	0.0159		0.945671	0.8209	1.21575	0.747		1.08973	0.751083	1.385	0.0581		0.844993	0.77389	1.1005	0.517	AAL19672	endonuclease VIII removing oxidized pyrimidines may also remove oxidized purines in absence of MutY and Fpg
STM0729	abrB	similar to E. coli putative transport protein (AAC73809.1); Blastp hit to AAC73809.1 (363 aa), 80% identity in aa 16 - 361; putative transport protein [Salmonella typhimurium LT2].	0.999027	0.0725706	0.525116		1.07547	0.903691	0.567064	0.471		1.13227	0.941978	0.596442	0.199		1.09726	0.864673	0.576871	0.224		1.10964	0.815012	0.58475	0.318		0.997552	0.752844	0.5245	0.987		1.01262	0.764016	0.53725	0.942	AAL19673	putative transport protein
STM0730	gltA	citrate synthase. (SW:CISY_SALTY); citrate synthase [Salmonella typhimurium LT2].	0.996667	0.115626	43.9201		0.143393	0.899349	6.3648	0.000699		0.114069	0.933778	5.06498	0.000742		0.129983	0.863276	5.71151	0.000987		0.146153	0.813091	6.4475	0.000879		0.115364	0.750798	5.07	0.0161		0.130961	0.754519	5.7525	0.000252	AAL19674	citrate synthase
STM0731	STM0731	hypothetical protein; putative inner membrane protein [Salmonella typhimurium LT2].	0.997272	0.104587	28.1924		0.201734	0.899707	5.7419	0.00099		0.188622	0.935212	5.4375	0.00295		0.132199	0.863426	3.74314	0.00161		0.192276	0.81365	5.45	0.00128		0.139837	0.75082	3.945	0.0164		0.169946	0.757093	4.95	0.00689	AAL19675	putative inner membrane protein
STM0732	sdhC	similar to E. coli succinate dehydrogenase, cytochrome b556 (AAC73815.1); Blastp hit to AAC73815.1 (129 aa), 92% identity in aa 1 - 129; succinate dehydrogenase, cytochrome b556 [Salmonella typhimurium LT2].	0.999834	0.0722609	17.1713		0.189494	0.899746	3.29158	0.00103		0.102437	0.933669	1.77547	0.0005		0.235777	0.864312	4.0826	0.00407		0.103193	0.814178	1.84	0.00402		0.091968	0.750759	1.58	0.012		0.0689982	0.754548	1.1875	0.000252	AAL19676	succinate dehydrogenase, cytochrome b556
STM0733	sdhD	Ortholog of E. coli succinate dehydrogenase, hydrophobic subunit (AAC73816.1); Blastp hit to AAC73816.1 (115 aa), 94% identity in aa 1 - 115	0.99812	0.0867941	16.9967		0.0995218	0.898888	1.69289	7.81e-05		0.0437637	0.93355	0.759486	0.00061		0.119072	0.86333	2.02766	0.00101		0.10449	0.813542	1.805	0.00174		0.105392	0.750844	1.795	0.0153		0.0723808	0.754537	1.2325	0.000252	AAL19677	succinate dehydrogenase, hydrophobic subunit
STM0734	sdhA	similar to E. coli succinate dehydrogenase, flavoprotein subunit (AAC73817.1); Blastp hit to AAC73817.1 (588 aa), 97% identity in aa 1 - 588; succinate dehydrogenase, flavoprotein subunit [Salmonella typhimurium LT2].	0.997192	0.106108	32.5614		0.0480727	0.898914	1.57898	0.000204		0.0274722	0.933481	0.906438	0.000337		0.0567403	0.863262	1.84838	0.000728		0.0745935	0.814117	2.6525	0.00876		0.0733336	0.750784	2.395	0.0161		0.0442807	0.754621	1.4725	0.00119	AAL19678	succinate dehydrogenase, flavoprotein subunit
STM0735	sdhB	Ortholog of E. coli succinate dehydrogenase, iron sulfur protein (AAC73818.1); Blastp hit to AAC73818.1 (238 aa), 96% identity in aa 1 - 238	0.999494	0.0722675	36.4971		0.0324799	0.898903	1.20182	0.000232		0.0211525	0.933468	0.78035	0.000247		0.0408473	0.863261	1.49109	0.000491		0.036288	0.812976	1.3275	0.000196		0.0401399	0.750756	1.465	0.00877		0.0255037	0.754518	0.931	3.16e-05	AAL19679	succinate dehydrogenase, Fe-S protein
STM0736	sucA	similar to E. coli 2-oxoglutarate dehydrogenase (decarboxylase component) (AAC73820.1); Blastp hit to AAC73820.1 (933 aa), 94% identity in aa 1 - 933; 2-oxoglutarate dehydrogenase decarboxylase component [Salmonella typhimurium LT2].								1					1					1					1					1					1	AAL19680	2-oxoglutarate dehydrogenase (decarboxylase component)
STM0737	sucB	similar to E. coli 2-oxoglutarate dehydrogenase (dihydrolipoyltranssuccinase E2 component) (AAC73821.1); Blastp hit to AAC73821.1 (405 aa), 96% identity in aa 1 - 405; 2-oxoglutarate dehydrogenase (dihydrolipoyltranssuccinase E2 component) [Salmonella typ	0.992686	0.171575	36.881		0.0277559	0.898873	1.02555	0.000103		0.0172532	0.93346	0.639036	0.000175		0.0411141	0.863278	1.52338	0.00117		0.0561929	0.813038	2.085	0.000633		0.0957133	0.750757	3.53	0.019		0.0975733	0.754727	3.6325	0.00125	AAL19681	2-oxoglutarate dehydrogenase (dihydrolipoyltranssuccinase E2 component)
STM0738	sucC	similar to E. coli succinyl-CoA synthetase, beta subunit (AAC73822.1); Blastp hit to AAC73822.1 (388 aa), 98% identity in aa 1 - 388; succinyl-CoA synthetase, beta subunit [Salmonella typhimurium LT2].	0.994516	0.148446	100.583		0.0193836	0.898872	1.95665	0.000101		0.01	0.933457	0.911509	8.43e-05		0.024882	0.863264	2.50985	0.000891		0.0236417	0.812967	2.3825	0.000221		0.0348083	0.750761	3.505	0.014		0.0393549	0.754592	4.035	0.0011	AAL19682	succinyl-CoA synthetase, beta subunit
STM0739	sucD	similar to E. coli succinyl-CoA synthetase, alpha subunit (AAC73823.1); Blastp hit to AAC73823.1 (289 aa), 95% identity in aa 1 - 289; succinyl-CoA synthetase, alpha subunit [Salmonella typhimurium LT2].	0.99998	0.0723162	35.0913		0.050746	0.898871	1.78121	1.44e-05		0.0466501	0.93378	1.73557	0.00177		0.0760097	0.863324	2.68076	0.00104		0.0453699	0.812971	1.5925	1.44e-05		0.0611261	0.750756	2.145	0.00738		0.0600467	0.754539	2.1125	0.000252	AAL19683	succinyl-CoA synthetase, alpha subunit
STM0740	cydA	Ortholog of E. coli cytochrome d terminal oxidase, polypeptide subunit I (AAC73827.1); Blastp hit to AAC73827.1 (523 aa), 96% identity in aa 2 - 523	0.993794	0.157974	37.7024		0.0726838	0.898925	2.75316	0.000222		0.0828579	0.933567	3.14933	0.00051		0.11825	0.863302	4.46532	0.00141		0.223374	0.814291	8.4875	0.00253		0.468123	0.75086	17.65	0.0497		0.219312	0.757741	8.5075	0.0091	AAL19684	cytochrome d terminal oxidase, polypeptide subunit I
STM0741	cydB	similar to E. coli cytochrome d terminal oxidase polypeptide subunit II (AAC73828.1); Blastp hit to AAC73828.1 (379 aa), 92% identity in aa 1 - 379; cytochrome d terminal oxidase polypeptide subunit II [Salmonella typhimurium LT2].	0.979327	0.290161	7.83393		0.473534	0.900724	3.7269	0.0154		0.386537	0.935297	3.04996	0.0101		0.760174	0.865849	5.97605	0.271		1.79957	0.820852	14.225	0.0487		2.53908	0.752094	19.9	0.08		1.32993	0.78635	10.735	0.367	AAL19685	cytochrome d terminal oxidase polypeptide subunit II
STM0742	ybgT	Putative RBS for ybgT; RegulonDB:STMS1H001052	0.791037	1.04772	2.37722		0.123602	0.898987	0.294745	0.0227		0.158225	0.933881	0.37743	0.0348		0.22356	0.863512	0.532584	0.126		1.99907	0.807092	4.75333	0.245		1.8467		4.39	0.661		1.45567	0.754282	3.46333	0.421	AAL19686	putative outer membrane lipoprotein
STM0743	ybgE	similar to E. coli orf, hypothetical protein (AAC73829.1); Blastp hit to AAC73829.1 (97 aa), 89% identity in aa 8 - 96; putative inner membrane lipoprotein [Salmonella typhimurium LT2].	0.993948	0.155993	2.9355		0.320004	0.899654	0.94289	0.00137		0.326749	0.933943	0.960852	0.00107		0.417858	0.863544	1.22753	0.00613		0.911185	0.814832	2.6825	0.486		1.00323	0.75083	2.945	0.951		0.721387	0.755888	2.1225	0.0493	AAL19687	putative inner membrane lipoprotein
STM0744	ybgC	Putative RBS for tolQ; RegulonDB:STMS1H001055	0.997829	0.0932788	2.08793		0.657535	0.904102	1.38383	0.0376		0.631131	0.941105	1.3352	0.0506		0.616171	0.865339	1.29073	0.021		0.754854	0.835889	1.615	0.298		0.778191	0.751094	1.625	0.107		0.739758	0.762593	1.56	0.133	AAL19688	putative esterase
STM0745	tolQ	required for outer membrane integrity, uptake of group A colicins, and translocation of phage DNA to cytoplasm; similar to E. coli inner membrane protein, membrane-spanning, maintains integrity of cell envelope; tolerance to group A colicins (AAC73831.1);	0.990218	0.198637	1.94696		0.781615	0.904953	1.53319	0.193		0.806111	0.938805	1.58005	0.234		0.899721	0.863894	1.75309	0.489		1.40154	0.814483	2.73	0.04		1.4008	0.752946	2.735	0.212		1.41839	0.761436	2.78	0.0935	AAL19689	tol protein, membrane-spanning inner membrane proteins, required for outer membrane integrity, uptake of group A colicins, and translocation of phage DNA to cytoplasm
STM0746	tolR	uptake of group A colicins (TonB independent), and translocation of phage DNA to cytoplasm; similar to E. coli putative inner membrane protein, involved in the tonB-independent uptake of group A colicins (AAC73832.1); Blastp hit to AAC73832.1 (142 aa), 85	0.999274	0.0722796	3.22177		0.371663	0.902739	1.21516	0.00608		0.436714	0.937843	1.42381	0.0082		0.344436	0.863551	1.11117	0.00171		0.708197	0.813291	2.2825	0.00328		0.788166	0.750795	2.54	0.0667		0.654649	0.758747	2.125	0.0406	AAL19690	tol protein, role in outer membrane integrity, uptake of group A colicins (TonB independent), and translocation of phage DNA to cytoplasm
STM0747	tolA	similar to E. coli membrane spanning protein, required for outer membrane integrity (AAC73833.1); Blastp hit to AAC73833.1 (421 aa), 70% identity in aa 1 - 420; tol protein, membrane spanning protein [Salmonella typhimurium LT2].	0.935213	0.525022	2.05451		0.802156	0.907882	1.66656	0.626		0.79835	1.05083	1.90472	0.817		1.17391	0.866725	2.42009	0.523		1.66939	0.818353	3.4375	0.114		1.41878	0.751057	2.915	0.434		1.49073	0.75679	3.0675	0.176	AAL19691	tol protein, membrane spanning protein
STM0748	tolB	uptake of group A colicins, and translocation of phage DNA to cytoplasm, may be part of multiprotein peptidoglycan recycling complex (Two domains); similar to E. coli periplasmic protein involved in the tonb-independent uptake of group A colicins (AAC7383	0.99761	0.0978749	5.50422		0.811071	0.921727	4.58308	0.427		0.688783	0.939919	3.82987	0.0694		0.80455	0.863788	4.43193	0.0599		1.56487	0.817332	8.6575	0.0256		1.54218	0.750771	8.49	0.0565		1.62879	0.767132	9.065	0.0486	AAL19692	tol protein required for outer membrane integrity, uptake of group A colicins, and translocation of phage DNA to cytoplasm, may be part of multiprotein peptidoglycan recycling complex (Two domains)
STM0749	pal	uptake of group A colicins, and translocation of phage DNA to cytoplasm; similar to E. coli peptidoglycan-associated lipoprotein (AAC73835.1); Blastp hit to AAC73835.1 (173 aa), 97% identity in aa 1 - 173; tol protein required for outer membrane integrity	0.999579	0.072264	43.7712		0.258684	0.899464	11.372	0.000501		0.200518	0.934026	8.83238	0.000673		0.275639	0.863353	12.0734	0.000966		0.303218	0.81856	13.575	0.0107		0.398584	0.750761	17.45	0.015		0.437038	0.756628	19.225	0.00446	AAL19693	tol protein required for outer membrane integrity, uptake of group A colicins, and translocation of phage DNA to cytoplasm
STM0750	ybgF	similar to E. coli orf, hypothetical protein (AAC73836.1); Blastp hit to AAC73836.1 (263 aa), 90% identity in aa 1 - 263; putative periplasmic protein [Salmonella typhimurium LT2].	0.999583	0.0722638	10.7261		0.303763	0.899256	3.26509	0.000312		0.252403	0.933703	2.71179	0.000308		0.24277	0.864036	2.62071	0.00332		0.380582	0.81449	4.095	0.00189		0.537925	0.750866	5.77	0.0179		0.475365	0.754771	5.1025	0.000867	AAL19694	putative periplasmic protein
STM0756	nadA	quinolinate synthetase A. (SW:NADA_SALTY); quinolinate synthetase, A protein [Salmonella typhimurium LT2].	0.99999	0.0722814	0.36773		1.19296	0.90037	0.439178	0.0215		1.35807	0.948255	0.501729	0.0348		0.904445	0.868763	0.334766	0.443		1.59716	0.814231	0.588	0.00268		2.03822	0.751278	0.75	0.0189		2.0161	0.758237	0.743	0.00238	AAL19695	quinolinate synthetase, A protein
STM0757	pnuC	PNUC protein. (SW:PNUC_SALTY); NMN family, nucleoside/purine/pyrimidine transporter [Salmonella typhimurium LT2].	0.99997	0.0722739	0.357665		1.18404	0.925689	0.43232	0.451		1.24629	0.957347	0.450332	0.186		1.36066	0.912518	0.507579	0.365		1.46807	0.817401	0.52725	0.0228		1.87259	0.752043	0.67	0.0172		2.05726	0.77361	0.747	0.0244	AAL19696	NMN family, nucleoside/purine/pyrimidine transporter
STM0758	ybgR	Putative RBS for ybgR; RegulonDB:STMS1H001064	0.998043	0.0885556	0.3682		1.07151	0.902548	0.395967	0.479		1.22932	0.958187	0.459861	0.292		0.911685	0.865692	0.336497	0.376		1.40777	0.827504	0.52625	0.144		1.58336	0.751178	0.583	0.0447		1.74664	0.761686	0.64725	0.0184	AAL19697	putative CDF family transport protein
STM0759	ybgS	similar to E. coli putative homeobox protein (AAC73840.1); Blastp hit to AAC73840.1 (126 aa), 78% identity in aa 1 - 126; putative homeobox protein [Salmonella typhimurium LT2].	0.988468	0.215837	0.909659		1.28589	0.907689	1.1774	0.159		0.810891	0.941783	0.743647	0.289		1.08621	0.870615	0.994445	0.621		0.551259	0.813817	0.5025	0.0168		0.50444	0.751123	0.459	0.086		0.560063	0.756321	0.5115	0.0255	AAL19698	putative homeobox protein
STM0760	aroG	similar to E. coli 3-deoxy-D-arabinoheptulosonate-7-phosphate synthase (DAHP synthetase, phenylalanine repressible) (AAC73841.1); Blastp hit to AAC73841.1 (350 aa), 94% identity in aa 1 - 350; 3-deoxy-D-arabinoheptulosonate-7-phosphate synthase (DAHP synt	0.999967	0.0722731	1.90475		0.840385	0.905957	1.61335	0.228		0.505229	0.934286	0.963421	0.000668		1.15807	0.864002	2.20761	0.0438		0.915546	0.815857	1.75	0.371		1.54608	0.75078	2.945	0.0138		1.55377	0.794441	3.0625	0.189	AAL19699	3-deoxy-D-arabinoheptulosonate-7-phosphate synthase (DAHP synthetase, phenylalanine repressible)
STM0761	STM0761	similar to E. coli fumarase B= fumarate hydratase Class I; anaerobic isozyme (AAC77083.1); Blastp hit to AAC77083.1 (548 aa), 36% identity in aa 361 - 541; fumarate hydratase Class I anaerobic [Salmonella typhimurium LT2].	0.999565	0.0722645	0.286293		1.79985	0.90141	0.516138	0.00138		2.45334	0.952009	0.703743	0.000744		2.07748	0.866048	0.595938	0.00409		1.1923	0.848992	0.3505	0.507		1.10534	0.751092	0.3165	0.144		1.47107	0.766845	0.425	0.0616	AAL19700	fumarate hydratase Class I anaerobic
STM0762	STM0762	similar to E. coli L-tartrate dehydratase, subunit A (AAC76097.1); Blastp hit to AAC76097.1 (303 aa), 29% identity in aa 29 - 287; fumarate hydratase, alpha subunit [Salmonella typhimurium LT2].								1					1					1					1					1					1	AAL19701	fumarate hydratase, alpha subunit
STM0763	STM0763	similar to E. coli cyn operon positive regulator (AAC73441.1); Blastp hit to AAC73441.1 (299 aa), 25% identity in aa 16 - 288; transcriptional regulator, lysR family [Salmonella typhimurium LT2].	0.999435	0.0722704	0.339273		0.399788	0.899327	0.13575	0.000251		0.630063	0.950645	0.215493	0.0263		0.509578	0.864135	0.173228	0.00494		0.822689	0.83902	0.29	0.542		0.743834	0.763447	0.256	0.282		0.698933	0.760817	0.2395	0.0781	AAL19702	transcriptional regulator, lysR family
STM0764	STM0764	similar to E. coli putative transcriptional regulator LYSR-type (AAC77283.1); Blastp hit to AAC77283.1 (303 aa), 30% identity in aa 9 - 300; transcriptional regulator, lysR family [Salmonella typhimurium LT2].	0.999941	0.0723359	0.438196		0.217499	0.899151	0.0954665	0.000142		0.355527	0.944225	0.158539	0.00793		0.31586	0.864229	0.139017	0.00335		0.685482	0.854299	0.32	0.428		0.415339		0.182	0.0382		0.475391	0.762051	0.214	0.139	AAL19703	transcriptional regulator, lysR family
STM0765	STM0765	similar to E. coli putative transport protein (AAC75352.1); Blastp hit to AAC75352.1 (610 aa), 31% identity in aa 9 - 193, 27% identity in aa 413 - 610, 27% identity in aa 425 - 594, 24% identity in aa 6 - 196; putative cation transporter [Salmonella typh	0.999617	0.0722626	0.0303634		2.46838	0.928084	0.0751092	0.000619		4.13136	1.86411	0.125827	0.000448		3.2284	0.877284	0.0981008	0.00103		3.00801	0.865285	0.09315	0.011		3.30554	1.17133	0.10335	0.0739		2.37462	0.948009	0.076175	0.0756	AAL19704	putative cation transporter
STM0766	dcoC	S. typhimurium sodium ion pump oxaloacetate decarboxylase subunit gamma (gi|321934)								1					1					1					1					1					1	AAL19705	Oxalacetate decarboxylase: gamma chain
STM0768	dcoB	oxaloacetate decarboxylase beta chain. (SW:DCOB_SALTY); oxalacetate decarboxylase: beta chain [Salmonella typhimurium LT2].								1					1					1					1					1					1	AAL19706	Oxalacetate decarboxylase: beta chain
STM0769	STM0769	putative cytoplasmic protein [Salmonella typhimurium LT2].	0.972221	0.337453	0.150103		1.93064	0.908936	0.29175	0.0283		2.14559	1.00019	0.323085	0.0153		1.90916	0.866635	0.287199	0.0533		2.81483	0.898869	0.438	0.0401		2.44961	0.76492	0.3705	0.117		2.30815	0.759584	0.34775	0.0188	AAL19707	putative cytoplasmic protein
STM0770	STM0770	similar to E. coli ferric enterobactin (enterochelin) transport (AAC73691.1); Blastp hit to AAC73691.1 (334 aa), 37% identity in aa 9 - 332; putative ABC transport protein [Salmonella typhimurium LT2].	0.998006	0.0893813	0.24235		1.99587	0.901225	0.484322	0.00117		2.14321	0.96673	0.523972	0.00755		2.01344	0.86876	0.489937	0.0107		1.73883	0.814183	0.4215	0.00205		1.27294	0.751414	0.3085	0.101		1.64331	0.79551	0.41075	0.138	AAL19708	putative ABC transport protein
STM0771	STM0771	similar to E. coli ATP-binding component of ferric enterobactin transport (AAC73689.1); Blastp hit to AAC73689.1 (271 aa), 34% identity in aa 8 - 244; putative ABC-type cobalamin/Fe3+-siderophores transport system, ATPase component [Salmonella typhimurium	0.99877	0.0723164	0.458736		3.50355	1.16069	1.677	0.0128		2.94314	1.00877	1.40647	0.0221		2.53659	0.877287	1.1747	0.0118		2.01397	0.818855	0.93	0.0093		1.61406	0.751371	0.7405	0.0345		2.97063	0.865664	1.405	0.0213	AAL19709	putative ABC-type cobalamin/Fe3+-siderophores transport system, ATPase component
STM0772	gpmA	Putative RBS for gpmA; RegulonDB:STMS1H001073	0.996477	0.11888	14.4239		0.824743	0.8995	11.9039	0.0506		0.495838	0.93437	7.1668	0.00263		0.829177	0.864564	11.9767	0.131		0.730777	0.815209	10.575	0.0492		1.6676	0.75222	24.1	0.0731		2.17493	0.759662	31.5	0.016	AAL19710	phosphoglyceromutase 1
STM0773	galM	similar to E. coli galactose-1-epimerase (mutarotase) (AAC73843.1); Blastp hit to AAC73843.1 (346 aa), 88% identity in aa 1 - 344; galactose-1-epimerase (mutarotase) [Salmonella typhimurium LT2].	0.996733	0.114479	1.79337		0.485018	0.905067	0.883467	0.0175		0.494042	0.939472	0.897718	0.0178		0.479454	0.86619	0.866458	0.0195		1.09675	0.831947	2.0125	0.707		1.82752	0.75119	3.28	0.0497		1.65603	0.778753	3.0325	0.0916	AAL19711	galactose-1-epimerase (mutarotase)
STM0774	galK	galactokinase. (SW:GAL1_SALTY); galactokinase [Salmonella typhimurium LT2].								1					1					1					1					1					1	AAL19712	galactokinase
STM0775	galT	galactose-1-phosphate uridylyltransferase. (SW:GAL7_SALTY); galactose-1-phosphate uridylyltransferase [Salmonella typhimurium LT2].	0.997893	0.0918862	8.82705		0.181035	0.899108	1.60384	0.000312		0.165551	0.933525	1.46236	0.000191		0.21577	0.863457	1.9084	0.00155		0.176007	0.814356	1.575	0.00248		0.2639	0.750858	2.33	0.019		0.217053	0.758041	1.9775	0.00936	AAL19713	galactose-1-phosphate uridylyltransferase
STM0776	galE	UDP-glucose 4-epimerase. (SW:GALE_SALTY); UDP-galactose 4-epimerase [Salmonella typhimurium LT2].	0.999977	0.072276	3.76333		0.19618	0.899269	0.742043	0.000365		0.204451	0.934328	0.775903	0.000909		0.247839	0.863472	0.933994	0.00101		0.279812	0.815142	1.0685	0.00504		0.520721	0.751636	1.965	0.0367		0.423419	0.785228	1.735	0.126	AAL19714	UDP-galactose 4-epimerase
STM0777	STM0777	Putative RBS for STM0777; RegulonDB:STMS1H001078								1					1					1					1					1					1	AAL19715	putative inner membrane protein
STM0778	modF	similar to E. coli ATP-binding component of molybdate transport system (AAC73847.1); Blastp hit to AAC73847.1 (490 aa), 31% identity in aa 1 - 211; putative ABC superfamily (atp_bind), molybdenum transporter [Salmonella typhimurium LT2].	0.996394	0.120291	1.22403		0.882814	0.917034	1.10382	0.591		1.10727	0.946078	1.36986	0.531		0.702464	0.890669	0.895511	0.325		1.11776	0.816722	1.375	0.399		0.947546	0.750779	1.16	0.665		1.12088	0.755028	1.3725	0.168	AAL19716	putative ABC superfamily (atp_bind), molybdenum transporter
STM0779	modE	similar to E. coli molybdate uptake regulatory protein (AAC73848.1); Blastp hit to AAC73848.1 (262 aa), 89% identity in aa 1 - 262; transcriptional repressor of modABCD operon (molybdate uptake) [Salmonella typhimurium LT2].	0.990966	0.190823	1.04073		1.5099	0.911014	1.58765	0.0631		1.50693	0.938343	1.57219	0.0255		1.26621	0.867177	1.32266	0.182		1.59492	0.823643	1.68	0.0714		1.3009	0.752452	1.355	0.246		1.56781	0.759945	1.64	0.0422	AAL19717	transcriptional repressor of modABCD operon (molybdate uptake)
STM0780	STM0780	similar to E. coli orf, hypothetical protein (AAC73849.1); Blastp hit to AAC73849.1 (49 aa), 91% identity in aa 1 - 48; putative outer membrane or exported [Salmonella typhimurium LT2].	0.998685	0.0726419	5.71441		0.294827	0.899127	1.68738	0.000287		0.3633	0.94459	2.16588	0.0265		0.310892	0.866241	1.80143	0.0103		0.177614	0.818263	1.07775	0.0154		0.114754	0.750759	0.656	0.0138		0.157486	0.76524	1.042	0.0431	AAL19718	putative outer membrane or exported
STM0781	modA	ABC superfamily (peri_perm); similar to E. coli molybdate-binding periplasmic protein; permease (AAC73850.1); Blastp hit to AAC73850.1 (257 aa), 86% identity in aa 1 - 257; molybdate transporter [Salmonella typhimurium LT2].	0.995077	0.14062	4.07282		0.891707	0.904133	3.64665	0.437		1.04972	0.953472	4.3627	0.812		1.06328	0.868167	4.35216	0.644		0.739376	0.813783	3.015	0.0364		0.600038	0.75084	2.445	0.0744		0.957153	0.75517	3.9	0.662	AAL19719	ABC superfamily (peri_perm), molybdate transporter
STM0782	modB	ABC superfamily (membrane); similar to E. coli molybdate transport permease protein (AAC73851.1); Blastp hit to AAC73851.1 (229 aa), 95% identity in aa 1 - 229; molybdate transporter [Salmonella typhimurium LT2].								1					1					1					1					1					1	AAL19720	ABC superfamily (membrane), molybdate transporter
STM0783	modC	ABC superfamily (atp_bind); similar to E. coli ATP-binding component of molybdate transport (AAC73852.1); Blastp hit to AAC73852.1 (352 aa), 91% identity in aa 1 - 352; molybdate transporter [Salmonella typhimurium LT2].	0.999046	0.072295	1.13742		0.969871	0.902758	1.10721	0.757		0.999293	0.963867	1.17216	0.999		0.981908	0.867709	1.12226	0.884		0.813032	0.81646	0.93125	0.181		0.724882	0.750895	0.8245	0.0448		0.9294	0.755106	1.0575	0.172	AAL19721	ABC superfamily (atp_bind), molybdate transporter
STM0784	ybhA	similar to E. coli putative phosphatase (AAC73853.1); Blastp hit to AAC73853.1 (272 aa), 84% identity in aa 1 - 272; putative hydrolase of the HAD superfamily [Salmonella typhimurium LT2].	0.999971	0.0722741	1.01386		0.692084	0.90325	0.70652	0.0327		0.751501	0.938997	0.766309	0.0548		0.70135	0.874718	0.722415	0.153		0.906501	0.815141	0.92175	0.283		0.939339	0.751228	0.9525	0.124		1.0445	0.757222	1.06225	0.631	AAL19722	putative hydrolase of the HAD superfamily
STM0785	ybhE	similar to E. coli putative isomerase (AAC73854.1); Blastp hit to AAC73854.1 (331 aa), 91% identity in aa 1 - 331; putative 3-carboxymuconate cyclase [Salmonella typhimurium LT2].	0.99566	0.131998	2.32163		0.611869	0.916729	1.46413	0.131		0.287326	0.937544	0.683515	0.00789		1.11316	0.870166	2.60035	0.471		1.23466	0.822667	2.8975	0.269		1.29615	0.75081	3.01	0.158		1.97077	0.785394	4.6925	0.0576	AAL19723	putative 3-carboxymuconate cyclase
STM0786	ybhC	similar to E. coli putative pectinesterase (AAC73859.1); Blastp hit to AAC73859.1 (427 aa), 86% identity in aa 1 - 427; putative pectinesterase [Salmonella typhimurium LT2].	0.99551	0.134273	5.21879		0.252239	0.899142	1.31934	0.000491		0.185612	0.933887	0.974348	0.000796		0.248591	0.863616	1.30108	0.00309		0.599325	0.831924	3.2525	0.169		0.779745	0.751347	4.075	0.204		0.511765	0.776625	2.8025	0.123	AAL19724	putative pectinesterase
STM0787	hutI	Putative RBS for hutI; RegulonDB:STMS1H001088	0.997736	0.0952432	1.33884		1.06982	0.90876	1.44516	0.639		0.897694	0.936713	1.20539	0.293		1.03586	0.86375	1.38743	0.593		1.18811	0.887127	1.7175	0.703		0.861323	0.751539	1.155	0.289		0.7713	0.757963	1.038	0.0994	AAL19725	Imidazolonepropionase
STM0788	hutG	similar to E. coli agmatinase (AAC75974.1); Blastp hit to AAC75974.1 (306 aa), 24% identity in aa 47 - 298; formimionoglutamate hydrolase [Salmonella typhimurium LT2].								1					1					1					1					1					1	AAL19726	formimionoglutamate hydrolase
STM0789	hutC	similar to E. coli transcriptional regulator of succinylCoA synthetase operon (AAC73824.1); Blastp hit to AAC73824.1 (240 aa), 24% identity in aa 5 - 229; histidine utilization repressor [Salmonella typhimurium LT2].	0.999896	0.0723534	0.768024		3.27846	1.19999	2.65211	0.0192		3.79317	0.991517	2.98417	0.00579		2.24781	0.869026	1.73331	0.00589		1.57903	0.846032	1.2515	0.159		1.08129	0.752067	0.831	0.234		1.10554	0.755891	0.85025	0.153	AAL19727	histidine utilization repressor
STM0791	hutH	Putative RBS for hutH; RegulonDB:STMS1H001092								1					1					1					1					1					1	AAL19728	histidine ammonia lyase
STM0792	ybhB	similar to E. coli orf, hypothetical protein (AAC73860.1); Blastp hit to AAC73860.1 (158 aa), 93% identity in aa 1 - 158; putative phospholipid-binding protein [Salmonella typhimurium LT2].	0.978296	0.297446	0.817294		2.15406	0.903122	1.76602	0.0109		1.64523	0.94897	1.35772	0.0603		2.21384	0.869007	1.81552	0.0295		1.86969	0.816869	1.53	0.0233		2.22067	0.750817	1.815	0.0992		2.8726	0.758776	2.355	0.00779	AAL19729	putative Phospholipid-binding protein
STM0793	bioA	Putative -35_signal for bioA; RegulonDB:STMLTH004704	0.967325	0.366827	0.384485		0.983922	0.951625	0.403249	0.966		1.55503	0.983597	0.616144	0.185		1.0445	0.869337	0.403834	0.771		5.77229	2.58344	2.37	0.0205		8.5135	0.751184	3.275	0.039		10.2934	3.7798	4.1475	0.00714	AAL19730	7,8-diaminopelargonic acid synthetase
STM0794	bioB	similar to E. coli biotin synthesis, sulfur insertion? (AAC73862.1); Blastp hit to AAC73862.1 (346 aa), 94% identity in aa 1 - 346; biotin synthetase [Salmonella typhimurium LT2].	0.982443	0.267021	0.221635		0.604216	0.909303	0.136402	0.0941		0.632204	1.01904	0.155922	0.413		0.638442	0.86863	0.142645	0.127		12.2681	1.12356	2.7275	0.000987		18.7716	1.24517	4.165	0.0225		22.0123	4.68149	4.96	0.00135	AAL19731	biotin synthetase
STM0795	bioF	similar to E. coli 8-amino-7-oxononanoate synthase (AAC73863.1); Blastp hit to AAC73863.1 (384 aa), 80% identity in aa 1 - 384; 7-keto-8-aminopelargonic acid synthetase [Salmonella typhimurium LT2].	0.946074	0.476251	0.121391		1.10883	0.914264	0.136354	0.598		1.48505	1.03913	0.183358	0.194		1.23176	0.88956	0.152772	0.505		19.0439	1.16312	2.315	0.00172		24.869	5.87843	3.06	0.0369		30.5068	5.93838	3.755	0.00187	AAL19732	7-keto-8-aminopelargonic acid synthetase
STM0796	bioC	Ortholog of E. coli biotin biosynthesis; reaction prior to pimeloyl CoA (AAC73864.1); Blastp hit to AAC73864.1 (251 aa), 70% identity in aa 1 - 251	0.999143	0.0725454	0.125326		1.90892	0.947096	0.24895	0.0706		2.58232	1.04321	0.334604	0.0242		1.68687	0.892705	0.216058	0.0968		15.6351	2.08515	1.9725	0.000512		22.9301	0.95944	2.875	0.012		21.2238	5.58873	2.7275	0.00141	AAL19733	biotin biosynthesis; reaction prior to pimeloyl CoA
STM0797	bioD	similar to E. coli dethiobiotin synthetase (AAC73865.1); Blastp hit to AAC73865.1 (225 aa), 74% identity in aa 1 - 225; dethiobiotin synthetase [Salmonella typhimurium LT2].	0.994737	0.145418	0.111364		3.56112	0.936314	0.406841	0.00683		5.15525	1.52196	0.592309	0.00502		3.48553	0.888808	0.394875	0.0128		14.2758	0.815939	1.59	0.000227		17.4624	0.752945	1.945	0.0143		22.2278	4.62728	2.515	0.001	AAL19734	dethiobiotin synthetase
STM0798	uvrB	similar to E. coli DNA repair; excision nuclease subunit B (AAC73866.1); Blastp hit to AAC73866.1 (673 aa), 95% identity in aa 1 - 673; UvrB with UvrAC is a DNA excision repair enzyme [Salmonella typhimurium LT2].	0.999907	0.0722645	0.965343		4.64752	0.907639	4.50998	0.000441		6.14417	0.994546	5.98697	0.00082		5.34137	0.867091	5.16912	0.00115		2.40632	0.842001	2.3825	0.0273		1.56366	0.751779	1.51	0.0228		1.67896	0.758545	1.625	0.00626	AAL19735	UvrB with UvrAC is a DNA excision repair enzyme
STM0799	STM0799	hypothetical protein; putative cytoplasmic protein [Salmonella typhimurium LT2].	0.995391	0.136045	0.342829		1.4584	0.900431	0.500551	0.0117		2.59019	0.956926	0.893541	0.0033		1.58224	0.864328	0.542809	0.0182		1.35563	0.83871	0.47425	0.228		1.07768	0.753324	0.37	0.594		1.00325	0.756044	0.3445	0.943	AAL19736	putative cytoplasmic protein
STM0800	slrP	leucine-rich repeat protein SlrP (gi|5107020); leucine-rich repeat protein [Salmonella typhimurium LT2].	0.99075	0.193109	1.48524		0.701778	0.899555	1.04321	0.0304		1.10243	0.944617	1.65284	0.546		0.8279	0.867537	1.23617	0.324		0.540146	0.839607	0.84	0.144		0.406641	0.750768	0.604	0.052		0.586381	0.773586	0.89875	0.141	AAL19737	leucine-rich repeat protein
STM0801	ybhK	similar to E. coli putative structural protein (AAC73867.1); Blastp hit to AAC73867.1 (302 aa), 91% identity in aa 1 - 302; putative cytoplasmic protein [Salmonella typhimurium LT2].	0.998109	0.0870481	0.980053		0.781087	0.899231	0.765898	0.0121		0.927195	0.9386	0.912577	0.499		0.613869	0.86567	0.604337	0.0261		0.841938	0.820681	0.83575	0.373		0.768493	0.751519	0.7535	0.101		0.710415	0.757081	0.69925	0.0425	AAL19738	putative cytoplasmic protein
STM0802	moaA	similar to E. coli molybdopterin biosynthesis, protein A (AAC73868.1); Blastp hit to AAC73868.1 (329 aa), 92% identity in aa 1 - 329; molybdopterin biosynthesis, protein A [Salmonella typhimurium LT2].	0.999966	0.0722729	1.72914		0.414309	0.901532	0.722516	0.0036		0.534113	0.93594	0.927528	0.00431		0.362086	0.863996	0.628045	0.00309		0.776213	0.837522	1.39225	0.423		0.760047	0.751644	1.315	0.0421		0.729122	0.784645	1.3165	0.37	AAL19739	molybdopterin biosynthesis, protein A
STM0803	moaB	Ortholog of E. coli molybdopterin biosynthesis, protein B (AAC73869.1); Blastp hit to AAC73869.1 (170 aa), 95% identity in aa 1 - 170								1					1					1					1					1					1	AAL19740	molybdopterin biosynthesis, protein B
STM0804	moaC	similar to E. coli molybdopterin biosynthesis, protein C (AAC73870.1); Blastp hit to AAC73870.1 (161 aa), 94% identity in aa 1 - 161; molybdopterin biosynthesis, protein C [Salmonella typhimurium LT2].	0.997494	0.100217	4.19418		0.0894581	0.898933	0.376497	0.000158		0.0886419	0.933594	0.373012	0.000249		0.0944138	0.863321	0.397208	0.0011		0.247446	0.813672	1.041	0.00115		0.38837	0.751164	1.63	0.0276		0.424729	0.762831	1.825	0.0306	AAL19741	molybdopterin biosynthesis, protein C
STM0805	moaD	similar to E. coli molybdopterin biosynthesis (AAC73871.1); Blastp hit to AAC73871.1 (81 aa), 86% identity in aa 1 - 81; molybdopterin biosynthesis protein [Salmonella typhimurium LT2].	0.9893	0.20783	1.73973		0.244737	0.900775	0.432139	0.00328		0.291287	0.93755	0.517512	0.00797		0.241253	0.863663	0.4211	0.005		0.547462	0.813524	0.95425	0.0148		0.853345	0.751358	1.485	0.481		0.950153	0.803074	1.7475	0.925	AAL19742	molybdopterin biosynthesis protein
STM0806	moaE	similar to E. coli molybdopterin converting factor, subunit 2 (AAC73872.1); Blastp hit to AAC73872.1 (150 aa), 91% identity in aa 1 - 150; molybdopterin converting factor, subunit 2 [Salmonella typhimurium LT2].	0.999979	0.0722764	1.83185		0.290557	0.901241	0.539584	0.00262		0.267466	0.935526	0.495971	0.00243		0.264397	0.863595	0.48531	0.00131		0.468185	0.816811	0.86725	0.0133		0.67003	0.751637	1.23	0.056		0.711015	0.765898	1.325	0.159	AAL19743	molybdopterin converting factor, subunit 2
STM0807	ybhL	Ortholog of E. coli orf, hypothetical protein (AAC73873.1); Blastp hit to AAC73873.1 (234 aa), 87% identity in aa 1 - 234	0.999543	0.0722654	2.88255		0.341521	0.89989	0.988718	0.000975		0.394877	0.937406	1.15432	0.00735		0.402013	0.86401	1.1614	0.00313		0.62439	0.813546	1.8025	0.00432		0.657402	0.750847	1.895	0.0246		0.855262	0.759654	2.4825	0.285	AAL19744	putative permease
STM0808	ybhM	similar to E. coli orf, hypothetical protein (AAC73874.1); Blastp hit to AAC73874.1 (237 aa), 31% identity in aa 24 - 228; putative integral membrane protein [Salmonella typhimurium LT2].	0.999822	0.0722605	0.195946		1.19088	0.909204	0.235395	0.238		1.68396	0.974515	0.331707	0.00977		1.21371	0.86544	0.238251	0.0588		1.45692	0.81508	0.28625	0.0136		1.14714	0.751947	0.225	0.151		1.1047	0.765155	0.21875	0.559	AAL19745	putative integral membrane protein
STM0809	STM0809	putative inner membrane protein [Salmonella typhimurium LT2].	0.998017	0.0891342	0.126863		3.11021	0.932496	0.400964	0.00538		4.0504	1.05047	0.523249	0.00335		3.47964	0.866899	0.442138	0.00199		2.27865	0.819233	0.2905	0.00494		1.6929	0.753089	0.215	0.0496		1.53987	0.775189	0.19925	0.109	AAL19746	putative inner membrane protein
STM0810	STM0810	putative inner membrane protein [Salmonella typhimurium LT2].	0.999793	0.0722601	0.119833		5.24053	0.923123	0.63468	0.000986		5.69914	1.29828	0.696263	0.00197		5.78523	1.04678	0.700565	0.00355		2.48206	0.841529	0.30375	0.0189		1.6673	0.754841	0.2	0.0308		1.53275	0.778655	0.188	0.128	AAL19747	putative inner membrane protein
STM0811	ybhN	similar to E. coli orf, hypothetical protein (AAC73875.1); Blastp hit to AAC73875.1 (318 aa), 89% identity in aa 1 - 318; putative negative regulator [Salmonella typhimurium LT2].	0.999058	0.0725638	0.132466		3.52337	0.909883	0.469452	0.00094		3.84785	1.00281	0.510197	0.00025		3.20401	0.865353	0.424737	0.00123		2.06332	0.821249	0.27525	0.0092		1.81102	0.75244	0.24	0.0283		1.77826	0.793796	0.24275	0.0983	AAL19748	putative negative regulator
STM0812	ybhO	Putative RBS for ybhO; RegulonDB:STMS1H001111	0.999832	0.0722608	0.210505		0.997875	0.90079	0.210392	0.973		0.759621	0.996011	0.168083	0.432		0.907399	0.863883	0.191112	0.0797		0.837395	0.829873	0.18075	0.493		0.860769	0.752187	0.1815	0.182		0.970306	0.807898	0.21675	0.944	AAL19749	cardiolipin (CL) synthase
STM0813	ybhP	similar to E. coli orf, hypothetical protein (AAC73877.1); Blastp hit to AAC73877.1 (253 aa), 86% identity in aa 1 - 253; putative cytoplasmic protein [Salmonella typhimurium LT2].	0.994143	0.153436	0.238066		0.99386	0.910573	0.239208	0.999		0.822143	0.958275	0.196133	0.123		1.17619	0.872766	0.282313	0.357		0.805642	0.823142	0.195	0.359		1.02051	0.755994	0.2445	0.9		0.800777	0.759146	0.19175	0.198	AAL19750	putative cytoplasmic protein
STM0814	ybhQ	Ortholog of E. coli orf, hypothetical protein (AAC73878.1); Blastp hit to AAC73878.1 (136 aa), 84% identity in aa 1 - 136	0.996985	0.109951	0.772697		1.99704	0.911941	1.55544	0.00911		2.22923	0.951716	1.741	0.00867		2.61574	0.867508	2.02702	0.00498		1.25888	0.817814	0.9755	0.0791		0.980895	0.751148	0.758	0.876		1.44259	0.857759	1.21325	0.455	AAL19751	putative inner membrane protein
STM0815	ybhR	Putative RBS for ybhR; RegulonDB:STMS1H001114	0.998952	0.0725865	0.355245		1.34867	0.938513	0.497771	0.305		1.66309	0.984202	0.609428	0.105		1.22688	0.871183	0.439063	0.207		1.18458	0.825362	0.42725	0.409		1.22157	0.75097	0.434	0.0901		1.22602	0.759972	0.438	0.159	AAL19752	putative ABC superfamily (membrane) transport protein
STM0816	ybhS	similar to E. coli orf, hypothetical protein (AAC73880.1); Blastp hit to AAC73880.1 (377 aa), 94% identity in aa 6 - 377; putative ABC superfamily (membrane) transport protein [Salmonella typhimurium LT2].	0.998515	0.0771192	0.37622		0.818002	0.902016	0.308817	0.0872		0.849172	0.969197	0.329542	0.562		0.984253	0.866968	0.371582	0.892		1.00968	0.82477	0.38575	0.959		1.02615	0.752814	0.3865	0.776		0.966098	0.758597	0.36525	0.791	AAL19753	putative ABC superfamily (membrane) transport protein
STM0817	ybhF	similar to E. coli putative ATP-binding component of a transport system (AAC73881.1); Blastp hit to AAC73881.1 (583 aa), 91% identity in aa 6 - 583; putative ABC-type multidrug transport system, ATPase component [Salmonella typhimurium LT2].	0.999884	0.0722629	0.902934		0.442876	0.899663	0.400815	0.000817		0.426639	0.936212	0.386635	0.00146		0.425381	0.863627	0.384527	0.00177		0.633171	0.814503	0.57225	0.00248		0.8001	0.75108	0.7225	0.0288		0.770001	0.76039	0.70125	0.136	AAL19754	putative ABC-type multidrug transport system, ATPase component
STM0818	STM0818	similar to E. coli putative membrane protein (AAC73882.1); Blastp hit to AAC73882.1 (332 aa), 87% identity in aa 2 - 332; membrane permease predicted cation efflux pump [Salmonella typhimurium LT2].	1		1.05804		0.635393	0.900393	0.674023	0.0271		0.533652	0.934828	0.564864	0.00184		0.609556	0.86764	0.649982	0.133		0.909631	0.821418	0.97475	0.733		1.10084	0.750809	1.165	0.288		0.917787	0.77495	0.99475	0.831	AAL19755	membrane permeases, predicted cation efflux pump
STM0819	ybiH	similar to E. coli putative transcriptional regulator (AAC73883.1); Blastp hit to AAC73883.1 (227 aa), 85% identity in aa 5 - 227; putative transcriptional repressor (TetR/AcrR family) [Salmonella typhimurium LT2].	0.999766	0.07226	0.751456		0.478806	0.899059	0.359913	0.000157		0.588857	0.93617	0.442752	0.000675		0.546229	0.863668	0.41082	0.00285		0.733555	0.815736	0.55425	0.053		0.768388	0.752981	0.5785	0.0943		0.798927	0.755678	0.6015	0.0368	AAL19756	putative transcriptional repressor (TetR/AcrR family)
STM0820	rhlE	Ortholog of E. coli putative ATP-dependent RNA helicase (AAC73884.1); Blastp hit to AAC73884.1 (454 aa), 90% identity in aa 1 - 454	0.945032	0.481089	0.519078		3.57294	0.923269	1.87893	0.0117		3.50275	0.961339	1.84247	0.0128		3.26766	0.867732	1.70122	0.029		7.47509	6.58387	4.745	0.0537		2.90741	0.752412	1.51	0.124		2.39153	0.763339	1.25	0.0377	AAL19757	putative ATP-dependent RNA helicase
STM0821	dinG	similar to E. coli probably ATP-dependent helicase (AAC73886.1); Blastp hit to AAC73886.1 (716 aa), 91% identity in aa 1 - 716; LexA regulated (SOS) repair enzyme [Salmonella typhimurium LT2].	0.9992	0.0725328	1.14618		0.556889	0.905669	0.64736	0.0248		0.854542	0.945855	0.991829	0.384		0.458503	0.864381	0.527223	0.00588		0.569892	0.81317	0.65325	0.000816		0.589039	0.751156	0.676	0.0397		0.534096	0.75505	0.61275	0.00184	AAL19758	LexA regulated (SOS) repair enzyme
STM0822	ybiB	similar to E. coli putative enzyme (AAC73887.1); Blastp hit to AAC73887.1 (320 aa), 84% identity in aa 1 - 320; putative transferase [Salmonella typhimurium LT2].	0.9715	0.341916	1.02453		0.578301	0.9014	0.595512	0.055		0.414692	0.98838	0.505231	0.276		0.538327	0.86846	0.557755	0.105		0.632924	0.813478	0.649	0.085		0.778873	0.750797	0.798	0.51		0.685552	0.755415	0.7035	0.142	AAL19759	putative transferase
STM0823	ybiJ	similar to E. coli orf, hypothetical protein (AAC73889.1); Blastp hit to AAC73889.1 (86 aa), 80% identity in aa 1 - 86; putative periplasmic protein [Salmonella typhimurium LT2].	0.98997	0.201152	0.363086		2.69513	0.931982	1.00155	0.0142		5.315	0.953057	1.93957	0.000986		3.23864	0.866045	1.17807	0.00584		1.29266	0.856533	0.484	0.394		1.3	0.75295	0.4725	0.262		1.95329	0.81099	0.7395	0.107	AAL19760	putative periplasmic protein
STM0825	ybiI	similar to E. coli orf, hypothetical protein (AAC73890.1); Blastp hit to AAC73890.1 (88 aa), 80% identity in aa 1 - 88; putative DnaK suppressor protein [Salmonella typhimurium LT2].	0.999989	0.0723095	0.26982		2.73214	0.906475	0.740259	0.001		2.77024	0.963941	0.753635	0.00276		2.7564	0.870455	0.746807	0.00396		1.77092	0.823691	0.48175	0.0186		1.49676	0.761099	0.408	0.153		1.46658	0.778227	0.4025	0.132	AAL19761	putative DnaK suppressor protein
STM0826	ybiN	similar to E. coli orf, hypothetical protein (AAC73894.1); Blastp hit to AAC73894.1 (335 aa), 84% identity in aa 28 - 335; putative SAM-dependent methyltransferase [Salmonella typhimurium LT2].	0.998988	0.0722994	0.398673		4.63637	0.908952	1.85979	0.000607		5.12037	0.950209	2.05125	0.000559		3.46871	0.866601	1.38608	0.00202		2.58375	0.848227	1.06025	0.0272		1.74452	0.750993	0.6955	0.0267		1.48098	0.760511	0.5935	0.0326	AAL19762	putative SAM-dependent methyltransferase
STM0827	ybiO	similar to E. coli putative transport protein (AAC73895.1); Blastp hit to AAC73895.1 (786 aa), 85% identity in aa 46 - 786; putative transport protein [Salmonella typhimurium LT2].	0.997224	0.105501	0.483447		2.10112	0.948475	1.05489	0.0496		2.90541	0.972492	1.42841	0.00761		1.88173	0.863484	0.909892	0.00486		1.27722	0.834046	0.632	0.343		1.1305	0.75195	0.5475	0.375		0.983008	0.775314	0.4865	0.958	AAL19763	paral putative transport protein
STM0828	glnQ	ABC superfamily (atp_bind); similar to E. coli ATP-binding component of glutamine high-affinity transport system (AAC73896.1); Blastp hit to AAC73896.1 (240 aa), 95% identity in aa 1 - 240; glutamine high-affinity transporter [Salmonella typhimurium LT2].	0.996838	0.112602	4.63121		0.243188	0.898938	1.12691	0.000207		0.255655	0.93382	1.18665	0.000563		0.24411	0.863501	1.13276	0.00217		0.274291	0.813062	1.2725	0.00103		0.306425	0.750805	1.42	0.025		0.292406	0.755559	1.3625	0.00279	AAL19764	ABC superfamily (atp_bind), glutamine high-affinity transporter
STM0829	glnP	ABC superfamily (membrane); similar to E. coli glutamine high-affinity transport system; membrane component (AAC73897.1); Blastp hit to AAC73897.1 (219 aa), 96% identity in aa 1 - 219; glutamine high-affinity transporter [Salmonella typhimurium LT2].	0.986515	0.233597	2.31658		0.339151	0.898992	0.78615	0.00179		0.286628	0.93473	0.668072	0.00291		0.324435	0.8633	0.751759	0.00724		0.502072	0.814464	1.165	0.0128		0.602145	0.750763	1.395	0.142		0.450108	0.758323	1.05375	0.0233	AAL19765	ABC superfamily (membrane), glutamine high-affinity transporter
STM0830	glnH	ABC superfamily (bind_prot); similar to E. coli periplasmic glutamine-binding protein; permease (AAC73898.1); Blastp hit to AAC73898.1 (248 aa), 96% identity in aa 1 - 248; glutamine high-affinity transporter [Salmonella typhimurium LT2].	0.9977	0.0960053	9.88954		0.100974	0.898934	1.00139	0.000152		0.0690201	0.933516	0.685842	0.000275		0.110817	0.863418	1.10184	0.00157		0.15359	0.814029	1.54	0.00221		0.173909	0.75078	1.72	0.0152		0.170625	0.754518	1.6875	0.000252	AAL19766	ABC superfamily (bind_prot), glutamine high-affinity transporter
STM0831	dps	similar to E. coli global regulator, starvation conditions (AAC73899.1); Blastp hit to AAC73899.1 (167 aa), 95% identity in aa 1 - 167; stress response DNA-binding protein; starvation induced resistance to H2O2 [Salmonella typhimurium LT2].	0.999139	0.0722885	9.23325		0.492791	0.901183	4.57395	0.00403		0.222407	0.933587	2.05561	0.000215		0.496677	0.864763	4.60072	0.00757		0.192551	0.813189	1.78	0.000339		0.168951	0.75077	1.56	0.0136		0.37356	0.759082	3.4975	0.00997	AAL19767	stress response DNA-binding protein; starvation induced resistance to H2O2
STM0832	ybiF	hypothetical protein in dps-ompX intergenic region. (SW:YBIF_SALTY); putative permease [Salmonella typhimurium LT2].	0.995746	0.130673	0.621265		0.757928	0.904841	0.474702	0.119		0.991332	0.939022	0.617049	0.966		0.871714	0.863649	0.541784	0.202		1.45337	0.817627	0.905	0.0256		1.49656	0.750871	0.93	0.088		1.58561	0.754818	0.98525	0.00658	AAL19768	putative permease
STM0833	ompX	similar to E. coli outer membrane protein X (AAC73901.1); Blastp hit to AAC73901.1 (171 aa), 91% identity in aa 1 - 171; outer membrane protease, receptor for phage OX2 [Salmonella typhimurium LT2].	0.999104	0.0722909	14.1094		1.27728	0.902548	18.0824	0.0455		0.712049	0.944032	10.2029	0.124		1.17238	0.866127	16.5851	0.145		1.2486	0.863575	18.3	0.488		1.3784	0.750756	19.45	0.0449		1.20143	0.76671	17.125	0.296	AAL19769	outer membrane protease, receptor for phage OX2
STM0834	ybiP	similar to E. coli putative enzyme (AAC73902.1); Blastp hit to AAC73902.1 (527 aa), 84% identity in aa 1 - 526; putative integral membrane protein [Salmonella typhimurium LT2].	0.999696	0.0724138	0.369771		3.74862	1.03894	1.42798	0.00652		4.11656	1.04816	1.55841	0.00464		2.97326	0.872167	1.1061	0.005		2.83542	0.826048	1.05425	0.00273		2.18447	0.751032	0.808	0.0172		2.06884	0.758485	0.76675	0.0025	AAL19770	putative Integral membrane protein
STM0835	STM0835	similar to E. coli putative toxin (AAC73904.1); Blastp hit to AAC73904.1 (155 aa), 92% identity in aa 1 - 153; putative Mn-dependent transcriptional regulator. [Salmonella typhimurium LT2].	0.998618	0.074397	0.874241		2.1558	0.904609	1.89102	0.00196		3.10124	0.973603	2.78298	0.00952		1.91725	0.875098	1.68982	0.0221		1.68652	0.818184	1.4775	0.00592		1.65262	0.750798	1.445	0.0354		1.60367	0.754925	1.4025	0.00252	AAL19771	putative Mn-dependent transcriptional regulator.
STM0836	ybiR	similar to E. coli orf, hypothetical protein (AAC73905.1); Blastp hit to AAC73905.1 (372 aa), 83% identity in aa 1 - 370; putative di- and tricarboxylate transporters [Salmonella typhimurium LT2].	0.996652	0.115888	0.4163		4.26513	0.929501	1.80243	0.00254		4.16953	1.40046	1.80473	0.00986		3.77375	0.870883	1.57813	0.00376		3.51489	0.814308	1.465	0.000945		2.53398	0.751458	1.055	0.0285		2.60435	0.763487	1.09025	0.00469	AAL19772	putative Di- and tricarboxylate transporters
STM0837	ybiS	similar to E. coli orf, hypothetical protein (AAC73906.1); Blastp hit to AAC73906.1 (306 aa), 92% identity in aa 1 - 306; putative periplasmic protein [Salmonella typhimurium LT2].	0.99868	0.0727135	2.11753		1.40533	0.899892	2.97801	0.00431		1.40155	0.935077	2.97084	0.00621		1.25424	0.864024	2.65797	0.0357		1.7061	0.814762	3.615	0.00232		2.18556	0.7519	4.635	0.0306		1.48606	0.768233	3.1875	0.0883	AAL19773	putative periplasmic protein
STM0838	ybiT	similar to E. coli putative ATP-binding component of a transport system (AAC73907.1); Blastp hit to AAC73907.1 (530 aa), 96% identity in aa 1 - 530; putative ATPase component of ABC transporter with duplicated ATPase domain [Salmonella typhimurium LT2].	0.995724	0.131016	1.05688		3.50868	0.905946	3.7222	0.000882		3.4719	0.946957	3.69673	0.00191		3.28395	0.867384	3.48018	0.00391		2.98159	0.827036	3.17	0.00364		2.88545	0.751424	3.05	0.0284		2.71815	0.755733	2.875	0.0015	AAL19774	putative ATPase component of ABC transporter with duplicated ATPase domain
STM0839	STM0839		0.998492	0.0777174	0.0857401		11.4177	2.89177	1.00083	0.00097		14.3492	3.47562	1.25651	0.00086		11.8194	0.865928	1.0142	0.000728		5.39216	0.832625	0.4655	0.00141		4.01948	0.756734	0.3455	0.0221		5.01338	0.785376	0.43375	0.00205	AAL19775	putative inner membrane protein
STM0840	ybiV(2)	similar to E. coli orf, hypothetical protein (AAC73909.1); Blastp hit to AAC73909.1 (271 aa), 94% identity in aa 33 - 269; putative hydrolase of the HAD superfamily [Salmonella typhimurium LT2].	0.997679	0.096455	0.487057		4.06433	1.15775	2.04332	0.00621		6.75696	1.89835	3.38438	0.00276		4.15409	1.07422	2.06889	0.0113		1.8414	0.817557	0.89825	0.00391		1.20211	0.75267	0.587	0.253		1.55476	0.762867	0.76175	0.0319	AAL19776	putative hydrolase of the HAD superfamily
STM0841	ybiU	similar to E. coli orf, hypothetical protein (AAC73908.1); Blastp hit to AAC73908.1 (421 aa), 85% identity in aa 1 - 421; putative cytoplasmic protein [Salmonella typhimurium LT2].	0.99977	0.0723931	0.494747		5.027	3.17446	2.87817	0.0321		9.33081	4.67942	4.96358	0.00758		3.49751	0.890987	1.76249	0.0115		2.52504	1.51704	1.39675	0.141		1.31646	0.754949	0.6545	0.16		1.18707	0.764297	0.5935	0.323	AAL19777	putative cytoplasmic protein
STM0842	ybiV(1)	Ortholog of E. coli orf, hypothetical protein (AAC73909.1); Blastp hit to AAC73909.1 (271 aa), 88% identity in aa 1 - 269	0.978235	0.297871	0.87979		4.77904	0.907684	4.22421	0.00171		5.51656	0.936784	4.85695	0.0011		3.97756	0.867174	3.50797	0.00847		2.63147	0.821213	2.3225	0.00943		3.04599	0.750795	2.68	0.0653		3.08288	0.757633	2.7175	0.00606	AAL19778	putative hydrolase of the HAD superfamily
STM0843	pflF	similar to E. coli putative formate acetyltransferase (AAC73910.1); Blastp hit to AAC73910.1 (810 aa), 95% identity in aa 1 - 810; putative pyruvate formate lyase [Salmonella typhimurium LT2].	0.997659	0.0968711	0.18228		4.57922	1.90516	0.891739	0.0135		6.62811	2.99003	1.29233	0.00935		3.22634	0.883399	0.59641	0.0109		2.82051	0.831554	0.5225	0.0107		2.33443	0.757552	0.428	0.0504		2.54253	0.765457	0.46725	0.0068	AAL19779	putative pyruvate formate lyase
STM0844	pflE	similar to E. coli putative pyruvate formate-lyase 2 activating enzyme (AAC73911.1); Blastp hit to AAC73911.1 (308 aa), 87% identity in aa 10 - 308; putative pyruvate formate lyase activating enzyme [Salmonella typhimurium LT2].	0.994409	0.149899	0.241191		5.54127	0.908885	1.34463	0.000652		6.68746	0.965488	1.62307	0.000699		5.28868	0.873509	1.28415	0.0037		2.3218	0.816196	0.56175	0.00456		2.27554	0.757107	0.552	0.0641		1.84736	0.763332	0.44825	0.018	AAL19780	putative pyruvate formate lyase activating enzyme
STM0845	moeB	molybdopterin biosynthesis MOEB protein. (SW:MOEB_SALTY); molybdopterin biosynthesis [Salmonella typhimurium LT2].	0.966079	0.373974	1.57455		0.642547	0.902591	1.01788	0.122		0.526301	0.967623	0.89075	0.228		0.600516	0.866777	0.951828	0.154		0.769536	0.832606	1.24975	0.526		0.865234	0.753252	1.365	0.758		0.787092	0.759074	1.2475	0.428	AAL19781	molybdopterin biosynthesis
STM0846	moeA	molybdopterin biosynthesis MEOA protein. (SW:MOEA_SALTY); molybdopterin biosynthesis protein [Salmonella typhimurium LT2].	0.991146	0.1889	1.39862		0.71605	0.903146	1.00807	0.0845		0.726531	0.942986	1.02856	0.156		0.723886	0.863831	1.01314	0.0791		0.86283	0.826626	1.2325	0.586		1.33342	0.751043	1.865	0.207		1.20177	0.771876	1.71	0.433	AAL19782	molybdopterin biosynthesis protein
STM0847	ybiK	similar to E. coli putative asparaginase (AAC73915.1); Blastp hit to AAC73915.1 (321 aa), 88% identity in aa 1 - 313; putative asparaginase [Salmonella typhimurium LT2].	0.999757	0.07226	1.81922		0.839141	0.900782	1.52988	0.0566		0.860129	0.955525	1.6051	0.531		0.671095	0.866872	1.22798	0.0412		0.834297	0.820562	1.5375	0.341		0.818864	0.750779	1.49	0.0501		0.781238	0.757597	1.4275	0.0746	AAL19783	putative asparaginase
STM0848	yliA	similar to E. coli putative ATP-binding component of a transport system (AAC73916.1); Blastp hit to AAC73916.1 (612 aa), 84% identity in aa 1 - 611; putative ATPase components of ABC-type transport system, contain duplicated ATPase domain [Salmonella typh	0.998324	0.0819439	2.14923		0.452572	0.914747	1.0157	0.0474		0.533766	0.945355	1.17579	0.0501		0.306455	0.863982	0.661166	0.00353		0.401291	0.818289	0.881	0.0206		0.51571	0.751873	1.11	0.039		0.461565	0.759269	1.0045	0.0173	AAL19784	putative ATPase components of ABC-type transport system, contain duplicated ATPase domain
STM0849	yliB	similar to E. coli putative transport protein (AAC73917.1); Blastp hit to AAC73917.1 (512 aa), 88% identity in aa 1 - 512; putative ABC transporter periplasmic binding protein [Salmonella typhimurium LT2].	0.999853	0.0722614	1.44265		0.315932	0.900533	0.459612	0.00164		0.299093	0.937848	0.440422	0.00598		0.316424	0.864629	0.459288	0.00444		0.442376	0.814078	0.639	0.00103		0.828158	0.751267	1.195	0.0475		0.757472	0.803179	1.16875	0.521	AAL19785	putative ABC transporter periplasmic binding protein
STM0850	yliC	similar to E. coli putative transport system permease protein (AAC73918.1); Blastp hit to AAC73918.1 (306 aa), 90% identity in aa 1 - 306; putative ABC transporter periplasmic binding protein [Salmonella typhimurium LT2].	0.999215	0.0725295	0.932707		0.542122	0.905968	0.513414	0.0252		0.621645	0.942464	0.587199	0.0396		0.544107	0.863638	0.507794	0.00309		0.679297	0.813574	0.63375	0.00224		1.05781	0.751537	0.988	0.531		0.950656	0.787848	0.921	0.882	AAL19786	putative ABC transporter periplasmic binding protein
STM0851	yliD	similar to E. coli putative transport system permease protein (AAC73919.1); Blastp hit to AAC73919.1 (303 aa), 91% identity in aa 1 - 303; putative ABC transporter inner membrane component [Salmonella typhimurium LT2].	0.994759	0.14511	0.53654		0.800776	0.899731	0.430051	0.0581		0.620407	0.940255	0.33399	0.0149		0.78989	0.86714	0.425713	0.173		1.3692	0.814083	0.73625	0.0432		1.7452	0.750854	0.9365	0.0651		1.56102	0.776601	0.854	0.116	AAL19787	putative ABC transporter inner membrane component
STM0852	yliG	similar to E. coli orf, hypothetical protein (AAC73922.1); Blastp hit to AAC73922.1 (441 aa), 97% identity in aa 1 - 441; putative Fe-S oxidoreductases family 1 [Salmonella typhimurium LT2].	0.972754	0.334116	1.65614		0.745804	0.902184	1.24079	0.222		0.649523	0.934484	1.07678	0.076		0.768071	0.865483	1.27581	0.339		1.08645	0.813877	1.8	0.568		1.23317	0.753096	2.045	0.485		0.587257	0.756212	0.97575	0.0674	AAL19788	putative Fe-S oxidoreductases family 1
STM0853	yliH	similar to E. coli putative receptor (AAC73923.1); Blastp hit to AAC73923.1 (127 aa), 78% identity in aa 1 - 124; putative cytoplasmic protein [Salmonella typhimurium LT2].	0.999978	0.0722763	0.526007		3.80705	0.91241	2.02069	0.00122		5.03437	1.33732	2.7157	0.00351		3.11216	0.86482	1.63887	0.00114		1.10433	0.824443	0.5865	0.526		0.932969	0.75312	0.4925	0.549		0.957796	0.767236	0.51025	0.82	AAL19789	putative cytoplasmic protein
STM0854	STM0854	putative cytoplasmic protein [Salmonella typhimurium LT2].	0.996754	0.11411	0.0752693		2.13714	0.920726	0.162573	0.0101		2.98542	1.17189	0.23368	0.0239		3.59725	0.891008	0.275173	0.0107		2.7585	0.835233	0.211	0.0116		3.22441	0.972391	0.248	0.0675		1.93799	0.963357	0.158125	0.201	AAL19790	putative cytoplasmic protein
STM0855	STM0855	similar to E. coli probable flavoprotein subunit, carnitine metabolism (AAC73152.1); Blastp hit to AAC73152.1 (268 aa), 27% identity in aa 13 - 248; putative electron transfer flavoprotein beta subunit [Salmonella typhimurium LT2].	0.99985	0.0722613	0.0862041		2.12427	0.909982	0.18411	0.00307		2.9293	1.0907	0.253206	0.000677		3.87001	0.866445	0.333948	0.000966		3.14381	0.819444	0.27175	0.00107		2.9368	0.767198	0.256	0.0457		3.13221	0.77297	0.27325	0.00556	AAL19791	putative electron transfer flavoprotein beta subunit
STM0856	STM0856	Paralog of E. coli putative flavoprotein (AAC74768.1); Blastp hit to AAC74768.1 (312 aa), 35% identity in aa 65 - 310	0.999574	0.0722641	0.0698604		5.52084	0.904772	0.385904	6.99e-05		9.20075	1.1485	0.643808	0.000163		8.0457	0.866932	0.562606	0.000728		5.23521	1.15306	0.37225	0.00348		4.4677	1.54765	0.321	0.0547		5.43019	0.954781	0.38375	0.00222	AAL19792	putative electron transfer flavoprotein alpha subunit
STM0857	STM0857	similar to E. coli putative oxidoreductase (AAC74765.1); Blastp hit to AAC74765.1 (401 aa), 28% identity in aa 33 - 390; putative acyl-CoA dehydrogenase [Salmonella typhimurium LT2].	0.999921	0.0722659	0.185788		3.14622	1.10391	0.607586	0.019		3.22688	1.12482	0.625687	0.0182		3.84173	0.86704	0.715067	0.00126		2.52523	0.827316	0.473	0.00556		2.3032	0.752545	0.4285	0.0222		3.13913	1.07926	0.60725	0.0274	AAL19793	putative acyl-CoA dehydrogenase
STM0858	STM0858	similar to E. coli flavoprotein; probably electron transport (AAC74769.1); Blastp hit to AAC74769.1 (429 aa), 27% identity in aa 29 - 363, 30% identity in aa 7 - 148; putative dehydrogenase (flavoproteins) [Salmonella typhimurium LT2].	0.999957	0.0723286	0.10251		5.93315	1.92705	0.632469	0.00423		8.62253	2.25816	0.907531	0.00158		8.98293	3.10055	0.955692	0.00749		3.33804	0.816181	0.34225	0.000101		3.59321	0.757982	0.37	0.0252		3.19554	0.756957	0.32775	0.000252	AAL19794	putative dehydrogenase (flavoproteins)
STM0859	STM0859	similar to E. coli putative transcriptional regulator LYSR-type (AAC74667.1); Blastp hit to AAC74667.1 (297 aa), 28% identity in aa 1 - 264; putative LysR family transcriptional regulator [Salmonella typhimurium LT2].	0.997195	0.106042	0.317067		2.08231	0.904902	0.662566	0.00289		2.09353	0.951421	0.665455	0.00229		2.2445	0.865977	0.712996	0.00538		1.79782	0.867874	0.5895	0.106		1.42872	0.751178	0.453	0.0757		1.44192	0.767456	0.4615	0.0834	AAL19795	putative transcriptional regulator, LysR family
STM0860	STM0860	putative inner membrane protein [Salmonella typhimurium LT2].	1	0.0722909	0.174728		7.34617	1.37406	1.29939	0.000729		11.5039	1.91313	2.03034	0.000477		9.3882	0.864124	1.64097	0.000491		4.17423	0.844926	0.74025	0.00399		3.18068	0.755722	0.558	0.0259		4.62755	1.19978	0.82825	0.00644	AAL19796	putative inner membrane protein
STM0861	yliI	similar to E. coli putative dehydrogenase (AAC73924.1); Blastp hit to AAC73924.1 (371 aa), 75% identity in aa 197 - 369; putative dehydrogenase [Salmonella typhimurium LT2].	0.998048	0.0884369	0.4038		3.27826	0.900836	1.32526	0.000287		5.37047	0.943176	2.17084	0.000233		4.03013	1.25683	1.67942	0.0169		2.00376	0.837607	0.8275	0.0442		1.93268	0.751457	0.7805	0.0309		2.22474	0.759637	0.90125	0.00377	AAL19797	putative dehydrogenase
STM0862	yliJ	similar to E. coli putative transferase (AAC73925.1); Blastp hit to AAC73925.1 (210 aa), 82% identity in aa 3 - 210; putative glutathione S-transferase [Salmonella typhimurium LT2].	0.99891	0.0723053	1.88976		1.11328	0.925458	2.15608	0.642		1.05405	0.938892	2.00127	0.617		1.24264	0.872342	2.36778	0.205		1.09568	0.8277	2.1075	0.674		0.967988	0.75276	1.835	0.795		1.46242	0.759887	2.7775	0.0344	AAL19798	putative glutathione S-transferase
STM0863	dacC	Ortholog of E. coli D-alanyl-D-alanine carboxypeptidase; penicillin-binding protein 6 (AAC73926.1); Blastp hit to AAC73926.1 (400 aa), 92% identity in aa 1 - 400	0.999694	0.0722607	1.03415		2.24576	0.905108	2.33111	0.00156		1.26031	0.944201	1.31399	0.139		1.59982	0.86497	1.65631	0.00567		2.2906	0.835425	2.4175	0.024		1.58094	0.751106	1.635	0.0205		1.36305	0.756493	1.4125	0.0178	AAL19799	D-alanyl-D-alanine carboxypeptidase; penicillin-binding protein 6a
STM0864	deoR	similar to E. coli transcriptional repressor for deo operon, tsx, nupG (AAC73927.1); Blastp hit to AAC73927.1 (252 aa), 83% identity in aa 1 - 252; transcriptional repressor for deoxyribose operon (DeoR family) [Salmonella typhimurium LT2].								1					1					1					1					1					1	AAL19800	transcriptional repressor for deoxyribose operon (DeoR family)
STM0865	ybjG	similar to E. coli orf, hypothetical protein (AAC73928.1); Blastp hit to AAC73928.1 (198 aa), 78% identity in aa 1 - 198; putative permease [Salmonella typhimurium LT2].	0.997551	0.0990737	0.956798		2.7189	0.900595	2.60452	0.000484		1.52609	0.953003	1.47941	0.0627		2.48738	0.868891	2.38768	0.00563		2.42988	0.884324	2.41	0.0462		1.63926	0.751371	1.57	0.0576		1.43123	0.754958	1.37	0.00827	AAL19801	putative permease
STM0866	mdfA	similar to E. coli proton motive force efflux pump (AAC73929.1); Blastp hit to AAC73929.1 (410 aa), 90% identity in aa 1 - 406; multidrug translocase [Salmonella typhimurium LT2].	0.996888	0.111709	0.44583		3.20386	0.905299	1.43438	0.000987		3.8013	0.947422	1.7012	0.000843		2.47242	0.871722	1.10906	0.00955		2.4686	0.827735	1.116	0.013		2.34327	0.75096	1.045	0.0308		1.81456	0.774205	0.8225	0.0481	AAL19802	multidrug translocase
STM0867	STM0867	similar to E. coli orf, hypothetical protein (AAC73931.1); Blastp hit to AAC73931.1 (262 aa), 82% identity in aa 1 - 261; putative hydrolase [Salmonella typhimurium LT2].	0.997583	0.0984231	0.589577		1.90931	0.913205	1.13831	0.0149		2.22487	0.965742	1.33578	0.0171		1.59536	0.868668	0.944762	0.0295		0.96025	0.821067	0.56925	0.773		1.19747	0.751134	0.7065	0.197		1.12011	0.756931	0.662	0.269	AAL19803	putative hydrolase
STM0868	STM0868	similar to E. coli putative DEOR-type transcriptional regulator (AAC73932.1); Blastp hit to AAC73932.1 (402 aa), 87% identity in aa 1 - 402; putative transport protein/putative regulator [Salmonella typhimurium LT2].	0.999114	0.0725518	0.339158		1.87317	0.900979	0.636253	0.00121		2.63017	0.945113	0.892491	0.000313		1.32384	0.87387	0.453167	0.145		1.61491	0.822011	0.55	0.0143		2.0062	0.750992	0.6805	0.0221		2.01438	0.757513	0.685	0.00353	AAL19804	putative transport protein/putative regulatorn
STM0869	STM0869	similar to E. coli putative DEOR-type transcriptional regulator (AAC73933.1); Blastp hit to AAC73933.1 (178 aa), 78% identity in aa 1 - 178; putative regulator (TetR/Acr family) [Salmonella typhimurium LT2].	0.995075	0.140648	0.2708		3.15996	0.901916	0.857321	0.000725		5.17623	0.956039	1.4061	0.000563		2.47988	0.881674	0.68052	0.0203		1.71327	0.814472	0.46425	0.00625		1.93629	0.762448	0.528	0.0871		1.4214	0.763709	0.3875	0.0732	AAL19805	paral putative regulator (TetR/Acr family)
STM0870	STM0870	Putative RBS for STM0870; RegulonDB:STMS1H001166	0.9907	0.193636	0.539162		2.16481	0.900753	1.16862	0.00316		3.71894	0.942431	2.01056	0.00118		2.19123	0.870238	1.18672	0.0176		1.20493	0.813592	0.65	0.143		1.39976	0.755774	0.757	0.21		1.42264	0.759586	0.76975	0.0616	AAL19806	putative transport protein
STM0871	ybjM	similar to E. coli orf, hypothetical protein (AAC73935.1); Blastp hit to AAC73935.1 (125 aa), 72% identity in aa 1 - 125; putative inner membrane protein [Salmonella typhimurium LT2].	0.999982	0.072315	0.787674		1.99705	0.900625	1.57466	0.000438		1.54913	0.940892	1.22471	0.00925		1.63308	0.863882	1.28681	0.00172		0.881632	0.816384	0.69575	0.126		0.811224	0.750989	0.639	0.0177		0.943653	0.781665	0.76425	0.837	AAL19807	putative inner membrane protein
STM0872	grxA	glutaredoxin 1 (GRX1). (SW:GRX1_SALTY); redox coenzyme for glutathione-dependent ribonucleotide reductase glutaredoxin1 [Salmonella typhimurium LT2].	0.994123	0.153702	6.76023		0.450715	0.899784	3.05442	0.00272		0.441536	0.933737	2.98746	0.00177		0.522571	0.863746	3.53593	0.0117		0.234841	0.823512	1.7025	0.0304		0.258761	0.750773	1.75	0.0275		0.382807	0.783681	2.825	0.108	AAL19808	glutaredoxin1 redox coenzyme for glutathione-dependent ribonucleotide reductase
STM0873	ybjC	similar to E. coli orf, hypothetical protein (AAC73937.1); Blastp hit to AAC73937.1 (95 aa), 59% identity in aa 1 - 95; putative inner membrane protein [Salmonella typhimurium LT2].	0.999996	0.0723031	1.321		0.693085	0.89984	0.916747	0.0031		0.737561	0.940895	0.982928	0.0788		0.55538	0.863969	0.734745	0.00418		0.616147	0.813465	0.8155	0.00456		0.663415	0.751218	0.8775	0.0405		0.627021	0.754723	0.8285	0.000609	AAL19809	putative inner membrane protein
STM0874	mdaA	oxygen-insensitive NADPH nitroreductase. (SW:NFSA_SALTY); oxygen-insensitive NADPH nitroreductase [Salmonella typhimurium LT2].	0.998079	0.0877362	0.779288		0.991273	0.904341	0.77655	0.954		0.90854	0.944361	0.715167	0.547		0.865529	0.863747	0.674898	0.109		1.35936	0.817995	1.06225	0.0331		2.07819	0.751788	1.62	0.0291		1.51727	0.769678	1.19875	0.087	AAL19810	oxygen-insensitive NADPH nitroreductase
STM0875	rimK	ribosomal protein S6 modification protein. (SW:RIMK_SALTY); ribosomal protein S6 modification protein [Salmonella typhimurium LT2].	0.979966	0.285552	0.671692		1.68802	0.908044	1.14192	0.0408		1.66339	0.940773	1.12083	0.0328		1.21935	0.871677	0.825249	0.369		1.47732	0.821521	1.0025	0.126		1.53337	0.750826	1.03	0.208		1.17624	0.761951	0.79625	0.415	AAL19811	ribosomal protein S6 modification protein
STM0876	ybjN	similar to E. coli putative sensory transduction regulator (AAC73940.1); Blastp hit to AAC73940.1 (158 aa), 84% identity in aa 1 - 158; putative cytoplasmic protein [Salmonella typhimurium LT2].	0.997434	0.101424	0.640384		1.29078	0.900156	0.827397	0.0196		1.45804	0.938406	0.934859	0.00797		1.41174	0.865947	0.90608	0.0358		1.11437	0.866694	0.7435	0.745		0.975195	0.751143	0.625	0.836		0.925157	0.766772	0.59975	0.695	AAL19812	putative cytoplasmic protein
STM0877	potF	similar to E. coli periplasmic putrescine-binding protein; permease protein (AAC73941.1); Blastp hit to AAC73941.1 (370 aa), 94% identity in aa 1 - 370; ABC superfamily (peri_perm), putrescine transporter [Salmonella typhimurium LT2].	0.993999	0.155326	0.151518		2.90594	0.915929	0.444387	0.00364		1.88813	1.00146	0.288084	0.0125		2.432	0.863805	0.368498	0.00484		3.42185	0.828501	0.52175	0.00324		4.37427	0.753092	0.663	0.0256		2.8473	0.775161	0.438	0.0115	AAL19813	ABC superfamily (peri_perm), putrescine transporter
STM0878	potG	ABC superfamily (atp_bind); similar to E. coli ATP-binding component of putrescine transport system (AAC73942.1); Blastp hit to AAC73942.1 (404 aa), 93% identity in aa 28 - 404; putrescine transporter [Salmonella typhimurium LT2].	0.999155	0.0725428	0.202391		2.68379	0.903599	0.545056	0.0033					1					1		1.96668	0.816803	0.3985	0.00179		2.07801	0.753744	0.421	0.0275		1.57777	0.774216	0.325	0.0882	AAL19814	ABC superfamily (atp_bind), putrescine transporter
STM0879	potH	ABC superfamily (membrane); similar to E. coli putrescine transport protein; permease (AAC73943.1); Blastp hit to AAC73943.1 (317 aa), 92% identity in aa 1 - 317; putrescine transporter [Salmonella typhimurium LT2].	0.997446	0.101187	0.231943		1.52463	0.903321	0.354649	0.011		1.07736	1.04246	0.268539	0.866		1.33059	0.864774	0.308985	0.0383		2.07575	0.8162	0.4825	0.00335		1.92416	0.752534	0.4465	0.0382		1.46121	0.784332	0.3475	0.194	AAL19815	ABC superfamily (membrane), putrescine transporter
STM0880	potI	ABC superfamily (membrane); similar to E. coli putrescine transport protein; permease (AAC73944.1); Blastp hit to AAC73944.1 (281 aa), 94% identity in aa 1 - 281; putrescine transporter [Salmonella typhimurium LT2].	0.999999	0.0722989	0.153167		3.81994	0.902891	0.586232	0.000208		3.43745	1.06011	0.540355	0.00763		3.98577	0.874004	0.614615	0.00351		3.95206	0.819673	0.609	0.00168		3.00142	0.759276	0.4615	0.0265		2.54916	0.775527	0.39675	0.0131	AAL19816	ABC superfamily (membrane), putrescine transporter
STM0881	ybjO	similar to E. coli orf, hypothetical protein (AAC73945.1); Blastp hit to AAC73945.1 (162 aa), 80% identity in aa 6 - 162; putative inner membrane protein [Salmonella typhimurium LT2].	0.991353	0.186666	0.337931		2.26157	0.905831	0.767223	0.00439		2.80432	0.959166	0.953897	0.00372		1.98457	0.864959	0.671476	0.0148		2.21738	0.818916	0.75425	0.0113		2.44049	0.752191	0.826	0.0542		2.22306	0.757602	0.75325	0.00669	AAL19817	putative inner membrane protein
STM0882	ybjF	similar to E. coli putative enzyme (AAC73946.1); Blastp hit to AAC73946.1 (375 aa), 87% identity in aa 1 - 372; putative tRNA (uracil-5-)-methyltransferase [Salmonella typhimurium LT2].	0.98854	0.215149	0.63006		2.71912	0.93717	1.76537	0.0187		3.75476	1.06439	2.43213	0.00926		2.04357	0.88169	1.30606	0.0461		1.58678	0.847811	1.0335	0.181		1.25147	0.750961	0.7885	0.315		0.970203	0.761727	0.6165	0.928	AAL19818	putative tRNA (uracil-5-)-methyltransferase
STM0884	STM0884	similar to E. coli orf, hypothetical protein (AAC77150.1); Blastp hit to AAC77150.1 (484 aa), 38% identity in aa 20 - 441; putative inner membrane protein; homology to SgaT from Vibrio [Salmonella typhimurium LT2].	0.98849	0.215625	0.261386		1.13307	0.917324	0.301256	0.543		1.38354	1.0289	0.379706	0.362		1.16044	0.863564	0.303348	0.292		0.886439	0.822844	0.23375	0.582		1.23969	0.765144	0.3275	0.452		0.551668	0.764167	0.147	0.0767	AAL19819	putative inner membrane protein; homology to SgaT from Vibrio
STM0885	STM0885	similar to E. coli orf, hypothetical protein (AAC77151.1); Blastp hit to AAC77151.1 (101 aa), 25% identity in aa 2 - 97; putative inner membrane protein; homology to SgaT from Vibrio [Salmonella typhimurium LT2].	0.998512	0.0771975	0.19704		1.77967	0.913495	0.35377	0.0161		1.91409	0.979972	0.379051	0.0056		1.99884	0.867158	0.394881	0.00712		2.0023	0.869673	0.408	0.0707		1.44337	0.752418	0.2845	0.0565		1.39101	0.759656	0.275	0.0324	AAL19820	putative inner membrane protein; homology to SgaT from Vibrio
STM0886	STM0886	similar to E. coli putative sulfatase (AAC76701.1); Blastp hit to AAC76701.1 (497 aa), 25% identity in aa 7 - 358, 26% identity in aa 401 - 446; putative sulfatase [Salmonella typhimurium LT2].								1					1					1					1					1					1	AAL19821	putative sulfatase
STM0887	artJ	ABC superfamily (bind_prot); similar to E. coli arginine 3rd transport system periplasmic binding protein (AAC73947.1); Blastp hit to AAC73947.1 (243 aa), 91% identity in aa 1 - 243; arginine 3rd transport system [Salmonella typhimurium LT2].								1					1					1					1					1					1	AAL19822	ABC superfamily (bind_prot), arginine 3rd transport system
STM0888	artM	Putative RBS for artM; RegulonDB:STMS1H001183	0.999169	0.0725398	1.30307		0.877083	0.899555	1.14365	0.0464		0.803918	0.93711	1.05144	0.071		0.763154	0.864241	0.99553	0.0239		1.69805	0.853048	2.2675	0.0907		2.77739	0.750818	3.62	0.0173		1.73885	0.79278	2.34	0.113	AAL19823	ABC superfamily (membrane), arginine 3rd transport system
STM0889	artQ	ABC superfamily (membrane); similar to E. coli arginine 3rd transport system permease protein (AAC73949.1); Blastp hit to AAC73949.1 (238 aa), 94% identity in aa 1 - 237; arginine 3rd transport system [Salmonella typhimurium LT2].	0.995461	0.134995	1.2361		0.707427	0.899065	0.874628	0.00991		0.539156	0.935458	0.668152	0.00528		0.596653	0.864862	0.739464	0.0228		2.10695	0.816557	2.6075	0.00328		4.14073	0.751894	5.12	0.0235		2.16879	1.16458	2.94	0.171	AAL19824	ABC superfamily (membrane), arginine 3rd transport system
STM0890	artI	ABC superfamily (bind_prot); similar to E. coli arginine 3rd transport system periplasmic binding protein (AAC73950.1); Blastp hit to AAC73950.1 (243 aa), 95% identity in aa 1 - 243; arginine transport system [Salmonella typhimurium LT2].	0.995743	0.130717	2.97402		0.609975	0.899079	1.81461	0.00337		0.501464	0.934364	1.49374	0.00267		0.546114	0.863978	1.62686	0.0124		1.25877	0.813734	3.745	0.041		1.92563	0.751767	5.735	0.0555		1.50205	0.77753	4.56	0.145	AAL19825	ABC superfamily (bind_prot), arginine transport system
STM0891	artP	ABC superfamily (atp&memb); similar to E. coli ATP-binding component of 3rd arginine transport system (AAC73951.1); Blastp hit to AAC73951.1 (242 aa), 95% identity in aa 1 - 242; arginine transport system [Salmonella typhimurium LT2].	0.99866	0.073243	2.17554		1.50848	0.910076	3.3073	0.0342		1.22591	0.941815	2.6848	0.161		0.980896	0.866185	2.14111	0.861		1.54427	0.825742	3.3825	0.0344		2.04296	0.750761	4.445	0.0254		1.55597	0.763605	3.4125	0.0411	AAL19826	ABC superfamily (atp&memb), arginine transport system
STM0892	ybjP	similar to E. coli putative enzyme (AAC73952.1); Blastp hit to AAC73952.1 (171 aa), 84% identity in aa 1 - 171; putative lipoprotein [Salmonella typhimurium LT2].	0.999997	0.0722864	3.23398		0.570438	0.899796	1.84816	0.00153		0.349261	0.935251	1.13708	0.00186		0.442605	0.864692	1.43659	0.00526		0.784252	0.818004	2.56	0.164		0.786943	0.750783	2.545	0.0137		0.849928	0.76956	2.8025	0.479	AAL19827	putative lipoprotein
STM0930	orfB	similar to E. coli orf, hypothetical protein (AAC73953.1); Blastp hit to AAC73953.1 (107 aa), 94% identity in aa 1 - 107; putative cytoplasmic protein [Salmonella typhimurium LT2].	0.998384	0.0804547	1.65455		3.22871	0.910421	5.37895	0.00141		1.83972	0.939296	3.054	0.00421		2.52873	0.867288	4.19347	0.0039		1.33526	0.822997	2.2225	0.0798		1.06839	0.751453	1.77	0.521		1.12024	0.758844	1.86	0.305	AAL19866	putative cytoplasmic protein
[truncated: 3,810 more rows]
