# Supplementary material for: During infection of epithelial cells Salmonella enterica serovar Typhimurium undergoes a time-dependent transcriptional adaptation that results in simultaneous expression of three type 3 secretion systems
Source: Cell Microbiol. 2008 Apr 1;10(4):958–84. doi: 10.1111/j.1462-5822.2007.01099.x (PMC2343689; doi:10.1111/j.1462-5822.2007.01099.x)
Supplement: Table S2 — Data taken from Table S1, including Salmonella Typhimurium known virulence genes, as depicted on Fig. 5. [file cmi0010-0958-SD3.xls]

## Sheet: Sheet1
Table S2. Data taken from Table S1, including Salmonella Typhimurium known virulence genes, as depicted on Figure 5			LB Mid-logarithmic culture				Macrophage 4h post infection					Macrophage 8h post infection					Macrophage 12h post infection					HeLa 2h post infection					HeLa 4h post infection					HeLa 6h post infection
Systematic name	Common name	Description	Expression level relative to LB Control	Std Deviation	Ratio sample/reference DNA		Expression level relative to LB Control	Std Deviation	Ratio sample/reference DNA	P-value		Expression level relative to LB Control	Std Deviation	Ratio sample/reference DNA	P-value		Expression level relative to LB Control	Std Deviation	Ratio sample/reference DNA	P-value		Expression level relative to LB Control	Std Deviation	Ratio sample/reference DNA	P-value		Expression level relative to LB Control	Std Deviation	Ratio sample/reference DNA	P-value		Expression level relative to LB Control	Std Deviation	Ratio sample/reference DNA	P-value	Genbank	Product
STM2865	avrA	putative inner membrane protein [Salmonella typhimurium LT2].	0.999922	0.072266	1.53916		1.67854	0.967046	2.68865	0.145		1.72816	0.97344	2.73963	0.0818		1.7223	0.866508	2.65641	0.00704		2.29141	0.929909	3.73	0.0842		1.84506	0.751152	2.84	0.0137		2.76175	0.997332	4.4475	0.0414	AAL21745	putative inner membrane protein
STM3762	cigR	Pathogenicity island encoded protein: SPI3; CigR (gi|4324614); putative inner membrane protein [Salmonella typhimurium LT2].	0.999967	0.072273	0.622905		15.7139	1.14461	9.80761	6.99e-05		9.8037	1.00494	6.13097	0.000247		10.9835	0.864231	6.8446	0.000491		9.29783	2.61306	5.9575	0.00295		5.73112	0.750876	3.57	0.00738		3.07748	0.889918	1.975	0.0188	AAL22620	putative inner membrane protein
STM3758	fidL	Pathogenicity island encoded protein: SPI3; FidL (gi|4324611); putative inner membrane protein [Salmonella typhimurium LT2].	0.999523	0.072458	0.156976		2.71328	0.900223	0.426021	0.000109		3.14295	0.986558	0.49524	0.000851		2.35814	0.864064	0.370289	0.00113		1.94647	0.863978	0.31425	0.0644		1.67537	0.75188	0.263	0.0214		1.6451	0.772495	0.2625	0.0634	AAL22616	putative inner membrane protein
STM2584	gogB	Putative RBS for gogB; RegulonDB:STMS1H002680	0.999506	0.0724622	0.348937		0.499948	0.900228	0.174906	0.00154		0.464386	0.944287	0.162049	0.000178		0.764601	0.863442	0.266816	0.0053		1.22364	0.814897	0.4275	0.0306		1.23373	0.751014	0.4305	0.0512		0.877974	0.755281	0.3065	0.0391	AAL21478	Gifsy-1 prophage: leucine-rich repeat protein
STM2876	hilA	invasion protein IAGA (protein HILA). (SW:IAGA_SALTY); invasion genes transcription activator [Salmonella typhimurium LT2].	0.998548	0.0762583	3.22428		0.179649	0.898931	0.579707	0.000114		0.19982	0.933755	0.6456	0.000329		0.277108	0.863266	0.893482	0.000966		0.815592	0.826612	2.6625	0.295		0.649711	0.750972	2.095	0.0422		0.760289	0.771299	2.5025	0.28	AAL21756	invasion genes transcription activator
STM2867	hilC	Putative RBS for hilC; RegulonDB:STMS1H002932	0.998506	0.0773614	9.54232		0.095678	0.898961	0.916945	0.00018		0.0811398	0.933556	0.778891	0.000314		0.0829893	0.86328	0.792762	0.000733		0.507573	0.854012	5.235	0.181		0.286594	0.750823	2.735	0.0172		0.383761	0.781039	3.965	0.0939	AAL21747	bacterial regulatory helix-turn-helix proteins, araC family
STM2875	hilD	HilD (gi|4455108); regulatory helix-turn-helix proteins, araC family [Salmonella typhimurium LT2].	0.998726	0.07232	7.78019		0.336538	0.900077	2.63223	0.00133		0.587229	0.935552	4.58744	0.00733		0.437348	0.863392	3.40359	0.00178		1.21422	0.881046	9.9575	0.602		0.502478	0.75099	3.91	0.0259		0.689975	0.822519	5.905	0.478	AAL21755	regulatory helix-turn-helix proteins, araC family
STM2881	iacP	acyl carrier protein (gi|1172129); putative acyl carrier protein [Salmonella typhimurium LT2].	0.998861	0.0723091	1.56753		0.767338	0.900508	1.2057	0.0268		1.02019	0.945235	1.61708	0.899		0.870456	0.864346	1.36641	0.134		3.53596	1.56715	5.92	0.0373		4.41048	0.753834	6.935	0.0215		4.38591	1.88199	7.315	0.0244	AAL21761	putative acyl carrier protein
STM2877	iagB	S. typhimurium invasion protein IAGB precursor. (SW:IAGB_SALTY)	0.998833	0.0723114	4.15259		0.21361	0.899134	0.889215	0.000241		0.334734	0.935014	1.40014	0.00214		0.232775	0.863281	0.966728	0.000817		0.561726	0.83395	2.41	0.105		0.438274	0.750828	1.82	0.0209		0.498949	0.788084	2.22	0.159	AAL21757	cell invasion protein
STM2896	invA	invasion protein INVA. (SW:INVA_SALTY); invasion protein [Salmonella typhimurium LT2].	0.992694	0.171478	2.40613		0.152912	0.899093	0.369486	0.000466		0.17839	0.934815	0.436814	0.00237		0.165193	0.863314	0.397755	0.00188		0.816579	0.856768	2.0575	0.59		1.25266	0.751589	3.015	0.253		1.3659	0.774901	3.3425	0.21	AAL21776	invasion protein
STM2895	invB	secretory proteins; surface presentation of antigens protein SPAK. (SW:SPAK_SALTY); surface presentation of antigens [Salmonella typhimurium LT2].	0.998707	0.0723216	5.6367		0.107382	0.89892	0.606347	0.000109		0.125342	0.933592	0.708501	0.000249		0.101781	0.86328	0.574209	0.000733		0.457315	0.853624	2.82	0.159		0.535546	0.751406	3.025	0.0434		0.652851	0.806407	3.975	0.37	AAL21775	surface presentation of antigens; secretory proteins
STM2894	invC	secretory proteins; probable ATP synthase SPAL. (SW:SPAL_SALTY); surface presentation of antigens [Salmonella typhimurium LT2].	0.99849	0.0777714	2.65394		0.401107	0.899063	1.06515	0.000312		0.442145	0.936241	1.18292	0.00573		0.347174	0.863307	0.921497	0.00123		1.53486	0.818825	4.085	0.0137		2.32089	0.754307	6.17	0.0303		2.31443	0.767654	6.195	0.00861	AAL21774	surface presentation of antigens; secretory proteins
STM2897	invE	Putative RBS for invE; RegulonDB:STMS1H002958	0.992606	0.172513	1.60432		0.110599	0.898973	0.178118	0.000308		0.179305	0.934149	0.288445	0.000607		0.116898	0.86331	0.187782	0.00147		1.05928	0.858214	1.765	0.847		1.74217	0.750921	2.795	0.0796		2.0524	0.775201	3.34	0.0297	AAL21777	invasion protein
STM2899	invF	invasion protein INVF. (SW:INVF_SALTY); invasion protein [Salmonella typhimurium LT2].	0.997125	0.107362	3.4278		0.179851	0.898954	0.617161	0.000163		0.268145	0.935544	0.931438	0.00302		0.185793	0.863384	0.637902	0.00141		1.24019	0.82353	4.2775	0.166		1.36822	0.750905	4.69	0.0909		1.75505	0.759285	6.035	0.00956	AAL21779	invasion protein
STM2898	invG	INVG protein precursor. (SW:INVG_SALTY); outer membrane invasion protein [Salmonella typhimurium LT2].	0.998652	0.0734797	3.232		0.12855	0.898902	0.41583	8.79e-05		0.156465	0.933609	0.505862	0.000139		0.168339	0.863291	0.54435	0.000853		0.85313	0.830226	2.8	0.446		1.0486	0.750805	3.39	0.535		1.45571	0.790678	4.8425	0.217	AAL21778	invasion protein; outer membrane
STM2900	invH	invasion protein INVH precursor. (SW:INVH_SALTY); invasion protein [Salmonella typhimurium LT2].	0.999852	0.0723684	3.94984		0.141151	0.898933	0.558264	8.86e-05		0.254301	0.93407	1.00815	0.000559		0.175053	0.863656	0.695075	0.00188		1.32064	0.840136	5.3125	0.235		0.596194	0.75076	2.355	0.0151		0.645632	0.774774	2.6275	0.17	AAL21780	invasion protein
STM2893	invI	secretory proteins; surface presentation of antigens protein SPAM. (SW:SPAM_SALTY); surface presentation of antigens [Salmonella typhimurium LT2].	0.999931	0.072267	2.19457		0.22307	0.900762	0.498507	0.00266		0.270598	0.934944	0.59889	0.00141		0.235545	0.863306	0.517086	0.000645		0.90606	0.894862	2.1575	0.835		1.48993	0.750762	3.27	0.0165		1.58706	0.856482	3.775	0.342	AAL21773	surface presentation of antigens; secretory proteins
STM2892	invJ	secretory proteins; surface presentation of antigens protein SPAN. (SW:SPAN_SALTY); surface presentation of antigens [Salmonella typhimurium LT2].	0.999998	0.0722873	2.5499		0.19477	0.899296	0.499206	0.000395		0.215771	0.934983	0.558291	0.00197		0.188568	0.863317	0.481104	0.000682		0.759786	0.835978	1.985	0.295		1.30564	0.750788	3.33	0.0263		1.51029	0.790876	3.9625	0.18	AAL21772	surface presentation of antigens; secretory proteins
STM3759	marT	Pathogenicity island encoded protein: SPI3; putative transcriptional regulator MarT (gi|4324612); putative transcriptional regulatory protein [Salmonella typhimurium LT2].	0.998728	0.0726331	0.159722		4.45097	0.907943	0.71383	0.000437		5.20183	0.993977	0.836331	0.000717		4.06953	0.864298	0.650295	0.00099		2.71686	0.866754	0.44475	0.021		1.70628	0.75515	0.273	0.0478		1.78613	0.771202	0.28825	0.0294	AAL22617	putative transcriptional regulatory protein
STM3763	mgtB	Pathogenicity island encoded protein: SPI3; Mg(2+) transport ATPase, P-type 2. (SW:ATMB_SALTY); Mg2+ transport protein [Salmonella typhimurium LT2].	0.995551	0.133653	0.445995		51.6902	7.09009	23.2121	0.000121		24.7912	4.17777	11.1703	0.000351		33.5004	1.76716	14.955	0.000728		34.3902	2.7466	15.375	0.000227		16.5687	0.75135	7.39	0.014		5.01122	1.36138	2.295	0.00695	AAL22621	Mg2+ transport protein
STM3764	mgtC	Pathogenicity island encoded protein: SPI3; Mg(2+) transport ATPase protein C. (SW:ATMC_SALTY); Mg2+ transport protein [Salmonella typhimurium LT2].	0.998227	0.0842853	0.0963796		258.179	10.2952	24.898	1.44e-05		148.729	22.7271	14.4583	0.000163		202.337	11.6557	19.5227	0.000491		212.909	5.39942	20.525	2.14e-05		93.2884	3.88959	8.995	0.0117		41.8916	8.80112	4.1025	0.000622	AAL22622	Mg2+ transport protein
STM3757	misL	Pathogenicity island encoded protein: SPI3; MisL (gi|4324610); putative autotransported protein [Salmonella typhimurium LT2].	0.981619	0.273318	0.77871		0.543342	0.899086	0.423233	0.0144		0.617623	0.936844	0.481968	0.0378		0.603776	0.880911	0.485226	0.211		0.450257	0.815217	0.35325	0.0215		0.349923	0.750871	0.2725	0.0662		0.285169	0.755683	0.2235	0.00632	AAL22615	putative autotransported protein
STM2909	mutS	recognizes exocyclic adducts of guanosine; DNA mismatch repair protein MUTS. (SW:MUTS_SALTY); methyl-directed mismatch repair [Salmonella typhimurium LT2].								1					1					1					1					1					1	AAL21789	methyl-directed mismatch repair, recognize exocyclic adducts of guanosine
STM1390	orf242	ORF 242 (gi|4456866); putative regulatory proteins, merR family [Salmonella typhimurium LT2].	0.999306	0.0725091	0.421633		3.6074	0.90954	1.53098	0.000987		4.06736	0.946573	1.72181	0.000599		3.7086	0.863984	1.5642	0.000875		2.24381	0.822151	0.955	0.00976		1.79013	0.75411	0.756	0.0378		1.73753	0.756827	0.734	0.00436	AAL20314	putative regulatory proteins, merR family
STM1381	orf245	ORF 245 (gi|4456875); putative cytoplasmic protein [Salmonella typhimurium LT2].	0.998957	0.0723017	0.291872		1.5223	0.90213	0.445249	0.0058		2.37658	0.952096	0.69499	0.000907		1.95749	0.864532	0.571705	0.00303		1.14249	0.813476	0.33375	0.0767		0.818429	0.758382	0.2415	0.383		0.989565	0.773522	0.295	0.97	AAL20305	putative cytoplasmic protein
STM1389	orf319	ORF 319 (gi|4456867); putative inner membrane protein [Salmonella typhimurium LT2].	0.996847	0.112453	1.57312		2.45677	0.900862	3.86918	0.000749		1.43468	0.946315	2.27706	0.0631		1.68391	0.86385	2.65039	0.00936		1.32907	0.862219	2.1975	0.439		1.13458	0.751172	1.785	0.303		1.3798	0.780564	2.2225	0.243	AAL20313	putative inner membrane protein
STM1380	orf32	proline iminopeptidase like protein (gi|1526980); putative hydrolase or acyltransferase [Salmonella typhimurium LT2].	0.998322	0.0819774	0.434758		1.89354	0.905694	0.827403	0.00544		3.45233	0.970332	1.52997	0.00511		2.00118	0.873849	0.877135	0.0195		1.77182	0.813847	0.77125	0.00329		1.36144	0.750911	0.592	0.0701		1.44544	0.755366	0.629	0.00836	AAL20304	putative hydrolase or acyltransferase
STM1382	orf408	ORF 408 (gi|4456874); putative regulatory protein, deoR family [Salmonella typhimurium LT2].	0.999845	0.0723704	0.221388		1.35834	0.899992	0.300882	0.0018		2.08358	0.964583	0.463087	0.00254		1.68679	0.867313	0.374596	0.0115		0.950053	0.834521	0.21625	0.853		0.729402	0.751625	0.1615	0.0251		0.523238	0.773077	0.12045	0.0952	AAL20306	putative regulatory protein, deoR family
STM1379	orf48	amino acid permease YeeF like protein (gi|1526981); putative amino acid permease [Salmonella typhimurium LT2].	0.996988	0.109911	0.736928		0.816484	0.900231	0.602699	0.0619		0.806701	0.941238	0.598467	0.162		0.801866	0.864852	0.592208	0.105		0.698724	0.813473	0.515	0.00852		0.603735	0.751148	0.445	0.0547		0.642647	0.757574	0.4755	0.0243	AAL20303	putative amino acid permease
STM1388	orf70	hypothetical 7.9 Kda protein in ssrB-ttRr intergenic region (ORF70). (SW:YDHZ_SALTY); putative cytoplasmic protein [Salmonella typhimurium LT2].	0.998998	0.0725767	1.36621		0.700407	0.936233	1.00828	0.34		0.701856	0.976209	1.02062	0.377		0.715714	0.876095	0.99557	0.183		0.885618	0.81618	1.2175	0.374		0.70828	0.751302	0.969	0.0724		0.738908	0.779326	1.042	0.324	AAL20312	putative cytoplasmic protein
STM1092	orfX	Pathogenicity island encoded protein: SPI5 [Salmonella typhimurium LT2].	0.998951	0.0723021	10.851		0.0298936	0.898889	0.327741	0.000167		0.0479609	0.934105	0.576244	0.00379		0.0388715	0.86327	0.423136	0.000753		0.0541979	0.813037	0.593	0.000565		0.0392591	0.750756	0.426	0.0117		0.045572	0.754958	0.53175	0.00469	AAL20024	putative cytoplasmic protein
STM2869	orgA	Putative RBS for orgA; RegulonDB:STMS1H002934	0.998963	0.0725841	4.51987		0.842195	0.905919	3.83654	0.248		0.632541	0.939037	2.88482	0.0289		0.823449	0.869477	3.74807	0.226		0.841411	0.930007	4.3125	0.771		1.21335	0.751285	5.485	0.0961		1.65958	0.808916	7.82	0.177	AAL21749	putative flagellar biosynthesis/type III secretory pathway protein
STM1087	pipA	Pathogenicity island encoded protein: SPI5 [Salmonella typhimurium LT2].	0.973598	0.328769	0.60468		3.25232	0.900541	1.96865	0.0033		3.78968	0.944385	2.29989	0.00331		2.63456	0.864662	1.59471	0.0199		1.37645	0.886475	0.8775	0.416		0.654226	0.757621	0.399	0.329		0.983951	0.844652	0.652	0.984	AAL20019	Pathogenicity island encoded protein: SPI3
STM1088	pipB	Pathogenicity island encoded protein: SPI5 [Salmonella typhimurium LT2].	0.994651	0.146601	0.210593		3.84904	0.907541	0.814156	0.000921		2.96597	0.98627	0.634506	0.00646		10.4998	2.69933	2.25688	0.00435		2.61232	1.29055	0.59375	0.0928		2.57577	0.764186	0.5465	0.0581		2.08466	1.16766	0.48475	0.201	AAL20020	Pathogenicity island encoded protein: SPI3
STM1090	pipC	invasion gene E protein (gi|2582386); Pathogenicity island encoded protein: SPI5 [Salmonella typhimurium LT2].	0.999994	0.0722838	1.93946		0.211887	0.899169	0.412255	0.000251		0.33119	0.93441	0.644301	0.000707		0.310278	0.865554	0.608245	0.00729		2.01385	1.74692	4.76	0.356		2.92186	0.752344	5.67	0.014		2.76225	1.07055	5.6425	0.0482	AAL20022	Pathogenicity island encoded protein: homologous to ipgE of Shigella
STM1094	pipD	Pathogenicity island encoded protein: SPI5 [Salmonella typhimurium LT2].	0.998172	0.0855859	0.551581		1.38658	0.900789	0.765811	0.00957		1.52167	0.968727	0.861838	0.129		1.75897	0.864763	0.971383	0.00729		0.752489	0.815593	0.416	0.0353		0.481145	0.752302	0.266	0.0407		0.545666	0.755898	0.30175	0.00576	AAL20026	Pathogenicity island encoded protein: SPI3
STM2907	pphB	similar to E. coli protein phosphatase 2 (AAC75776.1); Blastp hit to AAC75776.1 (218 aa), 60% identity in aa 1 - 218; serine/threonine specific protein phosphatase 2 [Salmonella typhimurium LT2].	0.999995	0.0723036	0.21536		2.57336	0.915083	0.558925	0.00327		12.2985	4.03971	2.75548	0.00188		6.32337	0.870851	1.36734	0.00136		2.5815	0.869779	0.57425	0.0306		2.68258	0.751543	0.578	0.014		4.17361	1.07462	0.92075	0.00741	AAL21787	serine/threonine specific protein phosphatase 2
STM2874	prgH	PRGH protein. (SW:PRGH_SALTY); cell invasion protein [Salmonella typhimurium LT2].	0.999995	0.0723043	4.53543		0.186828	0.898939	0.84813	7.81e-05		0.257152	0.933952	1.16993	0.000466		0.158582	0.863588	0.723426	0.0019		0.822816	0.864076	3.935	0.604		1.2609	0.750785	5.72	0.0292		1.8934	0.823728	9.0375	0.136	AAL21754	cell invasion protein
STM2873	prgI	PRGI protein. (SW:PRGI_SALTY); cytoplasmic cell invasion protein [Salmonella typhimurium LT2].	0.995549	0.133677	13.1677		0.0921053	0.899125	1.22907	0.000574		0.0890083	0.933492	1.174	0.000221		0.0939722	0.863279	1.23854	0.00101		0.992112	0.814403	13.075	0.971		1.6511	0.752967	21.8	0.0895		3.05983	0.766023	40.575	0.00436	AAL21753	cell invasion protein; cytoplasmic
STM2872	prgJ	Putative RBS for prgJ; RegulonDB:STMS1H002936	0.99982	0.0722605	6.93131		0.138668	0.898972	0.963492	0.00013		0.143572	0.933551	0.996667	0.000163		0.114242	0.863398	0.795196	0.00116		1.55186	0.82152	10.805	0.0172		2.73263	0.756782	19	0.0267		4.24995	0.754997	29.475	0.000252	AAL21752	cell invasion protein; cytoplasmic
STM2871	prgK	lipoprotein; may link inner and outer membranes; PRGK protein precursor. (SW:PRGK_SALTY); cell invasion protein [Salmonella typhimurium LT2].	0.997189	0.106156	7.22957		0.212445	0.899038	1.53872	0.000256		0.24254	0.933786	1.75804	0.000559		0.171703	0.86335	1.24299	0.00124		1.38765	0.855289	10.2975	0.259		3.62981	0.751831	26.25	0.0214		4.76082	0.755592	34.45	0.000513	AAL21751	cell invasion protein; lipoprotein, may link inner and outer membranes
spvD	PSLT037		0.999742	0.0724012	0.0716842		1.91301	0.904999	0.137273	0.000576		2.59761	1.20352	0.190162	0.0113		2.89985	0.874599	0.209037	0.0048		4.98655	1.46195	0.369	0.00742		3.35905	0.762078	0.2415	0.0225		2.91719	0.865129	0.21625	0.0228	NP_490527
spvC	PSLT038		0.998387	0.0803696	0.033832		3.61353	0.929373	0.122882	0.000836		3.91782	1.60889	0.136289	0.00755		6.66506	1.28725	0.228312	0.0037		5.71715	0.842802	0.195	0.00149		5.06604	0.818642	0.1725	0.026		3.44646	2.03686	0.12985	0.0748	NP_490528
spvB	PSLT039		0.994424	0.149696	0.127195		2.50733	0.901505	0.319131	0.000968		2.56095	1.02855	0.326627	0.00194		3.88326	0.865374	0.49439	0.00263		2.36212	0.846805	0.30875	0.0353		1.50552	0.752722	0.1915	0.0987		1.38547	0.804977	0.18475	0.374	NP_490529
spvA	PSLT040		0.99978	0.0723905	0.559688		1.17406	0.899239	0.657286	0.00582		1.20862	0.944239	0.680532	0.149		2.74236	0.868883	1.54082	0.00387		0.942942	0.871946	0.56725	0.898		0.686038	0.751089	0.384	0.0224		0.599605	0.781715	0.35225	0.199	NP_490530
spvR	PSLT041		0.999002	0.0725758	0.0782705		5.93212	0.90476	0.464875	0.000114		8.60358	1.13315	0.67423	0.000163		6.26662	0.868231	0.491493	0.00106		4.29081	0.820757	0.33625	0.000451		2.79563	0.755643	0.219	0.0209		3.04584	0.771931	0.241	0.00556	NP_490531
STM3755	rhuM	Pathogenicity island encoded protein: SPI3; RhuM (gi|4324608); putative cytoplasmic protein [Salmonella typhimurium LT2].	0.998951	0.0723021	0.817176		0.558693	0.899132	0.456785	0.000677		0.563813	0.951214	0.475042	0.0876		0.531585	0.863562	0.434664	0.00334		0.564135	0.814253	0.462	0.00458		0.692542	0.751102	0.566	0.0435		0.738399	0.754814	0.6035	0.00442	AAL22613	putative cytoplasmic protein
STM3756	rmbA	Pathogenicity island encoded protein: SPI3; RmbA (gi|4324609); putative cytoplasmic protein [Salmonella typhimurium LT2].	0.999745	0.0722601	0.429223		0.375418	0.899617	0.161544	0.000577		0.504202	0.941611	0.216792	0.0011		0.40595	0.863564	0.174402	0.00145		0.415029	0.832272	0.18675	0.053		0.17782	0.751039	0.0764	0.014		0.19768	0.757648	0.087575	0.00758	AAL22614	putative cytoplasmic protein
STM2886	sicA	secretory proteins; surface presentation of antigens protein SPAT. (SW:SPAT_SALTY); surface presentation of antigens [Salmonella typhimurium LT2].	0.99857	0.0756781	3.58966		0.154677	0.898945	0.555953	0.000119		0.178159	0.933603	0.639939	0.000171		0.142759	0.863299	0.512881	0.000883		2.98789	1.65972	11.825	0.0855		1.46902	0.750839	5.275	0.052		1.9687	0.827785	7.455	0.128	AAL21766	surface presentation of antigens; secretory proteins
STM2879	sicP	SicP (gi|3283218); chaparone related to virulence [Salmonella typhimurium LT2].	0.999629	0.0722623	2.99195		1.34165	0.899493	4.01665	0.00299		2.23757	0.949439	6.75814	0.00634		1.31601	0.865331	3.94499	0.0307		2.65672	0.839943	8.0575	0.00934		1.92255	0.753594	5.76	0.0287		2.24106	0.862077	7.055	0.082	AAL21759	chaparone, related to virulence
STM1224	sifA	replication in macrophages; SIFA protein (SW:SIFA_SALTY); lysosomal glycoprotein (lgp)-containing structures [Salmonella typhimurium LT2].	0.998908	0.0725957	0.237992		6.38757	0.909563	1.52814	0.000329		6.53253	0.960408	1.55654	0.000175		24.1871	1.66266	5.76549	0.00069		2.44065	0.835326	0.58725	0.00933		2.3182	0.754322	0.5525	0.0276		2.14372	0.771453	0.51575	0.0147	AAL20153	lysosomal glycoprotein (lgp)-containing structures; replication in macrophages
STM1602	sifB	secreted effector SifB (gi|8927437); Salmonella translocated effector: translocated by SPI-2 [Salmonella typhimurium LT2].	0.977382	0.303772	0.169076		2.83389	0.929537	0.486369	0.0121		3.15558	1.00253	0.539332	0.00721		5.805	0.872007	0.985739	0.00596		2.5375	0.883746	0.4445	0.0504		1.63821	0.767826	0.28	0.238		1.32865	0.768602	0.227	0.238	AAL20520	Salmonella translocated effector: translocated by SPI-2
STM2882	sipA	SipA (gi|1172128); cell invasion protein [Salmonella typhimurium LT2].	0.9972	0.105955	0.791611		1.06279	0.899627	0.841997	0.373		1.41018	0.939694	1.11994	0.0251		1.12766	0.870098	0.898848	0.42		9.31136	3.51621	7.7375	0.00604		12.065	0.7533	9.56	0.014		13.6128	4.33963	11.17	0.00304	AAL21762	cell invasion protein
STM2885	sipB	Putative RBS for sipB; RegulonDB:STMS1H002947	0.999964	0.0723253	2.89365		0.390112	0.899166	1.13003	0.000231		0.455756	0.933723	1.3191	0.000163		0.379861	0.864136	1.10228	0.00309		14.8816	1.34583	43.15	0.0036					1		15.1711		43.9	0.0124	AAL21765	cell invasion protein
STM2884	sipC	sspC protein (gi|7443298); cell invasion protein [Salmonella typhimurium LT2].	0.997707	0.0958606	8.39761		0.0943017	0.898924	0.79393	0.000133		0.119429	0.933993	1.02105	0.00121		0.0967632	0.863265	0.812753	0.000731		3.37233	1.29902	29.8	0.0303		3.84272	0.753124	32.3	0.0211		4.16605	1.34957	36.3	0.0138	AAL21764	cell invasion protein
STM2883	sipD	sspD protein (gi|7443300); cell invasion protein [Salmonella typhimurium LT2].	0.998247	0.0837924	2.78351		0.213765	0.899642	0.599767	0.000838		0.330175	0.934705	0.923391	0.00129		0.220316	0.863433	0.614298	0.0014		2.85878	1.10725	8.375	0.0437		3.73629	0.750898	10.4	0.0172		4.33283	1.79316	12.7825	0.0231	AAL21763	cell invasion protein
STM0800	slrP	leucine-rich repeat protein SlrP (gi|5107020); leucine-rich repeat protein [Salmonella typhimurium LT2].	0.99075	0.193109	1.48524		0.701778	0.899555	1.04321	0.0304		1.10243	0.944617	1.65284	0.546		0.8279	0.867537	1.23617	0.324		0.540146	0.839607	0.84	0.144		0.406641	0.750768	0.604	0.052		0.586381	0.773586	0.89875	0.141	AAL19737	leucine-rich repeat protein
STM3761	slsA	Pathogenicity island encoded protein: SPI3; SlsA (gi|4324613); putative inner membrane protein [Salmonella typhimurium LT2].	0.999833	0.0722608	0.505771		4.84838	0.915169	2.47902	0.001		3.43403	0.983256	1.78214	0.00766		2.91028	0.865464	1.47406	0.00147		1.4057	0.861201	0.73475	0.271		1.00861	0.752173	0.5105	0.876		0.688426	0.755895	0.34875	0.00787	AAL22619	putative inner membrane protein
STM2066	sopA	similar to E. coli orf, hypothetical protein (AAC77008.1); Blastp hit to AAC77008.1 (442 aa), 24% identity in aa 194 - 432, 20% identity in aa 59 - 151, 23% identity in aa 34 - 71, 32% identity in aa 19 - 50; secreted effector protein of Salmonella dublin								1					1					1					1					1					1	AAL20970	Secreted effector protein of Salmonella dublin
STM1091	sopB	Putative RBS for sopB; RegulonDB:STMS1H001363	0.999833	0.0722608	6.06645		0.60018	0.915834	3.7501	0.107		0.466411	0.942091	2.89778	0.0267		0.584844	0.864969	3.55949	0.0114		1.78265	0.813177	10.825	0.00168		1.42296	0.750827	8.635	0.0283		1.39371	0.79256	8.72	0.276	AAL20023	Salmonella outer protein: homologous to ipgD of Shigella
STM2945	sopD	hypothetical 36.1 Kda protein in cysH 3'region (ORF4). (SW:YGCC_SALTY); secreted protein in the Sop family; transferred to eukaryotic cells [Salmonella typhimurium LT2].	0.998683	0.0726203	0.344041		0.459245	0.90062	0.158702	0.00267		0.781009	0.946485	0.269275	0.0306		0.521498	0.863571	0.179488	0.00309		0.994167	0.823484	0.3445	0.976		1.02164	0.753234	0.352	0.816		1.73871	0.848873	0.6425	0.243	AAL21825	secreted protein in the Sop family; transferred to eukaryotic cells
STM1855	sopE2	SopE2 (gi|9651642); TypeIII-secreted protein effector: invasion-associated protein [Salmonella typhimurium LT2].	0.998707	0.0723216	0.37604		0.777922	0.899056	0.292539	0.00372		1.15675	0.94361	0.43538	0.0569		1.13784	0.867142	0.429463	0.266		2.62197	1.72737	1.115	0.152		1.86485	0.751996	0.7015	0.0292		2.93453	2.54924	1.344	0.193	AAL20770	TypeIII-secreted protein effector: invasion-associated protein
STM2891	spaO	secretory proteins; surface presentation of antigens protein SPAO. (SW:SPAO_SALTY); surface presentation of antigens [Salmonella typhimurium LT2].								1					1					1					1					1					1	AAL21771	surface presentation of antigens; secretory proteins
STM2890	spaP	Putative RBS for spaP; RegulonDB:STMS1H002952	0.999255	0.0725206	1.07307		0.295326	0.900154	0.319056	0.00119		0.436872	0.937191	0.472544	0.00478		0.328992	0.863335	0.353158	0.00101		0.997096	0.867113	1.1215	0.996		1.33727	0.75084	1.435	0.0438		1.47318	0.772236	1.6025	0.0974	AAL21770	surface presentation of antigens; secretory proteins
STM2889	spaQ	secretory proteins; surface presentation of antigens protein SPAQ. (SW:SPAQ_SALTY); surface presentation of antigens [Salmonella typhimurium LT2].	0.999973	0.0722745	0.724599		0.316569	0.899208	0.22976	0.000238		0.506594	0.937162	0.368161	0.0021		0.40647	0.873036	0.303363	0.0397		1.3743	0.904039	1.0645	0.455		2.64744	0.751344	1.92	0.0167		2.5134	0.756036	1.8225	0.00048	AAL21769	surface presentation of antigens; secretory proteins
STM2888	spaR	secretory proteins; surface presentation of antigens protein SPAR. (SW:SPAR_SALTY); surface presentation of antigens [Salmonella typhimurium LT2].	0.999133	0.0722889	0.737551		0.442429	0.901699	0.328926	0.0046		0.677517	0.939783	0.502667	0.0285		0.528105	0.86361	0.389737	0.00298		1.50998	0.844886	1.1365	0.128		2.41336	0.751065	1.78	0.0178		2.17233	0.764039	1.6125	0.00704	AAL21768	surface presentation of antigens; secretory proteins
STM2887	spaS	secretory proteins; surface presentation of antigens protein SPAS. (SW:SPAS_SALTY); surface presentation of antigens [Salmonella typhimurium LT2].	0.999905	0.0722644	0.396618		0.756232	0.905571	0.302456	0.0947		1.05212	0.972917	0.430136	0.85		0.908015	0.863731	0.360292	0.0619		3.55934	0.816303	1.415	0.000806		3.59286	0.751146	1.425	0.00932		3.68767	1.13674	1.5125	0.0149	AAL21767	surface presentation of antigens; secretory proteins
STM2866	sprB	transcriptional regulator SprB (gi|5007028); transcriptional regulator [Salmonella typhimurium LT2].	0.999643	0.0722619	5.70248		0.190865	0.899277	1.09389	0.000376		0.163415	0.933798	0.936807	0.000456		0.15091	0.863305	0.861209	0.000728		1.01738	0.86075	6.045	0.959		0.714587	0.750899	4.075	0.0269		0.952462	0.780984	5.58	0.864	AAL21746	transcriptional regulator
STM2878	sptP	protein tyrosine phosphatase SptP (gi|1519054); protein tyrosine phosphate [Salmonella typhimurium LT2].	0.993006	0.167754	2.17398		2.18205	0.928017	4.82182	0.0194		3.5761	0.954765	7.87376	0.00358		2.58217	0.863905	5.61589	0.0053		3.97359	1.48977	9.0675	0.0212		3.75502	0.752888	8.17	0.03		3.84605	1.82833	9.0125	0.0402	AAL21758	protein tyrosine phosphate
STM1393	ssaB	SpiC (gi|1498306); secretion system apparatus protein [Salmonella typhimurium LT2].	0.998327	0.0818567	0.0671896		7.24581	2.24376	0.502383	0.00283		6.43276	1.2668	0.436742	0.000899		10.0572	0.870591	0.677359	0.00099		6.03345	0.823116	0.406	0.000424		3.74869	0.758342	0.252	0.0186		3.82951	0.76233	0.258	0.00103	AAL20317	Secretion system apparatus
STM1394	ssaC	SpiA (gi|1498307); secretion system apparatus protein [Salmonella typhimurium LT2].	0.999947	0.0722692	0.0870668		9.53511	2.42341	0.848227	0.00115		10.6302	5.37872	1.00466	0.00662		22.4251	5.33475	1.98994	0.00202		5.59827	0.83137	0.4905	0.00112		4.05967	0.758803	0.355	0.0228		2.71154	0.762022	0.237	0.00205	AAL20318	Secretion system apparatus
STM1395	ssaD	SpiB (gi|1498308); secretion system apparatus protein [Salmonella typhimurium LT2].								1					1					1					1					1					1	AAL20319	Secretion system apparatus
STM1396	ssaE	putative secretory apparatus component (gi|3377860); secretion system effector [Salmonella typhimurium LT2].	0.973012	0.332488	0.292957		2.99009	0.91707	0.884631	0.0084		2.3015	0.979937	0.688819	0.032		7.43194	1.30299	2.19984	0.00662		1.9866	0.871583	0.60325	0.101		1.32432	0.757058	0.3895	0.401		1.34031	0.788064	0.403	0.347	AAL20320	Secretion system effector
STM1406	ssaG	SsaH (gi|2460267); secretion system apparatus [Salmonella typhimurium LT2].	0.998581	0.0753745	0.158745		11.7294	3.58653	1.91953	0.00147		5.25367	1.01061	0.840391	0.000826		17.4304	2.19809	2.78143	0.00104		4.87241	2.58507	0.8465	0.0319		2.54459	0.752514	0.404	0.0211		2.27518	0.798747	0.3705	0.0382	AAL20330	Secretion system apparatus
STM1407	ssaH	SsaH (gi|3776128); secretion system apparatus [Salmonella typhimurium LT2].	0.999999	0.0722977	0.155885		13.482	2.58628	2.129	0.000395		4.29426	1.99251	0.714076	0.0207		25.4737	6.7365	4.06467	0.00225		5.73866	2.27499	0.944	0.0122		2.85591	0.752237	0.4455	0.014		2.22481	0.765127	0.349	0.00606	AAL20331	Secretion system apparatus
STM1408	ssaI	SsaI (gi|3776129); secretion system apparatus [Salmonella typhimurium LT2].	0.99463	0.146899	0.28275		8.00081	2.89399	2.35867	0.0039		3.63773	1.00577	1.05379	0.00733		20.8368	2.00751	5.90945	0.00101		3.32487	2.31736	1.083	0.108		1.2552	0.753933	0.3555	0.241		1.34105	0.777581	0.38625	0.242	AAL20332	Secretion system apparatus
STM1409	ssaJ	homology with the yscJ/mxiJ/prgK family of lipoproteins; secretion system apparatus lipoprotein SSAJ precursor. (SW:SSAJ_SALTY); secretion system apparatus protein [Salmonella typhimurium LT2].	0.999909	0.0723485	0.424357		4.69013	2.00895	2.10183	0.0136		1.96434	0.995909	0.863566	0.0616		10.7054	1.25113	4.56307	0.00107		2.11339	1.18671	0.99025	0.188		1.09878	0.7518	0.467	0.295		1.19669	0.763575	0.51175	0.242	AAL20333	Secretion system apparatus: homology with the yscJ/mxiJ/prgK family of lipoproteins
STM1411	ssaK	secretion system apparatus protein SSAK. (SW:SSAK_SALTY); secretion system apparatus protein [Salmonella typhimurium LT2].	0.999623	0.0722625	0.19921		10.4205	0.904464	2.08161	0.000114		7.22455	0.987428	1.44883	0.000503		15.2234	0.864124	3.03339	0.000491		3.39057	1.07673	0.699	0.0179		1.95269	0.753628	0.39	0.037		1.94715	0.767589	0.39125	0.0149	AAL20335	Secretion system apparatus
STM1412	ssaL	secretion system apparatus protein SSAL. (SW:SSAL_SALTY); secretion system apparatus protein [Salmonella typhimurium LT2].	0.9998	0.0723845	0.161159		29.3656	5.11905	4.78473	0.000188		18.1095	1.12227	2.92271	0.000101		67.0732	3.68725	10.8202	0.000491		7.16305	3.58608	1.2525	0.0154		3.04046	0.751901	0.49	0.0125		4.24888	2.37363	0.75575	0.0458	AAL20336	Secretion system apparatus
STM1413	ssaM	secretion system apparatus protein SSAM. (SW:SSAM_SALTY); secretion system apparatus protein [Salmonella typhimurium LT2].	0.999131	0.072289	0.206752		6.84878	1.5275	1.44054	0.00128		4.64186	0.976521	0.96396	0.000559		11.6147	1.63083	2.41711	0.00135		5.45427	1.35069	1.1445	0.0271					1		2.52252	0.77462	0.532	0.0833	AAL20337	Secretion system apparatus
STM1415	ssaN	homology with the YscN family of proteins; probable secretion system apparatus ATP synthase SSAN. (SW:SSAN_SALTY); secretion system apparatus protein [Salmonella typhimurium LT2].	0.999294	0.0722784	0.229684		5.61608	0.912215	1.2984	0.000486		3.35063	0.962512	0.771321	0.00048		13.1577	1.83845	3.04119	0.00124		2.8392	0.832747	0.658	0.0049		1.85177	0.754462	0.426	0.0354		1.8656	0.760388	0.4305	0.00834	AAL20339	Secretion system apparatus: homology with the YscN family of proteins
STM1416	ssaO	secretion system apparatus protein SSAO. (SW:SSAO_SALTY); secretion system apparatus protein [Salmonella typhimurium LT2].								1					1					1					1					1					1	AAL20340	Secretion system apparatus
STM1417	ssaP	secretion system apparatus protein SSAP. (SW:SSAP_SALTY); secretion system apparatus protein [Salmonella typhimurium LT2].	0.999762	0.07226	0.215135		1.93899	0.911192	0.420055	0.007		1.68516	0.964264	0.362998	0.0015		3.77451	0.866994	0.813755	0.00143		2.40181	0.825868	0.52	0.00478		1.57067	0.751397	0.338	0.024		1.45661	0.777943	0.3185	0.13	AAL20341	Secretion system apparatus
STM1418	ssaQ	secretion system apparatus protein SSAQ. (SW:SSAQ_SALTY); secretion system apparatus protein [Salmonella typhimurium LT2].								1					1					1					1					1					1	AAL20342	Secretion system apparatus
STM1419	ssaR	homology with YscR of the secretion system of Yersinia; virulence protein yscr (SW:YSCR_SALTY); secretion system apparatus protein [Salmonella typhimurium LT2].	0.999722	0.0722603	0.117153		9.89777	2.34135	1.18178	0.000927		5.57037	1.05343	0.658956	0.000889		14.6303	0.865863	1.71545	0.000598		4.03441	1.75666	0.50325	0.0279		2.40254	0.753357	0.2815	0.014		2.17572	0.774854	0.25825	0.0167	AAL20343	Secretion system apparatus: homology with YscR of the secretion system of Yersinia
STM1420	ssaS	homology with YscS of the secretion system of Yersinia; secretion system apparatus protein SSAS. (SW:SSAS_SALTY); secretion system apparatus [Salmonella typhimurium LT2].	0.940705	0.500803	0.137782		4.6254	0.916348	0.64235	0.00629		3.60708	1.03181	0.502708	0.012		6.91039	0.864978	0.95272	0.0104		3.78971	0.830217	0.526	0.0139		2.9509	0.755569	0.408	0.132		1.98079	0.784087	0.27925	0.102	AAL20344	Secretion system apparatus: homology with YscS of the secretion system of Yersinia
STM1421	ssaT	homology with YscT of the secretion system of Yersinia; secretion system apparatus protein SSAT. (SW:SSAT_SALTY); secretion system apparatus protein [Salmonella typhimurium LT2].	0.993599	0.16044	0.0675586		5.69354	0.91437	0.386703	0.000608		5.37133	1.19371	0.364461	0.00073		9.35673	0.867085	0.632744	0.00125		4.27987	1.24273	0.298	0.0104		3.0335	1.40674	0.215	0.12		2.64402	0.764599	0.1795	0.00493	AAL20345	Secretion system apparatus: homology with YscT of the secretion system of Yersinia
STM1422	ssaU	homology with YscU of the secretion system of Yersinia; secretion system apparatus protein SSAU. (SW:SSAU_SALTY); secretion system apparatus protein [Salmonella typhimurium LT2].	0.998198	0.0849731	0.132754		4.26464	0.906305	0.568488	0.000471		6.03339	1.00898	0.802252	0.000247		4.64554	0.869339	0.618551	0.00193		2.48993	0.883117	0.3425	0.0417		2.66971	0.762748	0.3565	0.0413		1.51922	0.77166	0.204	0.0746	AAL20346	Secretion system apparatus: homology with YscU of the secretion system of Yersinia
STM1414	ssaV	homology with the LcrD family of proteins; secretion system apparatus protein SSAV. (SW:SSAV_SALTY); secretion system apparatus protein [Salmonella typhimurium LT2].	0.998624	0.0742241	0.137801		3.92883	0.909558	0.544055	0.000668		3.94873	1.0117	0.546508	0.000737		7.89199	1.35332	1.09779	0.00259		3.06588	1.25207	0.447	0.0419		1.63277	0.752396	0.225	0.0344		2.14288	0.758526	0.296	0.00283	AAL20338	Secretion system apparatus: homology with the LcrD family of proteins
STM1399	sscA	putative secretion chaperone (gi|3377863); secretion system chaparone [Salmonella typhimurium LT2].	0.997362	0.102843	0.232582		24.4917	6.8121	5.84656	0.000617		10.8649	1.81083	2.55319	0.000559		39.7126	3.29636	9.25763	0.000728		7.98974	2.58082	1.9275	0.00506		4.55671	0.751273	1.06	0.0185		4.32734	1.35122	1.04175	0.0118	AAL20323	Secretion system chaparone
STM1403	sscB	SscB (gi|3377867); secretion system chaparone [Salmonella typhimurium LT2].	0.999302	0.0722778	0.16661		12.2206	1.99705	2.05578	0.000312		6.72369	0.98729	1.12471	0.000347		24.4546	1.97727	4.08329	0.000722		3.71846	1.04145	0.637	0.0111		2.47313	0.753719	0.413	0.0278		1.7506	0.773332	0.2955	0.0393	AAL20327	Secretion system chaparone
STM1400	sseC	SseC (gi|3377864); secretion system effector [Salmonella typhimurium LT2].	0.999939	0.0722681	0.206943		12.0399	5.74301	2.65971	0.0045		5.03975	2.0123	1.10118	0.0104		27.8798	3.71129	5.80263	0.000947		4.4888	2.42749	1.02	0.0375		2.76623	0.751903	0.5725	0.012		2.77247	0.862968	0.59375	0.0287	AAL20324	Secretion system effector
STM1401	sseD	SseD (gi|3776122); secretion system effector [Salmonella typhimurium LT2].	0.997243	0.105128	0.563094		4.83884	1.40973	2.80133	0.00473		2.15899	0.973151	1.24377	0.026		10.5564	1.10934	5.9656	0.0012		2.14038	0.856082	1.23525	0.0401		0.879346	0.751981	0.4955	0.324		0.914339	0.824559	0.55525	0.856	AAL20325	Secretion system effector
STM1402	sseE	SseE (gi|3377866); secretion system effector [Salmonella typhimurium LT2].	0.998358	0.0810997	0.501442		5.36719	0.910386	2.70652	0.000478		2.50096	0.945032	1.25836	0.0015		12.9147	1.56537	6.50696	0.00116		1.86513	0.882818	0.9775	0.122		1.19305	0.751864	0.5985	0.156		1.01366	0.788496	0.52525	0.961	AAL20326	Secretion system effector
STM1404	sseF	SseF (gi|3377868); secretion system effector [Salmonella typhimurium LT2].	0.999138	0.0725465	0.149599		4.46239	0.925181	0.675721	0.00157		3.59271	1.01441	0.543173	0.00202		8.20362	0.868081	1.23005	0.000976		3.88274	0.83046	0.585	0.00213		2.80017	0.752002	0.419	0.0173		2.57679	0.760078	0.3865	0.00186	AAL20328	Secretion system effector
STM1405	sseG	SseG (gi|3377858); secretion system effector [Salmonella typhimurium LT2].	0.99981	0.0723814	0.375788		1.03158	0.900007	0.388039	0.521		1.03018	0.944894	0.387665	0.606		1.78423	0.864101	0.670792	0.00187		1.13856	0.830775	0.43325	0.48		0.861384	0.751313	0.324	0.132		0.818617	0.757808	0.309	0.122	AAL20329	Secretion system effector
STM1051	sseI	secreted effector I (gi|8927434); Gifsy-2 prophage putative type III secreted protein [phage Gifsy-2].								1					1					1					1					1					1	AAL19985	Gifsy-2 prophage; putative type III secreted protein
STM1631	sseJ	regulated by SPI-2; secreted effector J SseJ (gi|9931614); Salmonella translocated effector [Salmonella typhimurium LT2].	0.994573	0.147672	0.175041		6.53286	1.3433	1.1604	0.00131		7.57933	2.74647	1.38878	0.00467		16.6253	1.69847	2.92001	0.00115		1.77182	0.822803	0.3125	0.0243		1.49203	0.758147	0.263	0.172		1.24136	0.766175	0.21925	0.248	AAL20549	Salmonella translocated effector: regulated by SPI-2
STM2241	sspH2	induced by the SPI-2 regulator ssrA/B; Leucine-rich repeat protein [Salmonella typhimurium LT2].	0.977995	0.299541	0.305403		2.46361	0.902873	0.753962	0.00633		2.5647	0.956553	0.786668	0.00747		5.13306	1.02351	1.58842	0.00995		2.10676	0.814036	0.64425	0.015		1.48144	0.751602	0.4525	0.242		1.49069	0.757803	0.45625	0.0769	AAL21143	Leucine-rich repeat protein, induced by the SPI-2 regulator ssrA/B
STM1392	ssrA	SpiR (gi|1498305); secretion system regulator: Sensor component [Salmonella typhimurium LT2].	0.982293	0.268176	0.190945		2.96495	0.905442	0.568226	0.00347		3.90885	0.980875	0.750345	0.00249		3.99438	0.864087	0.762975	0.00599		3.19123	0.848112	0.61975	0.013		2.0875	0.771008	0.4055	0.151		2.19874	0.757497	0.42075	0.0122	AAL20316	Secretion system regulator:Sensor component
STM1391	ssrB	homologous with degU/uvrY/bvgA; SsrB (gi|2765824); secretion system regulator: transcriptonal activator [Salmonella typhimurium LT2].	0.999116	0.0725513	0.241063		5.1892	0.967604	1.26621	0.00122		4.30517	0.962783	1.04062	0.000394		6.6601	0.863879	1.60579	0.000682		4.13414	1.14609	1.02425	0.00901		2.59905	0.761035	0.63	0.0383		2.3358	0.778682	0.57225	0.018	AAL20315	Secretion system regulator: transcriptonal activator, homologous with degU/uvrY/bvgA
STM0972	STM0972	Putative RBS for STM0972; RegulonDB:STMS1H001258	0.999413	0.0722715	0.378826		1.58703	0.93871	0.616055	0.108		0.920907	0.978396	0.362197	0.788		3.13916	0.86742	1.19194	0.00219		1.31237	0.825391	0.50125	0.122		2.25036	0.751026	0.8525	0.0165		1.35453	0.759829	0.51575	0.0588	AAL19906	homologous to secreted protein sopD
STM1089	STM1089	hypothetical protein; Pathogenicity island encoded protein: SPI5 [Salmonella typhimurium LT2].	0.993746	0.158587	0.323318		0.813053	0.923083	0.271606	0.463		0.873584	0.958943	0.286796	0.526		0.966818	0.864245	0.312898	0.808		2.85956	1.37024	0.9975	0.0712		2.70189	0.75454	0.875	0.0412		3.4095	1.72048	1.197	0.0563	AAL20021	putative inner membrane protein
STM1093	STM1093	hypothetical protein; Pathogenicity island encoded protein: SPI5 [Salmonella typhimurium LT2].	0.999992	0.0722826	2.54156		0.128571	0.89927	0.330385	0.000582		0.220448	0.935345	0.569823	0.00252		0.120842	0.86341	0.308371	0.00115		0.371526	0.794876	0.954	0.0436					1		0.416602	0.749371	1.06	0.0108	AAL20025	putative cytoplasmic protein
STM1410	STM1410	putative cytoplasmic protein [Salmonella typhimurium LT2].	0.994554	0.147937	0.105604					1					1					1		4.83524	3.52717	0.5935	0.0633		2.3166	0.75644	0.2455	0.0541		2.6373	1.16743	0.2975	0.0746	AAL20334	putative cytoplasmic protein
STM1583	STM1583	putative cytoplasmic protein [Salmonella typhimurium LT2].	0.999652	0.0724255	2.0299		2.25019	0.937223	4.66541	0.0199		0.87146	0.948379	1.80025	0.496		2.05314	0.893346	4.25831	0.0461		0.972443	0.951522	2.255	0.966		0.647772	0.750764	1.315	0.0226		0.631335	0.773541	1.31925	0.149	AAL20501	putative cytoplasmic protein
STM1629	STM1629	hypothetical protein	0.993856	0.157171	0.264162		3.64481	1.17342	0.998686	0.0117		5.61363	1.57333	1.52425	0.00387		4.52766	0.866832	1.19828	0.00271		2.56784	1.60193	0.7635	0.146		1.53246	0.752318	0.4055	0.116		1.90736	0.915261	0.5435	0.2	AAL20547	putative dipicolinate reductase
STM1698	STM1698	putative inner membrane protein [Salmonella typhimurium LT2].	0.9954	0.135903	0.290222		3.27886	0.907067	0.95579	0.00118		2.90373	0.951706	0.844843	0.00118		8.9008	1.33217	2.60286	0.00228		1.80522	0.839653	0.532	0.0455		1.3177	0.763558	0.3875	0.331		1.58288	0.758309	0.46075	0.0192	AAL20615	putative inner membrane protein
STM1698A	STM1698A									1					1					1					1					1					1	AAL20616	putative e6 protein
STM2137	STM2137		0.99913	0.0725482	0.126046		2.71308	0.904479	0.342787	0.000619		4.11588	1.00673	0.519913	0.000366		3.76472	0.864831	0.474836	0.00101		2.50629	0.826109	0.3175	0.00344		2.06395	0.761368	0.2615	0.051		1.93913	0.774653	0.2475	0.0261	AAL21040	putative cytoplasmic protein
STM2287	STM2287	similar to E. coli putative sulfatase / phosphatase (AAC75329.1); Blastp hit to AAC75329.1 (403 aa), 30% identity in aa 27 - 294, 29% identity in aa 297 - 363; putative cytoplasmic protein [Salmonella typhimurium LT2].	0.999999	0.0722893	0.421182		1.84172	0.909119	0.780937	0.00765		1.43497	1.01444	0.63359	0.315		3.46037	0.883044	1.47592	0.00762		0.968315	0.832221	0.4145	0.881		0.699105	0.751684	0.295	0.0589		0.524053	0.756673	0.22175	0.00673	AAL21188	putative cytoplasmic protein
STM2780	STM2780	Putative RBS for STM2780; RegulonDB:STMS1H002853	0.998646	0.0736301	0.604995		7.90934	0.900411	4.78852	7.81e-05		6.71394	0.948425	4.08641	0.000512		19.2253	2.42021	11.6908	0.00101		3.95815	1.04159	2.455	0.00873		2.51833	0.755004	1.53	0.0368		2.67901	0.801325	1.6725	0.0287	AAL21665	Homolog of pipB, putative pentapeptide repeats (8 copies)
STM2868	STM2868	putative cytoplasmic protein [Salmonella typhimurium LT2].	0.999907	0.0722646	3.33811		0.810124	0.899839	2.70719	0.0129		0.539608	0.937262	1.81444	0.00915		0.720454	0.865242	2.41102	0.0259		0.887293	0.913373	3.2825	0.824		0.750351	0.750758	2.505	0.0232		1.01433	0.830649	3.655	0.975	AAL21748	putative cytoplasmic protein
STM2870	STM2870	oxygen-regulated invasion protein ORGA. (SW:ORGA_SALTY); putative inner membrane protein [Salmonella typhimurium LT2].								1					1					1					1					1					1	AAL21750	putative inner membrane protein
STM2880	STM2880	hypothetical protein; putative cytoplasmic protein [Salmonella typhimurium LT2].	0.999031	0.0722962	2.41542		2.20633	0.900372	5.33378	0.000426		3.68146	0.945675	8.9517	0.00118		2.39377	0.867217	5.7959	0.00398		3.00685	1.56712	7.9275	0.0741		2.34468	0.751728	5.665	0.0208		2.98108	2.05443	8.275	0.13	AAL21760	putative cytoplasmic protein
STM2901	STM2901	putative cytoplasmic protein [Salmonella typhimurium LT2].	0.996221	0.123139	0.740185		0.800125	0.913309	0.602629	0.309		0.922419	0.940232	0.686111	0.533		0.890254	0.91911	0.704981	0.782		1.53856	0.851795	1.166	0.145		0.810978	0.750879	0.6005	0.203		1.14698	0.827231	0.90675	0.747	AAL21781	putative cytoplasmic protein
STM2902	STM2902	putative cytoplasmic protein [Salmonella typhimurium LT2].	0.998478	0.0780796	0.371937		0.85812	0.913131	0.324378	0.438		1.15754	0.947001	0.43174	0.145		1.09939	0.928719	0.436352	0.809		2.7659	0.837648	1.04775	0.012		1.70996		0.636	0.159		1.96109	0.762298	0.73325	0.00856	AAL21782	putative cytoplasmic protein
STM2903	STM2903	putative cytoplasmic protein [Salmonella typhimurium LT2].	0.999377	0.0722735	0.157547		1.95569	0.909196	0.309853	0.00516		3.07198	1.05665	0.497857	0.0112		4.34942	1.78551	0.722721	0.0257		4.15478	0.829959	0.659	0.0018		2.61961	0.753419	0.4135	0.025		4.49079	0.765037	0.712	0.0015	AAL21783	putative cytoplasmic protein
STM2904	STM2904	Putative RBS for STM2904; RegulonDB:STMS1H002962	0.999807	0.0723823	2.51195		4.25357	0.912727	10.7651	0.000862		4.97219	1.47815	12.8905	0.00493		3.30755	0.868764	8.33823	0.00273		3.14711	0.81632	7.9125	0.000435		3.18218	0.750781	7.995	0.0136		4.52918	1.41342	11.775	0.0104	AAL21784	putative ABC-type transport system
STM2905	STM2905	putative acetyltransferase [Salmonella typhimurium LT2].	0.999999	0.0722896	1.00086		5.24244	0.915622	5.2902	0.00237		5.67095	0.940356	5.6943	0.000329		4.58104	0.864599	4.58931	0.000799		7.63509	1.02092	7.6925	0.000864		5.89396	0.752421	5.91	0.014		8.30712	2.67959	8.625	0.0049	AAL21785	putative acetyltransferase
STM2906	STM2906	putative cytoplasmic protein [Salmonella typhimurium LT2].	0.998744	0.0723186	0.401573		5.29306	0.934687	2.14955	0.00105		8.77442	1.20073	3.54903	0.000448		4.83484	0.864987	1.94321	0.00101		3.31102	1.21849	1.3935	0.0279		1.79295		0.72	0.138		3.8737	2.14299	1.713	0.0525	AAL21786	putative cytoplasmic protein
STM2908	STM2908	putative cytoplasmic protein [Salmonella typhimurium LT2].	0.990864	0.191911	0.403552		0.444316	0.899538	0.179553	0.00299		0.696871	0.965185	0.291175	0.282		0.644484	0.865768	0.261035	0.0609		1.1108	0.81684	0.4495	0.417		1.17419	0.750991	0.474	0.4		1.44053	0.755619	0.58175	0.0341	AAL21788	putative cytoplasmic protein
STM2910	STM2910	putative cytoplasmic protein [Salmonella typhimurium LT2].	1	0.0722965	0.288952					1					1					1		0.837059	0.818642	0.24325	0.184		1.0547	0.768578	0.311	0.842		0.739966	0.823365	0.23475	0.565	AAL21790	putative cytoplasmic protein
STM2911	STM2911	similar to E. coli multidrug resistance; probably membrane translocase (AAC75733.1); Blastp hit to AAC75733.1 (512 aa), 29% identity in aa 15 - 201, 30% identity in aa 284 - 319; putative permease [Salmonella typhimurium LT2].	0.999751	0.0722601	0.178316		3.7697	5.31818	1.00734	0.201		2.46953	1.12227	0.471739	0.0705		4.46692	6.31872	1.18049	0.184		1.57913	0.830589	0.2865	0.0841		1.49897	0.779765	0.2745	0.276		1.56172	0.809024	0.29175	0.242	AAL21791	putative permease
STM2912	STM2912	Paralog of E. coli putative transcriptional regulator LYSR-type (AAC73313.1); Blastp hit to AAC73313.1 (304 aa), 32% identity in aa 6 - 289	0.999812	0.0722604	0.358382		0.99563	0.905732	0.358731	0.971		1.13454	0.945994	0.407571	0.14		1.01423	0.8642	0.363844	0.786		1.07661	0.828912	0.3935	0.744		1.10707	0.7512	0.397	0.175		1.15384	0.760728	0.416	0.287	AAL21792	putative transcriptional regulators, LysR family
STM2913	STM2913	similar to E. coli putative transport protein (AAC75782.1); Blastp hit to AAC75782.1 (454 aa), 33% identity in aa 11 - 446; putative permease [Salmonella typhimurium LT2].	0.998565	0.0758037	0.815468		0.587787	0.911674	0.491165	0.0697		1.08719	0.971412	0.91635	0.764		1.56315	1.0527	1.42027	0.439		0.676269	0.861585	0.5985	0.415		0.700181	0.75109	0.5715	0.0689		0.521303	0.787752	0.45575	0.181	AAL21793	putative permease
STM2914	STM2914	similar to E. coli UDP-galactose-4-epimerase (AAC73846.1); Blastp hit to AAC73846.1 (338 aa), 25% identity in aa 1 - 162; putative nucleoside-diphosphate-sugar epimerase [Salmonella typhimurium LT2].	0.994756	0.145153	0.605978		0.588783	0.902413	0.359217	0.0195		0.59179	0.938552	0.359694	0.0104		0.590543	0.863622	0.358124	0.016		0.459222	0.822839	0.28575	0.0475		0.330498	0.751287	0.2005	0.0327		0.221099	0.761714	0.14225	0.0238	AAL21794	putative nucleoside-diphosphate-sugar epimerase
STM3752	STM3752	Pathogenicity island encoded protein: SPI3; putative cytoplasmic protein [Salmonella typhimurium LT2].	0.990983	0.190643	0.996688		0.589135	0.908593	0.597554	0.0662		1.13551	0.976127	1.17155	0.657		0.830951	0.875677	0.839928	0.452		0.418888	0.8165	0.4225	0.0153		0.295992	0.75276	0.2985	0.0582		0.34345	0.755679	0.34375	0.00461	AAL22610	putative cytoplasmic protein
STM3766	STM3766	similar to E. coli orf, hypothetical protein (AAC75365.1); Blastp hit to AAC75365.1 (296 aa), 67% identity in aa 1 - 278, 45% identity in aa 216 - 296; putative cytoplasmic protein [Salmonella typhimurium LT2].	0.999812	0.0722604	0.261097		1.2323	0.908754	0.324579	0.172		1.07115	0.958595	0.282247	0.627		1.13521	0.865408	0.296916	0.137		1.94493	0.829595	0.5125	0.0144		1.33375	0.752737	0.3485	0.0504		1.46927	0.755095	0.38375	0.0015	AAL22624	putative cytoplasmic protein
STM3767	STM3767	putative cytoplasmic protein [Salmonella typhimurium LT2].	0.99998	0.0722766	1.00974		0.331884	0.920139	0.367987	0.0599		0.465646	0.974702	0.5207	0.152		0.513547	0.867748	0.523493	0.0227		0.985563	0.845977	1.038	0.966		0.540211	0.751014	0.546	0.0245		0.552691	0.763146	0.5675	0.0469	AAL22625	putative cytoplasmic protein
STM3768	STM3768	putative selenocysteine synthase [L-seryl-tRNA(Ser) selenium transferase] [Salmonella typhimurium LT2].	0.9968	0.113294	1.74444		0.120131	0.899051	0.210714	0.000296		0.146963	0.936564	0.271187	0.00708		0.186525	0.864136	0.328865	0.00441		0.239566	0.815159	0.4265	0.0063		0.193636	0.750786	0.338	0.0195		0.174506	0.759412	0.32425	0.0166	AAL22626	putative selenocysteine synthase [L-seryl-tRNA(Ser) selenium transferase
STM3769	STM3769	similar to E. coli PTS enzyme IID, mannose-specific (AAC74889.1); Blastp hit to AAC74889.1 (286 aa), 39% identity in aa 16 - 286; putative phosphotransferase system enzyme II [Salmonella typhimurium LT2].	0.999062	0.072563	0.376867		0.423174	0.900794	0.16037	0.00239		0.403279	0.951238	0.156458	0.0224		0.530423	0.866451	0.201129	0.0169		0.688356	0.81514	0.2605	0.027		0.776569	0.753527	0.294	0.188		0.585523	0.772181	0.228	0.124	AAL22627	putative phosphotransferase system enzyme II
STM3770	STM3770	similar to E. coli PTS system N-acetylgalactosamine-specific IIC component 1 (AAC76173.1); Blastp hit to AAC76173.1 (267 aa), 31% identity in aa 19 - 232; putative phosphotransferase system enzyme IIC [Salmonella typhimurium LT2].	0.999901	0.0722641	0.292826		0.544902	0.906972	0.162261	0.0273		0.486549	0.966951	0.14981	0.0894		0.737047	0.867191	0.216889	0.0609		0.738976	0.839959	0.2255	0.375		0.807507	0.753747	0.237	0.135		0.691149	0.768467	0.20675	0.169	AAL22628	putative phosphotransferase system enzyme IIC
STM3771	STM3771	similar to E. coli PTS enzyme IIAB, mannose-specific (AAC74887.1); Blastp hit to AAC74887.1 (323 aa), 29% identity in aa 164 - 320; putative phosphotransferase system enzyme IIB [Salmonella typhimurium LT2].	0.999895	0.0722636	0.486872		0.54279	0.902934	0.266568	0.0108		0.454323	0.944737	0.224754	0.0147		0.619728	0.877029	0.308714	0.113		0.596273	0.813828	0.2905	0.0014		0.560613	0.752337	0.274	0.052		0.503156	0.768055	0.2525	0.0639	AAL22629	putative phosphotransferase system enzyme IIB
STM3772	STM3772	putative phosphotransferase system enzyme IIA [Salmonella typhimurium LT2].	0.999318	0.0722769	0.823622		0.291269	0.906673	0.250533	0.0144		0.469741	0.952728	0.404605	0.0646		0.640377	0.905156	0.56462	0.313		0.379789	0.819028	0.321	0.0221		0.266311	0.755716	0.2265	0.0693		0.244454	0.764209	0.21525	0.0304	AAL22630	putative phosphotransferase system enzyme IIA
STM3773	STM3773	ATPase domain; similar to E. coli psp operon transcriptional activator (AAC74385.1); Blastp hit to AAC74385.1 (330 aa), 33% identity in aa 12 - 239; putative NtrC family transcriptional regulator [Salmonella typhimurium LT2].	0.997203	0.105897	1.1902		0.398034	0.899691	0.475124	0.0013		0.496223	0.9364	0.593457	0.00516		0.448447	0.868183	0.540779	0.0255		0.445435	0.817018	0.538	0.0184		0.547808	0.750814	0.652	0.0409		0.48664	0.770751	0.60175	0.0798	AAL22631	putative NtrC family transcriptional regulators, ATPase domain
STM3774	STM3774	putative inner membrane protein [Salmonella typhimurium LT2].	0.999566	0.0722645	0.644046		0.623151	0.906665	0.406477	0.0411		0.448953	0.939094	0.291016	0.00384		0.818462	0.865063	0.528173	0.0671		0.431539	0.813369	0.2785	0.00165		0.452617	0.762411	0.301	0.135		0.4605	0.75781	0.299	0.00916	AAL22632	putative inner membrane protein
STM3775	STM3775	similar to E. coli 6-phospho-beta-glucosidase; cryptic (AAC75758.1); Blastp hit to AAC75758.1 (474 aa), 34% identity in aa 4 - 472; putative glycosyl hydrolase family [Salmonella typhimurium LT2].	0.999655	0.0722616	1.2122		2.64096	0.908651	3.22019	0.00177		4.61867	1.0599	5.69923	0.00284		2.84155	0.866877	3.45327	0.00266		0.308121	0.815041	0.3785	0.00576		0.29015	0.751055	0.352	0.015		0.27686	0.757565	0.34175	0.007	AAL22633	putative glycosyl hydrolase family
STM3779	STM3779	HPr-related protein; similar to E. coli PTS system protein HPr (AAC75468.1); Blastp hit to AAC75468.1 (85 aa), 28% identity in aa 1 - 83; putative phosphotransferase system [Salmonella typhimurium LT2].								1					1					1					1					1					1	AAL22637	putative phosphotransferase system, HPr-related protein
STM3780	STM3780	similar to E. coli tagatose-bisphosphate aldolase 2 (AAC76171.1); Blastp hit to AAC76171.1 (286 aa), 36% identity in aa 1 - 277; putative fructose-bisphosphate aldolase class-II [Salmonella typhimurium LT2].	0.999717	0.0722604	0.285655		0.69678	0.903661	0.20038	0.0354		0.953702	0.954051	0.273475	0.617		0.950694	0.871533	0.273853	0.727		0.930983	0.814831	0.26675	0.436		0.942468	0.755757	0.271	0.706		0.995207	0.772358	0.29025	0.985	AAL22638	putative fructose-bisphosphate aldolase class-II
STM3781	STM3781	similar to E. coli L-fuculokinase (AAC75845.1); Blastp hit to AAC75845.1 (482 aa), 24% identity in aa 17 - 444; putative sugar (pentulose and hexulose) kinase [Salmonella typhimurium LT2].	0.998379	0.0805631	0.533054		0.641248	0.902863	0.343907	0.0217		0.416173	0.986696	0.258496	0.213		0.54498	0.863532	0.290664	0.00432		0.547008	0.81438	0.293	0.0103		0.861057	0.750874	0.459	0.171		0.566524	0.756884	0.3035	0.0131	AAL22639	putative sugar (pentulose and hexulose) kinase
STM3782	STM3782	similar to E. coli PTS system galactitol-specific enzyme IIC (AAC75153.1); Blastp hit to AAC75153.1 (451 aa), 40% identity in aa 5 - 432; putative PTS system galactitol-specific enzyme IIC component [Salmonella typhimurium LT2].								1					1					1					1					1					1	AAL22640	putative PTS system galactitol-specific enzyme IIC component
STM3783	STM3783	similar to E. coli galactitol-specific enzyme IIB of phosphotransferase system (AAC75154.1); Blastp hit to AAC75154.1 (94 aa), 37% identity in aa 1 - 94; putative periplasmic protein [Salmonella typhimurium LT2].	0.998978	0.072581	0.950299		0.27237	0.900231	0.261073	0.0014		0.366636	0.939246	0.354242	0.00766		0.298311	0.863691	0.284167	0.0022		0.2602	0.81554	0.2505	0.00417		0.292593	0.751709	0.279	0.0256		0.228872	0.754721	0.21775	0.000464	AAL22641	putative periplasmic protein
STM3784	STM3784	similar to E. coli galactitol-specific enzyme IIA of phosphotransferase system (AAC75155.1); Blastp hit to AAC75155.1 (150 aa), 23% identity in aa 5 - 143; putative phosphotransferase system mannitol/fructose-specific IIA domain containing protein [Salmon	0.995241	0.138245	1.45338		0.133722	0.899084	0.195306	0.000349		0.145456	0.934358	0.212619	0.000604		0.175329	0.86382	0.256705	0.00348		0.179827	0.813525	0.26375	0.00202		0.28027	0.750931	0.4075	0.0265		0.2059	0.756096	0.30375	0.00377	AAL22642	putative phosphotransferase system mannitol/fructose-specific IIA domain
STM4157	STM4157	Putative RBS for STM4157; RegulonDB:STMS1H004073	1	0.0722925	0.309401		0.978175	0.9067	0.304849	0.864		1.09019	0.949831	0.337916	0.21		1.54269	0.86907	0.479164	0.0221		1.71964	0.817867	0.534	0.00765		1.61234	0.756602	0.5005	0.0585		1.14056	0.758042	0.35425	0.227	AAL22985	putative cytoplasmic protein
STM4257	STM4257	hypothetical protein spi4_A (gi|7467268); putative inner membrane or exported [Salmonella typhimurium LT2].	0.997374	0.102601	0.591849		0.170219	0.900285	0.10289	0.00212		0.238028	0.938383	0.1422	0.00149		0.214607	0.863414	0.127166	0.0014		1.209	0.859784	0.741	0.536		2.54858	0.751562	1.51	0.0292		4.1005	2.58732	2.7375	0.0626	AAL23081	putative inner membrane or exported
STM4258	STM4258	hypothetical protein spi4_A (gi|7467268); putative methyl-accepting chemotaxis protein [Salmonella typhimurium LT2].	0.997251	0.104974	0.797592		0.0998415	0.899233	0.080752	0.000616		0.195177	0.942959	0.169095	0.0179		0.109393	0.863438	0.087714	0.00156		0.714713	0.846275	0.59275	0.33		1.51068	0.751215	1.205	0.0637		2.35595	1.42329	2.1025	0.171	AAL23082	putative methyl-accepting chemotaxis protein
STM4259	STM4259	ABC exporter outer membrane component homolog (gi|7467234); putative ABC exporter outer membrane component-like protein [Salmonella typhimurium LT2].	0.997873	0.0923295	0.637496		0.113416	0.899195	0.0729833	0.000466		0.15552	0.937841	0.101381	0.00232		0.135909	0.863562	0.0871619	0.00197		0.896737	0.828461	0.579	0.577		2.09376	0.75153	1.335	0.0292		2.84078	1.37138	1.955	0.0737	AAL23083	putative ABC exporter outer membrane component homolog
STM4260	STM4260	predicted cation efflux pump; HLYD secretion protein (gi|7467244); membrane permease [Salmonella typhimurium LT2].	0.999842	0.0723715	1.318		0.0556182	0.898984	0.0744207	0.000382		0.0940808	0.934558	0.125958	0.000737		0.0711816	0.86335	0.094448	0.00119		0.559155	0.827306	0.75325	0.0647		1.5969	0.750775	2.105	0.019		2.0905	1.38566	3.14	0.251	AAL23084	membrane permease, predicted cation efflux pump
STM4261	STM4261	fusion of two hypothetical proteins; (gi|7467255) and (gi|7467255); putative inner membrane protein [Salmonella typhimurium LT2].	0.996758	0.114029	1.17218		0.5292	0.899567	0.621309	0.00244		0.750158	0.935978	0.881292	0.0329		0.50366	0.864254	0.591744	0.00939		1.49615	0.85776	1.825	0.251		3.59567	0.751703	4.22	0.025		4.25644	0.755875	4.9925	0.000575	AAL23085	putative inner membrane protein
STM4262	STM4262	contains an N-terminal double-glycine peptidase domain; leukotoxin expression protein B homolog (gi|7467272); putative ABC-type bacteriocin/lantibiotic exporter [Salmonella typhimurium LT2].	0.999998	0.0722874	0.15333		1.30999	0.911316	0.202826	0.11		2.16393	1.01624	0.336833	0.0142		1.66119	0.865482	0.255094	0.00549		3.42691	0.819719	0.52825	0.00181		4.81591	0.752498	0.7385	0.00868		5.43268	1.25147	0.84925	0.00387	AAL23086	putative ABC-type bacteriocin/lantibiotic exporter, contain an N-terminal double-glycine peptidase domain
STM3753	sugR	putative cytoplasmic protein; Pathogenicity island encoded protein: SPI3; putative ATP binding protein SugR (gi|4324607); ATP binding protein, [Salmonella typhimurium LT2].	0.999274	0.0725162	0.900534		0.605369	0.900829	0.547033	0.00602		0.69973	0.938077	0.633089	0.0252		0.586547	0.863461	0.528423	0.00319		0.729228	0.818348	0.66	0.0523		0.932489	0.751477	0.84	0.323		1.02822	0.756401	0.9275	0.7	AAL22611	ATP binding protein
STM1383	ttrA	tetrathionate reductase subunit A (TtrA) (gi|4456873); tetrathionate reductase complex, subunit A [Salmonella typhimurium LT2].	0.999782	0.0723897	0.16532		3.45978	1.02734	0.591777	0.00949		4.96668	1.36243	0.844848	0.00393		2.99528	0.884463	0.502448	0.0119		3.5792	0.843659	0.60175	0.00665		2.00764	0.757732	0.333	0.0391		1.94908	0.755376	0.32225	0.000252	AAL20307	Tetrathionate reductase complex, subunit A
STM1384	ttrC	tetrathionate reductase subunit C (TtrC) (gi|4456872); tetrathionate reductase complex, subunit C [Salmonella typhimurium LT2].	0.999995	0.0723042	0.118339		1.54835	0.921056	0.186567	0.0705		1.74323	1.11077	0.223488	0.234		1.61	0.864372	0.190552	0.000966		1.7962	0.889737	0.22675	0.175		1.41097	0.752694	0.167	0.0195		0.832021	0.774942	0.100825	0.475	AAL20308	Tetrathionate reductase complex, subunit C
STM1387	ttrR	TtrR (gi|4456869); tetrathionate reductase complex: response regulator [Salmonella typhimurium LT2].	0.998196	0.0850158	1.11369		0.378295	0.89903	0.421566	0.000312		0.417742	0.935144	0.466167	0.00107		0.329333	0.864497	0.369008	0.00576		0.39913	0.814053	0.446	0.00258		0.40396	0.751025	0.4505	0.0283		0.412452	0.756981	0.46225	0.0056	AAL20311	Tetrathionate reductase complex: response regulator
STM1386	ttrS	TtrS (gi|4456870); tetrathionate reductase complex: sensory transduction histidine kinase [Salmonella typhimurium LT2].	0.999492	0.0724657	2.66265		0.184709	0.899096	0.493465	0.000241		0.164158	0.9364	0.456878	0.00547		0.154099	0.863585	0.412757	0.00193		0.229863	0.813384	0.613	0.000471		0.262422	0.751206	0.7	0.0189		0.250437	0.755486	0.6715	0.00198	AAL20310	Tetrathionate reductase complex: sensory transduction histidine kinase
