# Supplementary material for: During infection of epithelial cells Salmonella enterica serovar Typhimurium undergoes a time-dependent transcriptional adaptation that results in simultaneous expression of three type 3 secretion systems
Source: Cell Microbiol. 2008 Apr 1;10(4):958–84. doi: 10.1111/j.1462-5822.2007.01099.x (PMC2343689; doi:10.1111/j.1462-5822.2007.01099.x)
Supplement: Table S3 — Data taken from Table S1 showing the genes specifically upregulated in HeLa cells at 2 h p.i., as depicted on Fig. 1. [file cmi0010-0958-SD4.xls]

## Sheet: Sheet1
Table S3. Data taken from Table S1 showing the genes specifically up-regulated in HeLa cells at 2h p.i., as depicted on Figure 1			LB Mid-logarithmic culture				Macrophage 4h post infection					Macrophage 8h post infection					Macrophage 12h post infection					HeLa 2h post infection					HeLa 4h post infection					HeLa 6h post infection
Systematic name	Common name	Description	Expression level relative to LB Control	Std Deviation	Ratio sample/reference DNA		Expression level relative to LB Control	Std Deviation	Ratio sample/reference DNA	P-value		Expression level relative to LB Control	Std Deviation	Ratio sample/reference DNA	P-value		Expression level relative to LB Control	Std Deviation	Ratio sample/reference DNA	P-value		Expression level relative to LB Control	Std Deviation	Ratio sample/reference DNA	P-value		Expression level relative to LB Control	Std Deviation	Ratio sample/reference DNA	P-value		Expression level relative to LB Control	Std Deviation	Ratio sample/reference DNA	P-value	Genbank	Product
STM0001	thrL	similar to E. coli thr operon leader peptide (AAC73112.1); Blastp hit to AAC73112.1 (21 aa), 85-1073758644dentity in aa 1 - 21; thr operon leader peptide [Salmonella typhimurium LT2].	0.992592	0.17268	0.981422		1.82287	1.2815	2.01613	0.315		1.13767	0.989746	1.17648	0.7		2.37308	0.903737	2.38375	0.0436		5.61912	0.792501	5.515	0.015					1		5.67544		5.57	0.127	AAL18965	thr operon leader peptide
STM0014	STM0014	similar to E. coli putative transcriptional regulator LYSR-type (AAC73704.1); Blastp hit to AAC73704.1 (300 aa), 25% identity in aa 8 - 296; putative LysR family transcriptional regulator [Salmonella typhimurium LT2].	0.99992	0.0723442	0.265207		1.5502	0.913735	0.414872	0.0551		2.05034	0.956902	0.544739	0.000974		2.0264	0.889289	0.54767	0.0409		2.43758	0.835561	0.65875	0.0173		1.90589	0.755114	0.5065	0.0324		1.79449	0.76827	0.4815	0.0296	AAL18978	putative transcriptional regulator, LysR family
STM0015	STM0015	putative bacteriophage protein [Salmonella typhimurium LT2].	0.999907	0.0723491	0.124912		1.97346	0.916019	0.248775	0.00959		2.22687	1.09556	0.291624	0.0666		2.04392	0.89439	0.261085	0.0476		2.78123	0.835318	0.35075	0.00539		3.69224	0.7543	0.4615	0.014		1.81203	0.77908	0.23125	0.0554	AAL18979	putative bacteriophage protein
STM0056	STM0056	sodium ion pump oxaloacetate decarboxylase subunit gamma (gi|321934); putative oxalacetate decarboxylase, subunit gamma [Salmonella typhimurium LT2].	0.999048	0.0722949	0.154776		1.33075	0.957643	0.218177	0.411		1.42292	0.998217	0.221472	0.032		2.42666	0.891486	0.382284	0.0255		3.02249	0.820417	0.46975	0.00191		1.62492	0.752046	0.2515	0.0286		1.6814	0.760816	0.26125	0.011	AAL19020	putative oxalacetate decarboxylase, subunit gamma
STM0065	STM0065	hypothetical protein; putative viral protein [Salmonella typhimurium LT2].	0.999923	0.0722662	0.214217		0.545359	0.900993	0.117189	0.00273		0.782445	1.01227	0.177366	0.503		0.889347	0.96015	0.212978	0.824		2.40874	0.816901	0.5175	0.00201		3.31775	0.754464	0.713	0.0231		2.34285	0.824137	0.52425	0.0591	AAL19029	putative viral protein
STM0116	ilvI	acetolactate synthase isozyme III large subunit. (SW:ILVI_SALTY); valine sensitive acetolactate synthase III, large subunit [Salmonella typhimurium LT2].	0.998327	0.0818531	0.453824		1.53306	0.953773	0.720404	0.184		0.996105	0.96639	0.463997	0.994		1.8258	0.871215	0.833541	0.0198		2.0793	0.81454	0.9445	0.0017		1.88088	0.75323	0.8545	0.0378		1.87563	0.778873	0.8685	0.0503	AAL19080	acetolactate synthase III, valine sensitive, large subunit
STM0149	STM0149	hypothetical protein (gi|7688349); putative permease of the Na+:galactoside symporter family [Salmonella typhimurium LT2].	0.999436	0.0724791	0.14176		1.50499	0.901581	0.213562	0.00228		1.81163	1.00069	0.257018	0.000837		1.48341	0.864097	0.210317	0.00335		2.17749	0.815673	0.30875	0.000482		1.52057	0.780249	0.22	0.23		1.69394	0.76099	0.24125	0.0127	AAL19113	putative permease of the Na+:galactoside symporter family
STM0150	aroP	similar to E. coli aromatic amino acid transport protein (AAC73223.1); Blastp hit to AAC73223.1 (457 aa), 92% identity in aa 1 - 457; APC family aromatic amino acid transporter [Salmonella typhimurium LT2].	0.999323	0.0722766	0.864817		1.69379	0.96958	1.54024	0.161		1.59679	0.983329	1.4305	0.146		1.16197	0.871763	1.01275	0.333		2.27609	0.844634	2.025	0.0368		1.6593	0.750859	1.435	0.0248		1.93556	0.755036	1.675	0.00118	AAL19114	APC family, aromatic amino acid transporter
STM1328	STM1328	putative outer membrane protein [Salmonella typhimurium LT2].	0.997129	0.107295	1.93974		0.621016	0.899824	1.20651	0.0051		0.559396	0.937576	1.09284	0.0144		0.957311	0.865347	1.86063	0.681		5.89739	2.05847	11.94	0.00909		2.48483	0.75104	4.82	0.0275		2.53921	1.07635	5.235	0.0736	AAL20253	putative outer membrane protein
STM1848	yebS	similar to E. coli orf, hypothetical protein (AAC74903.1); Blastp hit to AAC74903.1 (427 aa), 85% identity in aa 1 - 427; putative inner membrane protein [Salmonella typhimurium LT2].	0.999993	0.0723063	0.342433		1.90623	0.911811	0.657871	0.00873		1.51108	0.953904	0.520629	0.0212		1.52457	0.866135	0.523324	0.0135		2.13267	0.825295	0.7345	0.00592		2.11538	0.751001	0.7245	0.0137		1.76011	0.759542	0.6055	0.00921	AAL20763	putative inner membrane protein
STM1854	STM1854	hypothetical protein; putative inner membrane protein [Salmonella typhimurium LT2].	0.99949	0.0724661	0.248826					1					1					1		4.72454	2.96382	1.327	0.0477		1.60714	0.752013	0.4	0.0273		1.65441	1.38543	0.49675	0.495	AAL20769	putative inner membrane protein
STM0359	STM0359	hypothetical protein; putative cytoplasmic protein [Salmonella typhimurium LT2].	0.995527	0.134006	0.395217		1.8774	0.914494	0.749529	0.017		1.76827	0.965946	0.709265	0.0383		1.7223	0.863578	0.680788	0.0103		2.31023	0.822189	0.91725	0.00565		1.0008	0.757114	0.3975	0.977		0.757381	0.768521	0.305	0.287	AAL19313	putative cytoplasmic protein
STM0399	brnQ	S. typhimurium branched-chain amino acid transport system II carrier protein(liv-II). (SW:BRNQ_SALTY)	0.985595	0.241531	1.71003		1.79553	0.900553	3.07387	0.0115		1.8748	0.9372	3.21291	0.0116		1.80868	0.864049	3.09448	0.0301		2.35066	0.837112	4.0675	0.0196		2.31865	0.750834	3.965	0.0717		1.79234	0.757361	3.0725	0.0224	AAL19353	LIVCS family, branched chain amino acid transporter system II (LIV-II)
STM0400	proY	S. typhimurium proline-specific permease PROY. (SW:PROY_SALTY)	0.93551	0.523733	0.639522		1.57367	0.908048	1.01247	0.13		1.40774	0.939394	0.902238	0.191		1.2568	0.863612	0.804013	0.402		2.63877	0.820692	1.6925	0.0289		2.71043	0.753097	1.735	0.15		1.78533	0.75748	1.145	0.0918	AAL19354	putative APC family, proline transporter
STM0602	ybdH	similar to E. coli putative oxidoreductase (AAC73700.1); Blastp hit to AAC73700.1 (362 aa), 81% identity in aa 1 - 361; putative glycerol dehydrogenase [Salmonella typhimurium LT2].	0.998149	0.0861017	0.829191					1					1					1		2.79205	0.830714	2.3525	0.0107		1.49232	0.752335	1.24	0.0816		1.9608	0.760772	1.6325	0.00695	AAL19553	putative glycerol dehydrogenase
STM0650	STM0650	Paralog of E. coli putative hydrolase (AAC76162.1); Blastp hit to AAC76162.1 (523 aa), 35% identity in aa 167 - 521, 32 503318373dentity in aa 119 - 223	0.999988	0.07228	0.174622		1.89833	0.921556	0.337433	0.0253		2.07922	0.985878	0.367729	0.0123		1.67097	0.863762	0.2918	0.000676		2.08606	0.82262	0.36775	0.012		1.50519	0.761478	0.2655	0.149		1.58913	0.808156	0.28925	0.214	AAL19601	putative hydrolase C-terminus
STM0657	ybeU	Ortholog of E. coli putative tRNA ligase (AAC73749.1); Blastp hit to AAC73749.1 (235 aa), 61% identity in aa 1 - 235	0.999183	0.0722855	0.118766		1.82125	0.920595	0.218933	0.0217		1.76725	1.04288	0.212125	0.0206		2.41576	0.88945	0.292026	0.0238		2.13211	0.827798	0.25625	0.0154		1.88105	0.752814	0.2235	0.0262		1.93047	0.768972	0.23175	0.0207	AAL19608	putative cytoplasmic protein
STM0879	potH	ABC superfamily (membrane); similar to E. coli putrescine transport protein; permease (AAC73943.1); Blastp hit to AAC73943.1 (317 aa), 92% identity in aa 1 - 317; putrescine transporter [Salmonella typhimurium LT2].	0.997446	0.101187	0.231943		1.52463	0.903321	0.354649	0.011		1.07736	1.04246	0.268539	0.866		1.33059	0.864774	0.308985	0.0383		2.07575	0.8162	0.4825	0.00335		1.92416	0.752534	0.4465	0.0382		1.46121	0.784332	0.3475	0.194	AAL19815	ABC superfamily (membrane), putrescine transporter
STM0889	artQ	ABC superfamily (membrane); similar to E. coli arginine 3rd transport system permease protein (AAC73949.1); Blastp hit to AAC73949.1 (238 aa), 94% identity in aa 1 - 237; arginine 3rd transport system [Salmonella typhimurium LT2].	0.995461	0.134995	1.2361		0.707427	0.899065	0.874628	0.00991		0.539156	0.935458	0.668152	0.00528		0.596653	0.864862	0.739464	0.0228		2.10695	0.816557	2.6075	0.00328		4.14073	0.751894	5.12	0.0235		2.16879	1.16458	2.94	0.171	AAL19824	ABC superfamily (membrane), arginine 3rd transport system
STM1056	STM1056	hypothetical protein (gi|5410521); Gifsy-2 prophage protein similar to msgA [Salmonella typhimurium LT2].	0.999215	0.0725296	0.247083		0.840668	0.902401	0.208529	0.125		1.46157	0.961496	0.362792	0.0203		1.14044	0.864511	0.28202	0.0919		2.37101	0.873403	0.60525	0.041		2.38627	0.816453	0.606	0.108		1.99585	1.06485	0.53425	0.206	AAL19989	Gifsy-2 prophage; Homolog of msgA
STM1096	copR	Pathogenicity island encoded protein: SPI5; similar to E. coli putative 2-component transcriptional regulator (AAC75035.1); Blastp hit to AAC75035.1 (239 aa), 74% identity in aa 6 - 236; Copper resistance transcriptional regulatory protein [Salmonella typ	0.997535	0.0994011	0.435465		1.111	0.906157	0.487141	0.425		1.11818	0.945396	0.489195	0.34		0.987636	0.870335	0.433362	0.947		2.19057	0.830164	0.96325	0.0121		1.4992	0.750932	0.653	0.0633		2.02588	0.828056	0.9285	0.114	AAL20028	Copper resistance; transcriptional regulatory protein
STM1362	ydiL	similar to E. coli orf, hypothetical protein (AAC74759.1); Blastp hit to AAC74759.1 (127 aa), 59% identity in aa 10 - 127; putative cytoplasmic protein [Salmonella typhimurium LT2].	0.998359	0.0810834	0.109782		1.95659	0.905862	0.215527	0.00295		2.94686	1.0373	0.324368	0.000821		1.91317	0.86441	0.210052	0.0029		2.27848	0.853398	0.2595	0.0489		0.891613	0.756805	0.09845	0.505		1.16448	0.757445	0.128	0.0902	AAL20287	putative cytoplasmic protein
STM1417	ssaP	secretion system apparatus protein SSAP. (SW:SSAP_SALTY); secretion system apparatus protein [Salmonella typhimurium LT2].	0.999762	0.07226	0.215135		1.93899	0.911192	0.420055	0.007		1.68516	0.964264	0.362998	0.0015		3.77451	0.866994	0.813755	0.00143		2.40181	0.825868	0.52	0.00478		1.57067	0.751397	0.338	0.024		1.45661	0.777943	0.3185	0.13	AAL20341	Secretion system apparatus
STM1768	ychP	similar to E. coli putative factor (AAC74304.1); Blastp hit to AAC74304.1 (417 aa), 77% identity in aa 1 - 417; putative invasin [Salmonella typhimurium LT2].	0.999609	0.0724367	0.441841		1.82162	0.904562	0.807614	0.00347		1.77942	0.945714	0.789263	0.00503		1.51143	0.864139	0.668302	0.00551		2.11945	0.816357	0.93725	0.000954		1.76296	0.750897	0.779	0.0195		1.61816	0.754639	0.715	0.000546	AAL20683	putative invasin
STM1775	hemK	HEMK protein. (SW:HEMK_SALTY); putative protoporphyrinogen oxidase [Salmonella typhimurium LT2].	0.987198	0.227538	0.641122		0.995291	0.900981	0.639524	0.954		1.091	0.940332	0.70191	0.504		0.87501	0.864461	0.561838	0.461		2.33892	0.832993	1.5275	0.0279		2.69031	0.750821	1.725	0.0552		1.63733	0.780213	1.0735	0.12	AAL20690	putative protoporphyrinogen oxidase
STM1872	STM1872	hypothetical protein; putative cytoplasmic protein [Salmonella typhimurium LT2].	0.99526	0.137973	0.596311		7.22988		4.31126	0.0732					1					1		2.42888	0.853397	1.48	0.0247		0.712715		0.425	0.355		1.7113	1.25386	1.153	0.44	AAL20788	putative cytoplasmic protein
STM1894	ruvB	similar to E. coli Holliday junction helicase subunit A; branch migration; repair (AAC74930.1); Blastp hit to AAC74930.1 (336 aa), 96% identity in aa 1 - 336; Holliday junction helicase, subunit B [Salmonella typhimurium LT2].	0.995508	0.134302	1.43711		1.94688	0.944114	2.86798	0.0481		2.02149	0.98392	3.00392	0.056		1.95385	0.864671	2.81104	0.00888		1.99234	0.816872	2.8775	0.00982		2.07328	0.75709	2.99	0.0598		1.81491	0.758656	2.615	0.00876	AAL20810	Holliday junction helicase, subunit B
STM1898	ruvC	similar to E. coli Holliday junction nuclease; resolution of structures; repair (AAC74933.1); Blastp hit to AAC74933.1 (173 aa), 97% identity in aa 1 - 173; Holliday junction nuclease [Salmonella typhimurium LT2].	0.98754	0.224439	1.84183		1.7609	0.903114	3.25261	0.0144		1.52697	0.946215	2.83948	0.0681		1.39654	0.86327	2.57219	0.0823		2.06378	0.822927	3.82	0.0146		2.2622	0.754814	4.175	0.0745		1.72314	0.777428	3.225	0.0746	AAL20814	Holliday junction nuclease
STM2209	STM2209	Putative RBS for STM2208; RegulonDB:STMS1H002350	0.999897	0.0723531	0.195076		1.50449	1.12091	0.354756	0.5		2.58814	1.17394	0.540727	0.0619		1.00009	0.875148	0.197524	0.999		2.94376	0.837645	0.589	0.0314		2.93094	0.761684	0.575	0.0318		2.56801	1.13016	0.5355	0.0759	AAL21113	putative inner membrane protein
STM2274	STM2274	similar to E. coli putative transport protein (AAC75306.1); Blastp hit to AAC75306.1 (442 aa), 30% identity in aa 18 - 428; putative permease [Salmonella typhimurium LT2].	0.994261	0.151881	0.0792515		1.98084	0.908624	0.157568	0.00533		1.83254	1.15354	0.15219	0.115		2.56519	0.879942	0.205258	0.0149		2.97391	0.84238	0.2385	0.00807		4.49918	0.759146	0.358	0.0295		2.10372	0.80833	0.1725	0.0714	AAL21175	putative permease
STM2279	yfaE	similar to E. coli orf, hypothetical protein (AAC75296.1); Blastp hit to AAC75296.1 (84 aa), 96% identity in aa 1 - 84; putative ferredoxin [Salmonella typhimurium LT2].	0.999715	0.0724087	1.12149		0.575738	0.899147	0.645943	0.000344		0.712351	0.935588	0.800186	0.00662		0.691771	0.864735	0.777697	0.0204		2.19827	0.821504	2.4775	0.00468		2.0706	0.75344	2.325	0.0254		1.90916	0.766176	2.1625	0.0189	AAL21180	putative ferredoxin
STM2300	STM2300	similar to E. coli orf, hypothetical protein (AAC75316.1); Blastp hit to AAC75316.1 (296 aa), 73% identity in aa 1 - 295; putative cytoplasmic protein [Salmonella typhimurium LT2].	0.995557	0.133557	1.59563		0.49621	0.902667	0.798782	0.0115		0.27001	0.934057	0.431027	0.000436		0.538673	0.86414	0.86111	0.0127		2.41312	0.815103	3.8525	0.0018		2.0493	0.751031	3.27	0.0431		1.53261	0.802184	2.55	0.242	AAL21201	putative cytoplasmic protein
STM2400	STM2400	similar to E. coli orf, hypothetical protein (AAC75436.1); Blastp hit to AAC75436.1 (80 aa), 67% identity in aa 1 - 80; putative inner membrane protein [Salmonella typhimurium LT2].	0.999994	0.0722835	0.263594		2.98258	2.05814	0.883738	0.104		1.41792	1.4073	0.481296	0.647		3.50696	0.866941	0.92623	0.00139		2.45781	0.878397	0.67175	0.0414		1.78491	0.778848	0.4795	0.143		2.27712	1.382	0.67225	0.184	AAL21300	putative inner membrane protein
STM2440	cysM	O-acetylserine sulfhydrolase B; cysteine synthase B. (SW:CYSM_SALTY); cysteine synthase B [Salmonella typhimurium LT2].	0.990056	0.200283	0.589684		1.27015	0.953663	0.782024	0.457		1.14707	1.00592	0.725572	0.716		1.1872	0.86601	0.701967	0.28		2.01529	0.821428	1.1925	0.0113		1.8651	0.751498	1.1	0.0839		1.72532	0.754685	1.0175	0.0115	AAL21334	cysteine synthase B (O-acetylserine sulfhydrolase B)
STM2504	STM2504	hypothetical protein; putative cytoplasmic protein [Salmonella typhimurium LT2].	0.998142	0.0862852	0.452011		1.50773	0.912059	0.689172	0.0505		1.95166	1.0214	0.931322	0.107		1.48854	0.865003	0.673613	0.0152		3.15061	0.823623	1.4375	0.00448		0.964512	0.751473	0.4365	0.741		0.965609	0.758352	0.438667	0.815	AAL21398	putative cytoplasmic protein
STM2644	yfiE	similar to E. coli putative transcriptional regulator LYSR-type (AAC75630.1); Blastp hit to AAC75630.1 (308 aa), 78% identity in aa 16 - 305; putative LysR family transcriptional regulator [Salmonella typhimurium LT2].	0.994742	0.145339	0.267894		1.41787	0.90283	0.380833	0.0264		1.70322	0.953992	0.456751	0.00508		1.37891	0.865068	0.369952	0.054		1.98357	0.831428	0.53725	0.0231		1.72446	0.751521	0.462	0.0663		1.76759	0.774404	0.48	0.0475	AAL21538	putative transcriptional regulator, LysR family
STM2654	kgtP	similar to E. coli alpha-ketoglutarate permease (AAC75640.1); Blastp hit to AAC75640.1 (432 aa), 88% identity in aa 1 - 432; MFS family alpha-ketoglutarate permease [Salmonella typhimurium LT2].	0.998971	0.0723006	0.318319		1.30891	0.899648	0.416879	0.00573		1.40791	0.949811	0.448882	0.00834		1.19325	0.863819	0.379975	0.0374		4.55226	1.37443	1.4975	0.00933		1.84668	0.751941	0.588	0.0275		2.03909	0.792437	0.667	0.0527	AAL21548	MFS family, alpha-ketoglutarate permease
STM2655	STM2655	putative cytoplasmic protein [Salmonella typhimurium LT2].	0.998589	0.0751787	0.329001		1.3496	0.907067	0.446982	0.0614		1.23578	0.950102	0.407947	0.0743		1.89428	0.920576	0.649718	0.123		6.89465	2.32158	2.3575	0.00658		2.59201	0.7599	0.857	0.0382		4.01854	3.39044	1.59925	0.11	AAL21549	putative cytoplasmic protein
STM2696	STM2696	Putative RBS for STM2696; RegulonDB:STMS1H002782	0.998392	0.0802439	0.0987826		1.71052	0.905625	0.169551	0.0057		2.16055	1.08809	0.216751	0.0139		2.07042	0.867767	0.205025	0.00633		2.81593	0.822756	0.2795	0.00276		1.88743	0.753585	0.1865	0.0308		2.01025	0.806781	0.2055	0.0748	AAL21583	Fels-2 prophage: similar to genes in phage phiCTX
STM2698	STM2698	similar to gpE in phage P2; Fels-2 prophage protein [Salmonella typhimurium LT2].	0.995469	0.134883	0.280048		0.766818	0.908753	0.217513	0.191		1.00847	0.968034	0.287754	0.955		1.18477	0.964852	0.360766	0.718		2.33903	0.794645	0.6555	0.0331					1		2.1779	0.780151	0.623	0.124	AAL21585	Fels-2 prophage: similar to gpE in phage P2
STM2816	STM2816	putative glycoporin [Salmonella typhimurium LT2].	0.999864	0.0722619	0.19224		1.90289	0.916431	0.370471	0.0161		2.163	0.979944	0.418488	0.00423		2.29901	0.911095	0.458699	0.0594		2.78538	0.829438	0.54275	0.00834		2.18086	0.975188	0.4385	0.171		1.94547	0.786269	0.385	0.0614	AAL21701	putative glycoporin
STM2879	sicP	SicP (gi|3283218); chaparone related to virulence [Salmonella typhimurium LT2].	0.999629	0.0722623	2.99195		1.34165	0.899493	4.01665	0.00299		2.23757	0.949439	6.75814	0.00634		1.31601	0.865331	3.94499	0.0307		2.65672	0.839943	8.0575	0.00934		1.92255	0.753594	5.76	0.0287		2.24106	0.862077	7.055	0.082	AAL21759	chaparone, related to virulence
STM2902	STM2902	putative cytoplasmic protein [Salmonella typhimurium LT2].	0.998478	0.0780796	0.371937		0.85812	0.913131	0.324378	0.438		1.15754	0.947001	0.43174	0.145		1.09939	0.928719	0.436352	0.809		2.7659	0.837648	1.04775	0.012		1.70996		0.636	0.159		1.96109	0.762298	0.73325	0.00856	AAL21782	putative cytoplasmic protein
STM3031	STM3031	similar to E. coli outer membrane protein X (AAC73901.1); Blastp hit to AAC73901.1 (171 aa), 29% identity in aa 1 - 171; similar to ail and ompX [Salmonella typhimurium LT2].	0.999799	0.0723849	0.199107		1.93177	0.920948	0.390899	0.0402		2.59748	0.968796	0.519543	0.00149		2.05927	0.870246	0.412121	0.00968		2.19665	0.835001	0.44225	0.0124		1.70081	0.756588	0.3405	0.0721		1.87857	0.784277	0.3815	0.0488	AAL21907	ail and ompX Homolog
STM3079	STM3079	similar to E. coli orf, hypothetical protein (AAC73780.1); Blastp hit to AAC73780.1 (254 aa), 22% identity in aa 18 - 234; putative hydrolase or acyltransferase [Salmonella typhimurium LT2].	0.998943	0.0723028	0.243649		1.93317	0.907078	0.473363	0.00476		2.11418	1.00276	0.529161	0.0362		2.14468	0.869511	0.52466	0.00775		2.23048	0.816566	0.54575	0.00396		2.04967	0.763347	0.505	0.0801		1.96331	0.802762	0.49675	0.0888	AAL21954	putative hydrolase or acyltransferase
STM3222	ygjQ	Ortholog of E. coli orf, hypothetical protein (AAC76121.1); Blastp hit to AAC76121.1 (230 aa), 73% identity in aa 1 - 230	0.996103	0.125063	0.330021		1.12494	0.902516	0.37232	0.266		1.05335	0.953418	0.350102	0.697		1.09424	0.874007	0.364704	0.594		2.02373	0.815887	0.66975	0.00535		1.43097	0.759472	0.4765	0.203		1.65235	0.761317	0.54875	0.0266	AAL22095	putative integral membrane protein
STM3226	yqjA	similar to E. coli orf, hypothetical protein (AAC76130.1); Blastp hit to AAC76130.1 (220 aa), 95% identity in aa 1 - 220; putative DedA family membrane protein [Salmonella typhimurium LT2].	0.999489	0.0724664	1.92616		1.6706	0.899165	3.21838	0.000308		1.36958	0.937093	2.64475	0.0154		1.44394	0.863709	2.78252	0.00561		2.19948	0.829444	4.27	0.00846		1.88371	0.752027	3.63	0.0235		1.48056	0.756849	2.8575	0.00971	AAL22099	putative DedA family, membrane protein
STM3277	STM3277	Putative RBS for STM3277; RegulonDB:STMS1H003302	0.999954	0.0723302	0.104717		1.73872	0.905509	0.182596	0.00309		3.02272	1.04615	0.318016	0.0011		2.1068	0.868155	0.221149	0.00432		2.11201	0.827241	0.2225	0.00623		1.57922	0.794999	0.1705	0.26		1.46496	0.79006	0.15775	0.211	AAL22149	putative inner membrane protein
STM3296	hflB	similar to E. coli degrades sigma32, integral membrane peptidase, cell division protein (AAC76210.1); Blastp hit to AAC76210.1 (644 aa), 97% identity in aa 1 - 644; ATP-dependent zinc-metallo protease [Salmonella typhimurium LT2].	0.998218	0.0844984	18.4933		1.9186	0.909668	35.7775	0.00961		2.03728	0.950542	38.0823	0.0115		1.47507	0.865483	27.3314	0.0216		1.97894	0.833676	37.325	0.0391		1.57871	0.750762	29.2	0.0445		1.84971	0.755151	34.225	0.00198	AAL22166	ATP-dependent zinc-metallo protease
STM3331	gltD	similar to E. coli glutamate synthase, small subunit (AAC76245.1); Blastp hit to AAC76245.1 (472 aa), 95% identity in aa 1 - 472; glutamate synthase, small subunit [Salmonella typhimurium LT2].	0.999304	0.0725095	1.08114		0.743835	0.900024	0.805367	0.0096		0.446768	0.937858	0.487598	0.0064		0.882766	0.865633	0.956681	0.205		2.24047	0.830398	2.4625	0.0198		1.7753	0.751793	1.92	0.0263		1.17551	0.81269	1.34575	0.684	AAL22200	glutamate synthase, small subunit
STM3412	zntR	MerR family; similar to E. coli putative transcriptional regulator (AAC76317.1); Blastp hit to AAC76317.1 (141 aa), 92% identity in aa 1 - 141; Zn(II)-responsive transcriptional regulator [Salmonella typhimurium LT2].	0.999554	0.0724504	1.36893		1.25913	0.899293	1.72421	0.0034		1.10607	0.935781	1.5163	0.144		1.17464	0.863873	1.60868	0.0298		2.1986	0.835634	3.045	0.0132		1.52533	0.751285	2.09	0.0406		1.83176	0.7956	2.5825	0.0851	AAL22275	Zn(II)-responsive transcriptional regulator (MerR family)
STM3422	rpmD	similar to E. coli 50S ribosomal subunit protein L30 (AAC76327.1); Blastp hit to AAC76327.1 (59 aa), 96% identity in aa 1 - 59; 50S ribosomal subunit protein L30 [Salmonella typhimurium LT2].	0.999658	0.0722615	73.0894		1.37997	0.908892	101.751	0.0657		1.58761	0.952027	117.486	0.0437		1.26063	0.867362	92.4905	0.0889		1.98937	0.821579	146.5	0.0106					1		1.70802	0.771484	126.75	0.0503	AAL22285	50S ribosomal subunit protein L30
STM3502	ompR	Putative -35_signal for ompR; RegulonDB:STMLTH004597	0.990484	0.195889	2.34096		1.73791	0.910027	4.09658	0.023		0.988189	0.948264	2.35054	0.993		1.86571	0.874205	4.39769	0.0372		2.30649	0.813112	5.4025	0.0041		2.33155	0.751665	5.465	0.0596		1.67252	0.766137	3.955	0.0518	AAL22364	response regulator in two-component regulatory system with EnvZ, affecting transcription of ompC and ompF (OmpR family)
STM3648	yiaG	similar to E. coli orf, hypothetical protein (AAC76579.1); Blastp hit to AAC76579.1 (96 aa), 79% identity in aa 1 - 96; putative transcriptional regulator [Salmonella typhimurium LT2].	0.99765	0.0970475	0.494578		1.68738	0.918583	0.845967	0.0368		1.504	0.948783	0.748757	0.0318		1.92933	0.864812	0.955038	0.00534		2.28001	0.825175	1.13375	0.00565		1.76514		0.873	0.18		1.99012	0.90981	1.05525	0.163	AAL22508	putative transcriptional regulator
STM3658	yiaH	similar to E. coli orf, hypothetical protein (AAC76585.1); Blastp hit to AAC76585.1 (331 aa), 81% identity in aa 1 - 331; putative inner membrane protein [Salmonella typhimurium LT2].	0.999791	0.0723872	0.211772		1.76431	0.917579	0.377973	0.0224		1.91224	0.974448	0.407962	0.00858		2.18802	0.864301	0.463604	0.00126		2.01955	0.817536	0.42875	0.0027		2.39746	0.751618	0.508	0.0172		1.91596	0.767536	0.40975	0.0188	AAL22517	putative inner membrane protein
STM3887	yieO	1st mdule; similar to E. coli putative transport protein (AAC76777.1); Blastp hit to AAC76777.1 (475 aa), 86% identity in aa 1 - 475; putative MFS family tranport protein [Salmonella typhimurium LT2].	0.999996	0.0723025	0.427749		0.687735	0.901089	0.295147	0.0117		0.770392	0.943218	0.330725	0.0382		0.637542	0.866428	0.274211	0.0288		2.074	0.840432	0.91	0.0422		1.49985	0.754915	0.6445	0.0893		1.54178	0.761163	0.6635	0.027	AAL22745	putative MFS family tranport protein (1st mdule)
STM3899	yifB	hypothetical 55.0 Kda protein in pssR-ilLl intergenic region. (SW:YIFB_SALTY); putative magnesium chelatase, subunit ChlI [Salmonella typhimurium LT2].	0.999481	0.0722681	0.776918		1.09259	0.930533	0.87485	0.732		0.920504	0.957072	0.731421	0.721		1.43471	0.898152	1.14546	0.231		4.71882	2.77567	4.07	0.0417		1.90957	0.751382	1.485	0.0276		2.99387	1.66934	2.5725	0.0874	AAL22749	putative magnesium chelatase, subunit ChlI
STM3905	ilvA	threonine dehydratase biosynthetic. (SW:THD1_SALTY); threonine deaminase [Salmonella typhimurium LT2].	0.998629	0.0740816	1.59239		0.977751	0.926194	1.60775	0.936		0.719526	0.943225	1.1604	0.108		1.42451	0.88054	2.30314	0.145		3.24525	0.879437	5.3025	0.0137		1.66482	0.753695	2.655	0.0495		1.73944	0.77096	2.8025	0.0367	AAL22755	threonine deaminase
STM3993	mobB	GTP-binding; similar to E. coli molybdopterin-guanine dinucleotide biosynthesis protein B (AAC76854.1); Blastp hit to AAC76854.1 (170 aa), 77% identity in aa 1 - 167; molybdopterin-guanine dinucleotide biosynthesis protein B [Salmonella typhimurium LT2].	0.999188	0.0725355	0.667361		0.586406	0.906911	0.396978	0.0359		0.574946	0.93846	0.385175	0.00569		0.906636	0.878221	0.615356	0.646		3.01414	0.828287	2.025	0.00304		1.84253	0.764044	1.24	0.0823		2.07405	1.18315	1.53275	0.208	AAL22832	molybdopterin-guanine dinucleotide biosynthesis protein B, GTP-binding
STM4052	STM4052	similar to E. coli putative membrane protein (AAC76602.1); Blastp hit to AAC76602.1 (424 aa), 33% identity in aa 5 - 412; putative C4-dicarboxylate transport system [Salmonella typhimurium LT2].	0.99996	0.0723273	0.123726		1.36205	0.910231	0.16981	0.0629		1.14502	1.03096	0.144034	0.492		1.83844	0.869428	0.228288	0.00952		2.07188	0.817704	0.25675	0.00159		2.01266	0.754035	0.2495	0.0286		1.94646	0.786477	0.247	0.0548	AAL22892	putative C4-dicarboxylate transport system
STM4061	yiiP	similar to E. coli putative transport system permease protein (AAC76897.1); Blastp hit to AAC76897.1 (300 aa), 92% identity in aa 1 - 296; putative CDF family transport protein [Salmonella typhimurium LT2].	0.992776	0.170512	1.29822		1.64962	0.915629	2.16492	0.0411		1.5896	0.958135	2.10104	0.0822		1.54323	0.869411	2.01186	0.0538		2.20034	0.848363	2.9125	0.0312		1.9791	0.75083	2.57	0.0622		1.87077	0.767222	2.45	0.0262	AAL22901	putative CDF family transport protein
STM4105	metF	5,10-methylenetetrahydrofolate reductase. (SW:METF_SALTY); 5,10-methylenetetrahydrofolate reductase [Salmonella typhimurium LT2].	0.999737	0.0722601	0.594721		1.13927	0.89904	0.677611	0.00491		1.19127	0.958684	0.723351	0.413		1.05189	0.873143	0.631364	0.738		1.99513	0.815	1.19	0.00336		1.56074	0.750911	0.9285	0.0256		1.94633	0.762225	1.165	0.0097	AAL22945	5,10-methylenetetrahydrofolate reductase
STM4150	rplA	regulates synthesis of L1 and L11; similar to E. coli 50S ribosomal subunit protein L1, regulates synthesis of L1 and L11 (AAC76958.1); Blastp hit to AAC76958.1 (234 aa), 98% identity in aa 1 - 234; 50S ribosomal subunit protein L1 [Salmonella typhimurium	1		20.9084		1.57722	0.929879	33.8698	0.251		1.70406	0.974492	36.7397	0.227		1.30352	0.868914	27.3919	0.236		2.22364	0.821179	46.675	0.0167		2.45553	0.75077	51.35	0.0519		1.72643	0.760804	36.25	0.0434	AAL22978	50S ribosomal subunit protein L1, regulates synthesis of L1 and L11
STM4156	STM4156	Putative RBS for STM4156; RegulonDB:STMS1H004072	0.988506	0.215472	0.239756		0.747714	0.920867	0.184981	0.336		1.17463	0.996763	0.291802	0.578		1.33073	0.878657	0.323147	0.238		2.67827	0.940947	0.66925	0.0456		3.20659	0.754702	0.77	0.045		1.93059	0.787351	0.47525	0.0737	AAL22984	putative cytoplasmic protein
STM4183	aceB	similar to E. coli malate synthase A (AAC76984.1); Blastp hit to AAC76984.1 (533 aa), 90% identity in aa 1 - 533; malate synthase A [Salmonella typhimurium LT2].	0.998027	0.0889174	0.315871		0.51957	0.906415	0.166716	0.026		0.493417	0.952934	0.158089	0.0175		0.872584	0.86461	0.27602	0.172		2.74058	0.817383	0.86825	0.00205		1.65086	0.751028	0.5215	0.0419		1.66353	0.757614	0.5265	0.00712	AAL23007	malate synthase A
STM4211	STM4211		0.999393	0.072489	0.166036		1.51978	0.925654	0.258321	0.107		1.91555	0.9971	0.3228	0.0234		1.70145	0.869429	0.28376	0.0179		3.32728	0.820246	0.5555	0.00212		1.88608	0.756695	0.314	0.042		1.85677	0.756971	0.30875	0.00249	AAL23035	putative phage tail protein
STM4218	STM4218	hypothetical protein; putative inner membrane protein [Salmonella typhimurium LT2].	0.987494	0.224862	0.114188		1.30973	0.902998	0.149837	0.0847		1.71802	1.0471	0.197999	0.0342		1.8031	0.896006	0.21017	0.0965		2.11895	0.822287	0.2435	0.0157		2.25774	0.753232	0.258	0.0708		1.48652	0.770679	0.172	0.125	AAL23042	putative inner membrane protein
STM4310	STM4310	similar to E. coli orf, hypothetical protein (AAC77289.1); Blastp hit to AAC77289.1 (323 aa), 34% identity in aa 44 - 318; putative inner membrane protein [Salmonella typhimurium LT2].	0.996928	0.110996	0.519152		0.304525	0.900717	0.159581	0.0024		0.248422	0.949575	0.141733	0.0447		0.23689	0.884303	0.145396	0.117		2.99941	0.838651	1.5775	0.00741		1.80692	0.751029	0.9385	0.0465		1.2317	0.785584	0.6565	0.45	AAL23134	putative inner membrane protein
STM4388	sgaE	similar to E. coli putative epimerase/aldolase (AAC77155.1); Blastp hit to AAC77155.1 (228 aa), 92% identity in aa 1 - 228; putative L-ribulose 5-phosphate 4-epimerase [Salmonella typhimurium LT2].	0.999982	0.0723146	0.380229		1.02786	0.900869	0.391571	0.671		1.10881	0.950016	0.424318	0.393		0.880543	0.869961	0.337423	0.391		2.489	0.822132	0.95525	0.00681		1.31661	0.761756	0.5045	0.209		1.55416	0.791314	0.608	0.159	AAL23208	putative L-ribulose 5-phosphate 4-epimerase
STM4389	yjfY	similar to E. coli orf, hypothetical protein (AAC77156.1); Blastp hit to AAC77156.1 (91 aa), 71% identity in aa 1 - 91; putative outer membrane protein [Salmonella typhimurium LT2].	0.99901	0.0722977	0.504808		1.42246	0.90123	0.719292	0.00758		2.08172	0.93941	1.05133	0.000479		1.87727	0.870796	0.952555	0.0145		2.40835	0.848725	1.24275	0.0224		2.15924	0.750991	1.09	0.0205		1.69385	0.813295	0.8955	0.178	AAL23209	putative outer membrane protein
STM4390	STM4390	hypothetical protein; putative cytoplasmic protein [Salmonella typhimurium LT2].	0.999993	0.0723059	1.33809		0.84481	0.919453	1.15934	0.474		0.696949	0.957899	0.965448	0.233		0.713471	0.878267	0.976035	0.214		2.42796	0.856707	3.3275	0.0248		1.71861	0.751387	2.3	0.014		1.65314	0.961137	2.4575	0.366	AAL23210	putative cytoplasmic protein
STM4395	yifZ	similar to E. coli orf, hypothetical protein (AAC74606.1); Blastp hit to AAC74606.1 (266 aa), 25% identity in aa 20 - 250; putative permease [Salmonella typhimurium LT2].	0.999539	0.0722655	0.516681		1.37855	0.913757	0.719966	0.0922		1.08008	0.964688	0.572315	0.747		1.00965	0.864251	0.522241	0.865		2.00081	0.819841	1.03825	0.00523		1.50847	0.754914	0.783	0.0931		1.2773	0.76699	0.66825	0.209	AAL23215	putative permease
STM4479	yjgP	similar to E. coli orf, hypothetical protein (AAC77218.1); Blastp hit to AAC77218.1 (366 aa), 94% identity in aa 1 - 366; putative permease [Salmonella typhimurium LT2].	0.995598	0.132948	2.04194		1.23426	0.899348	2.52131	0.0399		1.33213	0.93629	2.72581	0.0358		0.915271	0.86427	1.8712	0.425		2.06268	0.828324	4.275	0.0267		1.9975	0.751731	4.08	0.0457		1.56328	0.754602	3.1925	0.00712	AAL23298	putative permease
STM4517	yjiO	similar to E. coli putative transport protein (AAC77293.1); Blastp hit to AAC77293.1 (410 aa), 86% identity in aa 3 - 410; putative MFS family transport protein [Salmonella typhimurium LT2].	0.982182	0.269035	0.599494		1.48287	0.938958	0.921679	0.216		1.79023	0.986017	1.11483	0.108		1.39569	0.86667	0.839214	0.142		2.14147	0.836721	1.30825	0.0422		1.11281	0.751033	0.6675	0.631		1.52992	0.756131	0.918	0.0479	AAL23335	putative MFS family transport protein
STM4540	STM4540	similar to E. coli putative transport protein (AAC76396.1); Blastp hit to AAC76396.1 (347 aa), 26% identity in aa 42 - 341; putative glucosamine-fructose-6-phosphate aminotransferase [Salmonella typhimurium LT2].	0.999982	0.072315	0.322112		1.72002	0.909528	0.558516	0.0138		1.92994	0.961313	0.628946	0.0149		1.3243	0.881102	0.433506	0.214		2.04508	0.814647	0.66	0.00192		2.3333	0.75127	0.752	0.0155		1.72624	0.762004	0.55975	0.0172	AAL23358	putative glucosamine-fructose-6-phosphate aminotransferase
