# Supplementary material for: During infection of epithelial cells Salmonella enterica serovar Typhimurium undergoes a time-dependent transcriptional adaptation that results in simultaneous expression of three type 3 secretion systems
Source: Cell Microbiol. 2008 Apr 1;10(4):958–84. doi: 10.1111/j.1462-5822.2007.01099.x (PMC2343689; doi:10.1111/j.1462-5822.2007.01099.x)
Supplement: Table S4 — Data taken from Table S1 showing the genes specifically upregulated in HeLa cells at 2 and 6 h p.i., as depicted on Fig. 1. [file cmi0010-0958-SD5.xls]

## Sheet: Sheet1
Table S4. Data taken from Table S1 showing the genes specifically up-regulated in HeLa cells at 2 and 6h p.i., as depicted on Figure 1			LB Mid-logarithmic culture				Macrophage 4h post infection					Macrophage 8h post infection					Macrophage 12h post infection					HeLa 2h post infection					HeLa 4h post infection					HeLa 6h post infection
Systematic name	Common name	Description	Expression level relative to LB Control	Std Deviation	Ratio sample/reference DNA		Expression level relative to LB Control	Std Deviation	Ratio sample/reference DNA	P-value		Expression level relative to LB Control	Std Deviation	Ratio sample/reference DNA	P-value		Expression level relative to LB Control	Std Deviation	Ratio sample/reference DNA	P-value		Expression level relative to LB Control	Std Deviation	Ratio sample/reference DNA	P-value		Expression level relative to LB Control	Std Deviation	Ratio sample/reference DNA	P-value		Expression level relative to LB Control	Std Deviation	Ratio sample/reference DNA	P-value	Genbank	Product
STM0010	htgA	functions on sigma 32 promoters permitting growth at high temperature; similar to E. coli putative oxidoreductase (AAC73122.1); Blastp hit to AAC73122.1 (237 aa), 87% identity in aa 1 - 236; positive sigma H regulator [Salmonella typhimurium LT2].	0.996336	0.121254	0.264131		1.33273	0.934528	0.36396	0.302		1.73317	0.975597	0.466021	0.0491		1.19951	0.874356	0.320184	0.332		2.63001	0.81642	0.69625	0.00224		2.00756	0.757076	0.532	0.0581		2.31586	0.793427	0.628	0.0365	AAL18974	positive regulator for sigma H (sigma 32) promoters, permitting growth at high temperature
STM0011	yaaI	similar to E. coli orf, hypothetical protein (AAC73124.1); Blastp hit to AAC73124.1 (134 aa), 81% identity in aa 1 - 134; putative periplasmic protein [Salmonella typhimurium LT2].	0.999776	0.07226	0.376591		0.728754	0.906277	0.277297	0.0862		0.854643	0.950067	0.324562	0.279		0.677918	0.876199	0.260484	0.159		2.76323	0.817474	1.043	0.0012		3.03553	0.754485	1.145	0.0197		2.92686	0.774646	1.115	0.00657	AAL18975	putative periplasmic protein
STM0066	carA	carbamoyl-phosphate synthase small chain. (SW:CARA_SALTY); carbamoyl-phosphate synthetase, glutamine-hydrolysing small subunit [Salmonella typhimurium LT2].	0.985616	0.241352	0.935704		1.41581	0.903978	1.32958	0.0654		1.20366	0.938015	1.12941	0.219		1.54331	0.864192	1.4453	0.0607		3.35818	0.816581	3.145	0.00278		7.72806	0.752385	7.235	0.0276		5.16905	1.88747	5.0675	0.0147	AAL19030	carbamoyl-phosphate synthetase, glutamine-hydrolysing small subunit
STM0113	leuA	similar to E. coli 2-isopropylmalate synthase (AAC73185.1); Blastp hit to AAC73185.1 (523 aa), 92% identity in aa 1 - 523; 2-isopropylmalate synthase [Salmonella typhimurium LT2].	0.986747	0.231553	0.399908					1					1					1		3.7556	1.23507	1.56	0.019		2.72517	0.750938	1.09	0.0556		2.37599	0.770609	0.96275	0.0205	AAL19077	2-isopropylmalate synthase
STM0133	ftsZ	forms circumferential ring in cell division; similar to E. coli cell division; forms circumferential ring; tubulin-like GTP-binding protein and GTPase (AAC73206.1); Blastp hit to AAC73206.1 (383 aa), 98% identity in aa 1 - 383; tubulin-like GTP-binding pr	0.999224	0.0722828	8.11351		1.03037	0.899501	8.3652	0.516		0.947127	0.938359	7.72531	0.64		0.940955	0.864129	7.64286	0.37		2.05729	0.828044	16.925	0.0212		2.35961	0.751708	19.15	0.0195		2.39292	0.788119	19.925	0.0302	AAL19097	tubulin-like GTP-binding protein and GTPase, forms circumferential ring in cell division
STM0155	STM0155	putative outer membrane protein [Salmonella typhimurium LT2].	0.998177	0.0854516	0.453317		1.12874	0.903059	0.513583	0.253		1.17922	0.942247	0.535505	0.0818		0.874294	0.869425	0.399241	0.391		2.47963	0.816233	1.12675	0.00209		2.52301	0.760569	1.15	0.043		2.14534	0.766964	0.98	0.0102	AAL19119	putative outer membrane protein
STM0156	STM0156	putative periplasmic protein [Salmonella typhimurium LT2].	0.997486	0.10038	0.211965		1.63554	0.934663	0.357695	0.105		1.82603	0.975398	0.391949	0.0237		1.24587	0.873171	0.266512	0.228		2.66384	0.829797	0.569	0.00542		2.24613	0.753399	0.4765	0.0322		2.02911	0.768463	0.435	0.0199	AAL19120	putative periplasmic protein
STM0209	htrA	S. typhimurium protease DO precursor. (SW:DEGP_SALTY)	0.989818	0.202686	5.60497		1.84139	0.927298	10.4999	0.0433		2.73903	1.00497	15.8849	0.027		1.93666	0.863784	10.8585	0.0162		2.08296	0.814366	11.7	0.00837		1.88983	0.752484	10.6	0.0858		2.80375	0.904055	16.3	0.035	AAL19173	periplasmic serine protease Do, heat shock protein
STM1327	ydiY	similar to E. coli orf, hypothetical protein (AAC74792.1); Blastp hit to AAC74792.1 (252 aa), 88% identity in aa 1 - 252; putative salt-induced outer membrane protein [Salmonella typhimurium LT2].	0.995159	0.139434	0.377411		1.88773	0.905131	0.715614	0.00688		2.97093	0.950059	1.12763	0.00212		2.0296	0.863688	0.766115	0.00642		4.44421	0.829294	1.69	0.00225		2.64775	0.750976	0.9995	0.0328		2.42511	0.789526	0.937	0.0283	AAL20252	putative salt-induced outer membrane protein
STM4362	hflX	ogether with HflCK possibly involved in phage lambda cII repressor stability; similar to E. coli GTP - binding subunit of protease specific for phage lambda cII repressor (AAC77130.1); Blastp hit to AAC77130.1 (426 aa), 96% identity in aa 1 - 426; putativ	0.999733	0.0724036	5.6304		1.17796	0.905281	6.66855	0.183		0.965487	0.944715	5.50079	0.839		0.881384	0.864743	4.97004	0.126		2.10773	0.813781	11.875	0.000771		2.0397	0.751728	11.5	0.0265		2.23839	0.757374	12.625	0.00149	AAL23182	putative GTP-ase, together with HflCK possibly involved in phage lambda cII repressor stability
STM4364	hflC	associates with HflK; similar to E. coli protease specific for phage lambda cII repressor (AAC77132.1); Blastp hit to AAC77132.1 (334 aa), 95% identity in aa 1 - 334; component of modulator for protease specific for FtsH phage lambda cII repressor [Salmon	0.999991	0.0723079	6.23916		1.9567	0.89946	12.2127	0.000161		1.73511	0.94057	10.8793	0.00726		1.46213	0.863829	9.12767	0.00396		2.64023	0.82561	16.675	0.00824		1.83222	0.751941	11.45	0.03		2.05097	0.754845	12.8	0.000311	AAL23184	with HflK, part of modulator for protease specific for FtsH phage lambda cII repressor
STM0246	yaeE	Putative RBS for yaeE; RegulonDB:STMS1H000612	0.99336	0.163431	0.95356		0.858245	0.928024	0.844196	0.611		0.384105	1.00769	0.467747	0.269		0.899155	0.86457	0.858484	0.421		2.61842	0.858886	2.56	0.0244		3.17616	0.752136	3.03	0.0327		2.32306	0.763869	2.2325	0.0104	AAL19209	putative ABC superfamily (membrane) transport protein
STM0247	abc	Putative RBS for abc; RegulonDB:STMS1H000613	0.997467	0.100762	1.32034		1.77169	0.915704	2.36415	0.0224		1.58271	0.965601	2.13895	0.101		1.50004	0.86617	1.9855	0.027		3.10312	0.815854	4.1	0.000817		2.47103	0.752641	3.265	0.0285		2.09338	0.758959	2.7725	0.00469	AAL19210	putative ABC superfamily (atp_bind) transport system
STM0248	yaeD	similar to E. coli putative phosphatase (AAC73311.1); Blastp hit to AAC73311.1 (191 aa), 94% identity in aa 1 - 188; putative dehydratase [Salmonella typhimurium LT2].	0.999973	0.0722745	1.97028		0.843914	0.90044	1.6655	0.0411		0.826305	0.937262	1.63476	0.0961		1.02208	0.869377	2.02711	0.864		3.18445	1.45171	6.7225	0.0489		2.87676	0.750873	5.67	0.0137		2.49138	0.755538	4.9125	0.000513	AAL19211	putative dehydratase
STM0393	yajF	similar to E. coli possible NAGC-like transcriptional regulator (AAC73497.1); Blastp hit to AAC73497.1 (348 aa), 88% identity in aa 47 - 346; putative sugar kinase/putative transcriptional regulator (NagC/XylR family) [Salmonella typhimurium LT2].	0.998892	0.0725991	0.372264					1					1					1		3.09563	0.832347	1.17225	0.00881		2.58123	0.751513	0.961	0.019		3.06657	0.766135	1.15075	0.00398	AAL19347	putative sugar kinase/putative transcriptional regulator (NagC/XylR familiy)
STM0408	secF	similar to E. coli protein secretion, membrane protein (AAC73512.1); Blastp hit to AAC73512.1 (323 aa), 95% identity in aa 1 - 323; preprotein translocase, IISP family, membrane subunit [Salmonella typhimurium LT2].	0.998421	0.0795199	1.82671		1.12768	0.91481	2.08828	0.504		1.19034	0.966011	2.23618	0.499		1.30052	0.863466	2.37627	0.0194		2.67918	0.817991	4.9225	0.00361		3.30621	0.751289	6.04	0.018		2.03411	0.755563	3.72	0.00208	AAL19362	preprotein translocase, IISP family, membrane subunit
STM0429	phnS	probable periplasmic binding-protein of the 2-aminoethylphosphonate transporter PhnS (gi|11354256); 2-aminoethylphosphonate transporter, periplasmic-binding component [Salmonella typhimurium LT2].	0.996694	0.115158	0.605151		1.85064	0.909929	1.12962	0.0133		2.15201	0.946638	1.30981	0.00513		1.79913	0.86331	1.08878	0.00618		2.0721	0.81497	1.2575	0.00473		1.76746	0.750957	1.07	0.0504		4.57399	0.765657	2.7925	0.0024	AAL19383	2-aminoethylphosphonate transporter, periplasmic-binding component
STM0432	phnX	phosphonoacetaldehyde phosphonohydrolase phnX (gi|11354252); 2-aminoethylphosphonate transport [Salmonella typhimurium LT2].	0.999634	0.0724301	0.200256		1.65732	0.901168	0.332249	0.00127		1.48302	0.972777	0.298858	0.0283		2.31296	0.864921	0.46368	0.00201		2.55992	0.816457	0.5145	0.00221		2.37044	0.753126	0.475	0.019		3.59162	0.90708	0.73625	0.00946	AAL19386	2-aminoethylphosphonate transport
STM0433	thiJ	Putative RBS for thiJ; RegulonDB:STMS1H000780	0.999725	0.0724058	0.448048		1.55331	0.900726	0.696971	0.00243		1.73148	0.944154	0.777613	0.00285		1.3076	0.865344	0.586721	0.0243		2.27149	0.827549	1.0325	0.0149		2.29875	0.750902	1.03	0.014		2.07355	0.767744	0.93925	0.0158	AAL19387	4-methyl-5(beta-hydroxyethyl)-thiazole synthesis
STM0510	sfbA	similar to E. coli putative lipoprotein (AAC73308.1); Blastp hit to AAC73308.1 (271 aa), 37% identity in aa 14 - 258; putative ABC-type transport system ATPase component/cell division protein [Salmonella typhimurium LT2].	0.99719	0.106136	0.431423		0.64225	0.906646	0.280452	0.0554		0.6046	0.950064	0.264962	0.0553		0.920459	0.864136	0.397415	0.354		2.28038	0.819923	0.98725	0.00384		4.49668	0.751166	1.94	0.0186		5.74877	2.63591	2.66	0.0187	AAL19464	putative ABC-type transport system ATPase component/cell division protein
STM0511	sfbB	similar to E. coli ATP-binding component of a transporter (AAC73310.1); Blastp hit to AAC73310.1 (343 aa), 45% identity in aa 1 - 340; putative ABC-type transport system ATPase component/cell division protein [Salmonella typhimurium LT2].	0.997232	0.105339	0.225617		1.47086	0.899739	0.331987	0.00426		1.63354	0.99298	0.377844	0.088		1.64911	0.86434	0.372355	0.0102		3.47761	0.825801	0.79175	0.0037		5.80479	0.751346	1.31	0.017		8.07483	4.08986	1.98	0.0148	AAL19465	putative ABC-type transport system ATPase component/cell division protein
STM0512	sfbC	Paralog of E. coli putative transport system permease protein (AAC73309.1); Blastp hit to AAC73309.1 (217 aa), 44% identity in aa 15 - 217	0.996204	0.123423	0.357312		1.74811	0.961939	0.652363	0.127		1.92848	0.97991	0.705663	0.0446		1.58496	0.864681	0.566933	0.0171		2.15186	0.813549	0.76975	0.00261		2.73289	0.751181	0.9765	0.028		3.68984	0.906507	1.3475	0.00911	AAL19466	putative binding-protein-dependent transport systems inner membrane component
STM0598	entA	similar to E. coli 2,3-dihydro-2,3-dihydroxybenzoate dehydrogenase, enterochelin biosynthesis (AAC73697.1); Blastp hit to AAC73697.1 (248 aa), 90% identity in aa 2 - 248; 2,3-dihydro-2,3-dihydroxybenzoate dehydrogenase [Salmonella typhimurium LT2].	0.82197	0.940395	0.685589		2.32399	0.910727	1.60384	0.085		1.1348	0.946342	0.785097	0.525		2.14555	0.863616	1.47121	0.172		4.98	0.995252	3.4675	0.0314		21.6571	0.751521	14.85	0.0708		26.1152	6.21184	18.275	0.00651	AAL19549	2,3-dihydro-2,3-dihydroxybenzoate dehydrogenase
STM0613	STM0613	similar to E. coli putative DMSO reductase anchor subunit (AAC74662.1); Blastp hit to AAC74662.1 (284 aa), 30% identity in aa 6 - 200; putative hydrogenase protein [Salmonella typhimurium LT2].	0.999381	0.0724919	0.511779		1.71024	0.900961	0.876547	0.00163		1.43091	0.940973	0.733715	0.00777		1.72059	0.911717	0.915323	0.147		2.24937	0.822131	1.162	0.00957		1.73558	0.753725	0.8895	0.0375		2.03385	0.75752	1.0435	0.00311	AAL19564	putative hydrogenase protein
STM0769	STM0769	putative cytoplasmic protein [Salmonella typhimurium LT2].	0.972221	0.337453	0.150103		1.93064	0.908936	0.29175	0.0283		2.14559	1.00019	0.323085	0.0153		1.90916	0.866635	0.287199	0.0533		2.81483	0.898869	0.438	0.0401		2.44961	0.76492	0.3705	0.117		2.30815	0.759584	0.34775	0.0188	AAL19707	putative cytoplasmic protein
STM0793	bioA	Putative -35_signal for bioA; RegulonDB:STMLTH004704	0.967325	0.366827	0.384485		0.983922	0.951625	0.403249	0.966		1.55503	0.983597	0.616144	0.185		1.0445	0.869337	0.403834	0.771		5.77229	2.58344	2.37	0.0205		8.5135	0.751184	3.275	0.039		10.2934	3.7798	4.1475	0.00714	AAL19730	7,8-diaminopelargonic acid synthetase
STM0794	bioB	similar to E. coli biotin synthesis, sulfur insertion? (AAC73862.1); Blastp hit to AAC73862.1 (346 aa), 94% identity in aa 1 - 346; biotin synthetase [Salmonella typhimurium LT2].	0.982443	0.267021	0.221635		0.604216	0.909303	0.136402	0.0941		0.632204	1.01904	0.155922	0.413		0.638442	0.86863	0.142645	0.127		12.2681	1.12356	2.7275	0.000987		18.7716	1.24517	4.165	0.0225		22.0123	4.68149	4.96	0.00135	AAL19731	biotin synthetase
STM0795	bioF	similar to E. coli 8-amino-7-oxononanoate synthase (AAC73863.1); Blastp hit to AAC73863.1 (384 aa), 80% identity in aa 1 - 384; 7-keto-8-aminopelargonic acid synthetase [Salmonella typhimurium LT2].	0.946074	0.476251	0.121391		1.10883	0.914264	0.136354	0.598		1.48505	1.03913	0.183358	0.194		1.23176	0.88956	0.152772	0.505		19.0439	1.16312	2.315	0.00172		24.869	5.87843	3.06	0.0369		30.5068	5.93838	3.755	0.00187	AAL19732	7-keto-8-aminopelargonic acid synthetase
STM0796	bioC	Ortholog of E. coli biotin biosynthesis; reaction prior to pimeloyl CoA (AAC73864.1); Blastp hit to AAC73864.1 (251 aa), 70% identity in aa 1 - 251	0.999143	0.0725454	0.125326		1.90892	0.947096	0.24895	0.0706		2.58232	1.04321	0.334604	0.0242		1.68687	0.892705	0.216058	0.0968		15.6351	2.08515	1.9725	0.000512		22.9301	0.95944	2.875	0.012		21.2238	5.58873	2.7275	0.00141	AAL19733	biotin biosynthesis; reaction prior to pimeloyl CoA
STM0938	ybjE	similar to E. coli putative surface protein (AAC73961.1); Blastp hit to AAC73961.1 (315 aa), 88% identity in aa 17 - 315; putative inner membrane protein [Salmonella typhimurium LT2].	0.995097	0.140326	0.698586		1.67061	0.938353	1.19502	0.0872		1.55713	0.962415	1.10998	0.096		1.71304	0.864761	1.19807	0.0152		2.63236	0.814574	1.84	0.00168		2.61233	0.750833	1.825	0.0329		2.24231	0.755113	1.5675	0.00255	AAL19874	putative inner membrane protein
STM1003	STM1003	Paralog of E. coli inner membrane transport protein (AAC73118.1); Blastp hit to AAC73118.1 (476 aa), 30% identity in aa 12 - 430	0.991692	0.182939	0.0558727		2.47719	1.07962	0.146473	0.0647		2.97173	1.477	0.176456	0.0395		3.12985	0.869751	0.175121	0.00506		4.89274	0.830133	0.27525	0.00221		4.50567	1.68204	0.26	0.0669		3.6235	1.38943	0.213	0.0284	AAL19937	putative transcriptional regulator, Lrp family
STM1215	ycfS	similar to E. coli orf, hypothetical protein (AAC74197.1); Blastp hit to AAC74197.1 (320 aa), 84% identity in aa 1 - 320; putative periplasmic protein [Salmonella typhimurium LT2].	0.980003	0.285289	0.911365		1.44345	0.930509	1.35027	0.265					1					1		2.62501	0.845495	2.4575	0.0331		2.05113	0.750897	1.87	0.108		2.99617	0.755904	2.7325	0.0052	AAL20144	putative periplasmic protein
STM1239	STM1239	putative cytoplasmic protein [Salmonella typhimurium LT2].	0.999999	0.072298	0.348676		0.926728	0.899806	0.323405	0.129		0.909272	1.06218	0.357651	0.873		1.0059	0.865946	0.351752	0.945		3.24792	1.31282	1.19575	0.0357		2.63526	0.751365	0.9195	0.0151		1.97526	0.782558	0.7025	0.0397	AAL20168	putative cytoplasmic protein
STM1574	smvA	methyl viologen resistance protein SMVA. (SW:SMVA_SALTY); methyl viologen resistance protein [Salmonella typhimurium LT2].	0.994633	0.146854	0.674067		1.80596	0.905694	1.22338	0.0102		3.29067	0.945427	2.22943	0.0016		2.19772	0.867349	1.4859	0.0104		2.89298	1.04141	2.04	0.0373		2.78888	0.751236	1.88	0.0323		2.50447	0.756194	1.69	0.00238	AAL20492	Methyl viologen resistance
STM1674	STM1674	similar to E. coli orf, hypothetical protein (AAC77208.1); Blastp hit to AAC77208.1 (84 aa), 46% identity in aa 1 - 84; putative AraC family bacterial regulatory helix-turn-helix protein [Salmonella typhimurium LT2].	0.999999	0.0722992	0.300664		1.7497	0.899662	0.526321	0.000292		1.99007	0.953232	0.599891	0.00162		1.94289	0.870327	0.586737	0.0098		2.53643	0.814447	0.76325	0.000536		2.54691	0.751136	0.766	0.0137		2.77799	0.755556	0.836	0.000485	AAL20591	putative bacterial regulatory helix-turn-helix proteins, araC family
STM1677	STM1677	similar to E. coli putative transcriptional regulator LYSR-type (AAC76546.1); Blastp hit to AAC76546.1 (323 aa), 35% identity in aa 25 - 313; putative LysR family transcriptional regulator [Salmonella typhimurium LT2].	0.999995	0.0723043	0.253703		1.9628	0.901892	0.498934	0.001		2.52107	0.957334	0.642576	0.00155		1.97532	0.864273	0.501502	0.00168		2.09654	0.842246	0.54575	0.0427		1.89592	0.751303	0.481	0.00738		2.08656	0.762881	0.533	0.00817	AAL20594	putative transcriptional regulator, LysR family
STM1691	pspF	Ortholog of E. coli psp operon transcriptional activator (AAC74385.1); Blastp hit to AAC74385.1 (330 aa), 86% identity in aa 6 - 330	0.999165	0.0722867	0.715746		1.57836	0.906301	1.13459	0.0247		1.56481	0.945825	1.12797	0.024		1.51065	0.871774	1.08908	0.0511		2.70185	0.817654	1.9425	0.00257		2.19334	0.751285	1.57	0.0196		2.22213	0.756765	1.5925	0.00135	AAL20608	transcription activator
STM1710	pgpB	similar to E. coli non-essential phosphatidylglycerophosphate phosphatase, membrane bound (AAC74360.1); Blastp hit to AAC74360.1 (254 aa), 82% identity in aa 1 - 254; phosphatidylglycerophosphate phosphatase B [Salmonella typhimurium LT2].	0.997784	0.0942436	0.596643		1.43638	0.911557	0.864619	0.0597		0.939452	0.946791	0.566188	0.707		1.43687	0.865714	0.858964	0.0274		2.14694	0.816988	1.2875	0.00629		2.22813	0.751008	1.33	0.0291		2.2948	0.770981	1.3875	0.0157	AAL20628	phosphatidylglycerophosphate phosphatase B
STM1784	ychF	similar to E. coli putative GTP-binding protein (AAC74287.1); Blastp hit to AAC74287.1 (363 aa), 95% identity in aa 1 - 363; putative GTP-binding protein [Salmonella typhimurium LT2].	0.977271	0.304529	2.53076		1.02312	0.900058	2.5921	0.783		1.26362	0.941105	3.21766	0.232		1.10895	0.863975	2.80872	0.536		1.99477	0.821163	5.0925	0.0347		2.28373	0.751217	5.78	0.0978		2.16989	0.757309	5.505	0.017	AAL20699	putative GTP-binding protein
STM1828	yoaE	similar to E. coli putative transport protein (AAC74886.1); Blastp hit to AAC74886.1 (518 aa), 90% identity in aa 1 - 518; putative inner membrane protein [Salmonella typhimurium LT2].	0.982681	0.265178	0.654048		1.55837	0.903067	1.02257	0.0398		1.42804	0.941228	0.937236	0.072		1.39927	0.863349	0.915282	0.111		2.18438	0.8315	1.4525	0.0347		2.68276	0.750844	1.755	0.0663		3.24977	0.768871	2.1475	0.00872	AAL20743	putative inner membrane protein
STM1884	eda	multifunctional; similar to E. coli 2-keto-3-deoxygluconate 6-phosphate aldolase and 2-keto-4-hydroxyglutarate aldolase (AAC74920.1); Blastp hit to AAC74920.1 (213 aa), 97% identity in aa 1 - 212; 2-keto-3-deoxygluconate 6-phosphate aldolase; 2-keto-4-hyd	0.998445	0.0789089	2.17003		1.23455	0.899187	2.67972	0.0112		1.23574	0.940646	2.6986	0.138		1.34509	0.865466	2.92479	0.0385		2.40304	0.815001	5.23	0.00248		2.21598	0.75167	4.81	0.0255		2.38526	0.759724	5.1925	0.00286	AAL20800	multifunctional:2-keto-3-deoxygluconate 6-phosphate aldolase; 2-keto-4-hydroxyglutarate aldolase; oxaloacetate decarboxylase
STM2275	STM2275	similar to E. coli orf, hypothetical protein (AAC74613.1); Blastp hit to AAC74613.1 (228 aa), 25% identity in aa 13 - 217; putative gntR family regulatory protein [Salmonella typhimurium LT2].	0.998806	0.0726171	0.142172		1.1017	0.922329	0.15975	0.645		1.96527	1.03746	0.283906	0.0217		1.66847	0.864332	0.237274	0.00397		2.99524	0.850161	0.43325	0.0102		2.87713	0.768524	0.413	0.0455		2.7901	0.75742	0.39725	0.00101	AAL21176	putative regulatory protein, gntR family
STM2442	cysW	ABC superfamily (membrane); similar to E. coli sulfate transport system permease W protein (AAC75476.1); Blastp hit to AAC75476.1 (149 aa), 99% identity in aa 1 - 149; thiosulfate permease W protein [Salmonella typhimurium LT2].	0.997199	0.105982	0.280796		1.62382	0.90529	0.458243	0.0136		1.18182	1.03304	0.355344	0.686		1.77487	0.864793	0.498799	0.0079		3.47927	0.81966	0.98375	0.00275		3.53055	0.751926	0.9925	0.0236		2.92482	1.11578	0.8635	0.0421	AAL21336	ABC superfamily (membrane), thiosulfate permease W protein
STM2499	purM	AIR synthetase; similar to E. coli phosphoribosylaminoimidazole synthetase = AIR synthetase (AAC75552.1); Blastp hit to AAC75552.1 (345 aa), 91% identity in aa 1 - 345; phosphoribosylaminoimidazole synthetase [Salmonella typhimurium LT2].	0.983995	0.254767	0.919803		1.54378	0.912934	1.43454	0.0722		2.0248	0.947264	1.87761	0.0182		1.82024	0.868493	1.68004	0.0424		2.35329	0.813236	2.165	0.00654		2.5369	0.752533	2.335	0.069		3.21816	0.76045	2.97	0.00485	AAL21393	phosphoribosylaminoimidazole synthetase (AIR synthetase)
STM2674	trmD	tRNA (guanine-N1)-methyltransferase. (SW:TRMD_SALTY); tRNA (guanine-7-)-methyltransferase [Salmonella typhimurium LT2].	0.957583	0.419926	19.3866		1.84165	0.91554	36.1895	0.0631		2.10176	0.983279	42.0904	0.0717		1.2613	0.871317	24.6374	0.386		2.48841	0.817213	48.475	0.0233		3.0683	0.753377	59.65	0.102		2.81006	0.756392	54.575	0.0154	AAL21563	tRNA (guanine-7-)-methyltransferase
STM2677	ffh	Putative RBS for ffh; RegulonDB:STMS1H002767	0.969039	0.356787	1.44939		1.84202	1.45254	3.07087	0.344		1.62395	1.32172	2.81403	0.453		2.0159	0.863779	2.92277	0.0452		3.95839	0.821049	5.7825	0.00741		3.89405	0.751517	5.65	0.0649		4.05467	0.754966	5.88	0.00475	AAL21566	4.5S-RNP protein, GTP binding export factor, part of signal recognition particle with 4.5 RNA
STM2712	STM2712	similar to gpR for completion of tail in phage P2; Fels-2 prophage protein [Salmonella typhimurium LT2].	0.980731	0.279953	0.114068		1.31478	0.908872	0.15105	0.171		1.49712	1.07917	0.174739	0.163		2.01755	0.880395	0.23241	0.0509		4.79367	0.823527	0.5515	0.00395		8.34543	2.27118	0.969	0.0419		4.44795	0.758668	0.5085	0.00286	AAL21599	Fels-2 prophage: similar to gpR for completion of tail, in phage P2
STM2770	fljA	flagellar synthesis; repressor of phase-1 flagellin gene. (SW:FLJA_SALTY); repressor of fliC [Salmonella typhimurium LT2].	0.99689	0.111674	0.0988248		1.57978	0.9102	0.157122	0.0224		2.23311	1.07234	0.221314	0.00217		1.46197	0.872974	0.145395	0.0669		3.45413	1.28628	0.3565	0.0269		8.85478	1.33588	0.88	0.0213		11.571	1.41426	1.15	0.00061	AAL21656	Flagellar synthesis: repressor of fliC
STM2774	iroC	Paralog of E. coli ATP-binding transport protein; multicopy suppressor of htrB (AAC74000.1); Blastp hit to AAC74000.1 (582 aa), 26% identity in aa 14 - 582, 29 503321657dentity in aa 34 - 565	0.986471	0.23398	0.209047		8.26129		1.72699	0.11					1					1		13.4737	7.81622	3.1775	0.0114		64.7647	3.72283	13.55	0.0158		97.7476	47.6145	22.1	0.00225	AAL21660	putative ATP binding cassette (ABC) transporter
STM2881	iacP	acyl carrier protein (gi|1172129); putative acyl carrier protein [Salmonella typhimurium LT2].	0.998861	0.0723091	1.56753		0.767338	0.900508	1.2057	0.0268		1.02019	0.945235	1.61708	0.899		0.870456	0.864346	1.36641	0.134		3.53596	1.56715	5.92	0.0373		4.41048	0.753834	6.935	0.0215		4.38591	1.88199	7.315	0.0244	AAL21761	putative acyl carrier protein
STM2882	sipA	SipA (gi|1172128); cell invasion protein [Salmonella typhimurium LT2].	0.9972	0.105955	0.791611		1.06279	0.899627	0.841997	0.373		1.41018	0.939694	1.11994	0.0251		1.12766	0.870098	0.898848	0.42		9.31136	3.51621	7.7375	0.00604		12.065	0.7533	9.56	0.014		13.6128	4.33963	11.17	0.00304	AAL21762	cell invasion protein
STM2883	sipD	sspD protein (gi|7443300); cell invasion protein [Salmonella typhimurium LT2].	0.998247	0.0837924	2.78351		0.213765	0.899642	0.599767	0.000838		0.330175	0.934705	0.923391	0.00129		0.220316	0.863433	0.614298	0.0014		2.85878	1.10725	8.375	0.0437		3.73629	0.750898	10.4	0.0172		4.33283	1.79316	12.7825	0.0231	AAL21763	cell invasion protein
STM2884	sipC	sspC protein (gi|7443298); cell invasion protein [Salmonella typhimurium LT2].	0.997707	0.0958606	8.39761		0.0943017	0.898924	0.79393	0.000133		0.119429	0.933993	1.02105	0.00121		0.0967632	0.863265	0.812753	0.000731		3.37233	1.29902	29.8	0.0303		3.84272	0.753124	32.3	0.0211		4.16605	1.34957	36.3	0.0138	AAL21764	cell invasion protein
STM2885	sipB	Putative RBS for sipB; RegulonDB:STMS1H002947	0.999964	0.0723253	2.89365		0.390112	0.899166	1.13003	0.000231		0.455756	0.933723	1.3191	0.000163		0.379861	0.864136	1.10228	0.00309		14.8816	1.34583	43.15	0.0036					1		15.1711		43.9	0.0124	AAL21765	cell invasion protein
STM2887	spaS	secretory proteins; surface presentation of antigens protein SPAS. (SW:SPAS_SALTY); surface presentation of antigens [Salmonella typhimurium LT2].	0.999905	0.0722644	0.396618		0.756232	0.905571	0.302456	0.0947		1.05212	0.972917	0.430136	0.85		0.908015	0.863731	0.360292	0.0619		3.55934	0.816303	1.415	0.000806		3.59286	0.751146	1.425	0.00932		3.68767	1.13674	1.5125	0.0149	AAL21767	surface presentation of antigens; secretory proteins
STM2903	STM2903	putative cytoplasmic protein [Salmonella typhimurium LT2].	0.999377	0.0722735	0.157547		1.95569	0.909196	0.309853	0.00516		3.07198	1.05665	0.497857	0.0112		4.34942	1.78551	0.722721	0.0257		4.15478	0.829959	0.659	0.0018		2.61961	0.753419	0.4135	0.025		4.49079	0.765037	0.712	0.0015	AAL21783	putative cytoplasmic protein
STM2922	STM2922	similar to E. coli putative oxidoreductase (AAC76846.1); Blastp hit to AAC76846.1 (497 aa), 28% identity in aa 4 - 489; putative 3-polyprenyl-4-hydroxybenzoate decarboxylase [Salmonella typhimurium LT2].	0.993419	0.1627	0.308579		1.67693	0.926829	0.529754	0.0744		1.66899	0.98477	0.529442	0.101		1.35756	0.86738	0.42028	0.0929		2.63507	0.816368	0.81375	0.00221		1.88425	0.75104	0.5815	0.0637		2.2181	0.756606	0.6855	0.00438	AAL21802	putative 3-polyprenyl-4-hydroxybenzoate decarboxylase and related decarboxylase
STM2933	cysC	similar to E. coli adenosine 5'-phosphosulfate kinase (AAC75792.1); Blastp hit to AAC75792.1 (201 aa), 85% identity in aa 1 - 201; adenosine 5'-phosphosulfate kinase [Salmonella typhimurium LT2].	0.997405	0.102003	0.412757		1.7496	0.906141	0.726246	0.0101		1.9629	0.944761	0.812033	0.00264		1.43325	0.864143	0.592052	0.02		2.38689	0.824777	0.99675	0.0115		2.99205	0.750983	1.235	0.0224		2.73726	0.784666	1.15625	0.019	AAL21813	adenosine 5'-phosphosulfate kinase
STM2948	cysJ	sulfite reductase [NADPH] flavoprotein alpha-component. (SW:CYSJ_SALTY); sulfite reductase, beta (flavoprotein) subunit [Salmonella typhimurium LT2].	0.997291	0.104215	0.182826		1.76756	0.913977	0.326916	0.023		2.26863	0.977997	0.415567	0.00139		2.0802	0.864537	0.380611	0.0046		4.09337	0.87409	0.76025	0.0052		5.45462	0.751618	0.9975	0.0173		5.16324	0.756266	0.945	0.000492	AAL21828	sulfite reductase, beta (flavoprotein) subunit
STM2959	STM2959	Putative RBS for STM2959; RegulonDB:STMS1H003013	0.997209	0.105784	0.381824		1.08365	0.903365	0.415568	0.463		0.963276	0.949851	0.370935	0.82		0.809598	0.873106	0.312989	0.314		3.76645	1.16543	1.4855	0.0142		1.6278	0.756341	0.6235	0.0828		2.11053	0.759725	0.8085	0.00487	AAL21839	putative glycerate kinase 2
STM3013	lysA	similar to E. coli diaminopimelate decarboxylase (AAC75877.1); Blastp hit to AAC75877.1 (420 aa), 88% identity in aa 1 - 420; diaminopimelate decarboxylase [Salmonella typhimurium LT2].	0.998481	0.0780107	0.358234		1.39119	0.903731	0.500386	0.0272		1.21931	0.94671	0.437876	0.0661		1.59175	0.915116	0.595675	0.212		2.74657	0.816404	0.98525	0.00107		4.22629	0.751331	1.515	0.0173		2.71799	0.789155	0.9995	0.0222	AAL21889	diaminopimelate decarboxylase
STM3049	yqfA	similar to E. coli putative oxidoreductase (AAC75937.1); Blastp hit to AAC75937.1 (219 aa), 91% identity in aa 1 - 219; putative hemolysin [Salmonella typhimurium LT2].	0.998638	0.0738577	0.648584		1.80964	0.902447	1.17646	0.00263		1.40135	0.946735	0.916406	0.061		1.65857	0.863866	1.07609	0.00469		2.46952	0.825114	1.61	0.00392		2.51085	0.753047	1.63	0.0249		2.81214	0.757803	1.8275	0.00125	AAL21924	putative hemolysin
STM3077	yggG	similar to E. coli orf, hypothetical protein (AAC75973.1); Blastp hit to AAC75973.1 (294 aa), 90% identity in aa 43 - 294; putative Zn-dependent proteases with possible chaperone function [Salmonella typhimurium LT2].	0.999987	0.0722796	0.958424		1.30779	0.902613	1.25735	0.0277		1.19521	0.941276	1.15148	0.145		1.15155	0.863304	1.10371	0.00232		2.0151	0.820635	1.9475	0.0113		2.11176	0.752194	2.025	0.0167		2.06986	0.755754	1.985	0.00061	AAL21952	putative Zn-dependent proteases with possible chaperone function
STM3205	bacA	Putative RBS for bacA; RegulonDB:STMS1H003235	0.991327	0.18694	0.776466		3.40566	2.13036	2.92403	0.066		2.36621	2.44956	2.35945	0.292		3.26344	0.868224	2.54134	0.00583		6.58058	1.20103	5.1725	0.0024		4.28884	0.759333	3.345	0.0357		3.07737	0.755946	2.3925	0.00236	AAL22079	bacitracin resistance; possibly phosphorylates undecaprenol
STM3225	ygjU	similar to E. coli putative transport protein (AAC76124.1); Blastp hit to AAC76124.1 (414 aa), 93% identity in aa 1 - 414; putative dicarboxylate permease [Salmonella typhimurium LT2].	0.999111	0.0725524	1.21957		1.36678	0.910805	1.67975	0.102		0.570602	1.04419	0.852257	0.478		1.62387	0.86328	1.9805	0.00276		2.96534	0.819686	3.6375	0.00276		4.05295	0.752128	4.945	0.0144		3.95145	1.47677	5.0575	0.0213	AAL22098	putative dicarboxylate permease
STM3278	STM3278	hypothetical protein; putative cytoplasmic protein [Salmonella typhimurium LT2].	0.998123	0.0867129	0.0704251		1.87174	0.909001	0.132259	0.00378		2.74856	1.14315	0.194211	0.00118		2.19505	0.87268	0.155268	0.00896		3.27285	0.872439	0.23625	0.013		3.61541	0.75976	0.255	0.0221		2.85733	0.774615	0.20375	0.00741	AAL22150	putative cytoplasmic protein
STM3400	yrdB	similar to E. coli orf, hypothetical protein (AAC76305.1); Blastp hit to AAC76305.1 (85 aa), 71% identity in aa 1 - 84; putative periplasmic protein [Salmonella typhimurium LT2].	0.999531	0.0724561	1.27073		0.903608	0.903673	1.15417	0.369		0.731694	0.937483	0.934206	0.0363		0.970211	0.863969	1.23394	0.587		2.23469	0.81763	2.8525	0.00387		1.76363	0.7575	2.25	0.057		2.06305	0.783075	2.675	0.0349	AAL22263	putative periplasmic protein
STM3409	trkA	TRK system potassium uptake protein TRKA. (SW:TRKA_SALTY); Trk system transport of potassium protein [Salmonella typhimurium LT2].	0.993388	0.163079	0.623514		0.883024	0.899755	0.551168	0.258		0.804605	0.942538	0.505379	0.215		0.753387	0.863985	0.470257	0.0848		2.1818	0.815539	1.3625	0.00437		2.76657	0.751022	1.725	0.0363		2.00842	0.767028	1.265	0.0224	AAL22272	Trk system transport of potassium
STM3421	rplO	similar to E. coli 50S ribosomal subunit protein L15 (AAC76326.1); Blastp hit to AAC76326.1 (144 aa), 99% identity in aa 1 - 144; 50S ribosomal subunit protein L15 [Salmonella typhimurium LT2].	0.999997	0.0722869	77.4448		1.8506	0.901192	143.575	0.00115		2.14198	0.937134	166.217	0.000947		1.64851	0.865245	127.885	0.00646		2.46775	0.813293	192.667	0.0135		2.86411	0.753715	222.5	0.0253		2.16402	0.76867	169.5	0.0141	AAL22284	50S ribosomal subunit protein L15
STM3446	fusA	GTP-binding; elongation factor G (EF-G). (SW:EFG_SALTY); protein chain elongation factor EF-G [Salmonella typhimurium LT2].	0.999925	0.0722663	29.2664		1.70096	0.910601	50.2603	0.0184		1.99198	0.974156	59.9	0.0405		1.3417	0.869289	39.4819	0.0735		2.60849	0.817531	76.575	0.00173		2.63112	0.763228	77.85	0.052		2.51787	0.756949	73.8	0.000945	AAL22309	protein chain elongation factor EF-G, GTP-binding
STM3486	aroB	3-dehydroquinate synthase. (SW:AROB_SALTY); dehydroquinate synthase [Salmonella typhimurium LT2].	0.998471	0.0782434	2.88456		1.9185	0.901953	5.55073	0.00845					1					1		2.68249	0.820003	7.7925	0.00448		2.26378		6.53	0.116		2.26402	0.759559	6.56	0.00448	AAL22348	dehydroquinate synthase
STM3512	gntT	GntP family; similar to E. coli high-affinity transport of gluconate / gluconate permease (AAC76440.1); Blastp hit to AAC76440.1 (437 aa), 96% identity in aa 1 - 437; high-affinity gluconate permease in GNT I system [Salmonella typhimurium LT2].	0.999697	0.0722607	0.280412		1.66164	0.900327	0.466271	0.000754		1.54047	0.955082	0.433139	0.00662		1.98031	0.866162	0.5565	0.00485		2.29387	0.844789	0.66125	0.0353		3.35486	0.752687	0.9425	0.0196		2.69509	0.764208	0.76125	0.00446	AAL22374	GntP family, high-affinity gluconate permease in GNT I system
STM3521	STM3521	putative ribonucleoprotein related-protein [Salmonella typhimurium LT2].	0.999997	0.0723017	0.284471		1.28481	0.919617	0.372637	0.243		2.1659	0.968273	0.622342	0.00733		2.05936	0.864662	0.586359	0.00188		2.7697	1.09579	0.8315	0.0486		1.76618	0.751816	0.503	0.0276		2.40139	0.762718	0.68775	0.00517	AAL22382	putative ribonucleoprotein related-protein
STM3556	ugpA	ABC superfamily (membrane); similar to E. coli sn-glycerol 3-phosphate transport system, integral membrane protein (AAC76477.1); Blastp hit to AAC76477.1 (295 aa), 93% identity in aa 1 - 295; sn-glycerol 3-phosphate transport protein [Salmonella typhimuri	0.998346	0.0813894	0.421519		0.936896	0.899895	0.395257	0.316		0.86647	0.945342	0.366851	0.224		1.01699	0.864541	0.429153	0.802		2.96516	1.10287	1.3115	0.0366		3.68902	0.751119	1.555	0.017		10.3254	1.40565	4.3825	0.000739	AAL22416	ABC superfamily (membrane), sn-glycerol 3-phosphate transport protein
STM3557	ugpB	ABC superfamily (peri_perm); similar to E. coli sn-glycerol 3-phosphate transport system; periplasmic binding protein (AAC76478.1); Blastp hit to AAC76478.1 (438 aa), 91% identity in aa 1 - 438; sn-glycerol 3-phosphate transport protein [Salmonella typhim	0.999643	0.0722619	2.51591		0.824866	0.903315	2.0859	0.123		0.614407	0.935591	1.55143	0.00689		0.761158	0.863788	1.91647	0.0136		2.38653	0.864062	6.18	0.0332		1.63291	0.751909	4.11	0.0266		8.03603	0.754833	20.225	0.000137	AAL22417	ABC superfamily (peri_perm), sn-glycerol 3-phosphate transport protein
STM3561	livG	ABC superfamily (atp_bind); high-affinity branched-chain amino acid transport ATP-binding protein LIVG. (SW:LIVG_SALTY); high-affinity branched-chain amino acid transporter [Salmonella typhimurium LT2].	0.986408	0.234532	0.257577		1.18269	0.901813	0.305273	0.229		1.63954	0.955704	0.422712	0.0173		1.32489	0.863438	0.341261	0.124		2.31124	0.814481	0.59575	0.00618		3.35245	0.75278	0.864	0.0452		2.94985	0.778322	0.7735	0.0153	AAL22421	ABC superfamily (atp_bind), branched-chain amino acid transporter, high-affinity
STM3563	livH	ABC superfamily (membrane); high-affinity branched-chain amino acid transport system permeaseprotein LIVH. (SW:LIVH_SALTY); high-affinity branched-chain amino acid transporter [Salmonella typhimurium LT2].	0.99993	0.0723403	0.259047		1.41259	0.904036	0.367345	0.0189		1.61684	0.953535	0.41915	0.000937		1.4504	0.87251	0.378294	0.0573		2.83414	0.816511	0.735	0.000596		3.14642	0.752694	0.8155	0.014		3.36685	0.762234	0.87625	0.0017	AAL22423	ABC superfamily (membrane), branched-chain amino acid transporter, high-affinity
STM3570	ftsE	similar to E. coli ATP-binding component of a membrane-associated complex involved in cell division (AAC76488.1); Blastp hit to AAC76488.1 (222 aa), 95% identity in aa 1 - 222; putative ATPase involved in cell division [Salmonella typhimurium LT2].	0.992767	0.170616	1.58248		1.83367	0.915866	2.93361	0.0244		1.79116	0.95649	2.88174	0.0417		1.66845	0.89021	2.69283	0.108		2.9222	0.839271	4.7225	0.0153		3.29833	0.750766	5.22	0.0323		3.52105	0.773447	5.6525	0.00702	AAL22430	putative ATPase involved in cell division
STM3628	dppC	ABC superfamily (membrane); similar to E. coli dipeptide transport system permease protein 2 (AAC76567.1); Blastp hit to AAC76567.1 (300 aa), 94% identity in aa 1 - 300; dipeptide transport protein 2 [Salmonella typhimurium LT2].	0.997746	0.0950331	0.299135		1.30488	0.904798	0.392179	0.065		1.02197	0.973104	0.313414	0.923		1.52938	0.869876	0.459679	0.0377		3.28343	1.53183	1.0555	0.049		3.3018	0.75207	0.989	0.0238		2.27617	0.79245	0.70125	0.0422	AAL22489	ABC superfamily (membrane), dipeptide transport protein 2
STM3629	dppB	ABC superfamily (membrane); similar to E. coli dipeptide transport system permease protein 1 (AAC76568.1); Blastp hit to AAC76568.1 (339 aa), 97% identity in aa 1 - 339; dipeptide transport protein 1 [Salmonella typhimurium LT2].	0.999982	0.072315	0.287288		1.92762	0.90053	0.55426	0.000399		1.5843	0.95857	0.457587	0.0134		2.21227	0.898083	0.651077	0.0418		2.66485	0.814853	0.767	0.000989		2.82643	0.751396	0.8125	0.014		2.39622	0.760784	0.69175	0.00364	AAL22490	ABC superfamily (membrane), dipeptide transport protein 1
STM3635	yhjW	membrane-protein YHJW. (SW:YHJW_SALTY); putative membrane-associated metal-dependent hydrolase [Salmonella typhimurium LT2].	0.999104	0.072554	0.242715		1.71721	0.907763	0.419166	0.00983		2.18372	1.02347	0.552109	0.0515		2.00793	0.864379	0.487601	0.00237		2.34757	0.820019	0.5735	0.00554		2.67102	0.755114	0.6495	0.0254		2.94034	0.75584	0.71425	0.000575	AAL22495	putative membrane-associated, metal-dependent hydrolase
STM3653	STM3653	similar to E. coli orf, hypothetical protein (AAC73338.1); Blastp hit to AAC73338.1 (150 aa), 33% identity in aa 4 - 145; putative acetyltransferase [Salmonella typhimurium LT2].	0.999823	0.0722606	0.214119		1.40476	0.905778	0.302432	0.0306		1.72263	0.968818	0.371253	0.0117		1.55169	0.868	0.333385	0.0191		2.90213	0.828567	0.62575	0.00337		3.42391	0.758873	0.736	0.0249		3.24173	0.756668	0.695	0.000528	AAL22513	putative acetyltransferase
STM3665	avtA	similar to E. coli alanine-alpha-ketoisovalerate (or valine-pyruvate) transaminase, transaminase C (AAC76596.1); Blastp hit to AAC76596.1 (417 aa), 92% identity in aa 1 - 415; valine-pyruvate aminotransferase [Salmonella typhimurium LT2].	0.998098	0.0872952	0.708945		0.726222	0.905017	0.519481	0.0795		0.673928	0.9441	0.483596	0.0698		0.956943	0.865177	0.67961	0.631		2.05974	0.81743	1.4625	0.00248		3.05285	0.751902	2.165	0.0211		2.1291	0.785521	1.5475	0.0422	AAL22524	valine-pyruvate aminotransferase
STM3746	gltS	Putative RBS for gltS; RegulonDB:STMS1H003717	0.998942	0.0725886	2.19808		1.85467	0.913442	4.11899	0.0148		1.55211	0.952332	3.45899	0.0596		1.32002	0.864384	2.90438	0.0229		2.69594	0.823446	5.985	0.00631		2.21102	0.750932	4.86	0.0205		2.2934	0.757744	5.055	0.00255	AAL22605	GltS family, glutamate transport protein
STM3787	uhpT	hexose phosphate transport protein. (SW:UHPT_SALTY); MFS family hexose phosphate transport protein [Salmonella typhimurium LT2].	0.999956	0.0722707	0.188597		1.22706	0.908955	0.23353	0.181		1.70919	1.0163	0.333618	0.1		1.38052	0.894409	0.266945	0.247		10.4437	2.46982	2.01	0.00192		40.3506		7.61	0.0195		14.3503	7.70923	2.9675	0.00872	AAL22645	MFS family, hexose phosphate transport protein
STM3828	dgoA	bifunctional; similar to E. coli 2-oxo-3-deoxygalactonate 6-phosphate aldolase and galactonate dehydratase (AAC76715.1); Blastp hit to AAC76715.1 (587 aa), 92% identity in aa 206 - 587; galactonate dehydratase; 2-oxo-3-deoxygalactonate 6-phosphate aldolas	0.999362	0.0724964	0.178622		1.92827	0.900755	0.344653	0.000456		2.72682	1.00773	0.493443	0.00528		2.85561	0.866617	0.51113	0.00241		2.62766	0.842191	0.481	0.0205		3.67175	0.753926	0.6575	0.0214		3.20834	0.76439	0.57725	0.00309	AAL22687	galactonate dehydratase in bifunctional: 2-oxo-3-deoxygalactonate 6-phosphate aldolase and galactonate dehydratase
STM3851	yieG	similar to E. coli putative membrane / transport protein (AAC76737.1); Blastp hit to AAC76737.1 (445 aa), 96% identity in aa 1 - 445; putative xanthine/uracil permeases family [Salmonella typhimurium LT2].	0.966102	0.373847	0.548919		1.67366	0.900203	0.919561	0.0437		1.94853	0.944246	1.07417	0.0291		2.16183	0.864272	1.18729	0.041		3.27243	0.815684	1.8	0.00836		4.47219	0.750855	2.455	0.0598		2.97959	0.771771	1.6575	0.0192	AAL22709	putative xanthine/uracil permeases family
STM3902	ilvM	Ortholog of E. coli acetolactate synthase II, valine insensitive, small subunit (AAC77489.1); Blastp hit to AAC77489.1 (87 aa), 93% identity in aa 2 - 87	0.999985	0.0723124	1.60345		1.33598	0.903837	2.15125	0.0341		0.980138	0.950343	1.59684	0.921		1.81553	0.865149	2.91556	0.0042		4.70527	2.99012	8.4975	0.0492		2.0315	0.752675	3.26	0.0203		2.29192	0.804524	3.805	0.0485	AAL22752	acetolactate synthase II, small subunit
STM4009	typA	similar to E. coli putative GTP-binding factor (AAC76868.1); Blastp hit to AAC76868.1 (591 aa), 96% identity in aa 1 - 591; GTP-binding elongation factor family protein [Salmonella typhimurium LT2].	0.994443	0.149439	4.24746		1.74512	0.89949	7.41588	0.00347		1.80164	0.933858	7.65424	0.00298		1.6408	0.863504	6.97039	0.0158		3.15084	0.813918	13.4	0.00159		3.47025	0.75115	14.75	0.0286		2.1837	0.755506	9.285	0.00352	AAL22848	GTP-binding elongation factor family protein
STM4010	STM4010	similar to E. coli putative phosphatase (AAC73853.1); Blastp hit to AAC73853.1 (272 aa), 44% identity in aa 147 - 267, 30% identity in aa 1 - 169; putative hydrolase [Salmonella typhimurium LT2].	0.999467	0.0724717	0.161583		1.93265	0.907811	0.314001	0.00482		2.42529	0.985355	0.392413	0.000562		1.83002	0.864039	0.295761	0.00165		3.87026	0.822262	0.6275	0.00103		3.19906	0.757865	0.5185	0.0248		2.60712	0.772101	0.426	0.00795	AAL22849	putative hydrolase
STM4053	STM4053	similar to E. coli orf, hypothetical protein (AAC76601.1); Blastp hit to AAC76601.1 (157 aa), 25% identity in aa 4 - 151; putative C4-dicarboxylate transport system [Salmonella typhimurium LT2].	0.996856	0.112296	0.0795868		0.991185	1.06639	0.0905929	0.993		0.924432	1.18969	0.0824017	0.895		1.14362	0.939134	0.0968213	0.742		2.35128	0.876576	0.193	0.0426		2.85585	0.760509	0.2285	0.0405		2.2437	0.764104	0.1795	0.00622	AAL22893	putative C4-dicarboxylate transport system
STM4054	STM4054	hypothetical protein in sodA 5'region. (SW:YIIZ_SALTY); putative dicarboxylate-binding periplasmic protein [Salmonella typhimurium LT2].	0.998477	0.0781089	0.0917648		1.97992	0.905868	0.182199	0.00227		2.44758	1.09196	0.227232	0.00642		2.68311	1.38617	0.267801	0.0963		3.28333	0.836173	0.30425	0.00399		3.60795	1.02266	0.3375	0.0542		3.81199	0.769602	0.353	0.00291	AAL22894	putative dicarboxylate-binding periplasmic protein
STM4055	sodA	S. typhimurium superoxide dismutase [MN]. (SW:SODM_SALTY)	0.992663	0.171842	3.04798		1.09524	0.900931	3.34435	0.383		0.733382	0.935912	2.24182	0.0558		1.50965	0.864399	4.6049	0.0358		2.5685	0.831678	7.9	0.00903		3.54318	0.750773	10.8	0.0304		3.29652	0.756384	10.0575	0.00171	AAL22895	superoxide dismutase, manganese
STM4062	pfkA	similar to E. coli 6-phosphofructokinase I (AAC76898.1); Blastp hit to AAC76898.1 (320 aa), 95% identity in aa 1 - 320; 6-phosphofructokinase I [Salmonella typhimurium LT2].	0.996641	0.116081	2.90852		1.72013	0.907208	5.02977	0.012		1.3171	0.941065	3.85566	0.0898		1.94837	0.866518	5.68129	0.0105		2.04038	0.823528	5.9625	0.00787		2.28282	0.750766	6.64	0.0318		2.42191	0.75485	7.045	0.00118	AAL22902	6-phosphofructokinase I
STM4115	pflC	Ortholog of E. coli probable pyruvate formate lyase activating enzyme 2 (AAC76934.1); Blastp hit to AAC76934.1 (292 aa), 78% identity in aa 1 - 292	0.997075	0.108307	0.449054		1.81449	0.909381	0.819988	0.0108		1.77382	0.967732	0.811509	0.0453		1.46604	0.865515	0.659577	0.028		2.90206	0.945717	1.354	0.0289		2.40496	0.750904	1.08	0.0283		2.76641	0.757024	1.245	0.00188	AAL22954	putative pyruvate formate lyase activating enzyme 2
STM4125	oxyR	regulates intracellular hydrogen peroxide (LysR family); similar to E. coli activator, hydrogen peroxide-inducible genes (AAC76943.1); Blastp hit to AAC76943.1 (305 aa), 95% identity in aa 1 - 305; regulatory protein sensor for oxidative stress [Salmonell	0.998553	0.0761132	4.76755		1.95757	0.901686	9.34868	0.0014		1.66017	0.947381	7.99051	0.0265		1.20097	0.863527	5.72758	0.0427		3.01814	0.831734	14.625	0.00897		2.4434	0.751247	11.65	0.0214		2.85835	0.758967	13.675	0.00207	AAL22963	regulatory protein sensor for oxidative stress, regulates intracellular hydrogen peroxide (LysR family)
STM4176	purH	bifunctional; bifunctional purine biosynthesis protein PURH. (SW:PUR9_SALTY); phosphoribosylaminoimidazolecarboxamide formyltransferase; IMP cyclohydrolase [Salmonella typhimurium LT2].	0.990302	0.19777	1.03672		1.47064	0.905205	1.53273	0.0469		1.46837	0.938065	1.5259	0.0315		2.28984	0.867618	2.38115	0.0138		2.77789	0.966379	3.0075	0.0401		2.7973	0.750915	2.9	0.0442		2.45841	0.761486	2.56	0.007	AAL23004	bifunctional: phosphoribosylaminoimidazolecarboxamide formyltransferase; IMP cyclohydrolase
STM4182	metA	homoserine O-succinyltransferase. (SW:META_SALTY); homoserine transsuccinylase [Salmonella typhimurium LT2].	0.999954	0.0723302	0.204495		1.12271	0.904289	0.230548	0.259		1.06322	0.97109	0.218278	0.513		1.76707	0.86543	0.361933	0.00478		8.08573	0.829206	1.66	0.000501		4.31483	0.752131	0.8825	0.0113		5.86644	0.758896	1.2025	0.000455	AAL23006	homoserine transsuccinylase
STM4200	STM4200	similar to E. coli putative membrane protein (AAC74454.1); Blastp hit to AAC74454.1 (1122 aa), 31% identity in aa 312 - 498, 33% identity in aa 426 - 547, 22% identity in aa 233 - 444, 30% identity in aa 132 - 266, 23-1073758628dentity in aa 170 - 398, 21	0.997129	0.1073	0.131881		1.5864	0.902035	0.209513	0.00491		1.36938	1.01862	0.181818	0.0647		1.79015	0.871269	0.237296	0.0211		2.44138	0.847013	0.331	0.0311		2.47797	0.763963	0.329	0.0513		2.23464	0.761688	0.29625	0.0063	AAL23024	putative phage tail fiber protein H
STM4262	STM4262	contains an N-terminal double-glycine peptidase domain; leukotoxin expression protein B homolog (gi|7467272); putative ABC-type bacteriocin/lantibiotic exporter [Salmonella typhimurium LT2].	0.999998	0.0722874	0.15333		1.30999	0.911316	0.202826	0.11		2.16393	1.01624	0.336833	0.0142		1.66119	0.865482	0.255094	0.00549		3.42691	0.819719	0.52825	0.00181		4.81591	0.752498	0.7385	0.00868		5.43268	1.25147	0.84925	0.00387	AAL23086	putative ABC-type bacteriocin/lantibiotic exporter, contain an N-terminal double-glycine peptidase domain
STM4264	yjcC	Ortholog of E. coli orf, hypothetical protein (AAC77031.1); Blastp hit to AAC77031.1 (528 aa), 64% identity in aa 1 - 528	0.997893	0.0918945	0.206315		1.90424	0.907651	0.395292	0.00707		2.0055	0.964523	0.414229	0.00127		1.7059	0.86439	0.352128	0.00637		2.77017	0.814888	0.57175	0.000771		1.9611	0.758673	0.4075	0.0725		2.03464	0.756555	0.42025	0.00233	AAL23088	putative diguanylate cyclase/phosphodiesterase
STM4317	STM4317	Putative RBS for STM4317; RegulonDB:STMS1H004209	0.999964	0.0722724	1.58112		1.85031	0.911497	2.94803	0.00987		1.41559	0.94273	2.25221	0.0371		1.43845	0.863949	2.27531	0.00336		3.49945	0.816123	5.54	0.000459		1.7293	0.750828	2.735	0.0174		2.08	0.784916	3.36	0.0365	AAL23141	putative helix-turn-helix protein, copG family
STM4467	STM4467	putative arginine deiminase [Salmonella typhimurium LT2].	0.994342	0.150798	0.146074		1.35388	0.913465	0.199901	0.123		3.01219	1.81101	0.492673	0.0811		4.07724	1.34734	0.617227	0.02		2.43433	0.794491	0.356	0.0373					1		4.04247	1.32514	0.611667	0.0291	AAL23286	putative arginine deiminase
STM4469	argI	ornithine carbamoyltransferase chain I. (SW:OTC1_SALTY); ornithine carbamoyltransferase 1 [Salmonella typhimurium LT2].	0.995602	0.132884	0.833459		1.175	0.90234	0.982064	0.16		0.523314	0.943013	0.443393	0.0296		0.445121	0.872503	0.380118	0.0466		4.37763	0.813282	3.65	0.000636		4.49662	0.75111	3.75	0.0227		2.45853	0.797593	2.1175	0.04	AAL23288	ornithine carbamoyltransferase 1
PSLT036	PSLT036		0.995748	0.130653	0.261092		1.8087	0.945652	0.485437	0.0709		1.7117	0.983552	0.457095	0.0651		2.05775	0.867541	0.538646	0.0102		2.96864	0.840133	0.7925	0.0145		2.56947	0.758415	0.6735	0.0443		2.26397	0.757686	0.59225	0.00342	NP_490526
spvD	PSLT037		0.999742	0.0724012	0.0716842		1.91301	0.904999	0.137273	0.000576		2.59761	1.20352	0.190162	0.0113		2.89985	0.874599	0.209037	0.0048		4.98655	1.46195	0.369	0.00742		3.35905	0.762078	0.2415	0.0225		2.91719	0.865129	0.21625	0.0228	NP_490527
