# Supplementary material for: During infection of epithelial cells Salmonella enterica serovar Typhimurium undergoes a time-dependent transcriptional adaptation that results in simultaneous expression of three type 3 secretion systems
Source: Cell Microbiol. 2008 Apr 1;10(4):958–84. doi: 10.1111/j.1462-5822.2007.01099.x (PMC2343689; doi:10.1111/j.1462-5822.2007.01099.x)
Supplement: Table S5 — Data taken from Table S1 showing the genes specifically upregulated in HeLa cells at 6 h p.i., as depicted on Fig. 1. [file cmi0010-0958-SD6.xls]

## Sheet: Sheet1
Table S5. Data taken from Table S1 showing the genes specifically up-regulated in HeLa cells at 6h p.i., as depicted on Figure 1			LB Mid-logarithmic culture				Macrophage 4h post infection					Macrophage 8h post infection					Macrophage 12h post infection					HeLa 2h post infection					HeLa 4h post infection					HeLa 6h post infection
Systematic name	Common name	Description	Expression level relative to LB Control	Std Deviation	Ratio sample/reference DNA		Expression level relative to LB Control	Std Deviation	Ratio sample/reference DNA	P-value		Expression level relative to LB Control	Std Deviation	Ratio sample/reference DNA	P-value		Expression level relative to LB Control	Std Deviation	Ratio sample/reference DNA	P-value		Expression level relative to LB Control	Std Deviation	Ratio sample/reference DNA	P-value		Expression level relative to LB Control	Std Deviation	Ratio sample/reference DNA	P-value		Expression level relative to LB Control	Std Deviation	Ratio sample/reference DNA	P-value	Genbank	Product
STM0013	dnaJ	chaperone protein DnaJ; GrpE; stimulates ATPase activity of DnaK; (SW:DNAJ_SALTY); heat shock protein DnaJ [Salmonella typhimurium LT2].	0.85068	0.841615	3.56086		2.48684	0.921368	8.96146	0.067		1.6804	0.973401	6.15772	0.214		2.58902	0.869735	9.25361	0.112		2.83509	0.814106	10.0975	0.0561		3.51813	0.752273	12.55	0.187		3.88865	0.771952	14	0.0382	AAL18977	heat shock protein, DnaJ and GrpE stimulates ATPase activity of DnaK
STM0192	fhuC	ABC superfamily (atp_bind); similar to E. coli ATP-binding component of hydroxymate-dependent iron transport (AAC73262.1); Blastp hit to AAC73262.1 (265 aa), 92% identity in aa 1 - 265; hydroxymate-dependent iron transport [Salmonella typhimurium LT2].	0.743119	1.22219	0.450096		2.20601	0.900967	0.994374	0.12		2.52516	0.946122	1.14113	0.0964		2.31925	0.866527	1.04622	0.19		3.42691	0.818466	1.545	0.0698		8.24913	0.752574	3.715	0.142		4.82082	0.757666	2.175	0.0444	AAL19156	ABC superfamily (atp_bind), hydroxymate-dependent iron transport
STM0482	ybaN	Ortholog of E. coli putative gene 58 (AAC73570.1); Blastp hit to AAC73570.1 (125 aa), 84% identity in aa 1 - 124	0.998766	0.0726253	0.628397		1.58233	0.909135	1.00162	0.0223		0.940526	0.941111	0.593726	0.574		1.31101	0.869077	0.827447	0.0835		1.83426	0.837391	1.16775	0.0327		2.35337	0.754887	1.485	0.0395		2.67229	0.755492	1.68	0.000575	AAL19436	putative phage gene 58
STM0320	phoE	outer membrane pore protein E precursor. (SW:PHOE_SALTY); outer membrane pore protein e (e,ic,nmpab) [Salmonella typhimurium LT2].	0.99995	0.0722697	0.766749		0.843781	0.914282	0.660052	0.411		1.05695	0.969507	0.836364	0.84		0.976324	0.869476	0.753193	0.847		1.73735	0.8722	1.384	0.131		2.13886	0.751068	1.64	0.012		7.5742	0.759912	5.825	0.000445	AAL19276	outer membrane pore protein e (e,ic,nmpab)
STM0364	foxA	S. typhimurium ferrioxamine B receptor precursor. (SW:FOXA_SALTY)	0.999535	0.0724551	0.276952		3.86405	2.56627	1.25457	0.0571		2.40498	0.95063	0.666094	0.000163		2.59113	0.86918	0.720415	0.00442		1.86578	0.821146	0.52125	0.0165		3.82124	0.752426	1.06	0.0179		5.0467	0.9271	1.415	0.0026	AAL19318	ferrioxamine receptor
STM0386	proC	Putative RBS for proC; RegulonDB:STMS1H000739	0.999832	0.0722608	1.95142		1.82621	0.900801	3.56797	0.000826		1.08792	0.94051	2.13623	0.49		1.80806	0.865153	3.53254	0.00377		1.55769	0.814528	3.0475	0.00846		1.80084	0.750798	3.515	0.0179		2.1136	0.785777	4.2325	0.0428	AAL19340	pyrroline-5-carboxylate reductase
STM0392	rdgC	Putative RBS for rdgC; RegulonDB:STMS1H000745	0.972388	0.33641	0.697122		1.78008	0.905974	1.24683	0.0353		1.94188	0.940557	1.35741	0.0214		1.66008	0.86476	1.1587	0.0826		1.86869	0.824388	1.31	0.0416		2.15127	0.750836	1.5	0.122		2.06887	0.757365	1.445	0.0233	AAL19346	putative exonuclease involved in removal of stalled replication fork
STM0427	phnU	Putative RBS for phnU; RegulonDB:STMS1H000775	0.991087	0.18953	0.319224		1.31933	0.905756	0.423732	0.108		1.18077	0.994845	0.393275	0.6		1.269	0.877533	0.410194	0.293		1.79584	0.814393	0.575667	0.0421		2.35926	0.751224	0.7535	0.0541		4.02672	1.09562	1.32	0.0108	AAL19381	2-aminoethylphosphonate transporter, memrane component
STM0501	ybbK	similar to E. coli putative protease (AAC73591.1); Blastp hit to AAC73591.1 (305 aa), 95% identity in aa 1 - 302; putative inner membrane protein [Salmonella typhimurium LT2].	0.999449	0.072476	1.13425		1.87712	0.899673	2.13047	0.000466		3.03109	1.49805	3.7562	0.0509		1.48845	0.868147	1.69538	0.031		2.24413	0.857085	2.6425	0.0553		2.09739	0.750937	2.38	0.0211		3.175	0.755518	3.605	0.000539	AAL19455	putative inner membrane protein
STM0506	tesA	similar to E. coli acyl-CoA thioesterase I; also functions as protease I (AAC73596.1); Blastp hit to AAC73596.1 (208 aa), 89% identity in aa 2 - 205; multifunctional acyl-CoA thioesterase I; also functions as protease I, lysophospholipaseL(I) [Salmonella	1	0.0722944	1.65379		0.737375	0.909046	1.23795	0.134		0.948985	0.94399	1.58569	0.731		0.684007	0.864755	1.1337	0.0158		1.51369	0.847515	2.5875	0.198		1.41806	0.754298	2.355	0.102		2.08229	0.761131	3.4625	0.00628	AAL19460	multifunctional acyl-CoA thioesterase I; also functions as protease I, lysophospholipaseL(I)
STM0516	allR	similar to E. coli putative regulator (AAC73608.1); Blastp hit to AAC73608.1 (271 aa), 91% identity in aa 1 - 268; putative regulatory protein [Salmonella typhimurium LT2].	1	0.072295	1.07856		1.14742	0.94595	1.28352	0.645		0.744108	0.969482	0.842732	0.387		0.979362	0.864868	1.0579	0.735		1.84362	0.824597	2.0125	0.0261		1.99027	0.757038	2.16	0.0556		2.33125	0.756061	2.5175	0.000875	AAL19470	putative regulatory protein
STM0537	cysS	similar to E. coli cysteine tRNA synthetase (AAC73628.1); Blastp hit to AAC73628.1 (461 aa), 94% identity in aa 1 - 461; cysteine tRNA synthetase [Salmonella typhimurium LT2].	0.99994	0.0722682	1.91274		0.94819	0.916586	1.84572	0.792		0.873458	0.950023	1.70289	0.521		1.0397	0.866175	1.99492	0.663		1.7539	0.870442	3.5275	0.167		2.40831	0.751197	4.61	0.0174		2.07658	0.765614	4.0125	0.0131	AAL19491	cysteine tRNA synthetase
STM0570	apeE	outer membrane esterase (gi|2896133); outer membrane N-acetyl phenylalanine beta-naphthyl ester-cleaving esterase [Salmonella typhimurium LT2].	0.999579	0.072264	0.492006		2.00251	0.973275	1.02816	0.0776		1.83905	0.962943	0.91906	0.0272		2.44929	0.899394	1.22981	0.0292		1.67384	0.820806	0.827	0.0114		1.46867	0.755313	0.7245	0.0731		2.22821	0.760879	1.10225	0.00513	AAL19521	outer membrane N-acetyl phenylalanine beta-naphthyl ester-cleaving esterase
STM0584	entD	similar to E. coli enterochelin synthetase, component D (AAC73684.1); Blastp hit to AAC73684.1 (209 aa), 57% identity in aa 4 - 185; enterochelin synthetase, component D (phoshpantetheinyltransferase) [Salmonella typhimurium LT2].	0.899195	0.668769	0.301463		2.09421	0.909566	0.636213	0.0693		4.43158	0.954821	1.34426	0.0124		3.03108	0.865302	0.915004	0.0585		2.57986	0.850658	0.79425	0.067		6.43494	0.751489	1.94	0.0904		6.81583	0.756447	2.0575	0.00903	AAL19535	enterochelin synthetase, component D (phoshpantetheinyltransferase)
STM0596	entE	Ortholog of E. coli 2,3-dihydroxybenzoate-AMP ligase (AAC73695.1); Blastp hit to AAC73695.1 (536 aa), 86% identity in aa 1 - 534	0.649857	1.62881	0.705762		3.90422	0.928849	2.81404	0.0653		2.51815	0.963737	1.8051	0.128		2.5118	0.865984	1.77625	0.201		3.3851	1.07543	2.485	0.108		16.1974	1.30388	11.45	0.128		19.291	8.10112	14.4525	0.022	AAL19547	2,3-dihydroxybenzoate-AMP ligase
STM0597	entB	similar to E. coli 2,3-dihydro-2,3-dihydroxybenzoate synthetase, isochroismatase (AAC73696.1); Blastp hit to AAC73696.1 (285 aa), 88% identity in aa 1 - 285; 2,3-dihydro-2,3-dihydroxybenzoate synthetase, isochorismatase [Salmonella typhimurium LT2].	0.663999	1.55855	0.884478		2.0238	0.903713	1.79517	0.166		0.914886	0.936013	0.809851	0.659		1.72597	0.864783	1.52855	0.316		5.17715	1.11068	4.655	0.0566		21.3083	0.75158	18.85	0.11		24.8032	8.58245	22.875	0.016	AAL19548	2,3-dihydro-2,3-dihydroxybenzoate synthetase, isochorismatase
STM0599	ybdB	similar to E. coli orf, hypothetical protein (AAC73698.1); Blastp hit to AAC73698.1 (137 aa), 91% identity in aa 1 - 137; putative protein PaaI, possibly involved in aromatic compounds catabolism [Salmonella typhimurium LT2].	0.797733	1.02427	1.02294		1.36011	0.904379	1.39706	0.327		0.764736	0.944428	0.792344	0.943		1.31084	0.866438	1.34405	0.452		3.20907	0.852326	3.355	0.0745		11.5792	0.752191	11.85	0.101		13.7704	5.40473	14.85	0.0165	AAL19550	putative protein PaaI, possibly involved in aromatic compounds catabolism
STM0756	nadA	quinolinate synthetase A. (SW:NADA_SALTY); quinolinate synthetase, A protein [Salmonella typhimurium LT2].	0.99999	0.0722814	0.36773		1.19296	0.90037	0.439178	0.0215		1.35807	0.948255	0.501729	0.0348		0.904445	0.868763	0.334766	0.443		1.59716	0.814231	0.588	0.00268		2.03822	0.751278	0.75	0.0189		2.0161	0.758237	0.743	0.00238	AAL19695	quinolinate synthetase, A protein
STM0757	pnuC	PNUC protein. (SW:PNUC_SALTY); NMN family, nucleoside/purine/pyrimidine transporter [Salmonella typhimurium LT2].	0.99997	0.0722739	0.357665		1.18404	0.925689	0.43232	0.451		1.24629	0.957347	0.450332	0.186		1.36066	0.912518	0.507579	0.365		1.46807	0.817401	0.52725	0.0228		1.87259	0.752043	0.67	0.0172		2.05726	0.77361	0.747	0.0244	AAL19696	NMN family, nucleoside/purine/pyrimidine transporter
STM0772	gpmA	Putative RBS for gpmA; RegulonDB:STMS1H001073	0.996477	0.11888	14.4239		0.824743	0.8995	11.9039	0.0506		0.495838	0.93437	7.1668	0.00263		0.829177	0.864564	11.9767	0.131		0.730777	0.815209	10.575	0.0492		1.6676	0.75222	24.1	0.0731		2.17493	0.759662	31.5	0.016	AAL19710	phosphoglyceromutase 1
STM0868	STM0868	similar to E. coli putative DEOR-type transcriptional regulator (AAC73932.1); Blastp hit to AAC73932.1 (402 aa), 87% identity in aa 1 - 402; putative transport protein/putative regulator [Salmonella typhimurium LT2].	0.999114	0.0725518	0.339158		1.87317	0.900979	0.636253	0.00121		2.63017	0.945113	0.892491	0.000313		1.32384	0.87387	0.453167	0.145		1.61491	0.822011	0.55	0.0143		2.0062	0.750992	0.6805	0.0221		2.01438	0.757513	0.685	0.00353	AAL19804	putative transport protein/putative regulatorn
STM1090	pipC	invasion gene E protein (gi|2582386); Pathogenicity island encoded protein: SPI5 [Salmonella typhimurium LT2].	0.999994	0.0722838	1.93946		0.211887	0.899169	0.412255	0.000251		0.33119	0.93441	0.644301	0.000707		0.310278	0.865554	0.608245	0.00729		2.01385	1.74692	4.76	0.356		2.92186	0.752344	5.67	0.014		2.76225	1.07055	5.6425	0.0482	AAL20022	Pathogenicity island encoded protein: homologous to ipgE of Shigella
STM1126	phoH	similar to E. coli PhoB-dependent, ATP-binding pho regulon component; may be helicase; induced by P starvation (AAC74105.1); Blastp hit to AAC74105.1 (354 aa), 92% identity in aa 71 - 354; PhoB-dependent ATP-binding pho regulon component [Salmonella typhi	0.998836	0.0723111	1.41081		1.96373	0.918772	2.80884	0.0169		0.899891	0.934869	1.27081	0.127		1.23591	0.86659	1.74821	0.0893		1.43065	0.851201	2.07	0.204		1.49692	0.751755	2.115	0.063		3.00985	0.78305	4.3375	0.0131	AAL20057	PhoB-dependent, ATP-binding pho regulon component
STM1157	yceI	similar to E. coli orf, hypothetical protein (AAC74140.1); Blastp hit to AAC74140.1 (191 aa), 91% identity in aa 1 - 191; putative secreted protein [Salmonella typhimurium LT2].	0.987132	0.228131	0.433233		1.81293	0.902405	0.787182	0.0117		1.49451	0.954756	0.654396	0.0837		2.26742	0.864971	0.983273	0.0141		1.45886	0.866093	0.65475	0.264		2.17678	0.756756	0.9485	0.0931		2.44033	0.754802	1.0575	0.00488	AAL20087	putative secreted protein
STM1370	sufB	similar to E. coli orf, hypothetical protein (AAC74753.1); Blastp hit to AAC74753.1 (508 aa), 96% identity in aa 14 - 508; putative ABC transporter [Salmonella typhimurium LT2].	0.823958	0.933556	0.709474		2.74212	0.909283	1.95739	0.0577		1.30074	1.06115	1.01035	0.503		3.20953	0.86982	2.28711	0.0905		2.91493	1.13152	2.1875	0.101		12.8277	1.17771	9.12	0.0889		16.6054	6.22465	12.3675	0.0119	AAL20294	putative ABC transporter
STM1371	sufC	ABC superfamily (atp_bind); similar to E. coli putative ATP-binding component of a transport system (AAC74752.1); Blastp hit to AAC74752.1 (248 aa), 92% identity in aa 1 - 248; putative transport protein [Salmonella typhimurium LT2].	0.818301	0.953022	0.999709		1.8387	0.964668	1.90965	0.196		0.812433	0.975584	0.856226	0.992		3.1288	0.87529	3.14981	0.0981		1.92084	1.27979	2.2075	0.303		9.7027	0.751053	9.7	0.103		13.3045	4.89804	13.94	0.0148	AAL20295	putative ABC superfamily (atp_bind) transport protein
STM1372	sufD	similar to E. coli orf, hypothetical protein (AAC74751.1); Blastp hit to AAC74751.1 (423 aa), 79% identity in aa 1 - 421; iron-sulfur component of FhuF stability protein [Salmonella typhimurium LT2].	1		1.32887		1.40717	0.904098	1.87726	0.0792		0.840631	0.93921	1.12329	0.336		1.97731	0.870227	2.64129	0.0585		1.65794	0.904454	2.36	0.439		6.63727	0.75243	8.825	0.0466		8.31099	3.17705	11.6125	0.0349	AAL20296	required for stability of iron-sulfur component of FhuF
STM1374	ynhA	involved in Fe-S center assembly; similar to E. coli orf, hypothetical protein (AAC74749.1); Blastp hit to AAC74749.1 (138 aa), 87% identity in aa 1 - 138; putative SufE protein [Salmonella typhimurium LT2].	0.952055	0.447691	0.58565		1.8368	0.89936	1.07599	0.0414		0.841897	1.01986	0.539029	0.826		1.40641	0.986178	0.896779	0.502		1.85627	0.888235	1.1435	0.173		5.58038	0.751122	3.27	0.063		7.64762	2.41254	4.64	0.00913	AAL20298	putative SufE protein probably involved in Fe-S center assembly
STM1479	pntA	proton pump; similar to E. coli pyridine nucleotide transhydrogenase, alpha subunit (AAC74675.1); Blastp hit to AAC74675.1 (510 aa), 92% identity in aa 1 - 510; pyridine nucleotide transhydrogenase, alpha subunit [Salmonella typhimurium LT2].	0.999683	0.0724175	4.72263		0.645523	0.901614	3.06303	0.0124		0.6146	0.935943	2.91422	0.00787		0.62528	0.863883	2.95628	0.00571		1.56082	0.813722	7.375	0.00176		2.30794	0.750771	10.9	0.014		2.11551	0.762769	10.0625	0.00835	AAL20398	pyridine nucleotide transhydrogenase (proton pump), alpha subunit
STM1527	STM1527	similar to E. coli orf, hypothetical protein (AAC74593.1); Blastp hit to AAC74593.1 (321 aa), 84% identity in aa 11 - 321; putative inner membrane protein [Salmonella typhimurium LT2].	0.936802	0.518096	0.293636		1.55667	0.921272	0.463692	0.164		1.93677	0.964178	0.573847	0.0645		1.55346	0.863929	0.456299	0.194		2.02912	0.842091	0.6055	0.0844		2.18561	0.752168	0.642	0.197		2.4951	0.758995	0.7345	0.0333	AAL20446	putative inner membrane protein
STM1552	STM1552	putative cytoplasmic protein [Salmonella typhimurium LT2].	0.999321	0.0722767	0.218284		1.93662	0.921666	0.428437	0.0185		2.58484	0.980627	0.569557	0.00408		2.10334	0.865279	0.459601	0.00276		1.7681	0.814172	0.386	0.000794		1.8098	0.766701	0.399	0.0935		2.03743	0.759539	0.446	0.00362	AAL20471	putative cytoplasmic protein
STM1609	tehA	TDT family; similar to E. coli tellurite resistance (AAC74511.1); Blastp hit to AAC74511.1 (330 aa), 88% identity in aa 2 - 329; K+-tellurite ethidium and proflavin transport protein [Salmonella typhimurium LT2].	0.985549	0.241917	0.512284		1.76852	0.919758	0.917613	0.0437		4.96677	1.04076	2.58587	0.00315		3.98971	0.863644	2.04419	0.00486		1.8645	0.822376	0.96375	0.0352		1.78026	0.750963	0.912	0.116		2.4866	0.756243	1.275	0.00582	AAL20527	TDT family, K+-tellurite ethidium and proflavin transport protein
STM1647	ldhA	Ortholog of E. coli fermentative D-lactate dehydrogenase, NAD-dependent (AAC74462.1); Blastp hit to AAC74462.1 (329 aa), 94% identity in aa 1 - 328	0.999996	0.0722856	1.88576		1.03545	0.962105	2.05953	0.926		0.741709	0.961603	1.45496	0.334		1.53877	0.863855	2.90275	0.00199		1.12398	0.824333	2.135	0.405		1.45752	0.752052	2.75	0.0282		2.20373	0.760042	4.17	0.00304	AAL20565	fermentative D-lactate dehydrogenase, NAD-dependent
STM1659	ogt	methylated-DNA--protein-cysteine methyltransferase. (SW:OGT_SALTY); O-6-alkylguanine-DNA; cysteine-protein methyltransferase [Salmonella typhimurium LT2].	0.999911	0.0723477	0.816581		1.76705	0.928492	1.46854	0.0416		1.52614	0.94323	1.25376	0.0203		1.81959	0.864568	1.48725	0.00286		1.60308	0.827528	1.3225	0.0417		2.02029	0.751474	1.65	0.014		2.16922	0.755529	1.7725	0.000609	AAL20577	O-6-alkylguanine-DNA/cysteine-protein methyltransferase
STM1673	STM1673	similar to E. coli orf, hypothetical protein (AAC75872.1); Blastp hit to AAC75872.1 (72 aa), 33% identity in aa 1 - 71; putative outer membrane lipoprotein [Salmonella typhimurium LT2].	0.996922	0.111111	0.40024		1.49572	0.935331	0.613885	0.147		1.56046	0.992669	0.648052	0.169		2.22622	0.886421	0.90382	0.0275		2.15795	0.86778	0.891	0.0525		1.86902	0.753812	0.7505	0.0628		2.27768	0.792441	0.935	0.0365	AAL20590	putative outer membrane lipoprotein
STM1720	yciO	Putative RBS for yciO; RegulonDB:STMS1H001903	0.996922	0.111095	1.68724		1.25933	0.89969	2.12605	0.0241		1.26368	0.93679	2.13697	0.0519		1.06943	0.865092	1.80724	0.473		1.50867	0.817049	2.5575	0.0312		1.44751	0.752961	2.445	0.0934		1.99707	0.757253	3.375	0.00374	AAL20638	putative translation factor
STM1749	adhE	similar to E. coli CoA-linked acetaldehyde dehydrogenase and iron-dependent alcohol dehydrogenase; pyruvate-formate-lyase deactivase (AAC74323.1); Blastp hit to AAC74323.1 (891 aa), 97% identity in aa 1 - 891; iron-dependent alcohol dehydrogenase of the m	0.99981	0.0722603	3.11719		0.742889	0.906987	2.34339	0.11		0.452875	0.940916	1.43944	0.018		0.866284	0.864625	2.7048	0.1		0.828463	0.831431	2.6275	0.384		2.34345	0.750902	7.305	0.0135		2.74138	0.787477	8.7625	0.0199	AAL20667	iron-dependent alcohol dehydrogenase of the multifunctional alcohol dehydrogenase AdhE
STM1780	prsA	ribose-phosphate pyrophosphokinase. (SW:KPRS_SALTY); phosphoribosylpyrophosphate synthetase [Salmonella typhimurium LT2].	0.983605	0.257905	7.3295		0.96696	0.909644	7.17472	0.936		0.925537	0.953829	6.93063	0.817		1.01119	0.863538	7.41299	0.869		2.17139	1.58997	19.15	0.259		2.90491	0.7509	21.3	0.0588		2.11473	0.77621	15.775	0.0411	AAL20695	phosphoribosylpyrophosphate synthetase
STM1829	STM1829	putative cytoplasmic protein [Salmonella typhimurium LT2].	0.999941	0.0722683	0.653588		0.977957	0.905487	0.643508	0.856		0.832474	0.941052	0.547166	0.152		0.810947	0.869083	0.533679	0.174		1.45943	0.870648	0.99225	0.264		2.29482	0.751321	1.5	0.0133		2.77631	0.758084	1.82	0.00146	AAL20744	putative cytoplasmic protein
STM1832	manZ	Sugar Specific PTS family; similar to E. coli PTS enzyme IID, mannose-specific (AAC74889.1); Blastp hit to AAC74889.1 (286 aa), 92% identity in aa 1 - 285; mannose-specific enzyme IID [Salmonella typhimurium LT2].	0.997131	0.107253	4.55225		0.737496	0.920745	3.45373	0.285		0.278932	0.93524	1.28428	0.0026		1.48109	0.866358	6.75797	0.0293		0.653454	0.82145	3.0025	0.0566		1.47692	0.75132	6.73	0.0832		2.00413	0.76562	9.21	0.0172	AAL20747	Sugar Specific PTS family, mannose-specific enzyme IID
STM2163	yehX	Putative RBS for yehX; RegulonDB:STMS1H002307	0.996059	0.125769	0.361759		2.65504	1.1597	1.03346	0.0525		3.7553	1.49361	1.43383	0.0191		2.08457	0.873146	0.759776	0.0189		1.92529	0.822403	0.7035	0.021		1.7087	0.753509	0.62	0.0805		2.12123	0.75549	0.76775	0.00233	AAL21067	putative ABC-type proline/glycine betaine transport system, ATPase component
STM2331	yfbQ	putative regulator; similar to E. coli putative aminotransferase (AAC75350.1); Blastp hit to AAC75350.1 (405 aa), 96% identity in aa 1 - 404; putative aminotransferase (ortho) [Salmonella typhimurium LT2].	0.989579	0.205072	1.33245		0.573396	0.900086	0.765717	0.0128		0.556393	0.939183	0.748735	0.0293		0.642547	0.863928	0.857182	0.0499		1.39438	0.837952	1.8875	0.183		2.32228	0.750805	3.095	0.0594		2.01542	0.774735	2.73	0.0397	AAL21232	putative aminotransferase (ortho), paral putative regulator
STM2430	cysK	cysteine synthase A. (SW:CYSK_SALTY); subunit of cysteine synthase A and O-acetylserine sulfhydrolase A [Salmonella typhimurium LT2].	0.991451	0.185598	2.73292		0.626789	0.904012	1.72723	0.0432		0.282435	0.936648	0.786754	0.00672		1.0695	0.865901	2.92941	0.595		1.33634	0.818932	3.6625	0.0809		1.87115	0.751614	5.115	0.0762		2.18477	0.771919	6.055	0.0245	AAL21324	subunit of cysteine synthase A and O-acetylserine sulfhydrolase A
STM2460	eutH	ethanolamine utilization; ethanolamine utilization protein EUTH . (SW:EUTH_SALTY); putative transport protein [Salmonella typhimurium LT2].	0.999999	0.07229	0.213197		2.0376	0.987809	0.45499	0.0845		1.97334	1.0522	0.443618	0.102		3.25023	0.869845	0.695335	0.00265		2.4711	0.950229	0.55675	0.0609		2.74863	0.751488	0.586	0.00274		2.74025	0.771578	0.5905	0.00653	AAL21354	putative transport protein, ethanolamine utilization
STM2540	hscB	believed to be involved in assembly of Fe-S clusters; similar to E. coli orf, hypothetical protein (AAC75580.1); Blastp hit to AAC75580.1 (171 aa), 91% identity in aa 1 - 171; co-chaperone protein Hsc20 [Salmonella typhimurium LT2].	0.989523	0.205628	2.6953		1.58638	0.911185	4.31969	0.05		2.27373	0.954405	6.20517	0.0137		1.62106	0.864169	4.37243	0.0351		1.70604	0.823027	4.62	0.028		2.54119	0.751319	6.85	0.0525		2.238	0.756575	6.0425	0.00653	AAL21434	co-chaperone protein Hsc20, believed to be involved in assembly of Fe-S clusters
STM2542	nifU	Putative RBS for nifU; RegulonDB:STMS1H002644	0.95761	0.419791	4.03667		1.93675	0.905976	7.86008	0.038		2.10637	0.940176	8.53687	0.027		1.98381	0.866901	8.02652	0.0697		2.18417	0.858537	9.0475	0.0696		2.83256	0.76393	11.565	0.126		2.85309	0.755986	11.525	0.014	AAL21436	NifU homologs involved in Fe-S cluster formation
STM2772	hin	regulation of flagellar gene expression by site-specific inversion of DNA; DNA-invertase hin. (SW:HIN_SALTY); H inversion protein [Salmonella typhimurium LT2].	0.998827	0.0723118	0.333522		1.16816	0.901261	0.390306	0.0773		0.860294	0.94804	0.28785	0.153		1.09131	0.865675	0.364697	0.319		1.70057	0.815583	0.569	0.00859		4.3433	1.07062	1.47	0.0396		4.21824	0.764226	1.4175	0.00213	AAL21658	H inversion: regulation of flagellar gene expression by site-specific inversion of DNA
STM2804	STM2804	similar to E. coli orf, hypothetical protein (AAC74823.1); Blastp hit to AAC74823.1 (182 aa), 35% identity in aa 54 - 167; putative cytoplasmic protein [Salmonella typhimurium LT2].	0.989484	0.206014	0.222243		2.12025	0.900362	0.471266	0.0502					1					1		1.60839	0.85941	0.37175	0.196		2.6484	0.751683	0.589	0.0516		4.22052	0.75762	0.93975	0.00182	AAL21689	putative cytoplasmic protein
STM2865	avrA	putative inner membrane protein [Salmonella typhimurium LT2].	0.999922	0.072266	1.53916		1.67854	0.967046	2.68865	0.145		1.72816	0.97344	2.73963	0.0818		1.7223	0.866508	2.65641	0.00704		2.29141	0.929909	3.73	0.0842		1.84506	0.751152	2.84	0.0137		2.76175	0.997332	4.4475	0.0414	AAL21745	putative inner membrane protein
STM2871	prgK	lipoprotein; may link inner and outer membranes; PRGK protein precursor. (SW:PRGK_SALTY); cell invasion protein [Salmonella typhimurium LT2].	0.997189	0.106156	7.22957		0.212445	0.899038	1.53872	0.000256		0.24254	0.933786	1.75804	0.000559		0.171703	0.86335	1.24299	0.00124		1.38765	0.855289	10.2975	0.259		3.62981	0.751831	26.25	0.0214		4.76082	0.755592	34.45	0.000513	AAL21751	cell invasion protein; lipoprotein, may link inner and outer membranes
STM2872	prgJ	Putative RBS for prgJ; RegulonDB:STMS1H002936	0.99982	0.0722605	6.93131		0.138668	0.898972	0.963492	0.00013		0.143572	0.933551	0.996667	0.000163		0.114242	0.863398	0.795196	0.00116		1.55186	0.82152	10.805	0.0172		2.73263	0.756782	19	0.0267		4.24995	0.754997	29.475	0.000252	AAL21752	cell invasion protein; cytoplasmic
STM2873	prgI	PRGI protein. (SW:PRGI_SALTY); cytoplasmic cell invasion protein [Salmonella typhimurium LT2].	0.995549	0.133677	13.1677		0.0921053	0.899125	1.22907	0.000574		0.0890083	0.933492	1.174	0.000221		0.0939722	0.863279	1.23854	0.00101		0.992112	0.814403	13.075	0.971		1.6511	0.752967	21.8	0.0895		3.05983	0.766023	40.575	0.00436	AAL21753	cell invasion protein; cytoplasmic
STM2888	spaR	secretory proteins; surface presentation of antigens protein SPAR. (SW:SPAR_SALTY); surface presentation of antigens [Salmonella typhimurium LT2].	0.999133	0.0722889	0.737551		0.442429	0.901699	0.328926	0.0046		0.677517	0.939783	0.502667	0.0285		0.528105	0.86361	0.389737	0.00298		1.50998	0.844886	1.1365	0.128		2.41336	0.751065	1.78	0.0178		2.17233	0.764039	1.6125	0.00704	AAL21768	surface presentation of antigens; secretory proteins
STM2889	spaQ	secretory proteins; surface presentation of antigens protein SPAQ. (SW:SPAQ_SALTY); surface presentation of antigens [Salmonella typhimurium LT2].	0.999973	0.0722745	0.724599		0.316569	0.899208	0.22976	0.000238		0.506594	0.937162	0.368161	0.0021		0.40647	0.873036	0.303363	0.0397		1.3743	0.904039	1.0645	0.455		2.64744	0.751344	1.92	0.0167		2.5134	0.756036	1.8225	0.00048	AAL21769	surface presentation of antigens; secretory proteins
STM2894	invC	secretory proteins; probable ATP synthase SPAL. (SW:SPAL_SALTY); surface presentation of antigens [Salmonella typhimurium LT2].	0.99849	0.0777714	2.65394		0.401107	0.899063	1.06515	0.000312		0.442145	0.936241	1.18292	0.00573		0.347174	0.863307	0.921497	0.00123		1.53486	0.818825	4.085	0.0137		2.32089	0.754307	6.17	0.0303		2.31443	0.767654	6.195	0.00861	AAL21774	surface presentation of antigens; secretory proteins
STM2897	invE	Putative RBS for invE; RegulonDB:STMS1H002958	0.992606	0.172513	1.60432		0.110599	0.898973	0.178118	0.000308		0.179305	0.934149	0.288445	0.000607		0.116898	0.86331	0.187782	0.00147		1.05928	0.858214	1.765	0.847		1.74217	0.750921	2.795	0.0796		2.0524	0.775201	3.34	0.0297	AAL21777	invasion protein
STM3056	visC	similar to E. coli orf, hypothetical protein (AAC75944.1); Blastp hit to AAC75944.1 (400 aa), 87% identity in aa 1 - 400; putative monooxygenase [Salmonella typhimurium LT2].	0.992336	0.175655	0.889976		1.79107	0.90209	1.59727	0.00709		1.80847	0.953648	1.6302	0.0314		1.6759	0.863314	1.4916	0.0197		1.81659	0.814414	1.62	0.0106		1.86034	0.753	1.66	0.0857		2.14172	0.755205	1.9075	0.00462	AAL21931	putative monooxygenase
STM3057	ubiH	similar to E. coli 2-octaprenyl-6-methoxyphenol--&gt; 2-octaprenyl-6-methoxy-1, 4-benzoquinone (AAC75945.1); Blastp hit to AAC75945.1 (392 aa), 79% identity in aa 1 - 392; 2-octaprenyl-6-methoxyphynol hydroxylase [Salmonella typhimurium LT2].	0.994591	0.147431	1.25926		1.30465	0.907334	1.65397	0.111		1.37787	0.96501	1.77821	0.224		1.20224	0.864436	1.51575	0.155		2.38613	1.10983	3.22	0.13		2.87604	0.753028	3.625	0.0341		2.63344	0.765231	3.345	0.00758	AAL21932	2-octaprenyl-6-methoxyphynol hydroxylase
STM3161	metC	beta-cystathionase; cystathionine beta-lyase. (SW:METC_SALTY); cystathionine beta-lyase [Salmonella typhimurium LT2].	0.999999	0.0722901	0.52051		1.01282	0.914424	0.536198	0.947		1.07747	0.959789	0.572102	0.728		0.916831	0.868429	0.480142	0.489		1.38841	0.815375	0.7245	0.0172		2.08341	0.751079	1.085	0.017		2.4189	0.762652	1.2675	0.00512	AAL22035	cystathionine beta-lyase (beta-cystathionase)
STM3203	ygiM	Ortholog of E. coli orf, hypothetical protein (AAC76091.1); Blastp hit to AAC76091.1 (206 aa), 91% identity in aa 1 - 206	0.999948	0.0722693	2.01075		1.39653	0.929378	2.86674	0.175		1.65062	0.95786	3.37918	0.0558		1.34508	0.863563	2.70509	0.00243		1.69341	0.822517	3.42	0.0106		2.43248	0.75274	4.895	0.0174		2.56847	0.755074	5.1675	0.000383	AAL22077	putative SH3 domain protein
STM3212	mug	Putative RBS for mug; RegulonDB:STMS1H003241	0.999563	0.0724483	1.49684		1.89343	0.908146	2.84991	0.00577		1.7431	0.950111	2.63828	0.0234		1.74798	0.865957	2.62189	0.00719		1.9213	0.830391	2.9025	0.016		1.77235	0.752585	2.655	0.028		2.10771	0.771966	3.195	0.0177	AAL22086	DNA glycosylase, G/U mismatch specific
STM3238	yhaN	Putative RBS for yhaN; RegulonDB:STMS1H003264	0.998969	0.0725829	0.363981		1.55827	0.901382	0.568183	0.00403		1.4227	0.957107	0.522907	0.0679		1.53594	0.893036	0.57259	0.154		4.7804	3.15195	1.98675	0.052		3.17083	0.751406	1.155	0.019		2.72542	0.755572	0.9925	0.000546	AAL22111	putative inner membrane protein
STM3281	nlpI	similar to E. coli putative control proteins (AAC76197.1); Blastp hit to AAC76197.1 (294 aa), 96% identity in aa 1 - 294; lipoprotein, cell division [Salmonella typhimurium LT2].	0.999978	0.0722762	5.49081		1.9562	0.902705	10.7656	0.00133		2.55945	0.93714	14.0873	0.000766		2.05438	0.864082	11.2879	0.00145		1.75992	0.855241	10.0225	0.117		1.74188	0.751025	9.57	0.0221		2.13567	0.771471	11.8625	0.015	AAL22153	lipoprotein, cell division
STM3342	sspA	Putative RBS for sspA; RegulonDB:STMS1H003357	0.999978	0.0723176	5.75973		1.02451	0.90474	5.93459	0.827		1.11419	0.941301	6.46782	0.416		0.888854	0.864903	5.12919	0.158		1.66982	0.844043	9.7975	0.0701		1.9701	0.7508	11.35	0.014		2.18723	0.755012	12.6	0.000252	AAL22211	stringent starvation protein A, regulator of transcription
STM3365	yhcQ	similar to E. coli putative membrane protein (AAC76273.1); Blastp hit to AAC76273.1 (310 aa), 92% identity in aa 1 - 310; putative membrane located multidrug resistance protein [Salmonella typhimurium LT2].	0.998133	0.0864827	0.368298		1.74903	0.902933	0.645792	0.0038		2.15123	0.97487	0.808062	0.0216		1.79384	0.863797	0.660946	0.00468		1.49942	0.845227	0.56975	0.199		1.90855	0.750957	0.703	0.031		2.39015	0.761703	0.88525	0.00515	AAL22234	putative membrane located multidrug resistance protein
STM3377	STM3377	similar to E. coli putative reductase (AAC75037.1); Blastp hit to AAC75037.1 (334 aa), 88% identity in aa 1 - 334; putative nitrate reductase [Salmonella typhimurium LT2].	0.999315	0.0725069	0.885573		1.00424	0.905374	0.894684	0.967		0.844793	0.937128	0.749967	0.0826		1.08028	0.866067	0.959102	0.391		1.46566	0.81642	1.3	0.00851		1.26346	0.752691	1.12	0.0943		2.00567	0.773415	1.8	0.0233	AAL22246	putative nitrate reductase
STM3498	yrfI	redox regulated chaparone; similar to E. coli orf, hypothetical protein (AAC76426.1); Blastp hit to AAC76426.1 (294 aa), 92% identity in aa 1 - 294; heat shock protein 33 [Salmonella typhimurium LT2].	0.994419	0.14976	1.90991		1.39152	0.904697	2.66984	0.0478		0.902658	0.93998	1.73643	0.522		1.27318	0.865034	2.4348	0.0972		1.90502	0.824514	3.6825	0.0296		2.79903	0.75274	5.35	0.0351		2.15808	0.760864	4.145	0.0091	AAL22360	heat shock protein 33, redox regulated chaparone
STM3553	ugpQ	similar to E. coli glycerophosphodiester phosphodiesterase, cytosolic (AAC76474.1); Blastp hit to AAC76474.1 (247 aa), 87% identity in aa 1 - 244; cytosolic glycerophosphodiester phosphodiesterase [Salmonella typhimurium LT2].	0.997626	0.097554	0.979381		1.06049	0.900824	1.04076	0.472		1.03577	0.937572	1.01708	0.688		1.42598	0.883772	1.42031	0.161		1.28251	0.82515	1.265	0.138		1.17904	0.751458	1.155	0.197		2.80481	0.772166	2.7775	0.00725	AAL22413	glycerophosphodiester phosphodiesterase, cytosolic
STM3554	ugpC	Putative RBS for ugpC; RegulonDB:STMS1H003545	0.981396	0.275	1.37285		0.202603	0.901782	0.287124	0.00654		0.255866	0.939199	0.364408	0.014		0.257072	0.863634	0.353914	0.00829		0.738122	0.817167	1.017	0.166		0.848214	0.75088	1.165	0.584		2.19342	0.766229	3.04	0.0245	AAL22414	ABC superfamily (atp_bind), sn-glycerol 3-phosphate transport protein
STM3569	ftsX	similar to E. coli cell division membrane protein (AAC76487.1); Blastp hit to AAC76487.1 (352 aa), 92% identity in aa 1 - 352; putative integral membrane cell division protein [Salmonella typhimurium LT2].	1	0.0722939	1.69177		1.3205	0.906531	2.24946	0.0689		1.5636	0.934769	2.64676	0.000794		1.11018	0.866336	1.88416	0.281		1.87539	0.83486	3.2375	0.0476		1.87562	0.754179	3.185	0.0449		2.15673	0.757957	3.66	0.00285	AAL22429	putative integral membrane cell division protein
STM3778	STM3778	putative helix-turn-helix protein [Salmonella typhimurium LT2].	0.999665	0.0722613	0.611864		0.999564	0.901358	0.613054	0.999		2.58575	0.965031	1.60968	0.00926		1.84642	0.869598	1.13447	0.0118		1.04096	0.816236	0.64025	0.729		1.29947	0.753704	0.798	0.144		2.36781	0.807117	1.5025	0.0471	AAL22636	putative helix-turn-helix protein
STM3809	ibpA	similar to E. coli heat shock protein (AAC76710.1); Blastp hit to AAC76710.1 (137 aa), 97% identity in aa 1 - 137; small heat shock protein [Salmonella typhimurium LT2].	0.999085	0.0722922	22.17		0.787878	0.905001	17.6129	0.131		0.451097	0.945767	10.3364	0.0361		0.638398	0.863717	14.1662	0.0073		1.43199	0.831566	32.1	0.0917		1.52616	0.752156	33.9	0.0621		2.31512	0.784943	52.375	0.0249	AAL22668	small heat shock protein
STM3901	ilvG	fragment 1; cryptic; similar to E. coli acetolactate synthase II, large subunit, cryptic, interrupted (AAC77488.1); Blastp hit to AAC77488.1 (327 aa), 93% identity in aa 1 - 325; acetolactate synthase II, large subunit [Salmonella typhimurium LT2].	0.999875	0.0723608	1.6962		2.11146	0.95465	3.75608	0.0598		1.33436	0.978747	2.3434	0.322		2.80468	0.893765	4.84442	0.0182		3.3679	2.3643	6.6	0.105		2.09052	0.753303	3.55	0.0233		2.49204	0.7671	4.26	0.00581	AAL22751	acetolactate synthase II, large subunit, fragment 1, cryptic
STM3903	ilvE	branched-chain amino acid aminotransferase. (SW:ILVE_SALTY); branched-chain amino-acid aminotransferase [Salmonella typhimurium LT2].	0.999948	0.072333	3.37256		0.709756	0.901351	2.40265	0.0174		0.434222	0.93476	1.46956	0.0015		1.0385	0.863344	3.50284	0.127		2.04633	0.963766	7.415	0.153		1.78808	0.752538	6.035	0.0235		2.24331	0.760174	7.5975	0.00366	AAL22753	branched-chain amino-acid aminotransferase
STM3926	wzxE	similar to E. coli putative cytochrome (AAC76797.1); Blastp hit to AAC76797.1 (416 aa), 89% identity in aa 1 - 416; O-antigen translocase in LPS biosyntesis [Salmonella typhimurium LT2].	0.998914	0.0725944	1.17399		0.601214	0.907562	0.717167	0.0461		0.51168	0.9386	0.606215	0.0108		0.94214	0.867182	1.11114	0.611		2.7806	3.32986	4.42	0.292		2.76014	0.753564	3.25	0.0285		2.62684	0.777631	3.1325	0.0122	AAL22775	O-antigen translocase in LPS biosyntesis
STM3929	wecG	S. typhimurium probable UDP-N-acetyl-D-mannosaminuronic acid transferase. (SW:WECG_SALTY)	0.999313	0.0725074	1.10994		0.756277	0.928629	0.875763	0.364		0.751386	0.959294	0.862267	0.315		1.22429	0.868999	1.36634	0.163		3.2446	6.76829	6.1125	0.369		2.94654	0.764826	3.31	0.0493		2.48739	0.836366	2.8775	0.0458	AAL22778	putative UDP-N-acetyl-D-mannosaminuronic acid transferase
STM3937	hemD	similar to E. coli uroporphyrinogen III synthase (AAC76807.1); Blastp hit to AAC76807.1 (246 aa), 82% identity in aa 1 - 246; uroporphyrinogen III synthase [Salmonella typhimurium LT2].	0.999714	0.0724091	2.72143		0.65203	0.91253	1.81396	0.11		0.495676	0.942696	1.3775	0.0281		1.11733	0.866983	3.05238	0.302		2.48668	2.99308	9.175	0.344		2.44476	0.751426	6.66	0.0204		2.56976	0.779859	7.115	0.0143	AAL22782	uroporphyrinogen III synthase
STM3954	yigG	similar to E. coli orf, hypothetical protein (AAC76821.1); Blastp hit to AAC76821.1 (138 aa), 57% identity in aa 7 - 136; putative inner membrane protein [Salmonella typhimurium LT2].	0.999896	0.0723532	0.474217		0.974747	0.926999	0.477229	0.923		1.05282	0.94724	0.50297	0.69		2.13026	0.868305	1.01336	0.00532		3.43158	4.50221	2.293	0.242		5.50216	0.989385	2.63	0.0252		4.69665	2.62718	2.4625	0.0393	AAL22798	putative inner membrane protein
STM3955	rarD	similar to E. coli orf, hypothetical protein (AAC76822.1); Blastp hit to AAC76822.1 (300 aa), 83% identity in aa 8 - 297; chloramphenicol resistance [Salmonella typhimurium LT2].	0.999663	0.0724227	0.6682		1.34825	0.930665	0.926642	0.251		1.49173	0.948983	1.0067	0.0454		1.91767	0.865932	1.28398	0.00511		2.9649	3.63526	2.7455	0.273		3.20742	0.765538	2.17	0.0448		3.91967	1.95799	2.84	0.0417	AAL22799	chloramphenicol resistance
STM3963	yigM	Ortholog of E. coli orf, hypothetical protein (AAC76830.1); Blastp hit to AAC76830.1 (299 aa), 91% identity in aa 1 - 299	0.991802	0.181713	0.760727		1.21782	0.976937	1.00759	0.623		1.27089	0.98866	1.01002	0.456		1.67367	0.865608	1.27568	0.0292		3.28161	2.89686	3.0825	0.159		3.18901	0.752165	2.43	0.0392		3.64228	1.3893	2.915	0.0279	AAL22807	paral putative transport protein
STM3964	metR	LysR family; transcriptional activator protein metR. (SW:METR_SALTY); regulator for metE and metH [Salmonella typhimurium LT2].	0.996724	0.114629	0.984327		1.55459	0.966552	1.62961	0.248		1.6954	0.9846	1.72555	0.111		1.54093	0.869087	1.52425	0.0412		3.95119	3.64753	4.84	0.129		3.19168	0.761325	3.16	0.0375		4.30557	1.15053	4.3525	0.00832	AAL22808	regulator for metE and metH (LysR family)
STM3967	dlhH	similar to E. coli putative enzyme (AAC76833.1); Blastp hit to AAC76833.1 (332 aa), 91% identity in aa 2 - 181; putative dienelactone hydrolase family [Salmonella typhimurium LT2].	0.999901	0.0723514	1.16258		1.08486	0.920626	1.28823	0.703		0.757305	0.94688	0.894731	0.185		1.54255	0.86605	1.79748	0.0126		1.75304	1.71766	2.6105	0.493		1.85303	0.75551	2.165	0.0559		2.36012	0.801866	2.835	0.0419	AAL22811	putative dienelactone hydrolase family
STM4041	STM4041	putative inner membrane protein [Salmonella typhimurium LT2].	0.992352	0.175467	0.35162		1.86125	0.905232	0.657584	0.0101		1.55817	0.954234	0.55192	0.0383		1.55265	0.865048	0.546551	0.0342		1.58092	0.826472	0.561	0.0577		1.88367	0.753076	0.664	0.0828		2.71261	0.76114	0.9575	0.00449	AAL22880	putative inner membrane protein
STM4166	yjaD	S. typhimurium NADH pyrophosphatase. (SW:NUDC_SALTY)	0.998464	0.0784286	1.80312		0.847251	0.935842	1.60342	0.605		0.664899	0.94704	1.22312	0.111		1.0975	0.875358	2.00371	0.604		2.25965	3.52581	6.14	0.462		1.96588	0.751226	3.545	0.0276		2.43046	0.807492	4.56	0.047	AAL22994	putative NTP pyrophosphohydrolases containing a Zn-finger, probably nucleic-acid-binding
STM4261	STM4261	fusion of two hypothetical proteins; (gi|7467255) and (gi|7467255); putative inner membrane protein [Salmonella typhimurium LT2].	0.996758	0.114029	1.17218		0.5292	0.899567	0.621309	0.00244		0.750158	0.935978	0.881292	0.0329		0.50366	0.864254	0.591744	0.00939		1.49615	0.85776	1.825	0.251		3.59567	0.751703	4.22	0.025		4.25644	0.755875	4.9925	0.000575	AAL23085	putative inner membrane protein
STM4327	fxsA	similar to E. coli orf, hypothetical protein (AAC77100.1); Blastp hit to AAC77100.1 (125 aa), 92% identity in aa 1 - 125; suppresses F exclusion of bacteriophage T7 [Salmonella typhimurium LT2].	0.999875	0.0723608	1.34534		1.80838	0.922936	2.46779	0.0277		1.49299	0.95777	2.0486	0.103		1.89606	0.863686	2.55147	0.00107		1.63092	0.835269	2.2225	0.0504		2.50116	0.751083	3.365	0.013		2.13725	0.761189	2.8875	0.00435	AAL23150	suppresses F exclusion of bacteriophage T7
STM4569	deoB	Ortholog of E. coli phosphopentomutase (AAC77336.1); Blastp hit to AAC77336.1 (407 aa), 93% identity in aa 1 - 406	0.989598	0.204888	3.52113		1.00367	0.899596	3.53644	0.904		0.977858	0.939412	3.46521	0.945		1.03828	0.86571	3.6652	0.754		2.40534	0.903975	8.8925	0.0684		2.57051	0.752045	9.055	0.0525		2.73371	0.754686	9.6275	0.00286	AAL23384	phosphopentomutase
PSLT032	PSLT032		0.995519	0.134129	2.58948		1.65431	0.920407	4.35912	0.0561		1.54227	0.956428	4.05762	0.0831		3.81656	1.33335	10.278	0.0242		3.43369	3.33425	11.2	0.17		2.67665	0.967463	7.145	0.105		2.27855	0.779378	5.9975	0.0228	NP_490522
