# Supplementary material for: During infection of epithelial cells Salmonella enterica serovar Typhimurium undergoes a time-dependent transcriptional adaptation that results in simultaneous expression of three type 3 secretion systems
Source: Cell Microbiol. 2008 Apr 1;10(4):958–84. doi: 10.1111/j.1462-5822.2007.01099.x (PMC2343689; doi:10.1111/j.1462-5822.2007.01099.x)
Supplement: Table S6 — Data taken from Table S1 showing the genes specifically upregulated in both macrophages and HeLa cells, as depicted on Fig. 1. [file cmi0010-0958-SD7.xls]

## Sheet: Sheet1
Table S6. Data taken from Table S1 showing the genes specifically up-regulated in both macrophages and HeLa cells, as depicted on Figure 1			LB Mid-logarithmic culture				Macrophage 4h post infection					Macrophage 8h post infection					Macrophage 12h post infection					HeLa 2h post infection					HeLa 4h post infection					HeLa 6h post infection
Systematic name	Common name	Description	Expression level relative to LB Control	Std Deviation	Ratio sample/reference DNA		Expression level relative to LB Control	Std Deviation	Ratio sample/reference DNA	P-value		Expression level relative to LB Control	Std Deviation	Ratio sample/reference DNA	P-value		Expression level relative to LB Control	Std Deviation	Ratio sample/reference DNA	P-value		Expression level relative to LB Control	Std Deviation	Ratio sample/reference DNA	P-value		Expression level relative to LB Control	Std Deviation	Ratio sample/reference DNA	P-value		Expression level relative to LB Control	Std Deviation	Ratio sample/reference DNA	P-value	Genbank	Product
STM0002	thrA	bifunctional; N-terminaus is aspartokinase I and C terminus is homoserine dehydrogenase I; similar to E. coli aspartokinase I, homoserine dehydrogenase I (AAC73113.1); Blastp hit to AAC73113.1 (820 aa), 94% identity in aa 1 - 820; aspartokinase I; homoser	0.999912	0.0723476	0.681321		3.529	0.92996	2.4573	0.00487		2.51361	0.963716	1.74055	0.00911		2.58426	0.864131	1.76191	0.00107		7.95926	4.29222	5.95	0.0161		3.91817	0.751584	2.67	0.012		4.34894	0.756147	2.9675	0.00043	AAL18966	aspartokinase I , bifunctional enxyme N-terminal is aspartokinaseI and C-terminal is homoserine dehydrogenase I
STM0016	STM0016	hypothetical protein [Salmonella typhimurium LT2].	0.996739	0.114375	0.0934273		2.01818	0.902967	0.188743	0.00136		2.68624	1.08844	0.256057	0.0122		2.58243	0.866662	0.241653	0.00406		2.90997	0.834245	0.2765	0.0106		2.74008	0.754092	0.256	0.0265		2.54102	0.76631	0.23875	0.00509	AAL18980	putative protein
STM0017	STM0017	similar to E. coli putative sensory transducer (AAC75886.1); Blastp hit to AAC75886.1 (269 aa), 30% identity in aa 3 - 109; putative protein [Salmonella typhimurium LT2].	0.99995	0.0723318	0.163285		2.28638	0.928386	0.379932	0.0134		2.01378	1.00636	0.331936	0.009		2.38397	0.867537	0.390362	0.0037		5.12865	2.0896	0.88575	0.0154		4.22494	0.752367	0.6905	0.014		4.32079	0.756303	0.70625	0.000285	AAL18981	putative protein
STM0018	STM0018	putative exochitinase [Salmonella typhimurium LT2].	0.996706	0.114945	0.1097		9.43216	2.40118	1.05732	0.00126		16.3419	4.20544	1.83563	0.000905		9.77685	0.866811	1.07409	0.00101		5.37171	1.0603	0.59775	0.00289		4.36643	0.753255	0.479	0.0197		5.56056	0.764937	0.61325	0.0012	AAL18982	putative exochitinase
STM0029	STM0029	putative transcriptional regulator MarT (gi|4324612); putative transcription regulator [Salmonella typhimurium LT2].	0.999188	0.0725356	0.0729115		4.3251	0.925112	0.318994	0.00148		4.38768	1.17701	0.320707	0.00037		4.49374	0.869033	0.328485	0.00147		4.88813	1.74665	0.3715	0.0123		4.18286	0.765484	0.3065	0.0254		3.58439	1.10031	0.26975	0.0158	AAL18993	putative transcription regulator
STM0034	STM0034	similar to E. coli putative sugar hydrolase (AAC75461.1); Blastp hit to AAC75461.1 (254 aa), 34% identity in aa 2 - 254; putative outer membrane or exported protein [Salmonella typhimurium LT2].	0.999584	0.0722638	0.0324596		4.94541	0.933239	0.161711	0.000652		5.6996	3.01117	0.200322	0.0175		4.93496	0.893018	0.161909	0.0042		3.84232	0.841383	0.12525	0.00129		4.89753	0.777144	0.159	0.0135		2.75678	0.784917	0.09025	0.00512	AAL18998	putative outer membrane or exported protein
STM0038	STM0038	putative arylsulfatase [Salmonella typhimurium LT2].	0.999876	0.0722625	0.130471		2.88818	0.901917	0.37719	0.000175		4.37419	1.02788	0.575328	0.00107		2.9072	0.865454	0.379742	0.00127		3.93723	0.815671	0.51475	0.000608		2.92766	0.754797	0.383	0.0236		4.45826	1.17134	0.59625	0.007	AAL19002	putative arylsulfatase
STM0039	nhaA	similar to E. coli Na+/H antiporter, pH dependent (AAC73130.1); Blastp hit to AAC73130.1 (388 aa), 92% identity in aa 1 - 384; NhaA family of transport protein, Na+/H antiporter, pH dependent [Salmonella typhimurium LT2].	1		1.81239		5.42383	0.903321	9.85505	0.00133		9.43663	1.91389	17.3558	0.00546		4.07476	0.867158	7.4047	0.0111		6.60273	0.81741	12	0.00243		4.7552	0.751838	8.63	0.0706		8.58634	2.66627	16.1	0.0228	AAL19003	NhaA familiy of transport protein, Na+/H antiporter, pH dependent
STM0040	nhaR	LysR family; similar to E. coli transcriptional activator of nhaA (AAC73131.1); Blastp hit to AAC73131.1 (301 aa), 92% identity in aa 1 - 296; transcriptional activator of nhaA [Salmonella typhimurium LT2].	0.999985	0.0723124	1.29178		5.69369	0.903651	7.37555	0.000176		11.7596	1.66203	15.3007	0.00035		5.2377	0.874368	6.81528	0.00273		5.11754	0.818324	6.6475	0.00107		5.09582	0.7535	6.59	0.014		8.6558	2.04946	11.4125	0.00236	AAL19004	transcriptional activator of nhaA (LysR family)
STM0041	STM0041	Putative RBS for STM0041; RegulonDB:STMS1H000433	0.997634	0.0973864	0.231229		5.3041	1.074	1.24508	0.00153		9.66591	2.83043	2.29884	0.00194		2.70702	2.79923	0.771867	0.251		3.75081	0.831193	0.881	0.0056		3.27998	0.751262	0.7585	0.0209		3.28895	0.758527	0.76275	0.00152	AAL19005	putative glycosyl hydrolase
STM0079	yaaU	similar to E. coli putative transport protein (AAC73156.1); Blastp hit to AAC73156.1 (443 aa), 86% identity in aa 1 - 439; putative MFS family transport protein [Salmonella typhimurium LT2].	0.999975	0.0723191	0.212529		3.73936	0.901442	0.795674	0.000137		2.5595	1.9547	0.622073	0.173		3.05737	0.877539	0.655948	0.00725		3.01932	0.954843	0.66475	0.0233		2.61608	0.751406	0.556	0.00868		2.28643	0.787198	0.49875	0.0337	AAL19043	putative MFS family transport protein
STM0081	STM0081	putative secreted protein [Salmonella typhimurium LT2].	0.999805	0.072383	0.336664		8.19848	3.63813	2.92492	0.0061		2.70472	0.980827	0.92869	0.00951		8.15944	1.70315	2.78467	0.00329		4.12833	1.64511	1.46775	0.0212		2.76928	0.751792	0.9325	0.0138		2.17828	0.785932	0.74975	0.0324	AAL19045	putative secreted protein
STM0082	STM0082	similar to E. coli orf, hypothetical protein (AAC76270.1); Blastp hit to AAC76270.1 (104 aa), 36% identity in aa 18 - 103; putative secreted protein [Salmonella typhimurium LT2].	0.999908	0.0722647	0.282462		7.9937	2.00379	2.30799	0.00136		5.81935	1.83223	1.69848	0.0044		47.1758	6.67541	13.4124	0.000858		3.33158	0.816732	0.942	0.000424		2.15243	0.751117	0.608	0.0133		2.06756	0.762056	0.58675	0.00534	AAL19046	putative secreted protein
STM0084	STM0084	similar to E. coli putative sulfatase (AAC76701.1); Blastp hit to AAC76701.1 (497 aa), 31% identity in aa 251 - 345, 31% identity in aa 5 - 103, 45% identity in aa 400 - 431; putative sulfatase [Salmonella typhimurium LT2].	0.9975	0.100107	0.13895		3.90127	0.904928	0.543479	0.000414		7.24772	1.43778	1.02243	0.0011		4.02117	0.866959	0.559844	0.002		2.87083	0.818431	0.39975	0.00159		3.08518	0.756447	0.4305	0.0328		2.7233	0.75595	0.3785	0.000753	AAL19048	putative sulfatase
STM0087	folA	trimethoprim resistance; similar to E. coli dihydrofolate reductase type I; trimethoprim resistance (AAC73159.1); Blastp hit to AAC73159.1 (159 aa), 96% identity in aa 1 - 159; dihydrofolate reductase type I [Salmonella typhimurium LT2].	0.988542	0.215132	0.663065		2.2739	0.902376	1.511	0.00403		2.84674	0.945569	1.8978	0.00362		2.1318	0.864485	1.41477	0.0148		2.24638	0.832583	1.505	0.0175		2.19372	0.751785	1.455	0.0688		2.67063	0.796706	1.8225	0.0307	AAL19051	dihydrofolate reductase type I; trimethoprim resistance
STM0132	ftsA	septation process protein; complexes with FtsZ; associated with junctions of inner and outer membranes; similar to E. coli ATP-binding cell division protein, septation process, complexes with FtsZ, associated with junctions of inner and outer membranes (A	0.998666	0.0730925	1.7937		2.31157	0.901426	4.14834	0.00148		2.62023	0.936309	4.70755	0.000675		1.72137	0.866285	3.09503	0.0109		2.86953	0.818735	5.18	0.00335		2.44638	0.752062	4.39	0.0227		2.44789	0.754962	4.3925	0.000674	AAL19096	ATP-binding cell division protein, septation process, complexes with FtsZ, associated with junctions of inner and outer membranes
STM0134	lpxC	similar to E. coli UDP-3-O-acyl N-acetylglucosamine deacetylase; lipid A biosynthesis (AAC73207.1); Blastp hit to AAC73207.1 (305 aa), 98% identity in aa 1 - 305; UDP-3-O-acyl N-acetylglucosamine deacetylase [Salmonella typhimurium LT2].	0.999708	0.0724106	5.38114		5.01552	0.900756	27.0196	0.000109		5.00772	0.938634	27.0305	0.00036		4.70992	0.868616	25.4196	0.00145		5.83846	1.28085	31.975	0.00293		5.78444	1.36585	31.55	0.0302		6.72462	1.0325	36.5	0.00125	AAL19098	UDP-3-O-acyl N-acetylglucosamine deacetylase
STM0157	yacH	similar to E. coli putative membrane protein (AAC73228.1); Blastp hit to AAC73228.1 (617 aa), 29% identity in aa 3 - 523; putative outer membrane protein [Salmonella typhimurium LT2].	0.996801	0.113265	0.183919		2.40683	0.905157	0.444388	0.00198		2.38115	0.976291	0.440676	0.0039		1.77679	0.869553	0.328314	0.0213		3.12007	0.826908	0.58075	0.00618		3.41294	0.754267	0.6295	0.0286		2.77346	0.765505	0.51425	0.00551	AAL19121	putative outer membrane protein
STM0194	fhuB	ABC superfamily (membrane); similar to E. coli hydroxamate-dependent iron uptake, cytoplasmic membrane component (AAC73264.1); Blastp hit to AAC73264.1 (660 aa), 90% identity in aa 9 - 660; hydroxamate-dependent iron uptake [Salmonella typhimurium LT2].	0.955507	0.430524	0.228469		3.39356	0.914239	0.782628	0.00921		4.98487	0.978667	1.14984	0.00469		3.4524	0.875896	0.794774	0.0246		3.85837	0.818579	0.88625	0.00945		6.14773	0.752395	1.405	0.0562		3.71455	0.766133	0.85625	0.0123	AAL19158	ABC superfamily (membrane), hydroxamate-dependent iron uptake
STM0204	yadR	similar to E. coli orf, hypothetical protein (AAC73267.1); Blastp hit to AAC73267.1 (114 aa), 99% identity in aa 1 - 114; putative HesB-like domain [Salmonella typhimurium LT2].	0.973436	0.3298	1.42458		5.37502	0.900496	7.66531	0.00127		7.27765	0.939064	10.3942	0.0011		4.60977	0.863868	6.56875	0.00729		4.65578	0.822311	6.655	0.00374		4.24641	0.751371	6.05	0.0541		5.21373	0.966993	7.5225	0.0056	AAL19168	putative HesB-like domain
STM0205	yadS	similar to E. coli orf, hypothetical protein (AAC73268.1); Blastp hit to AAC73268.1 (207 aa), 96% identity in aa 1 - 207; putative inner membrane protein [Salmonella typhimurium LT2].	0.992	0.179492	0.779361		9.16425	1.86929	7.259	0.000926		13.5089	4.5124	10.9664	0.00202		6.99721	0.863581	5.45454	0.00158		7.05297	3.66172	6	0.0179		3.91962	0.750804	3.055	0.0295		4.81491	0.775032	3.7875	0.00301	AAL19169	putative inner membrane protein
STM0458	STM0458	similar to E. coli cysteine synthase B, O-acetylserine sulfhydrolase B (AAC75474.1); Blastp hit to AAC75474.1 (303 aa), 26% identity in aa 6 - 207, 35% identity in aa 198 - 289; putative cysteine synthase/cystathionine beta-synthase [Salmonella typhimuriu	0.999983	0.072314	0.251285		3.69134	0.916923	0.936201	0.00145		2.90033	0.993205	0.744566	0.00902		5.81463	0.867283	1.46474	0.00107		3.22083	0.835109	0.82475	0.00891		4.19838	0.751439	1.055	0.00738		2.87407	0.77782	0.735	0.0108	AAL19413	putative cysteine synthase/cystathionine beta-synthase
STM0459	ybaO	similar to E. coli putative LRP-like transcriptional regulator (AAC73550.1); Blastp hit to AAC73550.1 (181 aa), 95% identity in aa 30 - 181; putative transcriptional regulator (AsnC family) [Salmonella typhimurium LT2].	0.984696	0.249055	0.389186		4.76522	1.01191	1.8837	0.0032		11.3393	2.19901	4.47457	0.000991		6.98634	0.869423	2.7296	0.0037		4.42826	0.821422	1.7375	0.00372		5.57425	0.750995	2.17	0.0327		7.55965	1.79096	3.0025	0.00387	AAL19414	putative transcriptional regulator (AsnC familiy)
STM0460	mdlA	similar to E. coli ATP-binding component of a transport system (AAC73551.1); Blastp hit to AAC73551.1 (590 aa), 88% identity in aa 1 - 590; putative ABC superfamily (atp) transporter [Salmonella typhimurium LT2].	0.998087	0.0875356	0.482921		3.91111	0.917605	1.90692	0.00153		10.3922	1.85808	5.07698	0.000637		5.83801	0.866497	2.82511	0.00126		3.02162	0.843028	1.4925	0.0134		3.9855	0.750885	1.925	0.0175		5.78826	0.874602	2.82	0.0016	AAL19415	putative ABC superfamily (atp) transporter
STM0470	rpmJ2	putative 50S ribosomal protein L36 (second copy) [Salmonella typhimurium LT2].	0.999484	0.072268	0.49343		7.07215	1.81968	3.56093	0.00473		5.37843	0.952381	2.67192	0.000679		9.3245	2.55561	4.70793	0.00472		4.84979	0.937216	2.415	0.0208					1		2.0514	0.752012	1.015	0.0312	AAL19424	putative 50S ribosomal protein L36 (second copy)
STM1316	celF	similar to E. coli phospho-beta-glucosidase; cryptic (AAC74804.1); Blastp hit to AAC74804.1 (450 aa), 90% identity in aa 1 - 450; phospho-beta-glucosidase; cellobiose-6-phosphate hydrolase [Salmonella typhimurium LT2].	0.980322	0.282964	0.240815		7.34025	0.904399	1.7722	0.000693		11.9437	3.02625	2.94248	0.00157		6.83914	0.863722	1.64734	0.00361		4.44841	0.826559	1.08425	0.0056		3.13309	0.751303	0.7545	0.0596		3.42148	0.75518	0.824	0.00366	AAL20241	phospho-beta-glucosidase (cellobiose-6-phosphate hydrolase)
STM1320	ydjN	putative domain shared with transporter; similar to E. coli part of a kinase (AAC74799.1); Blastp hit to AAC74799.1 (463 aa), 96% identity in aa 1 - 462; kinase-like protein [Salmonella typhimurium LT2].	0.919185	0.591653	0.642283		2.34889	0.90235	1.51159	0.0351		2.44396	0.949406	1.58175	0.0381		2.48457	0.864022	1.59638	0.0687		3.75949	0.845014	2.4525	0.0238		4.82502	0.756436	3.115	0.1		3.89908	1.1103	2.5775	0.0302	AAL20245	part of a kinase, putative domain shared with transporter
STM1330	STM1330	putative DNA/RNA non-specific endonuclease [Salmonella typhimurium LT2].	0.999963	0.0722721	0.374977		5.11175	0.901944	1.91985	0.000122		4.53751	0.947743	1.70751	0.000431		8.48075	0.868558	3.18985	0.001		17.9069	3.59746	6.815	0.000939		5.59933	0.750967	2.1	0.00981		3.57352	0.761071	1.345	0.00119	AAL20255	putative DNA/RNA non-specific endonuclease
STM1843	STM1843	similar to E. coli putative transport protein (AAC74898.1); Blastp hit to AAC74898.1 (494 aa), 90% identity in aa 38 - 494; putative transport protein [Salmonella typhimurium LT2].	0.998889	0.0723069	0.216345		2.66141	0.910787	0.5799	0.00247		3.26252	0.966658	0.707686	0.000627		2.48013	0.879365	0.542147	0.0132		5.16971	2.24125	1.1905	0.0178		3.395	0.75449	0.7355	0.0205		4.62121	0.75612	1.0005	0.000302	AAL20758	putative transport protein
STM1844	htpX	integral membrane protein; similar to E. coli heat shock protein, integral membrane protein (AAC74899.1); Blastp hit to AAC74899.1 (293 aa), 96% identity in aa 1 - 293; heat shock protein [Salmonella typhimurium LT2].	0.9999	0.0723519	3.82478		2.01383	0.900463	7.71106	0.000481		2.78978	0.941467	10.7205	0.00129		1.86498	0.865618	7.14618	0.00466		4.46226	0.818814	17.175	0.00149		5.29299	0.756436	20.3	0.0173		6.58664	0.760335	25.275	0.000513	AAL20759	heat shock protein, integral membrane protein
STM1862	pagO	S. typhimurium PAGO protein. (SW:PAGO_SALTY)	0.999217	0.0722832	0.099965		15.3581	1.33115	1.53952	0.000103		16.6621	1.05367	1.66593	5.53e-05		18.2617	0.864717	1.82591	0.000504		7.38862	4.46426	0.82675	0.0233		5.01888	0.753735	0.502	0.014		5.32774	1.37747	0.5455	0.00526	AAL20777	PhoPQ-activated gene; predicted integral membrane protein
STM1864	STM1864	putative inner membrane protein [Salmonella typhimurium LT2].	0.999481	0.0722681	0.0771775		11.7568	1.04038	0.910023	0.000114		5.22512	4.02208	0.464882	0.0481		17.5355	3.35499	1.36999	0.00161		9.32561	3.84826	0.76225	0.00733		4.4795	0.755764	0.346	0.014		3.64963	0.762958	0.2825	0.000997	AAL20779	putative inner membrane protein
STM0223	yaeL	similar to E. coli orf, hypothetical protein (AAC73287.1); Blastp hit to AAC73287.1 (450 aa), 88% identity in aa 1 - 450; putative membrane-associated Zn-dependent protease [Salmonella typhimurium LT2].	0.997852	0.092787	2.57095		3.54792	1.37993	9.55527	0.0192		3.20344	1.80944	9.10611	0.0614		2.82279	0.863916	7.26112	0.00196		2.93823	0.81633	7.57	0.00142		2.8068	0.75933	7.25	0.0365		2.59161	0.756067	6.6725	0.00142	AAL19187	putative membrane-associated Zn-dependent protease
STM0255	yafB	similar to E. coli putative aldose reductase (AAC73312.1); Blastp hit to AAC73312.1 (267 aa), 92% identity in aa 1 - 267; 2,5-diketo-D-gluconate reductase B [Salmonella typhimurium LT2].	0.994919	0.142864	0.523812		2.29587	0.917351	1.21541	0.00869		2.61513	0.955853	1.38381	0.00579		1.9107	0.864677	1.00195	0.0104		4.02459	0.819299	2.12	0.00216		2.6137	0.752616	1.37	0.0359		2.45598	0.799185	1.32475	0.0363	AAL19212	2,5-diketo-D-gluconate reductase B
STM0256	yafC	similar to E. coli putative transcriptional regulator LYSR-type (AAC73313.1); Blastp hit to AAC73313.1 (304 aa), 90% identity in aa 1 - 303; putative LysR family transcriptional regulator [Salmonella typhimurium LT2].	0.999945	0.072334	0.287088		1.9963	0.907386	0.57649	0.00442		2.15397	0.957528	0.621856	0.00331		1.81214	0.871309	0.523076	0.0154		5.21498	0.820772	1.505	0.000996		2.32214	0.753883	0.6675	0.0214		2.59417	0.782342	0.75775	0.0145	AAL19213	putative transcriptional regulator, LysR family
STM0259	yafE	similar to E. coli putative biotin synthesis protein (AAC73315.1); Blastp hit to AAC73315.1 (207 aa), 71% identity in aa 3 - 206; putative methyltransferase in menaquinone/biotin biosynthesis [Salmonella typhimurium LT2].	0.999963	0.0722722	0.470558		2.71695	0.90716	1.28531	0.00137		2.65008	0.945999	1.25224	0.00125		2.2284	0.864263	1.04941	0.00141		2.80637	0.841455	1.34	0.00885		1.8568	0.753057	0.876	0.0379		2.13292	0.757583	1.00625	0.00242	AAL19216	putative methyltransferase in menaquinone/biotin biosynthesis
STM0278	STM0278	putative periplasmic protein [Salmonella typhimurium LT2].	0.994937	0.142608	0.0587056		4.48594	0.90723	0.263659	0.000312		8.63682	1.28486	0.507249	0.000215		5.04267	0.867449	0.296236	0.00167		2.748	0.822418	0.16175	0.0026		2.94154	0.829682	0.176	0.0731		2.77507	0.763116	0.16325	0.00236	AAL19235	putative periplasmic protein
STM0295	STM0295	hypothetical protein; putative cytoplasmic protein [Salmonella typhimurium LT2].	0.999778	0.0723909	0.0730259		5.1403	0.906528	0.376166	0.000159		5.44735	1.14445	0.399838	0.00051		4.38668	0.866183	0.320512	0.000728		3.40141	0.842102	0.25125	0.00437		2.24135	0.767957	0.1655	0.0658		3.63603	1.71509	0.28575	0.0421	AAL19252	putative cytoplasmic protein
STM0299	safA	Putative RBS for safA; RegulonDB:STMS1H000658	0.990743	0.193181	0.101643		14.9228	2.93226	1.53715	0.000535		17.9986	3.86291	1.86013	0.000699		14.7646	1.01765	1.50311	0.00126		4.74444	0.832402	0.4865	0.00282		3.1012	0.757451	0.3165	0.0474		4.30135	1.79481	0.46375	0.0252	AAL19256	putative outer membrane protein
STM0300	safB	Paralog of E. coli putative chaperone (AAC76177.1); Blastp hit to AAC76177.1 (231 aa), 35% identity in aa 26 - 223	0.998571	0.0756366	0.194469		5.37298	0.904046	1.04753	0.000214		6.99923	1.87283	1.39403	0.00229		4.93321	0.866633	0.961361	0.00136		2.69895	0.832948	0.5345	0.0129		2.6308	0.763017	0.515	0.0431		2.63637	0.757926	0.514	0.00184	AAL19257	putative fimbriae assembly chaparone
STM0303	ybeJ	Paralog of E. coli orf, hypothetical protein (AAC74108.1); Blastp hit to AAC74108.1 (672 aa), 36% identity in aa 52 - 189, 21 503318325dentity in aa 213 - 280	0.995098	0.140321	0.0976654		11.7977	3.60158	1.18781	0.00155		10.0349	3.06805	1.0133	0.00216		13.0131	1.19315	1.27454	0.00116		10.9756	2.21143	1.088	0.00159		6.39703	0.753707	0.625	0.0197		7.13177	0.763019	0.699	0.000786	AAL19260	putative xylanase/chitin deacetylase
STM0315	prfH	Ortholog of E. coli probable peptide chain release factor (AAC73340.1); Blastp hit to AAC73340.1 (166 aa), 82% identity in aa 2 - 163	0.999922	0.0723434	0.476067		21.0767	2.96401	10.107	0.000157		23.2395	2.91124	11.128	0.000204		16.4851	1.48757	7.86922	0.000738		19.6953	9.2619	10.09	0.00477		15.7961		7.52	0.0238		13.3421	1.18199	6.37	0.000252	AAL19271	putative peptide chain release factor
STM0330	STM0330	Paralog of E. coli isopropylmalate isomerase subunit (AAC73182.1); Blastp hit to AAC73182.1 (201 aa), 39% identity in aa 3 - 193	0.994966	0.142203	0.163827		4.17355	0.901691	0.68383	0.00129		4.89654	0.984914	0.806727	0.000905		3.89161	0.878574	0.64375	0.0067		3.20775	0.830496	0.534	0.00827		2.00813	0.75178	0.329	0.0475		2.30577	0.761475	0.37925	0.00556	AAL19284	putative 3-isopropylmalate isomerase (dehydratase), subunit with LeuC
STM0347	STM0347	unknown (gi|6707275); putative response regulator [Salmonella typhimurium LT2].	0.980321	0.282973	0.10963		4.47934	0.907365	0.492665	0.00152		8.59482	1.56222	0.95395	0.00136		5.21252	0.86947	0.573082	0.00551		2.27477	0.839593	0.2525	0.0262		1.82012	0.791998	0.205	0.234		2.86404	0.839908	0.32375	0.0312	AAL19301	putative response regulator
STM0349	STM0349	similar to E. coli orf, hypothetical protein (AAC77104.1); Blastp hit to AAC77104.1 (128 aa), 35% identity in aa 15 - 127; putative outer membrane lipoprotein [Salmonella typhimurium LT2].	0.999666	0.0724219	0.197471		4.74222	0.909815	0.941795	0.000496		8.95411	2.24807	1.80881	0.00139		5.59863	0.869437	1.1092	0.00135		3.08277	0.814453	0.609	0.000252		2.72416	0.752141	0.5385	0.0191		3.47376	1.14659	0.71275	0.0201	AAL19303	putative outer membrane lipoprotein
STM0350	STM0350	Putative RBS for STM0350; RegulonDB:STMS1H000705	0.999826	0.0723767	0.113754		9.67287	4.31422	1.18804	0.00495		15.5244	6.21641	1.86366	0.00246		8.18045	2.08731	0.950397	0.00461		4.49395	1.70666	0.53725	0.0162		3.47223	0.752858	0.395	0.012		3.60547	0.764145	0.41275	0.00215	AAL19304	homology to outer membrane efflux protein
STM0363	STM0363	putative XylS/AraC transcriptional activator (gi|3094022); putative transcription regulator, AraC family [Salmonella typhimurium LT2].	0.998014	0.0891992	0.270868		10.7725	1.175	2.93092	0.000183		7.40111	1.5002	2.03596	0.0011		8.0013	0.866083	2.17104	0.00101		4.35269	0.820136	1.1825	0.000957		8.15486	0.751358	2.21	0.014		12.2198	1.8166	3.3375	0.000751	AAL19317	putative transcription regulator, AraC family
STM0373	yaiU	Ortholog of E. coli putative flagellin structural protein (AAC73477.1); Blastp hit to AAC73477.1 (467 aa), 91% identity in aa 1 - 467	0.999863	0.0723646	0.225174		6.26046	0.90725	1.41678	0.000287		7.57763	0.96267	1.70848	0.000149		6.03544	0.865886	1.36127	0.000947		4.07701	0.821957	0.926	0.00224		2.92541	0.752583	0.659	0.014		2.85005	0.755396	0.642	0.000252	AAL19327	flagellar protein; similar to 3rd module of ATP-binding components of transporters
STM0374	yaiV	similar to E. coli orf, hypothetical protein (AAC73478.1); Blastp hit to AAC73478.1 (222 aa), 71% identity in aa 16 - 222; putative inner membrane protein [Salmonella typhimurium LT2].	0.998399	0.0800762	0.149947		4.0006	0.906507	0.601887	0.000444		6.21617	1.50097	0.952596	0.00211		3.39354	0.873339	0.512247	0.00486		2.92419	0.863875	0.44875	0.0165		2.8762	0.763037	0.4355	0.047		2.51695	0.761831	0.37925	0.00368	AAL19328	putative inner membrane protein
STM0376	sbmA	similar to E. coli sensitivity to microcin B17, possibly envelop protein (AAC73480.1); Blastp hit to AAC73480.1 (406 aa), 92% identity in aa 1 - 406; putative ABC superfamily transporter [Salmonella typhimurium LT2].	0.995115	0.140067	0.47409		2.4601	0.954731	1.19942	0.0252		1.25088	0.97668	0.612256	0.416		2.00618	0.868045	0.95445	0.0138		3.26169	0.822298	1.5525	0.00233		3.22696	0.750876	1.53	0.0276		2.19126	0.757403	1.0415	0.00475	AAL19330	putative ABC superfamily transporter
STM0397	phoB	Ortholog of E. coli positive response regulator for pho regulon, sensor is PhoR (or CreC) (AAC73502.1); Blastp hit to AAC73502.1 (229 aa), 95% identity in aa 1 - 229	0.999232	0.0725257	2.10019		12.085	1.50411	25.5283	0.000188		8.82939	2.46782	19.1079	0.00185		6.71484	0.865578	14.1241	0.000966		4.7683	0.822065	10.05	0.000864		2.44573	0.752535	5.14	0.0212		2.91461	0.756491	6.1275	0.000623	AAL19351	response regulator in two-component regulatory system with PhoR (or CreC), regulates pho regulon (OmpR family)
STM0398	phoR	Ortholog of E. coli positive and negative sensor protein for pho regulon (AAC73503.1); Blastp hit to AAC73503.1 (431 aa), 90% identity in aa 1 - 431	0.999172	0.072539	0.759424		17.1095	1.15455	13.0155	6.99e-05		16.481	5.95305	13.15	0.00181		10.7858	1.35984	8.23462	0.00123		8.80973	1.02722	6.725	0.000622		5.02675	0.752678	3.82	0.014		5.23354	1.72968	4.13	0.00948	AAL19352	sensory kinase in two-component regulatory system with PhoB, regulates pho regulon
STM0416	ribD	Ortholog of E. coli bifunctional pyrimidine deaminase/reductase in pathway of riboflavin synthesis (AAC73517.1); Blastp hit to AAC73517.1 (367 aa), 89% identity in aa 1 - 367	0.999683	0.0724173	2.79965		3.81572	0.905678	10.7247	0.000466		2.95056	1.06477	8.64413	0.0249		2.58964	0.863845	7.25209	0.000947		4.25965	1.10596	12.2225	0.00721		3.32894	0.757096	9.35	0.0236		2.41257	0.774281	6.8625	0.0156	AAL19370	bifunctional pyrimidine deaminase/reductase in pathway of riboflavin synthesis
STM0431	phnW	2-aminoethylphosphonate--pyruvate aminotransferase phnW (gi|11354251); 2-aminoethylphosphonate transport [Salmonella typhimurium LT2].	0.997968	0.0902437	0.113828		2.87633	0.904807	0.328364	0.000795		3.28204	1.02472	0.373867	0.000357		3.52987	0.867358	0.40268	0.00235		3.96614	1.54302	0.4755	0.0221		4.34722	0.757878	0.496	0.0221		5.77927	1.83733	0.68175	0.00764	AAL19385	2-aminoethylphosphonate transport
STM0437	STM0437	similar to E. coli orf, hypothetical protein (AAC73748.1); Blastp hit to AAC73748.1 (184 aa), 38% identity in aa 61 - 150, 32% identity in aa 22 - 151, 36% identity in aa 57 - 131, 38% identity in aa 123 - 175, 30-1073758628dentity in aa 105 - 164, 22% id	0.999521	0.0724586	0.145517		6.65692	0.907813	0.972477	0.000226		9.09862	1.67989	1.33994	0.000717		7.00922	0.867065	1.02222	0.00099		3.55476	0.843615	0.52475	0.00525		2.60735	0.765915	0.3825	0.0448		3.42869	0.934831	0.51225	0.0129	AAL19392	putative periplasmic protein
STM0438	STM0438	similar to E. coli orf, hypothetical protein (AAC73748.1); Blastp hit to AAC73748.1 (184 aa), 35% identity in aa 77 - 179, 33% identity in aa 56 - 171; putative TPR repeat protein [Salmonella typhimurium LT2].	0.999463	0.0724727	0.160025		6.01437	1.33739	0.979271	0.00149		11.1701	3.11233	1.83616	0.0014		7.49364	0.864631	1.19999	0.000722		3.72255	0.833749	0.6015	0.00295		3.09627	0.75183	0.4955	0.014		3.39209	0.917197	0.55725	0.0129	AAL19393	putative TPR repeat protein
STM0492	ybaL	similar to E. coli putative transport protein (AAC73580.1); Blastp hit to AAC73580.1 (558 aa), 94% identity in aa 1 - 556; putative CPA2 family transport protein [Salmonella typhimurium LT2].	0.997114	0.107566	0.764448		2.90638	0.902715	2.22744	0.000792		3.34251	0.937605	2.55825	0.0005		2.08285	0.876142	1.60792	0.0222		5.10974	0.820906	3.9175	0.000879		4.02648	0.751148	3.08	0.0212		2.47372	0.757911	1.895	0.00233	AAL19446	putative CPA2 family transport protein
STM0507	ybbA	similar to E. coli putative ATP-binding component of a transport system (AAC73597.1); Blastp hit to AAC73597.1 (228 aa), 92% identity in aa 1 - 228; putative ABC superfamily (atp_bind) transporter [Salmonella typhimurium LT2].	0.999977	0.0723179	0.833164		2.14915	0.908115	1.80302	0.00401		3.03554	0.990258	2.62113	0.0156		1.95754	0.87058	1.63869	0.0104		3.74563	0.830512	3.1675	0.00489		3.8207	0.752381	3.185	0.0136		5.3004	0.75686	4.425	0.00043	AAL19461	putative ABC superfamily (atp_bind) transporter
STM0508	ybbP	similar to E. coli putative oxidoreductase (AAC73598.1); Blastp hit to AAC73598.1 (804 aa), 88% identity in aa 1 - 804; putative inner membrane protein [Salmonella typhimurium LT2].	0.983745	0.256779	0.41162		2.22405	0.934524	0.941601	0.0355		3.17529	0.957385	1.31847	0.00506		1.84155	0.874289	0.764467	0.0569		4.19757	1.78905	1.8375	0.0279		3.63034	0.751104	1.495	0.0463		4.4215	0.756068	1.8225	0.00232	AAL19462	putative inner membrane protein
STM0561	STM0561	similar to E. coli putative 2-component sensor protein (AAC73671.1); Blastp hit to AAC73671.1 (480 aa), 74% identity in aa 375 - 479; sensor protein [Salmonella typhimurium LT2].	0.999326	0.0725045	0.250652		3.34894	0.919968	0.848932	0.00249		4.38685	1.14878	1.12615	0.00445		3.21523	0.864119	0.806188	0.000966		3.25231	0.81439	0.81575	0.000418		3.00404	0.751202	0.753	0.014		3.24314	0.775524	0.8235	0.00592	AAL19512	Sensor protein
STM0564	STM0564	similar to E. coli putative oxidoreductase (AAC73407.1); Blastp hit to AAC73407.1 (450 aa), 74% identity in aa 10 - 450; putative oxidoreductase [Salmonella typhimurium LT2].	1	0.0722915	0.161209		6.20545	1.21299	1.01537	0.00101		9.67018	1.40134	1.57095	0.000423		6.82378	3.40787	1.19014	0.021		2.97292	0.90868	0.4955	0.0221		2.22303	0.752911	0.3585	0.014		2.47425	0.757083	0.3995	0.000999	AAL19515	putative oxidoreductase
STM0583	ybdK	similar to E. coli orf, hypothetical protein (AAC73682.1); Blastp hit to AAC73682.1 (372 aa), 84% identity in aa 1 - 371; putative cytoplasmic protein [Salmonella typhimurium LT2].	0.988218	0.218187	0.266884		2.90281	0.906411	0.778445	0.00296		8.30545	1.64311	2.24924	0.00128		4.46687	0.87401	1.20071	0.00632		2.91324	0.817545	0.779	0.0036		5.76981	0.751136	1.54	0.0283		5.89843	0.755989	1.575	0.00104	AAL19534	putative cytoplasmic protein
STM0585	fepA	similar to E. coli outer membrane receptor for ferric enterobactin (enterochelin) and colicins B and D (AAC73685.1); Blastp hit to AAC73685.1 (746 aa), 81% identity in aa 1 - 746; outer membrane porin, receptor for ferric enterobactin (enterochelin) and c	0.943476	0.488247	1.04436		2.40177	0.911587	2.53129	0.0282		1.73876	0.951875	1.8377	0.0953		2.80493	0.868136	2.93915	0.0403		2.68956	0.84627	2.86	0.0383		10.6896	1.22138	11.2	0.0483		9.85508	0.755598	10.3025	0.00309	AAL19536	outer membrane porin, receptor for ferric enterobactin (enterochelin) and colicins B and D
STM0586	fes	Ortholog of E. coli enterochelin esterase (AAC73686.1); Blastp hit to AAC73686.1 (374 aa), 74% identity in aa 2 - 369	0.543735	2.33848	0.411355		22.2631	1.98654	9.18577	0.0141		19.4184	2.60155	8.04236	0.0167		17.3635	0.863463	7.14283	0.0466		13.216	3.62838	5.5775	0.0339		29.2154	7.29337	12.2	0.127		44.697	5.06279	18.475	0.0143	AAL19537	enterochelin esterase
STM0592	fepD	Putative -35_signal for fepD; RegulonDB:STMLTH004686	0.952283	0.446571	0.531457		3.61783	0.907291	1.93143	0.00685		3.42689	0.947387	1.8296	0.00831		2.97676	0.863395	1.58219	0.0274		3.22048	0.874467	1.7575	0.0291		3.59887	0.75177	1.915	0.0909		4.08835	0.76052	2.1825	0.00906	AAL19543	ABC superfamily (membrane), ferric enterobactin (enterochelin) transporter
STM0603	ybdL	Ortholog of E. coli putative aminotransferase (AAC73701.1); Blastp hit to AAC73701.1 (386 aa), 85% identity in aa 1 - 386	0.99044	0.19635	0.3961		3.83636	0.909615	1.5295	0.00162		2.12341	0.944685	0.842233	0.00393		3.12217	0.865207	1.238	0.00538		3.79165	0.828121	1.5225	0.00604		2.50567	0.751114	0.9925	0.0501		2.38538	0.757526	0.9465	0.00512	AAL19554	putative aminotransferase
STM0618	citT	Putative RBS for citT; RegulonDB:STMS1H000944	0.99999	0.0722812	0.165641		7.82929	1.02107	1.30538	0.000287		5.50805	0.977574	0.91401	0.000211		5.44075	0.865207	0.902168	0.000755		4.78594	0.819313	0.7975	0.00128		2.29951	0.752709	0.381	0.014		2.06009	0.756726	0.3415	0.000753	AAL19569	DASS family, citrate:succinate transport (antiport) protein
STM0651	STM0651	Paralog of E. coli 2-keto-3-deoxy-D-gluconate transport system (AAC76891.1); Blastp hit to AAC76891.1 (330 aa), 38% identity in aa 4 - 315	0.999949	0.0722695	0.224613		5.00908	0.906991	1.12942	0.000292		5.53807	0.986015	1.25617	0.000922		4.21875	0.863514	0.94763	0.000491		3.62267	0.816491	0.81475	0.000451		2.43021	0.753972	0.5465	0.0199		2.76569	0.767969	0.62625	0.00474	AAL19602	putative permease
STM0655	ybeR	Ortholog of E. coli orf, hypothetical protein (AAC73746.1); Blastp hit to AAC73746.1 (235 aa), 62% identity in aa 1 - 235	0.999769	0.0723937	0.134996		2.99877	0.952495	0.415001	0.0109		2.85706	1.05914	0.394947	0.0108		2.87419	0.868308	0.389018	0.00257		3.588	0.90924	0.49575	0.00926		2.59601	0.756651	0.352	0.0323		2.30635	0.764797	0.31375	0.007	AAL19606	putative cytoplasmic protein
STM0708	ybfA	similar to E. coli orf, hypothetical protein (AAC73793.1); Blastp hit to AAC73793.1 (68 aa), 82% identity in aa 1 - 68; putative periplasmic protein [Salmonella typhimurium LT2].	0.991791	0.18184	0.733992		5.1981	1.95595	3.98912	0.0088		12.1801	2.04784	9.03383	0.000637		8.30486	0.864318	6.1001	0.0015		7.13066	1.69572	5.3425	0.00336		4.23151	0.757637	3.125	0.0378		11.2973	11.6988	10.66	0.0437	AAL19652	putative periplasmic protein
STM0710	ybgH	similar to E. coli putative transport protein (AAC73803.1); Blastp hit to AAC73803.1 (493 aa), 88% identity in aa 1 - 493; putative POT family transport protein [Salmonella typhimurium LT2].	0.998582	0.075367	0.237929		2.7369	0.909113	0.655214	0.00187		2.95776	0.961695	0.708343	0.00183		2.44524	0.86417	0.581997	0.00173		4.42752	1.02325	1.074	0.00523		5.92599	0.751269	1.41	0.014		4.29996	1.50256	1.0675	0.0155	AAL19654	putative POT family transport protein
STM0771	STM0771	similar to E. coli ATP-binding component of ferric enterobactin transport (AAC73689.1); Blastp hit to AAC73689.1 (271 aa), 34% identity in aa 8 - 244; putative ABC-type cobalamin/Fe3+-siderophores transport system, ATPase component [Salmonella typhimurium	0.99877	0.0723164	0.458736		3.50355	1.16069	1.677	0.0128		2.94314	1.00877	1.40647	0.0221		2.53659	0.877287	1.1747	0.0118		2.01397	0.818855	0.93	0.0093		1.61406	0.751371	0.7405	0.0345		2.97063	0.865664	1.405	0.0213	AAL19709	putative ABC-type cobalamin/Fe3+-siderophores transport system, ATPase component
STM0797	bioD	similar to E. coli dethiobiotin synthetase (AAC73865.1); Blastp hit to AAC73865.1 (225 aa), 74% identity in aa 1 - 225; dethiobiotin synthetase [Salmonella typhimurium LT2].	0.994737	0.145418	0.111364		3.56112	0.936314	0.406841	0.00683		5.15525	1.52196	0.592309	0.00502		3.48553	0.888808	0.394875	0.0128		14.2758	0.815939	1.59	0.000227		17.4624	0.752945	1.945	0.0143		22.2278	4.62728	2.515	0.001	AAL19734	dethiobiotin synthetase
STM0834	ybiP	similar to E. coli putative enzyme (AAC73902.1); Blastp hit to AAC73902.1 (527 aa), 84% identity in aa 1 - 526; putative integral membrane protein [Salmonella typhimurium LT2].	0.999696	0.0724138	0.369771		3.74862	1.03894	1.42798	0.00652		4.11656	1.04816	1.55841	0.00464		2.97326	0.872167	1.1061	0.005		2.83542	0.826048	1.05425	0.00273		2.18447	0.751032	0.808	0.0172		2.06884	0.758485	0.76675	0.0025	AAL19770	putative Integral membrane protein
STM0836	ybiR	similar to E. coli orf, hypothetical protein (AAC73905.1); Blastp hit to AAC73905.1 (372 aa), 83% identity in aa 1 - 370; putative di- and tricarboxylate transporters [Salmonella typhimurium LT2].	0.996652	0.115888	0.4163		4.26513	0.929501	1.80243	0.00254		4.16953	1.40046	1.80473	0.00986		3.77375	0.870883	1.57813	0.00376		3.51489	0.814308	1.465	0.000945		2.53398	0.751458	1.055	0.0285		2.60435	0.763487	1.09025	0.00469	AAL19772	putative Di- and tricarboxylate transporters
STM0838	ybiT	similar to E. coli putative ATP-binding component of a transport system (AAC73907.1); Blastp hit to AAC73907.1 (530 aa), 96% identity in aa 1 - 530; putative ATPase component of ABC transporter with duplicated ATPase domain [Salmonella typhimurium LT2].	0.995724	0.131016	1.05688		3.50868	0.905946	3.7222	0.000882		3.4719	0.946957	3.69673	0.00191		3.28395	0.867384	3.48018	0.00391		2.98159	0.827036	3.17	0.00364		2.88545	0.751424	3.05	0.0284		2.71815	0.755733	2.875	0.0015	AAL19774	putative ATPase component of ABC transporter with duplicated ATPase domain
STM0839	STM0839		0.998492	0.0777174	0.0857401		11.4177	2.89177	1.00083	0.00097		14.3492	3.47562	1.25651	0.00086		11.8194	0.865928	1.0142	0.000728		5.39216	0.832625	0.4655	0.00141		4.01948	0.756734	0.3455	0.0221		5.01338	0.785376	0.43375	0.00205	AAL19775	putative inner membrane protein
STM0842	ybiV(1)	Ortholog of E. coli orf, hypothetical protein (AAC73909.1); Blastp hit to AAC73909.1 (271 aa), 88% identity in aa 1 - 269	0.978235	0.297871	0.87979		4.77904	0.907684	4.22421	0.00171		5.51656	0.936784	4.85695	0.0011		3.97756	0.867174	3.50797	0.00847		2.63147	0.821213	2.3225	0.00943		3.04599	0.750795	2.68	0.0653		3.08288	0.757633	2.7175	0.00606	AAL19778	putative hydrolase of the HAD superfamily
STM0843	pflF	similar to E. coli putative formate acetyltransferase (AAC73910.1); Blastp hit to AAC73910.1 (810 aa), 95% identity in aa 1 - 810; putative pyruvate formate lyase [Salmonella typhimurium LT2].	0.997659	0.0968711	0.18228		4.57922	1.90516	0.891739	0.0135		6.62811	2.99003	1.29233	0.00935		3.22634	0.883399	0.59641	0.0109		2.82051	0.831554	0.5225	0.0107		2.33443	0.757552	0.428	0.0504		2.54253	0.765457	0.46725	0.0068	AAL19779	putative pyruvate formate lyase
STM0855	STM0855	similar to E. coli probable flavoprotein subunit, carnitine metabolism (AAC73152.1); Blastp hit to AAC73152.1 (268 aa), 27% identity in aa 13 - 248; putative electron transfer flavoprotein beta subunit [Salmonella typhimurium LT2].	0.99985	0.0722613	0.0862041		2.12427	0.909982	0.18411	0.00307		2.9293	1.0907	0.253206	0.000677		3.87001	0.866445	0.333948	0.000966		3.14381	0.819444	0.27175	0.00107		2.9368	0.767198	0.256	0.0457		3.13221	0.77297	0.27325	0.00556	AAL19791	putative electron transfer flavoprotein beta subunit
STM0856	STM0856	Paralog of E. coli putative flavoprotein (AAC74768.1); Blastp hit to AAC74768.1 (312 aa), 35% identity in aa 65 - 310	0.999574	0.0722641	0.0698604		5.52084	0.904772	0.385904	6.99e-05		9.20075	1.1485	0.643808	0.000163		8.0457	0.866932	0.562606	0.000728		5.23521	1.15306	0.37225	0.00348		4.4677	1.54765	0.321	0.0547		5.43019	0.954781	0.38375	0.00222	AAL19792	putative electron transfer flavoprotein alpha subunit
STM0857	STM0857	similar to E. coli putative oxidoreductase (AAC74765.1); Blastp hit to AAC74765.1 (401 aa), 28% identity in aa 33 - 390; putative acyl-CoA dehydrogenase [Salmonella typhimurium LT2].	0.999921	0.0722659	0.185788		3.14622	1.10391	0.607586	0.019		3.22688	1.12482	0.625687	0.0182		3.84173	0.86704	0.715067	0.00126		2.52523	0.827316	0.473	0.00556		2.3032	0.752545	0.4285	0.0222		3.13913	1.07926	0.60725	0.0274	AAL19793	putative acyl-CoA dehydrogenase
STM0858	STM0858	similar to E. coli flavoprotein; probably electron transport (AAC74769.1); Blastp hit to AAC74769.1 (429 aa), 27% identity in aa 29 - 363, 30% identity in aa 7 - 148; putative dehydrogenase (flavoproteins) [Salmonella typhimurium LT2].	0.999957	0.0723286	0.10251		5.93315	1.92705	0.632469	0.00423		8.62253	2.25816	0.907531	0.00158		8.98293	3.10055	0.955692	0.00749		3.33804	0.816181	0.34225	0.000101		3.59321	0.757982	0.37	0.0252		3.19554	0.756957	0.32775	0.000252	AAL19794	putative dehydrogenase (flavoproteins)
STM0860	STM0860	putative inner membrane protein [Salmonella typhimurium LT2].	1	0.0722909	0.174728		7.34617	1.37406	1.29939	0.000729		11.5039	1.91313	2.03034	0.000477		9.3882	0.864124	1.64097	0.000491		4.17423	0.844926	0.74025	0.00399		3.18068	0.755722	0.558	0.0259		4.62755	1.19978	0.82825	0.00644	AAL19796	putative inner membrane protein
STM0861	yliI	similar to E. coli putative dehydrogenase (AAC73924.1); Blastp hit to AAC73924.1 (371 aa), 75% identity in aa 197 - 369; putative dehydrogenase [Salmonella typhimurium LT2].	0.998048	0.0884369	0.4038		3.27826	0.900836	1.32526	0.000287		5.37047	0.943176	2.17084	0.000233		4.03013	1.25683	1.67942	0.0169		2.00376	0.837607	0.8275	0.0442		1.93268	0.751457	0.7805	0.0309		2.22474	0.759637	0.90125	0.00377	AAL19797	putative dehydrogenase
STM0877	potF	similar to E. coli periplasmic putrescine-binding protein; permease protein (AAC73941.1); Blastp hit to AAC73941.1 (370 aa), 94% identity in aa 1 - 370; ABC superfamily (peri_perm), putrescine transporter [Salmonella typhimurium LT2].	0.993999	0.155326	0.151518		2.90594	0.915929	0.444387	0.00364		1.88813	1.00146	0.288084	0.0125		2.432	0.863805	0.368498	0.00484		3.42185	0.828501	0.52175	0.00324		4.37427	0.753092	0.663	0.0256		2.8473	0.775161	0.438	0.0115	AAL19813	ABC superfamily (peri_perm), putrescine transporter
STM0880	potI	ABC superfamily (membrane); similar to E. coli putrescine transport protein; permease (AAC73944.1); Blastp hit to AAC73944.1 (281 aa), 94% identity in aa 1 - 281; putrescine transporter [Salmonella typhimurium LT2].	0.999999	0.0722989	0.153167		3.81994	0.902891	0.586232	0.000208		3.43745	1.06011	0.540355	0.00763		3.98577	0.874004	0.614615	0.00351		3.95206	0.819673	0.609	0.00168		3.00142	0.759276	0.4615	0.0265		2.54916	0.775527	0.39675	0.0131	AAL19816	ABC superfamily (membrane), putrescine transporter
STM0881	ybjO	similar to E. coli orf, hypothetical protein (AAC73945.1); Blastp hit to AAC73945.1 (162 aa), 80% identity in aa 6 - 162; putative inner membrane protein [Salmonella typhimurium LT2].	0.991353	0.186666	0.337931		2.26157	0.905831	0.767223	0.00439		2.80432	0.959166	0.953897	0.00372		1.98457	0.864959	0.671476	0.0148		2.21738	0.818916	0.75425	0.0113		2.44049	0.752191	0.826	0.0542		2.22306	0.757602	0.75325	0.00669	AAL19817	putative inner membrane protein
STM0941	ybjY	similar to E. coli putative membrane protein (AAC73965.1); Blastp hit to AAC73965.1 (380 aa), 83% identity in aa 12 - 378; putative membrane protein [Salmonella typhimurium LT2].	0.996625	0.116354	1.14527		5.32638	0.899344	6.10211	0.000141		3.52747	0.940366	4.05366	0.000889		3.15926	0.863525	3.61862	0.00192		9.80598	2.03004	11.4075	0.00173		5.18647	0.750833	5.94	0.0186		4.02918	0.767708	4.6525	0.00275	AAL19877	paral putative membrane protein
STM0942	ybjZ	similar to E. coli putative ATP-binding component of a transport system (AAC73966.1); Blastp hit to AAC73966.1 (648 aa), 83% identity in aa 1 - 648; putative ABC superfamily (atp&memb) transport protein [Salmonella typhimurium LT2].	0.999287	0.0725133	0.896008		6.16644	0.902288	5.53455	0.000126		4.11767	0.946685	3.71099	0.000889		3.60122	0.863688	3.22767	0.000875		7.48764	1.49144	6.8075	0.00191		4.30516	0.752622	3.86	0.0142		3.41999	0.755783	3.0675	0.000504	AAL19878	putative ABC superfamily (atp&memb) transport protein
STM0952	STM0952	similar to E. coli putative transcriptional regulator LYSR-type (AAC73313.1); Blastp hit to AAC73313.1 (304 aa), 31% identity in aa 1 - 291; putative transcriptional regulator, lysR family [Salmonella typhimurium LT2].	0.998232	0.084151	0.380847		10.8816	2.41599	4.22367	0.000749		12.9328	1.75217	4.95924	0.000343		8.64055	1.17695	3.31054	0.00169		13.2111	9.77235	5.8775	0.0183		7.79094	0.75342	2.97	0.0142		8.86846	0.788815	3.3875	0.000464	AAL19887	putative transcriptional regulator, lysR family
STM0985	lpxK	Ortholog of E. coli putative EC 1.2 enzyme (AAC74001.1); Blastp hit to AAC74001.1 (328 aa), 82% identity in aa 1 - 324	0.97782	0.300751	0.537612		2.0963	0.901464	1.12902	0.0108		2.57394	0.960502	1.40273	0.0143		2.01677	0.863891	1.08475	0.0325		2.57051	0.814232	1.385	0.00933		2.57619	0.751061	1.385	0.0809		2.08905	0.756291	1.125	0.0174	AAL19919	tetraacyldisaccharide 4' kinase (lipid A 4'kinase)
STM1020	STM1020	Gifsy-2 prophage protein [phage Gifsy-2].	0.999743	0.0722601	0.122727		15.3485	0.902817	1.8859	5.66e-05		31.5655	2.41124	3.8822	0.000101		17.3335	1.95036	2.13637	0.000947		8.51162	2.15182	1.069	0.00261		6.78057	0.755289	0.8345	0.0159		8.36017	0.999366	1.0315	0.00062	AAL19954	Gifsy-2 prophage
STM1021	STM1021	Gifsy-2 prophage protein [phage Gifsy-2].	0.999616	0.0722627	0.154411		4.81974	0.911711	0.750255	0.000717		9.73119	0.992334	1.50753	0.000221		5.68107	0.869426	0.880587	0.00146		3.56092	0.839483	0.55675	0.00431		2.6119	0.753305	0.4035	0.0166		2.67272	0.777438	0.41875	0.0104	AAL19955	Gifsy-2 prophage
STM1022	STM1022	Paralog of E. coli orf, hypothetical protein (AAC74632.1); Blastp hit to AAC74632.1 (260 aa), 31% identity in aa 11 - 260	0.998811	0.0726161	0.110907		2.85883	0.94312	0.323924	0.00989		3.13331	1.07631	0.359433	0.0137		2.97167	1.72107	0.358887	0.0963		2.99695	0.81797	0.33275	0.000787		3.46757	0.753706	0.385	0.0196		3.20454	0.758894	0.356	0.000863	AAL19956	Gifsy-2 prophage; putative molecular chaperone, DnaJ family
STM1027	STM1027	Gifsy-2 prophage protein [phage Gifsy-2].	0.993294	0.164249	0.107138		2.3252	0.901784	0.249254	0.00139		3.73579	1.05282	0.400632	0.000675		2.99558	0.901134	0.328342	0.0236		3.61038	0.823675	0.39	0.00375		3.89419	1.18579	0.4265	0.0614		3.64999	0.7653	0.3935	0.00314	AAL19961	Gifsy-2 prophage
STM1053	STM1053	similar to E. coli orf, hypothetical protein (AAC74998.1); Blastp hit to AAC74998.1 (217 aa), 85% identity in aa 1 - 178; Gifsy-2 prophage protein [Salmonella typhimurium LT2].	0.997916	0.0913735	0.143744		2.40468	0.906175	0.34706	0.00184		2.77036	1.00713	0.4067	0.00998		2.21634	0.898222	0.325654	0.0427		2.36194	0.820034	0.3405	0.00274		1.88839	0.752836	0.2715	0.0341		2.09524	0.762321	0.3025	0.00626	AAL19986	Gifsy-2 prophage
STM1083	yccX	similar to E. coli orf, hypothetical protein (AAC74054.1); Blastp hit to AAC74054.1 (92 aa), 78% identity in aa 1 - 92; putative phosphohydrolase [Salmonella typhimurium LT2].	0.999747	0.0722601	0.500232		2.99368	0.91202	1.51049	0.00204		2.61196	0.954721	1.31795	0.00358		2.25782	0.86808	1.13332	0.00515		2.46636	0.820985	1.2375	0.00202		1.69248	0.752046	0.847	0.0237		2.30486	0.796776	1.186	0.0381	AAL20016	putative phosphohydrolase
STM1085	yccA	similar to E. coli putative carrier/transport protein (AAC74056.1); Blastp hit to AAC74056.1 (219 aa), 94% identity in aa 1 - 219; putative TEGT family carrier; transport protein [Salmonella typhimurium LT2].	0.998996	0.0722988	3.51789		2.22735	0.899711	7.83897	0.000284		3.43401	0.944683	12.1514	0.00119		3.16527	0.864577	11.144	0.00128		5.52973	0.913048	19.65	0.00186		4.71566	0.75259	16.6	0.0146		7.71789	1.72828	27.65	0.00242	AAL20018	putative TEGT family carrier/transport protein
STM1197	fabF	similar to E. coli 3-oxoacyl-[acyl-carrier-protein] synthase II (AAC74179.1); Blastp hit to AAC74179.1 (413 aa), 94% identity in aa 1 - 413; 3-oxoacyl-[acyl-carrier-protein] synthase II [Salmonella typhimurium LT2].	0.974833	0.320806	12.0972		2.07606	0.934444	25.6694	0.0448		2.66385	2.06248	38.685	0.166		1.86027	0.863565	22.5099	0.047		2.68883	0.81692	32.675	0.0113		3.2116	0.758043	39	0.0735		2.47398	0.758305	30.025	0.0133	AAL20126	3-oxoacyl-[acyl-carrier-protein] synthase II
STM1203	ptsG	PTS system; glucose-specific IIBC component (EIIBC-GLC) (glucose-permease IIBC component) (phosphotransferase enzyme II, BC component). (SW:PTGB_SALTY); glucose-specific IIBC component of the Sugar Specific PTS family [Salmonella typhimurium LT2].	0.959543	0.409717	1.3271		2.76262	0.925629	3.71725	0.0179		2.01369	0.956538	2.70971	0.0484		4.08953	0.874457	5.46514	0.0169		5.03661	0.820622	6.7175	0.00546		10.5116	0.75085	13.95	0.0394		8.32665	3.88963	11.895	0.0152	AAL20132	Sugar Specific PTS family, glucose-specific IIBCcomponent
STM1204	fhuE	Putative RBS for fhuE; RegulonDB:STMS1H001464	0.96221	0.395467	0.347924		4.69961	0.901736	1.63769	0.00258		3.96539	0.959316	1.38986	0.00546		4.98172	0.86859	1.73893	0.0107		4.79792	0.833592	1.6875	0.00716		18.3042	0.751027	6.37	0.0303		15.4831	3.01538	5.4625	0.00234	AAL20133	outer membrane receptor for Fe(III)-coprogen, Fe(III)-ferrioxamine B and Fe(III)-rhodotrulic acid uptake
STM1211	ndh	Ortholog of E. coli respiratory NADH dehydrogenase (AAC74193.1); Blastp hit to AAC74193.1 (434 aa), 97% identity in aa 1 - 434	0.95525	0.431821	1.23548		3.96938	0.906788	4.9285	0.00533		7.63724	1.71279	9.61242	0.00344		3.97231	0.872304	4.93497	0.0187		6.30564	2.30576	8.16	0.0138		7.46085	0.75244	9.235	0.0509		14.5162	1.89703	18.05	0.00218	AAL20140	respiratory NADH dehydrogenase 2; cupric reductase
STM1212	ycfJ	similar to E. coli orf, hypothetical protein (AAC74194.1); Blastp hit to AAC74194.1 (179 aa), 94% identity in aa 1 - 178; putative outer membrane lipoprotein [Salmonella typhimurium LT2].	0.997364	0.102803	0.404108		9.26675	2.08351	3.81182	0.000947		10.0699	2.78282	4.17507	0.0016		7.74564	0.869195	3.14193	0.00145		5.45088	0.869009	2.2225	0.00192		3.39009	0.750952	1.37	0.0211		4.17072	1.58038	1.77	0.0202	AAL20141	putative outer membrane lipoprotein
STM1214	ycfR	similar to E. coli orf, hypothetical protein (AAC74196.1); Blastp hit to AAC74196.1 (85 aa), 91% identity in aa 1 - 85; putative outer membrane protein [Salmonella typhimurium LT2].	0.816328	0.959821	0.462027		69.8328	20.9387	33.4082	0.00203		148.578	52.4476	71.7264	0.0017		97.418	3.51618	45.0294	0.00609		35.1384	14.6815	17.225	0.00736		19.1568	1.22518	8.86	0.0761		38.5096	50.4888	24.9225	0.0279	AAL20143	putative outer membrane protein
STM1224	sifA	replication in macrophages; SIFA protein (SW:SIFA_SALTY); lysosomal glycoprotein (lgp)-containing structures [Salmonella typhimurium LT2].	0.998908	0.0725957	0.237992		6.38757	0.909563	1.52814	0.000329		6.53253	0.960408	1.55654	0.000175		24.1871	1.66266	5.76549	0.00069		2.44065	0.835326	0.58725	0.00933		2.3182	0.754322	0.5525	0.0276		2.14372	0.771453	0.51575	0.0147	AAL20153	lysosomal glycoprotein (lgp)-containing structures; replication in macrophages
STM1240	envF	probable lipoprotein ENVF precursor (SW:ENVF_SALTY); putative envelope lipoprotein [Salmonella typhimurium LT2].	0.996526	0.118056	0.140638		8.28767	0.902647	1.16724	0.000138		15.3846	2.24804	2.18153	0.000369		8.29226	0.868065	1.16946	0.00131		4.75993	0.970429	0.67975	0.00375		3.20254	0.75433	0.4515	0.0297		4.46396	2.50792	0.6935	0.0433	AAL20169	putative envelope lipoprotein
STM1243	STM1243	cold shock-like protein CSPH. (SW:CSPH_SALTY); homology with cold shock proteins [Salmonella typhimurium LT2].	0.988119	0.219113	0.116228		23.606	1.27073	2.74666	0.000138		35.4311	11.0602	4.26477	0.000887		23.7986	1.68685	2.77069	0.00117		13.5678	3.52285	1.61	0.00613		3.04736	0.756394	0.3555	0.0536		4.32144	2.41809	0.55375	0.0469	AAL20172	homology with cold shock proteins
STM1244	pagD	virulence protein PAGD precursor. (SW:PAGD_SALTY); PhoP regulated [Salmonella typhimurium LT2].	0.995308	0.137266	0.197473		7.00513	0.902035	1.38507	0.000181		3.66728	0.976028	0.728887	0.00151		8.32827	0.865703	1.64634	0.00117		7.78665	4.2148	1.68825	0.0171		2.93446	0.75796	0.583	0.0446		3.10869	0.897623	0.63175	0.0199	AAL20173	PhoP regulated
STM1250	STM1250	putative cytoplasmic protein [Salmonella typhimurium LT2].	0.996382	0.12049	0.367888		14.6284	3.89026	5.53252	0.000893		13.1019	4.46723	5.00921	0.00206		11.9589	0.865859	4.40531	0.000966		3.6611	1.8189	1.46	0.0457		3.85949	0.750955	1.42	0.0221		8.94368	6.91936	3.8875	0.0326	AAL20176	putative cytoplasmic protein
STM1252	STM1252	putative cytoplasmic protein [Salmonella typhimurium LT2].	0.999979	0.0723169	0.276443		5.29157	0.903941	1.46656	0.000176		5.24971	0.953684	1.45335	0.000187		5.32581	0.864522	1.47345	0.000728		3.38877	0.843647	0.9505	0.00583		2.63487	0.751782	0.7285	0.0129		2.53518	0.793998	0.71975	0.0263	AAL20178	putative cytoplasmic protein
STM1276	STM1276	putative periplasmic protein [Salmonella typhimurium LT2].	0.999122	0.0722897	0.843841		4.92125	0.900427	4.15678	0.000115		4.47012	0.946598	3.79571	0.000844		4.46348	0.867058	3.77441	0.00138		3.27621	0.897159	2.84	0.0136		2.09671	0.750931	1.77	0.0232		2.20684	0.757018	1.865	0.00162	AAL20201	putative periplasmic protein
STM1277	yeaO	similar to E. coli orf, hypothetical protein (AAC74862.1); Blastp hit to AAC74862.1 (122 aa), 73% identity in aa 8 - 122; putative cytoplasmic protein [Salmonella typhimurium LT2].	0.999967	0.0723235	0.98873		3.77477	0.90842	3.75629	0.00081		4.13718	0.947888	4.12182	0.00105		2.92722	0.866392	2.90065	0.00202		3.13073	1.19555	3.255	0.0339		1.56296	0.753255	1.55	0.0607		2.16671	0.770216	2.165	0.0127	AAL20202	putative cytoplasmic protein
STM1278	yeaN	similar to E. coli putative amino acid/amine transport protein (AAC74861.1); Blastp hit to AAC74861.1 (393 aa), 81% identity in aa 1 - 392; putative MFS family transport protein (amino acid/amine transport) [Salmonella typhimurium LT2].	0.992108	0.178268	0.248082		4.96288	1.56475	1.27915	0.0061		5.9235	1.24494	1.4932	0.00198		4.14238	0.867564	1.03058	0.00392		3.19661	0.819764	0.79675	0.00329		2.61912	0.756307	0.653	0.057		2.71372	0.759636	0.676	0.00475	AAL20203	putative MFS family transport protein (amino acid/amine transport)
STM1344	ydiV	similar to E. coli orf, hypothetical protein (AAC74777.1); Blastp hit to AAC74777.1 (237 aa), 52% identity in aa 5 - 237; putative diguanylate cyclase/phosphodiesterase domain 1 [Salmonella typhimurium LT2].	0.999988	0.0723107	0.264339		5.47689	0.90191	1.44986	0.000112		8.27086	0.955448	2.18886	0.000126		6.55601	0.867149	1.73653	0.000966		5.27151	3.14662	1.5555	0.0362		3.13561	0.751155	0.829	0.012		2.88437	1.14066	0.804	0.0457	AAL20269	putative Diguanylate cyclase/phosphodiesterase domain 1
STM1345	ydiU	similar to E. coli orf, hypothetical protein (AAC74776.1); Blastp hit to AAC74776.1 (478 aa), 82% identity in aa 1 - 478; putative cytoplasmic protein [Salmonella typhimurium LT2].	0.999822	0.0723778	0.814414		4.38485	1.22544	3.68163	0.00481		4.57488	0.960853	3.77726	0.00184		2.9265	0.870244	2.39495	0.00419		2.62113	0.819081	2.14	0.00145		2.07279	0.753285	1.69	0.0236		2.66375	0.762028	2.18	0.00279	AAL20270	putative cytoplasmic protein
STM1369	sufA	similar to E. coli orf, hypothetical protein (AAC74754.1); Blastp hit to AAC74754.1 (122 aa), 84% identity in aa 1 - 122; putative HesB-like domain [Salmonella typhimurium LT2].	0.998595	0.0750176	0.376309		5.45797	0.916156	2.07363	0.000813		2.3097	0.950711	0.872591	0.00212		6.16594	0.866854	2.32519	0.00116		3.00228	1.19802	1.193	0.0417		9.17081	0.751802	3.455	0.014		16.0368	1.4378	6.0525	0.000277	AAL20293	putative HesB-like domain
STM1391	ssrB	homologous with degU/uvrY/bvgA; SsrB (gi|2765824); secretion system regulator: transcriptonal activator [Salmonella typhimurium LT2].	0.999116	0.0725513	0.241063		5.1892	0.967604	1.26621	0.00122		4.30517	0.962783	1.04062	0.000394		6.6601	0.863879	1.60579	0.000682		4.13414	1.14609	1.02425	0.00901		2.59905	0.761035	0.63	0.0383		2.3358	0.778682	0.57225	0.018	AAL20315	Secretion system regulator: transcriptonal activator, homologous with degU/uvrY/bvgA
STM1392	ssrA	SpiR (gi|1498305); secretion system regulator: Sensor component [Salmonella typhimurium LT2].	0.982293	0.268176	0.190945		2.96495	0.905442	0.568226	0.00347		3.90885	0.980875	0.750345	0.00249		3.99438	0.864087	0.762975	0.00599		3.19123	0.848112	0.61975	0.013		2.0875	0.771008	0.4055	0.151		2.19874	0.757497	0.42075	0.0122	AAL20316	Secretion system regulator:Sensor component
STM1393	ssaB	SpiC (gi|1498306); secretion system apparatus protein [Salmonella typhimurium LT2].	0.998327	0.0818567	0.0671896		7.24581	2.24376	0.502383	0.00283		6.43276	1.2668	0.436742	0.000899		10.0572	0.870591	0.677359	0.00099		6.03345	0.823116	0.406	0.000424		3.74869	0.758342	0.252	0.0186		3.82951	0.76233	0.258	0.00103	AAL20317	Secretion system apparatus
STM1394	ssaC	SpiA (gi|1498307); secretion system apparatus protein [Salmonella typhimurium LT2].	0.999947	0.0722692	0.0870668		9.53511	2.42341	0.848227	0.00115		10.6302	5.37872	1.00466	0.00662		22.4251	5.33475	1.98994	0.00202		5.59827	0.83137	0.4905	0.00112		4.05967	0.758803	0.355	0.0228		2.71154	0.762022	0.237	0.00205	AAL20318	Secretion system apparatus
STM1399	sscA	putative secretion chaperone (gi|3377863); secretion system chaparone [Salmonella typhimurium LT2].	0.997362	0.102843	0.232582		24.4917	6.8121	5.84656	0.000617		10.8649	1.81083	2.55319	0.000559		39.7126	3.29636	9.25763	0.000728		7.98974	2.58082	1.9275	0.00506		4.55671	0.751273	1.06	0.0185		4.32734	1.35122	1.04175	0.0118	AAL20323	Secretion system chaparone
STM1400	sseC	SseC (gi|3377864); secretion system effector [Salmonella typhimurium LT2].	0.999939	0.0722681	0.206943		12.0399	5.74301	2.65971	0.0045		5.03975	2.0123	1.10118	0.0104		27.8798	3.71129	5.80263	0.000947		4.4888	2.42749	1.02	0.0375		2.76623	0.751903	0.5725	0.012		2.77247	0.862968	0.59375	0.0287	AAL20324	Secretion system effector
STM1404	sseF	SseF (gi|3377868); secretion system effector [Salmonella typhimurium LT2].	0.999138	0.0725465	0.149599		4.46239	0.925181	0.675721	0.00157		3.59271	1.01441	0.543173	0.00202		8.20362	0.868081	1.23005	0.000976		3.88274	0.83046	0.585	0.00213		2.80017	0.752002	0.419	0.0173		2.57679	0.760078	0.3865	0.00186	AAL20328	Secretion system effector
STM1406	ssaG	SsaH (gi|2460267); secretion system apparatus [Salmonella typhimurium LT2].	0.998581	0.0753745	0.158745		11.7294	3.58653	1.91953	0.00147		5.25367	1.01061	0.840391	0.000826		17.4304	2.19809	2.78143	0.00104		4.87241	2.58507	0.8465	0.0319		2.54459	0.752514	0.404	0.0211		2.27518	0.798747	0.3705	0.0382	AAL20330	Secretion system apparatus
STM1407	ssaH	SsaH (gi|3776128); secretion system apparatus [Salmonella typhimurium LT2].	0.999999	0.0722977	0.155885		13.482	2.58628	2.129	0.000395		4.29426	1.99251	0.714076	0.0207		25.4737	6.7365	4.06467	0.00225		5.73866	2.27499	0.944	0.0122		2.85591	0.752237	0.4455	0.014		2.22481	0.765127	0.349	0.00606	AAL20331	Secretion system apparatus
STM1412	ssaL	secretion system apparatus protein SSAL. (SW:SSAL_SALTY); secretion system apparatus protein [Salmonella typhimurium LT2].	0.9998	0.0723845	0.161159		29.3656	5.11905	4.78473	0.000188		18.1095	1.12227	2.92271	0.000101		67.0732	3.68725	10.8202	0.000491		7.16305	3.58608	1.2525	0.0154		3.04046	0.751901	0.49	0.0125		4.24888	2.37363	0.75575	0.0458	AAL20336	Secretion system apparatus
STM1414	ssaV	homology with the LcrD family of proteins; secretion system apparatus protein SSAV. (SW:SSAV_SALTY); secretion system apparatus protein [Salmonella typhimurium LT2].	0.998624	0.0742241	0.137801		3.92883	0.909558	0.544055	0.000668		3.94873	1.0117	0.546508	0.000737		7.89199	1.35332	1.09779	0.00259		3.06588	1.25207	0.447	0.0419		1.63277	0.752396	0.225	0.0344		2.14288	0.758526	0.296	0.00283	AAL20338	Secretion system apparatus: homology with the LcrD family of proteins
STM1419	ssaR	homology with YscR of the secretion system of Yersinia; virulence protein yscr (SW:YSCR_SALTY); secretion system apparatus protein [Salmonella typhimurium LT2].	0.999722	0.0722603	0.117153		9.89777	2.34135	1.18178	0.000927		5.57037	1.05343	0.658956	0.000889		14.6303	0.865863	1.71545	0.000598		4.03441	1.75666	0.50325	0.0279		2.40254	0.753357	0.2815	0.014		2.17572	0.774854	0.25825	0.0167	AAL20343	Secretion system apparatus: homology with YscR of the secretion system of Yersinia
STM1421	ssaT	homology with YscT of the secretion system of Yersinia; secretion system apparatus protein SSAT. (SW:SSAT_SALTY); secretion system apparatus protein [Salmonella typhimurium LT2].	0.993599	0.16044	0.0675586		5.69354	0.91437	0.386703	0.000608		5.37133	1.19371	0.364461	0.00073		9.35673	0.867085	0.632744	0.00125		4.27987	1.24273	0.298	0.0104		3.0335	1.40674	0.215	0.12		2.64402	0.764599	0.1795	0.00493	AAL20345	Secretion system apparatus: homology with YscT of the secretion system of Yersinia
STM1459	STM1459	similar to E. coli orf, hypothetical protein (AAC74699.1); Blastp hit to AAC74699.1 (193 aa), 98% identity in aa 1 - 193; putative inner membrane oxidoreductase protein [Salmonella typhimurium LT2].	0.962869	0.391879	0.688843		8.8384	0.900956	6.0952	0.000986		8.43606	1.44212	5.87403	0.002		6.28519	0.864998	4.33367	0.00724		4.81098	1.14754	3.3825	0.0102		4.1003	0.750835	2.825	0.0679		3.93851	0.757676	2.7175	0.00652	AAL20381	putative oxidoreductase, inner membrane protein
STM1460	ydgK	similar to E. coli orf, hypothetical protein (AAC74698.1); Blastp hit to AAC74698.1 (154 aa), 82% identity in aa 9 - 154; putative inner membrane protein [Salmonella typhimurium LT2].	0.99851	0.0772377	2.29482		3.59933	0.901921	8.27392	0.000288		2.96903	0.963925	6.94421	0.00708		2.62333	0.868528	6.04141	0.00475		2.55994	0.87912	6.0825	0.0367		2.748	0.75242	6.31	0.0221		2.00881	0.75928	4.6275	0.00552	AAL20382	putative inner membrane protein
STM1482	ydgF	similar to E. coli possible chaperone (AAC74672.1); Blastp hit to AAC74672.1 (121 aa), 83% identity in aa 4 - 121; putative membrane transporter of cations and cationic drugs [Salmonella typhimurium LT2].	0.998964	0.072584	0.773843		2.52149	0.899528	1.95208	0.00021		2.21801	0.949474	1.73092	0.00594		1.88858	0.864687	1.46317	0.00444		3.13063	0.857856	2.48	0.0127		2.4546	0.753469	1.905	0.0315		3.34342	0.94654	2.6625	0.015	AAL20401	putative membrane transporter of cations and cationic drugs
STM1483	ydgE	similar to E. coli possible chaperone (AAC74671.1); Blastp hit to AAC74671.1 (109 aa), 84% identity in aa 3 - 109; putative membrane transporter of cations and cationic drugs [Salmonella typhimurium LT2].	0.999827	0.0722607	0.345625		14.435	1.80655	5.01785	0.00016		11.7995	2.65977	4.15999	0.00085		8.99814	0.866484	3.11547	0.000775		9.2155	0.813303	3.1875	0.000123		7.20411	0.751008	2.49	0.00877		7.47371	1.25342	2.61	0.00131	AAL20402	putative membrane transporter of cations and cationic drugs
STM1484	STM1484	similar to E. coli orf, hypothetical protein (AAC74670.1); Blastp hit to AAC74670.1 (273 aa), 77% identity in aa 1 - 272; putative protease [Salmonella typhimurium LT2].	0.999612	0.0722628	0.597722		13.5107	1.29129	8.10384	0.000114		8.36524	1.08442	5.03145	0.000393		9.36963	0.863826	5.60272	0.000576		4.04095	1.65437	2.5575	0.0239		2.59312	0.750869	1.55	0.014		3.22424	0.759418	1.9325	0.00112	AAL20403	putative protease
STM1485	STM1485	similar to E. coli acid shock protein (AAC74669.1); Blastp hit to AAC74669.1 (111 aa), 67% identity in aa 2 - 81, 46% identity in aa 30 - 111; acid shock protein [Salmonella typhimurium LT2].	0.990212	0.198689	0.298213		173.244	38.1431	52.5366	0.000162		52.9995	10.3182	16.0281	0.000347		210.07	15.2653	62.7544	0.000728		3.18785	0.928697	0.97975	0.0197		1.61636	0.753175	0.4825	0.122		2.24293	0.769297	0.67525	0.0166	AAL20404	acid shock protein
STM1495	ynfI	similar to E. coli putative oxidoreductase component (AAC74663.1); Blastp hit to AAC74663.1 (207 aa), 76% identity in aa 4 - 207; putative component of anaerobic dehydrogenases [Salmonella typhimurium LT2].	0.999745	0.0724004	0.629533		2.95014	0.899822	1.85804	0.000109		3.6261	0.952343	2.30077	0.00144		2.83508	0.864391	1.78581	0.00101		2.61422	0.816842	1.6525	0.00236		2.00092	0.750888	1.26	0.0177		2.09269	0.759044	1.3225	0.00426	AAL20414	putative component of anaerobic dehydrogenases
STM1521	marC	multiple antibiotic resistance protein MARC. (SW:MARC_SALTY); putative MarC Transporter; multiple antibiotic resistance protein [Salmonella typhimurium LT2].	0.995204	0.138783	0.454432		5.49226	1.9897	2.60077	0.00692		2.68413	0.985502	1.25336	0.0172		4.18673	0.867221	1.9074	0.00285		4.82377	0.893338	2.22	0.00319		3.02333	0.752942	1.375	0.0304		2.26969	0.757367	1.033	0.00321	AAL20440	putative MarC Transporter, multiple antibiotic resistance protein
STM1522	ydeA	contributes to control of arabinose regulon; similar to E. coli putative resistance / regulatory protein (AAC74601.1); Blastp hit to AAC74601.1 (396 aa), 88% identity in aa 1 - 394; MFS family L-arabinose/isopropyl-beta-D-thiogalactopyranoside export prot	0.989234	0.208469	0.258476		3.86508	0.899701	0.999302	0.00068		3.6252	0.958457	0.939332	0.00135		2.94037	0.864874	0.760768	0.00666		4.24931	0.816953	1.1025	0.00223		3.78362	0.751483	0.978	0.0354		3.83794	0.883778	1.01125	0.00881	AAL20441	MFS family, L-arabinose/isopropyl-beta-D-thiogalactopyranoside export protein, contributes to control of arabinose regulon
STM1528	STM1528	putative outer membrane protein [Salmonella typhimurium LT2].	0.987415	0.225579	0.158679		2.82178	0.905201	0.449103	0.00263		3.93642	1.06812	0.640695	0.00781		3.23519	0.874597	0.516497	0.0102		2.60253	0.827181	0.41775	0.0127		2.53659	0.752702	0.403	0.0618		2.74679	0.765826	0.43875	0.00793	AAL20447	putative outer membrane protein
STM1548	STM1548	similar to E. coli synthesis of queuine in tRNA; probably S-adenosylmethionine:tRNA ribosyltransferase-isomerase (AAC73508.1); Blastp hit to AAC73508.1 (356 aa), 28% identity in aa 23 - 343; putative S-adenosylmethionine:tRNA-ribosyltransferase-isomerase	0.999722	0.0724067	0.151055		8.35265	5.61815	1.41384	0.0172		7.90548	3.39846	1.27219	0.00636		14.2517	1.37651	2.1594	0.000875		4.70372	0.833016	0.71675	0.00191		3.16929	0.762428	0.4815	0.0304		4.09038	1.17989	0.6365	0.0102	AAL20467	putative S-adenosylmethionine:tRNA-ribosyltransferase-isomerase
STM1549	STM1549	similar to E. coli orf, hypothetical protein (AAC77205.1); Blastp hit to AAC77205.1 (131 aa), 82% identity in aa 1 - 129; putative translation initiation inhibitor [Salmonella typhimurium LT2].	0.994532	0.148231	0.612962		4.41684	0.906679	2.71816	0.00068		4.38908	0.940461	2.69491	0.000559		4.10571	0.867675	2.52286	0.00309		2.62259	0.814785	1.61	0.00232		1.59876	0.756068	0.983	0.108		2.28001	0.772972	1.415	0.017	AAL20468	putative translation initiation inhibitor
STM1550	STM1550	similar to E. coli orf, hypothetical protein (AAC74636.1); Blastp hit to AAC74636.1 (95 aa), 62% identity in aa 1 - 87; putative cytoplasmic protein [Salmonella typhimurium LT2].	0.982479	0.266743	0.816216		3.30125	0.927159	2.73278	0.00668		2.9812	0.963867	2.47497	0.0103		3.64585	0.879661	3.00344	0.0123		2.49336	0.855045	2.0825	0.0317		1.50651	0.754591	1.235	0.231		2.85265	0.957	2.4225	0.0397	AAL20469	putative cytoplasmic protein
STM1585	STM1585	similar to E. coli orf, hypothetical protein (AAC75872.1); Blastp hit to AAC75872.1 (72 aa), 48% identity in aa 1 - 71; putative outer membrane lipoprotein [Salmonella typhimurium LT2].	0.996515	0.118246	0.340202		3.38235	0.908979	1.15696	0.00122		2.73503	0.955638	0.935806	0.00249		2.54905	0.864197	0.867556	0.00315		2.43504	0.841694	0.84075	0.0147		3.9594	0.755705	1.35	0.0259		5.0048	1.20283	1.7375	0.00524	AAL20503	putative outer membrane lipoprotein
STM1586	STM1586	similar to E. coli putative receptor (AAC74534.1); Blastp hit to AAC74534.1 (353 aa), 89% identity in aa 1 - 353; putative periplasmic protein [Salmonella typhimurium LT2].	0.90123	0.661148	0.519483		8.6712	1.25147	4.53791	0.0043		6.79482	0.950824	3.5537	0.00634		10.5736	0.865913	5.50067	0.0119		9.8384	3.07777	5.3025	0.0103		32.8096	1.22533	17.05	0.0424		48.7403	12.1366	25.9	0.00258	AAL20504	putative periplasmic protein
STM1588	yncC	similar to E. coli orf, hypothetical protein (AAC74532.1); Blastp hit to AAC74532.1 (240 aa), 58% identity in aa 20 - 238; putative gntR family regulatory protein [Salmonella typhimurium LT2].	0.999291	0.0722785	0.282027		2.24012	0.906851	0.634517	0.00217		2.75419	0.960509	0.780548	0.00148		2.04273	0.865551	0.576914	0.0037		1.99582	0.821982	0.565	0.00497		1.94839	0.751278	0.5495	0.0202		2.04605	0.755083	0.57725	0.000737	AAL20506	putative regulatory protein, gntR family
STM1601	ugtL	homology with chitinase from Schizosaccharomyces; putative membrane protein UgtL (gi|4585341); putative membrane protein [Salmonella typhimurium LT2].	0.999063	0.0725627	0.142723		8.91275	3.44239	1.33184	0.00378		4.4523	1.07023	0.649451	0.00345		21.2164	3.28184	3.0523	0.00116		11.828	7.01131	1.8825	0.0127		3.92649	0.752871	0.5605	0.014		3.76376	1.8802	0.5815	0.0446	AAL20519	putative membrane protein: homology with chitinase from Schizosaccharomyces
STM1627	STM1627	Putative RBS for STM1627; RegulonDB:STMS1H001825	0.986908	0.230124	0.8062		3.6945	2.16858	3.26202	0.05		5.04125	2.87959	4.50347	0.0275		5.24598	0.864936	4.23282	0.00348		4.87007	0.81602	3.93	0.00157		3.70242	0.751154	2.985	0.0403		3.721	1.03656	3.085	0.0146	AAL20545	alcohol dehydrogenase class III
STM1634	STM1634	similar to E. coli putative transport system permease protein (former yecC) (AAC74985.1); Blastp hit to AAC74985.1 (222 aa), 31% identity in aa 14 - 213; putative amino acid ABC transporter permease component [Salmonella typhimurium LT2].	0.999988	0.0723104	0.0576774		6.13998	0.911528	0.355206	0.000173		11.49	2.61943	0.675018	0.000887		9.63592	0.868886	0.556586	0.000728		4.71467	1.63	0.28275	0.0119		2.1965	0.781835	0.1285	0.0785		2.61155	0.77233	0.15175	0.0048	AAL20552	putative amino acid ABC transporter permease component
STM1635	STM1635	ATPase component; similar to E. coli putative ATP-binding component of a transport system (AAC76303.1); Blastp hit to AAC76303.1 (252 aa), 42% identity in aa 11 - 230; putative ABC-type polar amino acid transport system [Salmonella typhimurium LT2].	0.936449	0.519642	0.0656221		7.03938	0.915929	0.464689	0.00318		9.50233	1.48199	0.629086	0.00269		11.1941	0.866793	0.73486	0.00704		3.80742	0.834437	0.25225	0.0157		2.78853	0.757506	0.183	0.142		2.84735	0.796145	0.19075	0.042	AAL20553	putative ABC-type polar amino acid transport system, ATPase component
STM1636	STM1636	similar to E. coli putative transport system permease protein (former yecC) (AAC74985.1); Blastp hit to AAC74985.1 (222 aa), 34% identity in aa 10 - 216; putative ABC-type transport system probable membrane spanning protein [Salmonella typhimurium LT2].	0.999954	0.07233	0.0421765		8.06985	0.972981	0.34219	0.000238		10.0352	1.53053	0.426535	0.000393		10.9054	0.874179	0.46089	0.000753		7.84213	0.830104	0.33125	0.000227		5.73642	0.926075	0.2435	0.0224		5.68041	1.82885	0.24875	0.0078	AAL20554	putative ABC-type transport system probable membrane spanning protein
STM1637	STM1637	putative inner membrane protein [Salmonella typhimurium LT2].	0.992981	0.168063	0.139078		4.89727	0.903173	0.682175	0.000395		4.79754	1.00297	0.668543	0.000605		4.31764	0.86485	0.600876	0.00259		3.78088	0.823865	0.528	0.00222		2.84332	0.755336	0.396	0.0405		2.42158	0.77509	0.342	0.0187	AAL20555	putative inner membrane protein
STM1664	STM1664	similar to E. coli orf, hypothetical protein (AAC74516.1); Blastp hit to AAC74516.1 (178 aa), 28% identity in aa 8 - 169; putative transcriptional regulator [Salmonella typhimurium LT2].	0.999952	0.0723307	0.383194		2.96512	0.901493	1.13787	0.000239		5.06496	0.95286	1.95333	0.000675		3.09008	0.864269	1.18495	0.000966		2.63387	0.845042	1.037	0.0232		2.35912	0.751052	0.904	0.00954		2.57012	0.758476	0.987	0.00125	AAL20582	putative transcriptional regulator
STM1670	STM1670	putative serine/threonine protein kinase [Salmonella typhimurium LT2].	0.999581	0.0722639	0.0645139		3.64398	0.919434	0.237385	0.00153		5.69605	1.24053	0.370515	0.00073		4.46409	1.21552	0.295246	0.0106		3.761	0.827518	0.24475	0.00259		2.85025	0.77031	0.186	0.0491		3.07472	1.27891	0.21025	0.0444	AAL20587	putative serine/threonine protein kinase
STM1676	STM1676	similar to E. coli orf, hypothetical protein (AAC76048.1); Blastp hit to AAC76048.1 (236 aa), 41% identity in aa 2 - 224; putative aldo/keto reductase family [Salmonella typhimurium LT2].	0.999821	0.0723783	0.337382		3.01012	0.905351	1.01907	0.000641		2.85012	0.945604	0.961889	0.000163		2.89206	0.863577	0.975821	0.000649		2.0043	0.821332	0.6785	0.00389		2.17086	0.750995	0.7325	0.014		2.5152	0.759104	0.85175	0.0024	AAL20593	putative aldo/keto reductase family
STM1684	ycjF	similar to E. coli orf, hypothetical protein (AAC74404.1); Blastp hit to AAC74404.1 (353 aa), 88% identity in aa 1 - 353; putative inner membrane protein [Salmonella typhimurium LT2].	0.999417	0.0722713	1.0226		10.458	0.901155	10.71	7.79e-05		12.2276	1.02605	12.5364	0.000171		9.83699	0.905761	10.0876	0.000966		2.83171	0.813739	2.9	0.000877		2.21965	0.751276	2.27	0.0173		3.15881	0.786087	3.2975	0.0108	AAL20601	putative inner membrane protein
STM1685	ycjX	similar to E. coli putative EC 2.1 enzymes (AAC74403.1); Blastp hit to AAC74403.1 (465 aa), 93% identity in aa 1 - 465; putative ATPase [Salmonella typhimurium LT2].	0.959952	0.407559	1.63808		6.49844	0.969768	10.7315	0.00238		7.77631	1.55941	12.924	0.00276		6.48355	0.867642	10.6501	0.00803		3.65635	0.827243	6.055	0.0121		4.12014	0.751427	6.75	0.0708		4.05413	0.762081	6.6825	0.00837	AAL20602	putative ATPase
STM1686	pspE	Putative RBS for pspE; RegulonDB:STMS1H001872	0.999979	0.072317	0.886736		30.0576	2.74175	26.7353	6.99e-05		27.5994	2.47906	24.5484	0.000133		32.7611	2.46704	29.1059	0.000625		11.3795	5.08819	10.79	0.00709		10.893	0.751307	9.66	0.00738		12.582	5.79148	11.9725	0.00701	AAL20603	phage shock protein
STM1687	pspD	similar to E. coli phage shock protein (AAC74389.1); Blastp hit to AAC74389.1 (73 aa), 87% identity in aa 1 - 72; phage shock protein [Salmonella typhimurium LT2].	0.981332	0.275476	0.545204		56.1626	2.98767	30.6525	0.000128		51.686	2.93919	28.2132	0.000225		55.5679	4.88607	30.3736	0.00117		20.6188	12.3096	12.5175	0.00852		21.7023	1.68775	11.85	0.0224		24.2815	12.3591	14.4	0.0056	AAL20604	phage shock protein
STM1688	pspC	Putative RBS for pspC; RegulonDB:STMS1H001874	0.99997	0.0723221	0.449344		56.586	3.46249	25.4624	2.98e-05		50.3445	3.10844	22.6549	6.89e-05		61.8369	3.5153	27.8161	0.000491		61.5421	7.94234	27.825	0.000227		71.9897	1.10161	32.35	0.00738		63.9814	19.8196	29.75	0.00103	AAL20605	phage shock protein; regulatory gene, activates expression of psp operon with PspB
STM1689	pspB	regulatory gene; activates expression of psp operon with PspC; similar to E. coli phage shock protein (AAC74387.1); Blastp hit to AAC74387.1 (74 aa), 89% identity in aa 1 - 74; phage shock protein [Salmonella typhimurium LT2].	0.997901	0.0917045	0.654084		59.0118	4.63918	38.6893	6.16e-05		66.6472	21.9927	45.4351	0.000617		63.4043	10.1323	41.8293	0.000966		32.4637	10.4504	22.025	0.00164		34.2122	2.16357	22.4	0.0135		36.471	12.515	24.85	0.00175	AAL20606	phage shock protein; regulatory gene, activates expression of psp operon with PspC
STM1690	pspA	negative regulatory gene for the psp opreon; similar to E. coli phage shock protein, inner membrane protein (AAC74386.1); Blastp hit to AAC74386.1 (222 aa), 91% identity in aa 1 - 222; phage shock protein [Salmonella typhimurium LT2].	0.995038	0.141183	1.10094		50.6864	3.24909	55.8897	6.99e-05		51.4143	6.27128	56.9223	0.000181		58.4144	4.95864	64.4625	0.000738		35.9466	2.08139	39.625	0.000196		35.0229	2.31388	38.6	0.014		39.9363	13.6348	45.8	0.0017	AAL20607	phage shock protein; negative regulatory gene for the psp opreon
STM1713	cysB	LysR family; cys regulon transcriptional activator. (SW:CYSB_SALTY); transcriptional regulator for cysteine regulon [Salmonella typhimurium LT2].	0.997028	0.109162	1.39533		2.07803	0.902737	2.90656	0.00209		2.60996	0.958639	3.70075	0.0088		1.88762	0.863283	2.63387	0.00469		4.84323	2.32308	7.29	0.0259		2.82296	0.751715	3.94	0.0259		3.24854	0.756913	4.54	0.00116	AAL20631	transcriptional regulator for cysteine regulon (LysR familiy)
STM1730	yciE	similar to E. coli orf, hypothetical protein (AAC74339.1); Blastp hit to AAC74339.1 (168 aa), 85% identity in aa 1 - 168; putative cytoplasmic protein [Salmonella typhimurium LT2].	0.999916	0.0723459	0.132232		4.4374	0.903848	0.587858	0.000163		5.70721	1.04467	0.762548	0.000922		3.90955	0.86405	0.517032	0.000504		4.91032	0.829616	0.6545	0.00161		5.06903	0.7556	0.6725	0.0188		5.61143	1.34601	0.75775	0.00411	AAL20648	putative cytoplasmic protein
STM1737	tonB	energy transducer; uptake of iron, cyanocobalimin; sensitivity to phages, colicins; TONB protein. (SW:TONB_SALTY); TonB [Salmonella typhimurium LT2].	0.917678	0.597668	0.447498		12.9975	2.20016	5.87658	0.00233		12.0041	1.84136	5.41875	0.00273		12.3667	0.865597	5.54172	0.00866		5.35019	0.828696	2.41	0.0109		6.6547	0.751283	2.98	0.0778		10.1647	1.59782	4.59	0.00556	AAL20655	energy transducer; uptake of iron, cyanocobalimin; sensitivity to phages, colicins
STM1771	chaA	similar to E. coli sodium-calcium/proton antiporter (AAC74300.1); Blastp hit to AAC74300.1 (366 aa), 93% identity in aa 1 - 366; CaCA family, sodium-calcium/proton antiporter [Salmonella typhimurium LT2].	0.99206	0.178812	1.03946		2.00319	0.912422	2.0991	0.0127		2.43673	0.959664	2.57679	0.0137		1.91115	0.865249	1.98894	0.0154		6.92688	0.819308	7.215	0.000864		7.28212	0.750783	7.57	0.0221		9.23029	1.49232	9.6875	0.00142	AAL20686	CaCA family, sodium-calcium/proton antiporter
STM1819	slp	similar to E. coli putative outer membrane protein (AAC74876.1); Blastp hit to AAC74876.1 (193 aa), 90% identity in aa 1 - 193; putative outer membrane protein [Salmonella typhimurium LT2].	0.986834	0.23078	0.625033		4.45008	0.901067	2.78536	0.000818		5.4598	0.938136	3.41527	0.000696		3.16653	0.875762	1.99629	0.0127		2.8512	0.822921	1.8	0.00955		2.64727	0.751678	1.655	0.0574		2.11493	0.755323	1.3225	0.00779	AAL20734	putative outer membrane protein
STM1880	yebE	similar to E. coli orf, hypothetical protein (AAC74916.1); Blastp hit to AAC74916.1 (219 aa), 86% identity in aa 1 - 217; putative inner membrane protein [Salmonella typhimurium LT2].	0.999975	0.0722752	0.452067		17.5448	2.03883	7.97056	0.000125		54.1227	4.50622	24.5304	9.74e-05		25.4293	2.95427	11.5478	0.000823		15.5621	2.93466	7.1275	0.000929		11.6237	0.750896	5.255	0.00738		21.7513	6.47434	10.1475	0.00178	AAL20796	putative inner membrane protein
STM1881	yebF	similar to E. coli orf, hypothetical protein (AAC74917.1); Blastp hit to AAC74917.1 (122 aa), 76% identity in aa 5 - 122; putative periplasmic protein [Salmonella typhimurium LT2].	0.998067	0.0880113	0.748243		13.4388	1.52236	10.1024	0.000162		36.9549	6.49827	27.9819	0.000302		18.0983	1.25063	13.5636	0.000738		8.34603	0.825833	6.2675	0.000565		7.71046	0.750806	5.77	0.014		11.4701	3.21198	8.825	0.00266	AAL20797	putative periplasmic protein
STM1882	yebG	similar to E. coli orf, hypothetical protein (AAC74918.1); Blastp hit to AAC74918.1 (96 aa), 79% identity in aa 1 - 96; DNA damage-inducible gene in SOS regulon, dependent on cyclic AMP and H-NS [Salmonella typhimurium LT2].	0.999319	0.0725062	1.08964		6.42612	0.908591	7.03978	0.000313		11.201	1.45019	12.2799	0.000337		9.8764	0.864823	10.7716	0.000722		7.39736	0.922757	8.1075	0.000817		7.80794	0.750831	8.51	0.0133		10.9801	3.1976	12.33	0.00294	AAL20798	DNA damage-inducible gene in SOS regulon, dependent on cyclic AMP and H-NS
STM1883	purT	similar to E. coli phosphoribosylglycinamide formyltransferase 2 (AAC74919.1); Blastp hit to AAC74919.1 (392 aa), 87% identity in aa 1 - 392; phosphoribosylglycinamide formyltransferase 2 [Salmonella typhimurium LT2].	0.999666	0.072422	0.288995		4.30452	0.904628	1.24824	0.000317		5.49903	0.966074	1.60574	0.000947		6.00649	0.870534	1.74291	0.00145		3.77963	0.816604	1.09675	0.00125		4.00853	0.752116	1.16	0.0162		4.06708	0.756796	1.1775	0.000546	AAL20799	phosphoribosylglycinamide formyltransferase 2
STM1893	zunB	ATP-binding protein; similar to E. coli orf, hypothetical protein (AAC74929.1); Blastp hit to AAC74929.1 (261 aa), 96% identity in aa 1 - 261; ABC superfamily high affinity Zn transport protein [Salmonella typhimurium LT2].	0.999528	0.0724568	0.630177		2.7487	0.906921	1.74095	0.00134		3.16589	0.953526	2.01168	0.00216		2.48097	0.865165	1.56565	0.00217		2.26602	0.820469	1.4375	0.00617		2.23544	0.752974	1.41	0.0224		2.12928	0.755	1.3425	0.000665	AAL20809	ABC superfamily (atp_bind) high affinity Zn transport protein
STM1896	STM1896	putative cytoplasmic protein [Salmonella typhimurium LT2].	0.999094	0.072556	0.126354		2.5186	0.923387	0.322227	0.00645		4.03237	1.0563	0.518106	0.00308		3.59375	0.882547	0.459435	0.00704		2.63107	0.820766	0.3335	0.00203		2.66748	0.769536	0.342	0.063		2.03375	0.77768	0.262	0.0341	AAL20812	putative cytoplasmic protein
STM1931	araH	similar to E. coli 4-methyl-5(beta-hydroxyethyl)-thiazole monophosphate synthesis (AAC73527.1); Blastp hit to AAC73527.1 (198 aa), 30% identity in aa 9 - 183; putative intracellular protease/amidase [Salmonella typhimurium LT2].	0.999695	0.0722607	0.189568		2.58707	0.90567	0.492361	0.00107		2.70933	0.967822	0.514003	0.000298		2.56928	0.864361	0.487285	0.00104		2.75821	0.989081	0.54675	0.0393		2.26534	0.757628	0.432	0.0448		2.6345	0.762734	0.502	0.00318	AAL20846	putative intracellular protease/amidase
STM1993	yedJ	similar to E. coli orf, hypothetical protein (AAC75028.1); Blastp hit to AAC75028.1 (231 aa), 73% identity in aa 1 - 229; putative hydrolase [Salmonella typhimurium LT2].	0.999434	0.0724794	0.392308		3.54567	0.925729	1.41763	0.00401		5.10855	0.9542	2.01734	0.000718		2.59779	0.871752	1.02539	0.0067		2.92394	0.836556	1.17175	0.0127		2.26706	0.751295	0.89	0.0214		2.01601	0.755382	0.79125	0.000753	AAL20903	putative hydrolase
STM1994	STM1994	Putative RBS for STM1994; RegulonDB:STMS1H002151	0.997423	0.101636	0.247468		7.15996	0.904295	1.77709	0.000208		10.7723	1.15237	2.67752	0.000311		6.0925	0.867938	1.51153	0.00145		7.8494	1.11844	1.9575	0.00107		5.21264	0.751545	1.29	0.0169		5.54551	0.760997	1.3775	0.000872	AAL20904	putative inner membrane protein
STM1996	cspB	similar to E. coli cold shock-like protein (AAC74625.1); Blastp hit to AAC74625.1 (70 aa), 84% identity in aa 1 - 70; putative cold-shock protein [Salmonella typhimurium LT2].	1	0.0722929	0.231065		9.43403	0.900491	2.18159	5.22e-05		11.6314	1.60748	2.7067	0.000343		10.714	0.977427	2.48257	0.000909		7.12771	0.79727	1.65	0.00498					1		3.05757	0.74951	0.7065	0.000302	AAL20906	putative cold-shock protein
STM2058	pduX	propanediol utilization protein [Salmonella typhimurium LT2].	0.999856	0.0723669	0.558595		3.62162	1.17506	2.10733	0.0109		4.41453	1.11877	2.52197	0.00393		2.9943	0.873206	1.68442	0.00549		2.30537	0.816868	1.29	0.00137		1.8919	0.768541	1.069	0.0908		2.51603	0.76525	1.415	0.00481	AAL20962	Propanediol utilization
STM2071	hisG	ATP phosphoribosyltransferase. (SW:HIS1_SALTY); ATP phosphoribosyltransferase [Salmonella typhimurium LT2].	0.991064	0.189784	1.06867		17.9113	3.00881	19.3311	0.000344		3.90828	1.05244	4.28125	0.00726		31.6002	2.72389	33.855	0.00101		4.51458	0.815813	4.84	0.00173		4.00495	0.750876	4.28	0.0306		3.42114	0.9269	3.755	0.0151	AAL20975	ATP phosphoribosyltransferase
STM2072	hisD	histidinol dehydrogenase. (SW:HISX_SALTY); histidinal dehydrogenase; histidinol dehydrogenase [Salmonella typhimurium LT2].	0.995635	0.132376	0.654564		27.007	5.88057	17.9651	0.000346		5.83327	1.31176	3.88653	0.00211		37.6567	2.31552	24.6796	0.000728		5.9723	0.813818	3.915	0.000614		5.74085	0.751135	3.76	0.0203		4.84501	2.13569	3.385	0.0226	AAL20976	histidinal dehydrogenase (also histidinol dehydrogenase activity)
STM2108	wcaG	in colanic acid gene cluster; similar to E. coli putative nucleotide di-P-sugar epimerase or dehydratase (AAC75113.1); Blastp hit to AAC75113.1 (321 aa), 90% identity in aa 1 - 321; bifunctional GDP fucose synthetase [Salmonella typhimurium LT2].	0.972115	0.338112	0.102719		6.39811	2.20935	0.682419	0.00649		4.29049	1.81244	0.468619	0.0207		4.87086	0.86549	0.500596	0.00724		7.71642	3.63527	0.853	0.0148		4.85184	0.75822	0.4995	0.0523		3.64031	0.763305	0.376	0.00706	AAL21012	bifunctional GDP fucose synthetase in colanic acid biosyntheis
STM2121	dcd	Putative RBS for dcd; RegulonDB:STMS1H002266	0.994144	0.153431	1.90115		2.00315	0.91655	3.84887	0.0151		1.32716	0.939713	2.53565	0.0795		1.72313	0.863538	3.27683	0.014		2.40379	0.848358	4.705	0.0365		3.03825	0.75112	5.78	0.0327		2.39551	0.759863	4.575	0.00591	AAL21025	dUTPase
STM2180	STM2180	similar to E. coli putative transcriptional regulator LYSR-type (AAC74504.1); Blastp hit to AAC74504.1 (354 aa), 28% identity in aa 54 - 336; putative LysR family transcriptional regulator [Salmonella typhimurium LT2].	0.998993	0.072299	0.218043		3.04876	0.910831	0.67019	0.00185		4.26365	0.965288	0.931935	0.00039		2.43804	0.865268	0.532317	0.00264		2.85735	0.8859	0.6445	0.0258		2.35187	0.751445	0.513	0.0214		2.79083	0.755362	0.60875	0.000472	AAL21084	putative transcriptional regulator, LysR family
STM2181	yohJ	similar to E. coli orf, hypothetical protein (AAC75202.1); Blastp hit to AAC75202.1 (132 aa), 91% identity in aa 1 - 132; putative effector of murein hydrolase LrgA [Salmonella typhimurium LT2].	0.999235	0.072525	0.184503		2.33564	0.904939	0.432225	0.0012		6.28611	1.32608	1.1796	0.00143		6.71202	0.86858	1.24173	0.00113		3.23479	0.828668	0.601	0.00281		5.02919	0.885994	0.935	0.0265		4.5317	0.760917	0.839	0.000863	AAL21085	putative effector of murein hydrolase LrgA
STM2198	STM2198	similar to E. coli regulator of uhpT (AAC76690.1); Blastp hit to AAC76690.1 (440 aa), 39% identity in aa 5 - 428; putative regulatory protein [Salmonella typhimurium LT2].	0.998109	0.0870428	0.139393		5.61299	0.910975	0.78803	0.000553		6.25329	1.45886	0.889229	0.00192		4.09545	0.876071	0.575548	0.00449		4.54964	1.08036	0.64725	0.00537		6.68489	0.752167	0.932	0.014		7.69033	0.756257	1.0725	0.000252	AAL21102	putative regulatory protein
STM2199	cirA	Putative RBS for cirA; RegulonDB:STMS1H002342	0.889408	0.704864	0.856989		5.39035	0.907783	4.64086	0.00921		5.38752	2.55238	5.02653	0.0274		4.32469	0.864839	3.70914	0.0363		5.94371	1.61769	5.2425	0.0179		32.4333	2.89168	27.85	0.0452		33.2396	13.7684	30.2	0.00553	AAL21103	outer membrane porin, receptor for colicin I, requires TonB
STM2205	fruK	similar to E. coli fructose-1-phosphate kinase (AAC75229.1); Blastp hit to AAC75229.1 (312 aa), 98% identity in aa 1 - 312; fructose-1-phosphate kinase [Salmonella typhimurium LT2].	0.812474	0.973118	0.359365		4.85175	0.90398	1.74886	0.0211		10.1519	1.43464	3.67604	0.00868		5.12075	0.871394	1.85027	0.0518		13.9284	2.51293	5.065	0.01		30.0517	0.751368	10.8	0.0651		31.3738	8.30417	11.5625	0.0063	AAL21109	fructose-1-phosphate kinase
STM2207	setB	sugar efflux transporter B. (SW:SETB_SALTY); proton efflux pump [Salmonella typhimurium LT2].	0.995498	0.13444	0.118046		4.94885	0.912309	0.588721	0.000893		6.99775	1.5251	0.841419	0.00151		4.80086	0.871309	0.569451	0.00318		4.19509	1.11847	0.508	0.00869		3.8567	0.758288	0.4565	0.0285		3.50139	0.775659	0.41975	0.00696	AAL21111	proton efflux pump
STM2208	STM2208	putative inner membrane protein [Salmonella typhimurium LT2].	0.993965	0.155766	0.0947858		3.27164	0.909633	0.311501	0.00138		5.02437	1.12941	0.48006	0.00119		3.86814	0.872895	0.368357	0.00455		3.85561	0.816141	0.3655	0.000917		3.17498	0.765378	0.304	0.0525		3.36611	0.871669	0.327	0.0133	AAL21112	putative inner membrane protein
STM2219	yejF	Ortholog of E. coli putative ATP-binding component of a transport system (AAC75241.1); Blastp hit to AAC75241.1 (529 aa), 86% identity in aa 1 - 529	0.999992	0.0722822	0.480012		19.706	10.7064	10.5474	0.00375		22.7509	14.2213	12.3964	0.00508		9.94353	1.17311	4.7949	0.00113		7.04783	1.32212	3.4275	0.00175		2.59367	0.751095	1.245	0.00738		2.38791	0.767796	1.15625	0.00726	AAL21122	putative ATPase component of ABC-type transport system, contain duplicated ATPase domain
STM2230	STM2230	similar to E. coli SOS mutagenesis; error-prone repair; processed to UmuD'; forms complex with UmuC (AAC74267.1); Blastp hit to AAC74267.1 (139 aa), 38% identity in aa 22 - 139; putative peptidase [Salmonella typhimurium LT2].	0.996286	0.122068	0.205539		12.5966	0.899583	2.58945	7.79e-05		17.0517	1.08328	3.51	0.000163		8.64832	0.866709	1.78092	0.00117		6.48435	2.40276	1.398	0.0092		2.20513	0.755089	0.455	0.0526		2.28979	0.762783	0.473	0.006	AAL21132	putative peptidase
STM2240	STM2240	similar to E. coli orf, hypothetical protein (AAC74633.1); Blastp hit to AAC74633.1 (362 aa), 84% identity in aa 251 - 362, 43% identity in aa 14 - 238; putative cytoplasmic protein [Salmonella typhimurium LT2].	0.996187	0.12369	0.22728		3.43938	0.904632	0.784101	0.000729		3.84043	0.976097	0.880778	0.00194		4.28929	0.863628	0.97493	0.00139		2.69885	0.854083	0.63425	0.0304		2.21062	0.751923	0.5025	0.0361		2.05451	0.769906	0.47275	0.0224	AAL21142	putative cytoplasmic protein
STM2263	yojI	ATPase component; similar to E. coli putative ATP-binding component of a transport system (AAC75271.1); Blastp hit to AAC75271.1 (547 aa), 90% identity in aa 1 - 547; putative ABC-type multidrug/protein/lipid transport system [Salmonella typhimurium LT2].	0.912359	0.6186	0.364458		4.22338	0.919634	1.56036	0.0132		4.34205	0.950773	1.59095	0.0107		3.25662	0.867269	1.1902	0.0459		3.83048	0.814994	1.3975	0.0172		4.75335	0.754418	1.735	0.103		3.57046	1.08982	1.345	0.04	AAL21165	putative ABC-type multidrug/protein/lipid transport system, ATPase component
STM2330	lrhA	similar to E. coli NADH dehydrogenase transcriptional regulator, LysR family (AAC75349.1); Blastp hit to AAC75349.1 (312 aa), 86% identity in aa 1 - 312; LysR family NADH dehydrogenase transcriptional repressor [Salmonella typhimurium LT2].	0.999127	0.0725489	1.16455		5.50861	1.07939	6.50067	0.00126		4.96877	0.94611	5.82659	0.000787		5.11235	0.866375	5.96322	0.00108		8.6771	0.818122	10.125	0.000284		4.03828	0.750984	4.705	0.0146		3.04099	0.763142	3.56	0.00246	AAL21231	NADH dehydrogenase transcriptional repressor (LysR family)
STM2366	accD	similar to E. coli acetylCoA carboxylase, carboxytransferase component, beta subunit (AAC75376.1); Blastp hit to AAC75376.1 (304 aa), 98% identity in aa 1 - 304; acetylCoA carboxylase, beta subunit [Salmonella typhimurium LT2].	0.997789	0.094133	2.93902		2.02603	0.94546	6.10537	0.0402		1.76389	0.989519	5.36866	0.103		1.85902	0.863477	5.46495	0.00428		2.64512	0.819614	7.8275	0.00473		3.50391	0.75078	10.3	0.0197		2.37691	0.78447	7.1525	0.028	AAL21267	acetylCoA carboxylase, beta subunit
STM2367	dedA	similar to E. coli orf, hypothetical protein (AAC75377.1); Blastp hit to AAC75377.1 (219 aa), 96% identity in aa 1 - 219; putative DedA family [Salmonella typhimurium LT2].	0.997529	0.0995197	1.02089		2.00271	0.904122	2.05109	0.00296		2.45195	0.94029	2.51208	0.00184		1.69949	0.867039	1.73994	0.0161		2.14111	0.836959	2.2125	0.0172		2.46835	0.750806	2.52	0.026		2.27539	0.755471	2.325	0.00165	AAL21268	putative DedA family
STM2368	truA	similar to E. coli pseudouridylate synthase I (AAC75378.1); Blastp hit to AAC75378.1 (270 aa), 96% identity in aa 1 - 270; pseudouridylate synthase I [Salmonella typhimurium LT2].	0.995554	0.133612	1.10649		2.97935	0.899344	3.29751	0.000414		3.40143	0.937617	3.77097	0.000766		2.40573	0.86653	2.66818	0.00651		2.81249	0.813891	3.1125	0.00115		2.6841	0.750813	2.97	0.0304		2.81223	0.759143	3.12	0.00248	AAL21269	pseudouridylate synthase I
STM2370	pdxB	similar to E. coli erythronate-4-phosphate dehyrogenase (AAC75380.1); Blastp hit to AAC75380.1 (378 aa), 88% identity in aa 1 - 377; erythronate-4-phosphate dehyrogenase [Salmonella typhimurium LT2].	0.998342	0.0815004	1.57621		2.60821	0.901751	4.11912	0.000656		2.64028	0.938048	4.17136	0.000914		2.26318	0.864103	3.56972	0.00277		3.21339	1.25646	5.335	0.0344		3.2872	0.751168	5.185	0.0205		2.95528	0.997218	4.8475	0.0305	AAL21271	erythronate-4-phosphate dehyrogenase
STM2372	STM2372	similar to E. coli putative transport protein (AAC75382.1); Blastp hit to AAC75382.1 (392 aa), 88% identity in aa 1 - 392; putative transport protein [Salmonella typhimurium LT2].	0.996688	0.115266	0.794637		5.08103	0.901898	4.04514	0.000255		4.78388	0.943031	3.81733	0.000637		3.93641	0.865323	3.13238	0.00203		2.66422	0.836789	2.1625	0.0174		1.97538	0.750816	1.57	0.04		2.03062	0.75767	1.6175	0.00481	AAL21273	putative transport protein
STM2387	sixA	similar to E. coli orf, hypothetical protein (AAC75400.1); Blastp hit to AAC75400.1 (161 aa), 89% identity in aa 1 - 161; phosphohistidine phosphatase [Salmonella typhimurium LT2].	0.992995	0.167887	1.98504		5.662	0.909405	11.3133	0.000747		5.88122	0.948963	11.7623	0.00096		5.07114	0.863673	10.0698	0.00202		3.52229	0.814445	6.995	0.00128		2.38254	0.773117	4.82	0.101		2.54247	0.759549	5.0625	0.00435	AAL21288	phosphohistidine phosphatase
STM2395	pgtE	phosphoglycerate transport; outer membrane protease E precursor. (SW:PGTE_SALTY); outer membrane protein E [Salmonella typhimurium LT2].	0.996889	0.111707	0.184308		15.2227	3.37282	2.854	0.000553		11.0099	0.974111	2.03458	0.000241		17.1322	0.863977	3.15805	0.000728		4.96922	1.02935	0.93025	0.0036		3.71656	0.75162	0.685	0.0212		2.42387	0.771548	0.4515	0.0106	AAL21295	Phosphoglycerate transport: outer membrane protein E
STM2401	ddg	similar to E. coli putative heat shock protein (AAC75437.1); Blastp hit to AAC75437.1 (328 aa), 90% identity in aa 23 - 328; cold shock-induced palmitoleoyl transferase [Salmonella typhimurium LT2].	0.999308	0.0722775	0.0623029		33.3727	5.41349	2.09876	0.00016		66.1236	12.5541	4.17777	0.000248		43.9137	1.24308	2.73668	0.000491		23.2706	0.819722	1.45	2.45e-05		15.599	1.06768	0.973	0.0135		25.0408	6.18952	1.595	0.00114	AAL21301	cold shock-induced palmitoleoyl transferase
STM2407	ypeC	similar to E. coli orf, hypothetical protein (AAC75449.1); Blastp hit to AAC75449.1 (108 aa), 91% identity in aa 1 - 108; putative periplasmic protein [Salmonella typhimurium LT2].	0.996695	0.115137	0.397551		7.3933	1.05733	2.96244	0.000466		5.53493	0.953483	2.21706	0.00085		5.64228	0.864986	2.24528	0.00126		2.05635	0.824774	0.823	0.0103		2.21663	0.753808	0.884	0.0468		4.40537	0.806898	1.77	0.00868	AAL21307	putative periplasmic protein
STM2408	mntH	Nramp family; manganese transport protein MNTH. (SW:MNTH_SALTY); manganese/divalent cation transport protein [Salmonella typhimurium LT2].	0.999973	0.0723206	0.345935		12.1692	1.075	4.222	0.000109		7.99252	0.945076	2.76652	8.86e-05		10.6535	1.45044	3.70827	0.00128		4.66188	1.10969	1.645	0.00496		6.26958	0.902467	2.18	0.0197		14.0706	3.82128	4.9975	0.00207	AAL21308	Nramp family, manganese/divalent cation transport prortein
STM2441	cysA	chromate resistance; ABC superfamily (atp_bind); sulfate transport atp-binding protein CYSA. (SW:CYSA_SALTY); sulfate permease A protein [Salmonella typhimurium LT2].	0.999427	0.0722708	0.203745		3.08477	0.929798	0.638987	0.0052		2.53734	0.975617	0.519443	0.00172		4.24001	0.865856	0.865272	0.00117		7.21658	1.77116	1.5025	0.00293		6.4485	0.753722	1.315	0.014		5.50354	1.17149	1.14	0.00323	AAL21335	ABC superfamily (atp_bind), sulfate permease A protein; chromate resistance
STM2443	cysU	ABC superfamily (membrane); similar to E. coli sulfate, thiosulfate transport system permease T protein (AAC75477.1); Blastp hit to AAC75477.1 (277 aa), 95% identity in aa 1 - 277; thiosulfate transport protein [Salmonella typhimurium LT2].	0.998761	0.0723171	0.164498		4.41304	0.900265	0.72622	0.000109		3.79495	0.979716	0.626057	0.000538		4.79593	0.864275	0.789132	0.000853		5.09412	0.824706	0.8415	0.000946		5.75608	0.752467	0.947	0.014		5.61446	0.79405	0.9305	0.00138	AAL21337	ABC superfamily (membrane), thiosulfate transport protein
STM2444	cysP	ABC superfamily (bind_prot); thiosulfate-binding protein precursor. (SW:CYSP_SALTY); thiosulfate transport protein [Salmonella typhimurium LT2].	0.998488	0.0778269	0.225812		3.35506	0.902464	0.759007	0.000343		3.83443	0.961466	0.867421	0.000393		4.34372	0.873167	0.985907	0.00297		3.42666	0.815273	0.774	0.000378		4.33785	0.751487	0.98	0.0166		4.6094	0.760378	1.0455	0.00116	AAL21338	ABC superfamily (bind_prot), thiosulfate transport protein
STM2448	yfeZ	similar to E. coli orf, hypothetical protein (AAC75486.1); Blastp hit to AAC75486.1 (151 aa), 73% identity in aa 3 - 151; putative inner membrane protein [Salmonella typhimurium LT2].	0.999414	0.0724841	1.16933		1.985	0.930993	2.36508	0.0273		1.74892	0.998447	2.13865	0.13		1.6853	0.863678	1.97108	0.00231		2.13763	0.82144	2.5225	0.0109		2.00531	0.751172	2.345	0.019		2.0797	0.757581	2.4375	0.00268	AAL21342	putative inner membrane protein
STM2507	STM2507		0.999868	0.0723631	0.231404		3.55228	0.936599	0.836832	0.00429		4.62294	0.986925	1.08764	0.00223		4.84127	0.943225	1.13433	0.00483		3.34421	0.826892	0.77825	0.00207		2.66132	0.751985	0.6165	0.0186		3.12337	0.781238	0.73525	0.00868	AAL21401	putative inner membrane protein
STM2508	STM2508	hypothetical protein; putative cytoplasmic protein [Salmonella typhimurium LT2].	0.998892	0.0725991	0.274158		2.42614	0.901342	0.66595	0.000456		3.65829	0.954451	1.00445	0.000347		2.88691	0.864277	0.79181	0.00124		2.47748	0.84039	0.6885	0.012		2.1716	0.75447	0.5975	0.0409		2.17256	0.75864	0.59725	0.00304	AAL21402	putative cytoplasmic protein
STM2519	engA	similar to E. coli putative GTP-binding factor (AAC75564.1); Blastp hit to AAC75564.1 (503 aa), 97% identity in aa 14 - 503; putative GTP-binding protein [Salmonella typhimurium LT2].	0.986342	0.235104	1.18247		2.21639	0.914399	2.6459	0.0129		2.01903	0.950858	2.41382	0.0212		1.94239	0.866381	2.3013	0.0258		3.6098	0.816013	4.285	0.00338		3.47096	0.751516	4.105	0.0437		2.81098	0.755106	3.325	0.00374	AAL21413	putative GTP-binding protein
STM2541	yfhF	similar to E. coli putative regulator (AAC75581.1); Blastp hit to AAC75581.1 (107 aa), 97% identity in aa 1 - 107; putative regulator [Salmonella typhimurium LT2].	0.928856	0.552097	2.27189		3.46569	0.908506	7.91345	0.0125		3.79361	0.941043	8.65358	0.0103		4.54026	0.870532	10.3575	0.0228		3.72115	1.51021	8.9425	0.0451		5.60685	0.753159	12.75	0.08		4.83779	1.12187	11.2075	0.016	AAL21435	putative regulator
STM2543	nifS	similar to E. coli putative aminotransferase (AAC75583.1); Blastp hit to AAC75583.1 (412 aa), 97% identity in aa 9 - 412; putative aminotransferase class-V [Salmonella typhimurium LT2].	0.954407	0.436056	3.09701		3.41686	0.900922	10.5969	0.00621		3.0932	0.938713	9.60846	0.00912		3.41672	0.864171	10.5882	0.0207		5.63474	0.815189	17.5	0.00474		6.37366	0.751027	19.75	0.0559		5.4401	0.848971	17	0.00673	AAL21437	putative aminotransferase class-V
STM2544	yfhP	believed to be involved in assembly of Fe-S clusters; similar to E. coli orf, hypothetical protein (AAC75584.1); Blastp hit to AAC75584.1 (162 aa), 96% identity in aa 1 - 162; hypothetical protein [Salmonella typhimurium LT2].	1		5.02368		5.65991	0.900293	28.4586	0.000454		5.15212	0.941481	26.0005	0.00287		5.37559	0.863457	27.0074	0.00109		5.78687	1.19072	29.5	0.0141		6.34943	1.01774	32.1	0.107		8.10672	0.871922	40.9	0.00314	AAL21438	believed to be involved in assembly of Fe-S clusters
STM2545	STM2545	similar to E. coli putative ATP synthase beta subunit (AAC75585.1); Blastp hit to AAC75585.1 (246 aa), 97% identity in aa 1 - 242; putative rRNA methylase [Salmonella typhimurium LT2].	0.995423	0.135575	1.75922		2.38652	0.901756	4.2072	0.00148		3.05648	0.940388	5.39628	0.00133		2.00556	0.866938	3.53829	0.0118		2.73215	0.837997	4.9175	0.0171		2.33058	0.750853	4.1	0.0363		3.13402	0.762378	5.54	0.00298	AAL21439	putative rRNA methylase
STM2551	STM2551	Putative RBS for STM2551; RegulonDB:STMS1H002654	0.999996	0.0722852	0.408784		3.10375	1.10909	1.32114	0.0205		2.96491	1.03296	1.26504	0.0224		3.11056	0.864148	1.27209	0.000733		3.31417	1.49894	1.4535	0.0442		2.55791	0.752368	1.0475	0.0221		2.7721	0.766155	1.14375	0.0053	AAL21445	putative inner membrane protein
STM2607	STM2607	similar to head to tail joining protein; Gifsy-1 prophage protein [Salmonella typhimurium LT2].	0.999988	0.0722802	0.103223		2.61606	0.903484	0.270461	0.000329		3.0038	1.09758	0.313291	0.00298		3.01674	0.892816	0.316832	0.0143		3.17204	0.834432	0.332	0.00665		2.9087	0.761203	0.3015	0.0279		2.6523	0.775543	0.277	0.00832	AAL21502	Gifsy-1 prophage: similar to head to tail joining protein
STM2620	STM2620	Putative RBS for STM2620; RegulonDB:STMS1H002717	0.998262	0.0834292	0.245751		7.44524	2.07416	1.88614	0.00205		19.0047	3.9186	4.74139	0.00052		7.88156	1.63537	1.96523	0.00359		3.48451	0.814016	0.85675	0.0005		2.57305	0.755076	0.6335	0.0286		3.3334	0.781812	0.8335	0.00806	AAL21514	Gifsy-1 prophage
STM2637	rseC	similar to E. coli sigma-E factor, negative regulatory protein (AAC75623.1); Blastp hit to AAC75623.1 (159 aa), 81% identity in aa 1 - 159; regulator of sigma E (sigma 24) factor [Salmonella typhimurium LT2].	0.999716	0.0724085	0.688037		6.05906	2.70103	4.48931	0.0097		7.83113	2.28195	5.5539	0.00239		8.16848	1.17431	5.65855	0.00171		2.10809	0.832768	1.465	0.0125		2.16553	0.751097	1.49	0.014		2.26686	0.757647	1.5625	0.0015	AAL21531	regulator of sigma E (sigma 24) factor
STM2638	rseB	similar to E. coli regulates activity of sigma-E factor (AAC75624.1); Blastp hit to AAC75624.1 (318 aa), 89% identity in aa 1 - 318; anti sigma E (sigma 24) factor, negative regulator [Salmonella typhimurium LT2].	0.99973	0.0722602	1.25078		3.84279	0.904069	4.82132	0.000344		7.33843	1.829	9.40235	0.00173		3.89012	0.870086	4.88859	0.00269		2.45738	0.818788	3.08	0.00145		2.4035	0.753551	3.01	0.0219		2.67407	0.765581	3.3675	0.00426	AAL21532	anti sigma E (sigma 24) factor, negative regulator
STM2639	rseA	similar to E. coli sigma-E factor, negative regulatory protein (AAC75625.1); Blastp hit to AAC75625.1 (216 aa), 91% identity in aa 1 - 216; anti sigma E (sigma 24) factor, negative regulator [Salmonella typhimurium LT2].	0.999669	0.0722612	3.81898		5.3132	0.901309	20.3236	0.000126		9.7686	1.25239	37.5314	0.000347		4.86055	0.865853	18.5957	0.00107		7.37614	3.72201	30.6	0.0152		5.15419	0.75294	19.7	0.014		7.85323	1.01111	30.175	0.000753	AAL21533	anti sigma E (sigma 24) factor, negative regulator
STM2640	rpoE	Putative RBS for rpoE; RegulonDB:STMS1H002734	0.999159	0.0722871	3.28666		4.45871	0.90031	14.6664	0.000118		9.31525	1.55135	30.9454	0.000586		4.41607	0.869551	14.5745	0.00224		4.18478	0.821613	13.8	0.00098		5.71613	0.751161	18.8	0.014		5.41673	0.764576	17.925	0.00127	AAL21534	sigma E (sigma 24 ) factor of RNA polymerase, response to periplasmic stress
STM2672	yfiN	Ortholog of E. coli orf, hypothetical protein (AAC75653.1); Blastp hit to AAC75653.1 (408 aa), 75% identity in aa 2 - 405	0.991461	0.185479	0.342715		5.11784	0.899107	1.75403	0.000311		8.58288	0.946752	2.94331	0.000323		4.88118	0.870675	1.68082	0.00405		3.59642	0.834956	1.245	0.00493		2.70847	0.752008	0.9295	0.0461		2.62371	0.785445	0.91775	0.0213	AAL21561	putative diguanylate cyclase/phosphodiesterase
STM2695	STM2695	similar to late control gene in phage; Fels-2 prophage protein [Salmonella typhimurium LT2].	0.999912	0.072265	0.113909		2.16579	0.935849	0.253861	0.0285		3.03781	1.02512	0.348288	0.00161		2.70359	0.897918	0.315092	0.0245		4.13083	0.8203	0.4715	0.000571		2.62049	0.76197	0.3	0.0336		4.05274	1.98246	0.49925	0.0375	AAL21582	Fels-2 prophage: similar to late control gene in phage
STM2722	STM2722	similar to gpP; ATP charging in phage P2; Fels-2 prophage protein [phage Fels-2].	0.995297	0.137422	0.052701		4.74795	1.64467	0.262099	0.00798		8.40092	2.37542	0.456249	0.00221		9.39585	1.14114	0.497568	0.00172		4.21067	0.896802	0.225333	0.0121		6.71714		0.354	0.0941		2.56899	0.768776	0.1355	0.0307	AAL21609	Fels-2 prophage: similar to gpP, ATP charging, in phage P2
STM2749	STM2749	similar to E. coli regulatory factor of maltose metabolism; similar to Ner repressor protein of phage Mu (AAC76220.1); Blastp hit to AAC76220.1 (92 aa), 65% identity in aa 7 - 69; putative cytoplasmic protein [Salmonella typhimurium LT2].	0.999615	0.0724353	0.272964		4.28223	0.907453	1.17432	0.000466		6.38637	0.951279	1.74483	0.000147		2.98331	1.51292	0.872224	0.075		3.70599	0.82421	1.0185	0.00208		2.10692	0.761077	0.5785	0.0504		3.19462	1.4254	0.9315	0.0479	AAL21635	putative cytoplasmic protein
STM2753	STM2753	similar to E. coli putative dehydrogenase (AAC74397.1); Blastp hit to AAC74397.1 (351 aa), 30% identity in aa 10 - 151, 28% identity in aa 312 - 346; putative dehydrogenase [Salmonella typhimurium LT2].	0.996149	0.124311	0.267106		9.42084	3.44864	2.6504	0.00318		11.7483	4.70913	3.3107	0.00337		6.16504	1.17103	1.66613	0.00423		7.21779	5.75699	2.295	0.0431		3.18967	0.755335	0.8555	0.035		3.45256	0.758251	0.92425	0.00137	AAL21639	putative dehydrogenase
STM2769	STM2769	similar to E. coli IS3 putative transposase (AAC75150.1); Blastp hit to AAC75150.1 (288 aa), 84% identity in aa 1 - 288; putative transposase [Salmonella typhimurium LT2].	0.987882	0.221308	0.191309		2.75043	0.954775	0.550554	0.0292		3.4673	1.30049	0.696059	0.0214		2.8563	0.89903	0.55903	0.0294		2.33098	0.813782	0.446	0.00481		1.97117	0.754894	0.3785	0.1		2.54041	0.759312	0.48775	0.00684	AAL21655	putative transposase
STM2773	iroB	related to UDP-glucuronosyltransferase; putative glycosyl transferase [Salmonella typhimurium LT2].	0.991957	0.179972	0.174984		31.9557	4.86136	5.63772	0.000202		12.7352	1.69112	2.24288	0.000455		24.1775	2.7009	4.24781	0.00117		34.3062	15.8069	6.4975	0.0032		195.965	6.46675	34.3	0.0136		331.667	152.758	62.275	0.00118	AAL21659	putative glycosyl transferase, related to UDP-glucuronosyltransferase
STM2775	iroD	similar to E. coli enterochelin esterase (AAC73686.1); Blastp hit to AAC73686.1 (374 aa), 31% identity in aa 3 - 362; similar to enterochelin esterase of E. coli (Fes) [Salmonella typhimurium LT2].	0.969829	0.352071	0.172421		5.72587	2.16754	1.04397	0.00961		5.00889	1.493	0.89067	0.00802		6.00352	0.866042	1.03673	0.00639		10.4432	3.1325	1.855	0.00478		46.5568	3.69479	8.04	0.0225		51.8671	23.7492	9.585	0.00304	AAL21661	Similar to enterochelin esterase of E. coli (Fes)
STM2776	iroE	putative hydrolase of the alpha/beta superfamily [Salmonella typhimurium LT2].	0.989113	0.209657	0.227658		6.25903	0.900168	1.42574	0.000344		3.84104	1.21285	0.903976	0.0112		5.23099	0.863739	1.19098	0.00276		5.09818	1.97191	1.226	0.0153		22.8188	0.751317	5.195	0.0177		30.7938	6.39453	7.1225	0.000922	AAL21662	putative hydrolase of the alpha/beta superfamily
STM2777	iroN	similar to E. coli outer membrane receptor for ferric enterobactin (enterochelin) and colicins B and D (AAC73685.1); Blastp hit to AAC73685.1 (746 aa), 52% identity in aa 3 - 728, 44% identity in aa 245 - 746; TonB-dependent siderophore receptor protein [	0.980679	0.280335	0.133333		44.4764	5.65569	5.96637	0.000207		23.0833	2.13604	3.08764	0.000372		31.8435	3.01426	4.25852	0.00145		22.3214	11.3791	3.26	0.00575		101.608	2.65195	13.55	0.0166		248.79	19.9338	33.25	0.000252	AAL21663	TonB-dependent siderophore receptor protein
STM2779	STM2779	hypothetical protein; putative inner membrane protein [Salmonella typhimurium LT2].	0.999777	0.0723913	0.277234		14.3112	0.90088	3.97199	5.66e-05		11.2942	1.51915	3.15273	0.000343		25.4981	1.54501	7.07767	0.000576		6.82849	3.39973	2.0525	0.0163		5.09477	0.755141	1.415	0.0151		7.5032	2.99991	2.1975	0.00903	AAL21664	putative inner membrane protein
STM2780	STM2780	Putative RBS for STM2780; RegulonDB:STMS1H002853	0.998646	0.0736301	0.604995		7.90934	0.900411	4.78852	7.81e-05		6.71394	0.948425	4.08641	0.000512		19.2253	2.42021	11.6908	0.00101		3.95815	1.04159	2.455	0.00873		2.51833	0.755004	1.53	0.0368		2.67901	0.801325	1.6725	0.0287	AAL21665	Homolog of pipB, putative pentapeptide repeats (8 copies)
STM2783	nxiA	Putative RBS for nxiA; RegulonDB:STMS1H002855	0.99987	0.0722622	0.333191		3.41561	0.899994	1.13867	9.92e-05		3.43361	0.950047	1.1477	0.000595		3.71852	0.863809	1.23921	0.000628		3.34339	0.821221	1.1175	0.00117		2.43199	0.753418	0.8125	0.0276		2.33018	0.766099	0.78225	0.00657	AAL21668	putative nickel transporter
STM2794	ygaE	similar to E. coli putative transcriptional regulator (AAC75711.1); Blastp hit to AAC75711.1 (226 aa), 87% identity in aa 10 - 225; putative GntR family transcriptional repressor [Salmonella typhimurium LT2].	0.995713	0.131185	0.254923		3.37331	0.924146	0.873608	0.00428		4.78065	0.958871	1.2217	0.000519		3.30222	0.864165	0.842109	0.00235		2.13762	0.818119	0.54775	0.00773		1.50547	0.752548	0.384	0.0906		2.24375	0.769619	0.57775	0.0132	AAL21679	putative transcriptional repressor (GntR familiy)
STM2795	ygaU	similar to E. coli orf, hypothetical protein (AAC75712.1); Blastp hit to AAC75712.1 (149 aa), 93% identity in aa 1 - 149; putative LysM domain [Salmonella typhimurium LT2].	0.999999	0.0722967	0.307293		2.90246	1.07032	0.930247	0.0265		2.84284	0.978685	0.888806	0.00732		3.8815	0.863606	1.19293	0.000491		2.01958	0.814459	0.621	0.000712		1.73981	0.754227	0.5355	0.0328		2.89701	0.774624	0.90175	0.00712	AAL21680	putative LysM domain
STM2797	STM2797	Ortholog of E. coli orf, hypothetical protein (AAC75714.1); Blastp hit to AAC75714.1 (99 aa), 89% identity in aa 1 - 99	0.996608	0.116648	0.405677		3.56933	0.900367	1.44931	0.00031		5.17015	0.945716	2.1025	0.000431		3.61443	0.868032	1.47077	0.00321		2.02645	0.815588	0.823	0.00287		1.50859		0.612	0.264		5.71739	2.85006	2.515	0.0229	AAL21682	putative regulatory protein, arsR family
STM2798	ygaP	similar to E. coli orf, hypothetical protein (AAC75715.1); Blastp hit to AAC75715.1 (174 aa), 75% identity in aa 1 - 173; putative rhodanese-related sulfurtransferase [Salmonella typhimurium LT2].	0.998575	0.0755442	0.622419		3.47038	0.901743	2.16414	0.000318		5.0863	0.944085	3.17968	0.000523		3.48546	0.864987	2.17187	0.00145		3.05131	0.818095	1.9075	0.00209		2.16019	0.750924	1.345	0.0258		10.9494	1.41134	6.8575	0.000618	AAL21683	putative rhodanese-related sulfurtransferase
STM2805	nrdH	hydrogen donor; glutaredoxin-like protein NRDH. (SW:NRDH_SALTY); glutaredoxin-like protein [Salmonella typhimurium LT2].	0.99953	0.0724564	0.137217		31.3755	4.79899	4.34134	0.000146		9.43561	1.83488	1.31391	0.000773		36.3886	3.10138	5.0051	0.000682		7.6008	0.823406	1.0475	0.000599		35.4911	0.752391	4.87	0.0086		109.009	6.04401	14.975	7.32e-05	AAL21690	glutaredoxin-like protein; hydrogen donor
STM2828	oraA	similar to E. coli regulator, OraA protein (AAC75740.1); Blastp hit to AAC75740.1 (166 aa), 87% identity in aa 1 - 166; regulator [Salmonella typhimurium LT2].	0.996028	0.126264	0.868647		2.80756	0.91458	2.46456	0.00401		5.26396	0.942551	4.59048	0.000583		2.9285	0.871158	2.55631	0.00626		1.9928	0.823384	1.74	0.0094		1.65739	0.751542	1.44	0.0631		2.21564	0.770236	1.945	0.0146	AAL21708	regulator
STM2829	recA	contains proteinase and nuclease activity; similar to E. coli DNA strand exchange and renaturation, DNA-dependent ATPase, DNA- and ATP-dependent coprotease (AAC75741.1); Blastp hit to AAC75741.1 (353 aa), 97% identity in aa 1 - 353; DNA strand exchange an	0.998624	0.0742432	9.17724		2.78199	0.901004	25.5697	0.000414		6.67353	0.941773	61.4855	0.000372		4.08533	0.86613	37.5627	0.00152		2.27168	0.835709	21.275	0.0255		2.45084	0.751884	22.5	0.0224		3.04924	0.7555	28	0.000546	AAL21709	DNA strand exchange and recombination protein with proteiase and nuclease activity
STM2860	ygbA	similar to E. coli orf, hypothetical protein (AAC75774.1); Blastp hit to AAC75774.1 (117 aa), 86% identity in aa 1 - 114; putative cytoplasmic protein [Salmonella typhimurium LT2].	0.998354	0.0811978	0.191038		4.10787	0.920809	0.796433	0.00217		21.124	3.35773	4.07163	0.00033		10.3443	1.04303	1.98289	0.00107		3.16043	0.846893	0.614	0.00852		2.83557	0.751755	0.542	0.0221		6.69599	2.42313	1.3385	0.00838	AAL21740	putative cytoplasmic protein
STM2861	sitA	SitA (gi|5231094); fur regulated Salmonella iron transporter [Salmonella typhimurium LT2].	0.883922	0.724739	0.23508		57.8391	5.75313	13.6474	0.000923		20.6402	2.75293	4.88518	0.00235		68.8196	4.19496	16.1982	0.00444		34.6665	9.54078	8.39	0.00364		76.4514	6.02208	18	0.0369		228.737	56.2222	54.95	0.00144	AAL21741	Salmonella iron transporter: fur regulated
STM2862	sitB	S. typhimurium SitB (gi|5231095)	0.956088	0.427583	0.310256		21.3932	0.900352	6.64111	0.000495		8.28748	0.955364	2.57931	0.00166		26.0022	3.20811	8.10726	0.00328		18.8166	9.21962	6.3475	0.00716		56.0679	1.8236	17.4	0.0252		131.387	32.9775	41.7	0.000977	AAL21742	Salmonella iron transporter: fur regulated
STM2863	sitC	SitC (gi|5231096); fur regulated Salmonella iron transporter [Salmonella typhimurium LT2].	0.983377	0.259717	0.764429		4.15348	0.909288	3.19299	0.0019		1.84437	0.954954	1.42621	0.0363		6.50402	0.865897	4.97848	0.00355		6.14457	2.60973	5.01	0.0149		15.1522	2.32152	11.65	0.0259		34.4181	12.4133	27.525	0.00233	AAL21743	Salmonella iron transporter: fur regulated
STM2864	sitD	SitD (gi|5231097); fur regulated Salmonella iron transporter [Salmonella typhimurium LT2].	0.998065	0.088042	0.339059		6.88887	0.900301	2.33709	0.000101		5.39086	0.961051	1.8488	0.00118		7.70215	0.867881	2.61806	0.00116		9.96003	2.65334	3.4675	0.00259		18.0708	0.792742	6.13	0.0136		34.6224	8.58028	12.0025	0.00095	AAL21744	Salmonella iron transporter: fur regulated
STM2878	sptP	protein tyrosine phosphatase SptP (gi|1519054); protein tyrosine phosphate [Salmonella typhimurium LT2].	0.993006	0.167754	2.17398		2.18205	0.928017	4.82182	0.0194		3.5761	0.954765	7.87376	0.00358		2.58217	0.863905	5.61589	0.0053		3.97359	1.48977	9.0675	0.0212		3.75502	0.752888	8.17	0.03		3.84605	1.82833	9.0125	0.0402	AAL21758	protein tyrosine phosphate
STM2904	STM2904	Putative RBS for STM2904; RegulonDB:STMS1H002962	0.999807	0.0723823	2.51195		4.25357	0.912727	10.7651	0.000862		4.97219	1.47815	12.8905	0.00493		3.30755	0.868764	8.33823	0.00273		3.14711	0.81632	7.9125	0.000435		3.18218	0.750781	7.995	0.0136		4.52918	1.41342	11.775	0.0104	AAL21784	putative ABC-type transport system
STM2905	STM2905	putative acetyltransferase [Salmonella typhimurium LT2].	0.999999	0.0722896	1.00086		5.24244	0.915622	5.2902	0.00237		5.67095	0.940356	5.6943	0.000329		4.58104	0.864599	4.58931	0.000799		7.63509	1.02092	7.6925	0.000864		5.89396	0.752421	5.91	0.014		8.30712	2.67959	8.625	0.0049	AAL21785	putative acetyltransferase
STM2907	pphB	similar to E. coli protein phosphatase 2 (AAC75776.1); Blastp hit to AAC75776.1 (218 aa), 60% identity in aa 1 - 218; serine/threonine specific protein phosphatase 2 [Salmonella typhimurium LT2].	0.999995	0.0723036	0.21536		2.57336	0.915083	0.558925	0.00327		12.2985	4.03971	2.75548	0.00188		6.32337	0.870851	1.36734	0.00136		2.5815	0.869779	0.57425	0.0306		2.68258	0.751543	0.578	0.014		4.17361	1.07462	0.92075	0.00741	AAL21787	serine/threonine specific protein phosphatase 2
STM2934	cysN	similar to E. coli ATP-sulfurylase (ATP:sulfate adenylyltransferase), subunit 1, probably a GTPase (AAC75793.1); Blastp hit to AAC75793.1 (475 aa), 87% identity in aa 1 - 475; ATP-sulfurylase, subunit 1; ATP:sulfate adenylyltransferase [Salmonella typhimu	0.999344	0.0725004	0.210326		2.31328	0.906935	0.489013	0.0022		2.11491	0.980623	0.449208	0.00844		2.4529	0.864283	0.516172	0.00135		5.17051	0.814068	1.0875	7.84e-05		7.0367	0.751513	1.48	0.0127		6.71547	0.805617	1.42	0.000789	AAL21814	ATP-sulfurylase, subunit 1 (ATP:sulfate adenylyltransferase)
STM2935	cysD	Putative -35_signal for cysD; RegulonDB:STMLTH004566	0.999308	0.0722775	0.156356		4.2798	0.927798	0.679196	0.00215		3.45648	0.986467	0.542277	0.000675		5.81147	2.1951	0.952357	0.0147		7.68461	0.816428	1.2025	0.000196		16.9483	0.751943	2.65	0.011		13.7907	7.35668	2.3625	0.009	AAL21815	ATP-sulfurylase, subunit 1 (ATP:sulfate adenylyltransferase)
STM2946	cysH	phosphoadenosine phosphosulfate reductase; PAPS; (SW:CYSH_SALTY); 3'-phosphoadenosine 5'-phosphosulfate reductase [Salmonella typhimurium LT2].	0.994409	0.149897	0.187494		2.16215	0.927634	0.413595	0.0221		2.88994	1.00144	0.553602	0.0107		2.42797	0.863873	0.455354	0.00484		2.69879	0.818393	0.50675	0.00221		2.97502	0.751641	0.558	0.0318		2.58264	0.771765	0.491	0.0131	AAL21826	3'-phosphoadenosine 5'-phosphosulfate (PAPS) reductase
STM2981	ygdD	similar to E. coli orf, hypothetical protein (AAC75849.1); Blastp hit to AAC75849.1 (131 aa), 90% identity in aa 1 - 131; putative small membrane protein [Salmonella typhimurium LT2].	0.990934	0.191169	1.06671		3.16073	0.902448	3.37804	0.00121		4.60249	0.94337	4.93289	0.0011		2.70712	0.863977	2.88935	0.00632		2.35077	0.85082	2.56	0.0284		2.63428		2.81	0.2		2.48759	0.76428	2.67	0.0082	AAL21859	putative small membrane protein
STM2992	argA	amino-acid acetyltransferase; similar to E. coli N-acetylglutamate synthase; amino acid acetyltransferase (AAC75857.1); Blastp hit to AAC75857.1 (443 aa), 93% identity in aa 1 - 443; N-alpha-acetylglutamate synthase [Salmonella typhimurium LT2].	0.999755	0.0723976	0.224183		3.30451	0.90346	0.742541	0.000334		2.28353	0.96332	0.51371	0.00154		1.79482	0.865345	0.402982	0.0047		4.95329	0.824219	1.115	0.000879		6.75608	0.751355	1.515	0.012		4.05804	1.10654	0.9345	0.00905	AAL21868	N-alpha-acetylglutamate synthase (amino-acid acetyltransferase)
STM3005	mutH	similar to E. coli methyl-directed mismatch repair (AAC75870.1); Blastp hit to AAC75870.1 (229 aa), 88% identity in aa 1 - 229; methyl-directed mismatch repair protein [Salmonella typhimurium LT2].	0.999854	0.0722615	0.591807		3.66828	0.899295	2.17145	6.16e-05		4.39895	0.942344	2.61001	0.00035		2.51769	0.866192	1.49317	0.00272		3.19018	0.82733	1.9125	0.0056		2.60987	0.754244	1.55	0.0286		2.58283	0.766262	1.5425	0.00627	AAL21881	methyl-directed mismatch repair protein
STM3006	ygdQ	similar to E. coli putative transport protein (AAC75871.1); Blastp hit to AAC75871.1 (237 aa), 94% identity in aa 1 - 237; putative integral membrane transport protein [Salmonella typhimurium LT2].	0.995162	0.139399	0.376962		3.20893	1.13172	1.2584	0.0195		3.46013	1.70638	1.41421	0.0386		3.02081	0.863436	1.13876	0.00275		2.86962	0.848693	1.10075	0.0125		2.95783	0.751009	1.115	0.0289		3.15841	0.773527	1.205	0.0068	AAL21882	putative integral membrane transport protein
STM3024	yohM	similar to E. coli orf, hypothetical protein (AAC75167.1); Blastp hit to AAC75167.1 (274 aa), 78% identity in aa 1 - 274; putative inner membrane protein [Salmonella typhimurium LT2].	0.999964	0.0722723	0.238024		7.09621	0.90145	1.6913	8.23e-05		9.68852	1.66487	2.3307	0.000581		5.71177	0.961818	1.37265	0.00312		6.78765	3.21966	1.74	0.0147		2.71588	0.751234	0.6465	0.012		2.10177	0.755634	0.5005	0.000481	AAL21900	putative inner membrane protein
STM3026	STM3026	putative outer membrane protein [Salmonella typhimurium LT2].	0.99831	0.0822834	0.0910435		2.41369	0.903376	0.219963	0.000473		3.73918	1.11844	0.34273	0.00122		2.59734	0.865905	0.236709	0.00244		3.09785	0.822689	0.283	0.00174		2.96256	0.759821	0.2705	0.0283		2.94164	0.777835	0.271	0.00713	AAL21902	putative outer membrane protein
STM3033	STM3033	contains PIN domain; putative nucleic acid-binding protein [Salmonella typhimurium LT2].	0.999824	0.0722606	2.37091		3.56624	0.901142	8.46831	0.000191		3.86331	0.941643	9.19739	0.000633		3.22859	0.864923	7.66371	0.00117		2.42868	0.815429	5.7775	0.00223		1.6575	0.750769	3.93	0.0165		2.05709	0.791301	5.005	0.0477	AAL21909	putative nucleic acid-binding protein, contains PIN domain
STM3062	serA	similar to E. coli D-3-phosphoglycerate dehydrogenase (AAC75950.1); Blastp hit to AAC75950.1 (410 aa), 96% identity in aa 1 - 410; D-3-phosphoglycerate dehydrogenase [Salmonella typhimurium LT2].	0.999505	0.0724626	1.10666		2.94087	0.901168	3.25872	0.000253		1.88081	0.937003	2.08441	0.00118		4.14075	0.865489	4.58784	0.00103		2.78884	0.813812	3.0875	0.000339		3.07536	0.752194	3.405	0.0151		4.01556	0.978632	4.54	0.00704	AAL21937	D-3-phosphoglycerate dehydrogenase
STM3087	yqgB	similar to E. coli orf, hypothetical protein (AAC75976.1); Blastp hit to AAC75976.1 (48 aa), 73% identity in aa 6 - 46; putative inner membrane protein [Salmonella typhimurium LT2].	0.999597	0.0724397	0.930993		2.2263	0.917889	2.09569	0.00787		1.90825	0.941195	1.78396	0.00379		1.92997	0.876693	1.81235	0.0221		3.46311	0.793525	3.225	0.00473					1		3.09828	0.749205	2.885	0.00513	AAL21962	putative inner membrane protein
STM3107	yggN	similar to E. coli orf, hypothetical protein (AAC75995.1); Blastp hit to AAC75995.1 (239 aa), 87% identity in aa 1 - 239; putative periplasmic protein [Salmonella typhimurium LT2].	0.997133	0.107217	1.51143		4.2664	0.900604	6.45475	0.000221		5.66356	0.939106	8.58402	0.000393		3.66397	0.863503	5.53861	0.00138		2.70671	0.81425	4.095	0.00126		2.59354	0.751017	3.92	0.0264		3.59156	0.811552	5.53	0.00779	AAL21982	putative periplasmic protein
STM3125	STM3125	Putative RBS for STM3125; RegulonDB:STMS1H003162	0.999932	0.0722671	0.152666		2.47013	0.922329	0.382087	0.00674		2.75798	1.0087	0.42416	0.00236		2.58856	0.870278	0.39679	0.00432		2.20978	0.82601	0.3415	0.0128		2.32486	0.76297	0.3585	0.0581		2.01003	0.780953	0.31325	0.0393	AAL21999	putative cytoplasmic protein
STM3126	STM3126	similar to E. coli proline permease transport protein (AAC73505.1); Blastp hit to AAC73505.1 (457 aa), 25% identity in aa 4 - 415; putative amino acid transporter [Salmonella typhimurium LT2].	0.999646	0.0722618	0.161554		4.90827	1.3268	0.812344	0.00356		3.64665	1.12325	0.608903	0.00986		3.96917	0.874651	0.646111	0.00396		3.53385	0.814529	0.57175	0.000565		3.35889	0.753057	0.5435	0.019		2.52567	0.757892	0.409	0.00155	AAL22000	putative amino acid transporter
STM3158	exbD	Putative RBS for exbD; RegulonDB:STMS1H003194	0.832116	0.905521	0.44992		9.85714	0.900689	4.43951	0.00662		9.23738	0.960854	4.1728	0.008		9.01113	0.863893	4.05542	0.0243		7.68333	0.821446	3.4675	0.0143		16.0917	2.0803	7.27	0.0779		18.852	1.08804	8.4925	0.00627	AAL22032	uptake of enterochelin; tonB-dependent uptake of B colicins
STM3159	exbB	tonB-dependent uptake of B colicins; biopolymer transport EXBB protein. (SW:EXBB_SALTY); uptake of enterochelin [Salmonella typhimurium LT2].	0.887908	0.71032	0.579554		10.406	0.900572	6.03571	0.00347		9.10275	0.94058	5.28535	0.0046		9.46029	0.986305	5.50282	0.0157		8.54201	1.89225	5.04	0.0103		16.5618	3.44052	9.7	0.0618		26.9896	1.00136	15.65	0.00293	AAL22033	uptake of enterochelin; tonB-dependent uptake of B colicins
STM3214	yqjH	similar to E. coli orf, hypothetical protein (AAC76105.1); Blastp hit to AAC76105.1 (254 aa), 72% identity in aa 6 - 254; putative transporter [Salmonella typhimurium LT2].	0.985024	0.246334	0.550645		6.81154	0.901967	3.75757	0.000518		6.59527	0.947786	3.6509	0.000991		5.73908	0.866979	3.16788	0.00397		6.87628	0.813058	3.7875	0.00107		5.14427	0.753026	2.835	0.0347		5.96271	1.03569	3.32	0.00321	AAL22087	putative transporter
STM3224	ygjT	Ortholog of E. coli putative transport protein (AAC76123.1); Blastp hit to AAC76123.1 (321 aa), 87% identity in aa 1 - 318	0.995341	0.136776	0.403831		33.6074	4.22898	13.6504	0.000133		33.6329	7.71525	13.8378	0.000479		16.3195	1.45476	6.60786	0.00102		88.5475	32.4886	37.475	0.00128		93.2716	5.60654	37.7	0.0135		173.182	15.5877	70.15	0.00022	AAL22097	putative resistance protein
STM3279	mtr	similar to E. coli tryptophan-specific transport protein (AAC76195.1); Blastp hit to AAC76195.1 (414 aa), 94% identity in aa 1 - 414; HAAAP family tryptophan-specific transport protein [Salmonella typhimurium LT2].	0.991614	0.183797	0.16301		4.3698	0.920674	0.719696	0.00192		5.93309	1.4045	0.987002	0.00259		4.20886	0.865832	0.687128	0.00345		7.12746	1.12025	1.1725	0.00176		5.16084	0.752947	0.8425	0.0277		4.85852	0.757095	0.79275	0.00106	AAL22151	HAAAP family, tryptophan-specific transport protein
STM3280	deaD	similar to E. coli inducible ATP-independent RNA helicase (AAC76196.1); Blastp hit to AAC76196.1 (646 aa), 97% identity in aa 1 - 646; cysteine sulfinate desulfinase [Salmonella typhimurium LT2].	0.888804	0.707064	0.701335		15.6206	1.34863	10.9855	0.00233		24.4144	4.89677	17.3718	0.00225		19.6056	2.0677	13.8003	0.00867		19.7888	5.90402	14.325	0.0056		17.2522	0.750834	12.1	0.0575		16.8635	1.21361	11.85	0.00427	AAL22152	cysteine sulfinate desulfinase
STM3290	argG	similar to E. coli argininosuccinate synthetase (AAC76205.1); Blastp hit to AAC76205.1 (447 aa), 96% identity in aa 1 - 447; argininosuccinate synthetase [Salmonella typhimurium LT2].	0.998357	0.0811141	0.647831		5.99521	0.90363	3.89423	0.000207		6.88872	1.86022	4.58072	0.00241		7.96642	0.865974	5.16989	0.00099		2.85937	0.825353	1.8625	0.00286		4.11366	0.750869	2.665	0.0158		2.84749	0.893343	1.91	0.0281	AAL22161	argininosuccinate synthetase
STM3297	ftsJ	similar to E. coli cell division protein (AAC76211.1); Blastp hit to AAC76211.1 (209 aa), 100% identity in aa 1 - 208; 23S rRNA methyltransferase [Salmonella typhimurium LT2].	0.998445	0.0789288	5.97546		2.56274	0.917465	15.4945	0.0134		2.70293	0.963951	16.4328	0.00851		2.33394	0.865717	13.9664	0.00345		2.18574	0.827489	13.15	0.00771		1.83964	0.752381	11	0.0351		2.09535	0.754713	12.525	0.00106	AAL22167	23S rRNA methyltransferase
STM3301	yhbZ	similar to E. coli putative GTP-binding factor (AAC76215.1); Blastp hit to AAC76215.1 (390 aa), 95% identity in aa 1 - 390; putative GTP-binding protein [Salmonella typhimurium LT2].	0.918214	0.595532	1.93725		8.59237	1.25339	16.7813	0.00348		11.8435	2.75698	23.4159	0.00349		6.9192	0.868657	13.4502	0.0154		5.13461	2.51067	10.7575	0.0368		2.96639	0.758029	5.785	0.162		2.78569	0.766981	5.45	0.0403	AAL22171	putative GTP-binding protein
STM3350	STM3350	putative inner membrane protein [Salmonella typhimurium LT2].	0.995025	0.141357	0.269834		4.82359	0.910195	1.31108	0.0009		4.43489	1.2526	1.23306	0.0058		7.91353	0.865465	2.13771	0.00124		3.88345	0.817241	1.05275	0.00199		2.59882	0.760117	0.707	0.0582		2.29916	0.784572	0.63275	0.0275	AAL22219	putative inner membrane protein
STM3366	yhcR	similar to E. coli orf, hypothetical protein (AAC76274.1); Blastp hit to AAC76274.1 (90 aa), 98% identity in aa 24 - 90; putative inner membrane protein [Salmonella typhimurium LT2].	0.997136	0.107162	0.192994		2.46869	0.917865	0.48114	0.0056		3.64758	0.990154	0.712485	0.00255		2.79292	0.86581	0.539701	0.00307		2.65082	0.835784	0.51775	0.00891		1.93788	0.751611	0.374	0.0368		3.42256	1.33286	0.6955	0.0314	AAL22235	putative inner membrane protein
STM3431	rpsQ	similar to E. coli 30S ribosomal subunit protein S17 (AAC76336.1); Blastp hit to AAC76336.1 (84 aa), 98% identity in aa 1 - 84; 30S ribosomal subunit protein S17 [Salmonella typhimurium LT2].	0.970811	0.346135	9.10416		5.5344	1.27807	51.2278	0.0116					1					1		5.39284	1.10195	49.85	0.00604		3.4165	0.763777	31.45	0.085		3.11189	0.908171	29.2	0.0289	AAL22294	30S ribosomal subunit protein S17
STM3435	rplV	similar to E. coli 50S ribosomal subunit protein L22 (AAC76340.1); Blastp hit to AAC76340.1 (110 aa), 100% identity in aa 1 - 110; 50S ribosomal subunit protein L22 [Salmonella typhimurium LT2].	0.999985	0.0723128	59.028		2.60597	0.902618	154.23	0.000617		2.58607	0.948303	153.867	0.00316		2.11655	0.865398	125.137	0.00293		2.48359	0.823596	147.25	0.00276		2.70608	0.767288	162	0.0582		2.09179	0.759583	124	0.00467	AAL22298	50S ribosomal subunit protein L22
STM3442	hopD	similar to E. coli leader peptidase, integral membrane protein (AAC76360.1); Blastp hit to AAC76360.1 (225 aa), 47% identity in aa 80 - 215; leader peptidase HopD [Salmonella typhimurium LT2].	0.998803	0.0726177	0.452808		10.0753	1.23063	4.58741	0.00022		10.1536	2.04443	4.66547	0.000797		8.16936	1.09214	3.72156	0.00164		9.49873	1.6594	4.35	0.00122		5.80329	0.756605	2.635	0.0188		7.62143	3.81956	3.745	0.0153	AAL22305	leader peptidase HopD
STM3443	bfr	iron storage homoprotein; bacterioferritin (BFR) (cytochrome B-1) (cytochrome B-557). (SW:BFR_SALTY); bacterioferrin [Salmonella typhimurium LT2].	0.996827	0.112801	1.28563		12.096	3.32058	15.946	0.00115		12.3044	2.7899	16.1264	0.000897		11.8507	0.866499	15.2617	0.000966		5.65056	2.26686	7.675	0.0132		4.4643	0.750772	5.74	0.0195		7.64968	5.1051	11.22	0.0289	AAL22306	bacterioferrin, an iron storage homoprotein
STM3444	bfd	iron storage and mobilitybacterioferritin-associated ferredoxin. (SW:BFD_SALTY); regulatory or redox component complexing with Bfr [Salmonella typhimurium LT2].	0.999783	0.0723895	0.695		25.7034	3.41109	17.9799	0.000126		25.9606	1.69392	18.0714	9.74e-05		22.3181	1.06342	15.5229	0.000504		16.6509	1.63047	11.6	0.00393					1		26.1618	1.62892	18.2	0.00226	AAL22307	regulatory or redox component complexing with Bfr, in iron storage and mobility
STM3457	kefB	similar to E. coli K+ efflux; NEM-activable K+/H+ antiporter (AAC76375.1); Blastp hit to AAC76375.1 (601 aa), 93% identity in aa 1 - 601; CPA2 family K+:H+ antiporter [Salmonella typhimurium LT2].	0.999548	0.0724519	0.708367		5.07506	0.900215	3.59724	7.81e-05		3.55161	0.966039	2.56384	0.00447		2.87081	0.863919	2.03429	0.000966		3.95634	1.02245	2.87	0.00818		2.08812	0.75232	1.48	0.0214		2.35097	0.756778	1.6675	0.00107	AAL22320	CPA2 family, K+:H+ antiporter
STM3458	yheR	similar to E. coli putative NAD(P)H oxidoreductase (AAC76376.1); Blastp hit to AAC76376.1 (184 aa), 89% identity in aa 2 - 183; putative NAD(P)H oxidoreductase [Salmonella typhimurium LT2].	0.99939	0.0724897	0.318911		8.82102	0.903262	2.82073	0.000126		7.38303	0.953705	2.36253	0.00029		4.60333	0.864264	1.46903	0.000875		7.4601	1.27996	2.405	0.00146		3.91758	0.752551	1.25	0.014		4.5383	0.761021	1.4525	0.000872	AAL22321	putative NAD(P)H oxidoreductase
STM3468	argD	NAcOATase and DapATase; similar to E. coli acetylornithine delta-aminotransferase (AAC76384.1); Blastp hit to AAC76384.1 (406 aa), 91% identity in aa 1 - 404; acetylornithine transaminase [Salmonella typhimurium LT2].	0.998831	0.0723115	0.387977		3.34929	0.902654	1.30239	0.000378		2.44334	0.948016	0.951056	0.0014		2.4131	0.864901	0.93735	0.00266		5.62474	0.831773	2.2	0.00153		5.73069	0.752942	2.225	0.014		4.21011	1.0701	1.6725	0.00726	AAL22330	acetylornithine transaminase (NAcOATase and DapATase)
STM3506	feoB	FeoB family; ferrous iron transport protein B. (SW:FEOB_SALTY); ferrous iron transport protein B [Salmonella typhimurium LT2].	0.959736	0.408695	0.901905		5.10506	0.91269	4.64609	0.00358		2.55451	0.966951	2.35141	0.0276		5.67125	0.866613	5.12368	0.00911		2.57469	0.836874	2.35	0.0279		4.12245	0.751034	3.72	0.0715		3.11103	0.76283	2.825	0.0148	AAL22368	FeoB family, ferrous iron transport protein B
STM3518	rtcA	similar to E. coli orf, hypothetical protein (AAC76444.1); Blastp hit to AAC76444.1 (201 aa), 58% identity in aa 3 - 199; RNA 3'-terminal phosphate cyclase (with b3419) [Salmonella typhimurium LT2].	0.998399	0.0800734	0.507366		2.24275	0.921826	1.1582	0.0138		3.70425	1.16402	1.95257	0.0103		2.49573	0.86489	1.2677	0.00273		2.51423	0.828609	1.295	0.0125		1.56079	0.750864	0.792	0.0434		2.08799	0.755791	1.06	0.00128	AAL22380	RNA 3'-terminal phosphate cyclase (with b3419)
STM3555	ugpE	ABC superfamily (membrane); similar to E. coli sn-glycerol 3-phosphate transport system, integral membrane protein (AAC76476.1); Blastp hit to AAC76476.1 (281 aa), 91% identity in aa 1 - 281; sn-glycerol 3-phosphate transport protein [Salmonella typhimuri	0.99834	0.0815308	0.356371		4.98497	0.904269	1.78152	0.000278		5.95478	0.951218	2.12893	0.000362		5.76656	0.868598	2.06117	0.00145		2.9888	0.849242	1.08675	0.0114		3.65866	0.753235	1.305	0.0197		10.1856	2.81112	3.73	0.00286	AAL22415	ABC superfamily (membrane),sn-glycerol 3-phosphate transport protein
STM3558	STM3558	Putative RBS for STM3558; RegulonDB:STMS1H003549	0.999915	0.0723464	0.473709		4.6252	0.902805	2.1952	0.000162		6.33338	0.939859	3.00085	5.53e-05		4.43669	0.865506	2.10444	0.000966		5.25743	0.815307	2.4975	0.000565		3.18586	0.751139	1.51	0.014		6.22515	2.13273	3.0725	0.00796	AAL22418	homology to death -on-curing protein of phage P1
STM3564	livK	ABC superfamily (bind_prot); leucine-specific binding protein precursor (LS-BP). (SW:LIVK_SALTY); high-affinity branched-chain amino acid transporter [Salmonella typhimurium LT2].	0.995036	0.141201	0.33714		2.3501	0.90892	0.797304	0.00423		2.44951	0.959266	0.832553	0.00541		3.55305	0.864164	1.19853	0.00251		4.23218	0.83804	1.4475	0.0045		4.09282	0.75158	1.38	0.024		4.36931	0.761755	1.48	0.00177	AAL22424	ABC superfamily (bind_prot), branched-chain amino acid transporter, high-affinity
STM3567	livJ	ABC superfamily (bind_prot); leu/ile/val/thr-binding protein precursor (LIVT-BP). (SW:LIVJ_SALTY); high-affinity branched-chain amino acid transporter [Salmonella typhimurium LT2].	0.998717	0.0726354	0.346097		4.36183	0.901959	1.51208	0.000202		6.81937	1.14619	2.38454	0.000833		4.41937	0.86532	1.53155	0.00119		3.8682	0.814891	1.34	0.000482		2.96929	0.753062	1.0285	0.0211		3.47025	0.76629	1.21	0.00283	AAL22427	ABC superfamily (bind_prot), branched-chain amino acid transporter, high-affinity
STM3568	rpoH	transcription of heat shock proteins induced by cytoplasmic stress; similar to E. coli RNA polymerase, sigma(32) factor; regulation of proteins induced at high temperatures (AAC76486.1); Blastp hit to AAC76486.1 (284 aa), 96% identity in aa 1 - 284; sigma	0.999296	0.0725115	11.6981		2.8991	0.899068	33.9177	9.97e-05		3.7987	0.954634	44.9609	0.00221		2.24296	0.863573	26.2446	0.00126		2.37728	0.816991	27.925	0.00319		3.18145	0.754303	37.35	0.0265		3.94668	0.761301	46.35	0.00118	AAL22428	sigma H (sigma 32) factor of RNA polymerase; transcription of heat shock proteins induced by cytoplasmic stress
STM3590	uspB	involved in stationary-phase resistance to ethanol; similar to E. coli orf, hypothetical protein (AAC76519.1); Blastp hit to AAC76519.1 (111 aa), 95% identity in aa 1 - 111; universal stress protein B [Salmonella typhimurium LT2].	0.999892	0.0722635	0.973994		4.42103	1.44278	4.45963	0.00723		1.91957	0.974974	1.92127	0.049		2.65032	0.870107	2.59229	0.00431		3.27446	0.833865	3.225	0.00432		1.81154	0.75087	1.765	0.0185		2.57623	0.791267	2.5725	0.0232	AAL22450	universal stress protein B, involved in stationary-phase resistance to ethanol
STM3595	STM3595	putative phosphatase [Salmonella typhimurium LT2].	0.999914	0.0722652	0.634746		7.03962	2.20277	4.6121	0.00294		2.37827	0.950421	1.52279	0.00444		6.92782	0.866089	4.40479	0.000871		3.54668	0.820285	2.2675	0.00224		2.38677	0.751024	1.515	0.012		2.01685	0.765995	1.2925	0.0145	AAL22455	putative phosphatase
STM3609	yhjE	similar to E. coli putative transport protein (AAC76548.1); Blastp hit to AAC76548.1 (440 aa), 94% identity in aa 1 - 440; putative MFS family transport protein [Salmonella typhimurium LT2].	0.999332	0.0725032	0.320062		2.28619	0.900475	0.73247	0.000382		2.18775	0.948225	0.700925	0.000602		2.33882	0.863886	0.748818	0.00126		2.52152	0.814851	0.808	0.000938		2.70854	0.75102	0.867	0.0153		3.03353	0.766428	0.97925	0.00426	AAL22469	putative MFS family transport protein
STM3651	STM3651	putative acetyltransferase [Salmonella typhimurium LT2].	0.999942	0.0722685	0.702208		6.87497	0.901538	4.83489	0.000101		11.5769	1.0172	8.15273	0.000174		9.19835	0.863691	6.4607	0.000491		6.39183	0.814364	4.49	7.84e-05		4.99078	0.750813	3.505	0.00954		8.01896	1.16304	5.675	0.000922	AAL22511	putative acetyltransferase
STM3652	STM3652	putative cytoplasmic protein [Salmonella typhimurium LT2].	0.999356	0.0724977	0.738099		9.28402	0.900087	6.85759	6.67e-05		15.8389	3.23653	11.8753	0.000562		10.8479	0.86337	8.00752	0.000504		5.58828	0.825608	4.145	0.000939		4.21353	0.750945	3.11	0.0136		6.24087	1.87968	4.7575	0.00598	AAL22512	putative cytoplasmic protein
STM3762	cigR	Pathogenicity island encoded protein: SPI3; CigR (gi|4324614); putative inner membrane protein [Salmonella typhimurium LT2].	0.999967	0.072273	0.622905		15.7139	1.14461	9.80761	6.99e-05		9.8037	1.00494	6.13097	0.000247		10.9835	0.864231	6.8446	0.000491		9.29783	2.61306	5.9575	0.00295		5.73112	0.750876	3.57	0.00738		3.07748	0.889918	1.975	0.0188	AAL22620	putative inner membrane protein
STM3763	mgtB	Pathogenicity island encoded protein: SPI3; Mg(2+) transport ATPase, P-type 2. (SW:ATMB_SALTY); Mg2+ transport protein [Salmonella typhimurium LT2].	0.995551	0.133653	0.445995		51.6902	7.09009	23.2121	0.000121		24.7912	4.17777	11.1703	0.000351		33.5004	1.76716	14.955	0.000728		34.3902	2.7466	15.375	0.000227		16.5687	0.75135	7.39	0.014		5.01122	1.36138	2.295	0.00695	AAL22621	Mg2+ transport protein
STM3764	mgtC	Pathogenicity island encoded protein: SPI3; Mg(2+) transport ATPase protein C. (SW:ATMC_SALTY); Mg2+ transport protein [Salmonella typhimurium LT2].	0.998227	0.0842853	0.0963796		258.179	10.2952	24.898	1.44e-05		148.729	22.7271	14.4583	0.000163		202.337	11.6557	19.5227	0.000491		212.909	5.39942	20.525	2.14e-05		93.2884	3.88959	8.995	0.0117		41.8916	8.80112	4.1025	0.000622	AAL22622	Mg2+ transport protein
STM3776	yicM	1st mdule; similar to E. coli putative transport protein (AAC76685.1); Blastp hit to AAC76685.1 (451 aa), 87% identity in aa 56 - 448; putative MFS family tranport protein [Salmonella typhimurium LT2].	0.992473	0.174072	0.337441		2.02972	0.904191	0.687409	0.0057		2.24818	0.947342	0.759861	0.00275		1.4688	0.868652	0.497782	0.072		3.06618	0.829651	1.05025	0.00964		2.62761	0.751596	0.8875	0.044		2.90862	0.755099	0.982	0.00202	AAL22634	putative MFS family tranport protein (1st mdule)
STM3808	ibpB	similar to E. coli heat shock protein (AAC76709.1); Blastp hit to AAC76709.1 (144 aa), 88% identity in aa 3 - 144; small heat shock protein [Salmonella typhimurium LT2].	0.999847	0.0722612	11.8494		2.38907	0.901375	28.3519	0.000414		2.25922	0.942737	26.9281	0.00303		2.87295	0.863281	34.0443	0.000576		5.03793	0.819092	59.95	0.000887		9.25526	1.29313	110.2	0.0172		12.5338	2.15345	150	0.00251	AAL22667	small heat shock protein
STM3829	dgoK	similar to E. coli 2-oxo-3-deoxygalactonate kinase (AAC76716.1); Blastp hit to AAC76716.1 (292 aa), 81% identity in aa 1 - 292; 2-oxo-3-deoxygalactonate kinase [Salmonella typhimurium LT2].	0.997669	0.0966644	0.154583		3.22818	0.904009	0.500131	0.000514		4.5242	1.30483	0.72033	0.0056		4.77958	0.868089	0.740958	0.00194		5.8765	2.36579	0.96025	0.0125		7.07705	1.09761	1.1005	0.0224		5.93091	0.875063	0.9245	0.0015	AAL22688	2-oxo-3-deoxygalactonate kinase
STM3840	rnpA	protein component (protein C5); processes tRNA and 4.5S RNA; similar to E. coli RNase P, protein component; protein C5; processes tRNA, 4.5S RNA (AAC76727.1); Blastp hit to AAC76727.1 (119 aa), 97% identity in aa 1 - 119; RNase P [Salmonella typhimurium L	0.989158	0.209215	5.86901		2.34701	0.90268	13.8095	0.00365		1.38999	0.952642	8.27864	0.153		1.58226	0.869227	9.32643	0.0605		2.83208	0.824299	16.7	0.00528		2.78549	0.750757	16.35	0.0475		2.03697	0.757283	11.975	0.00903	AAL22699	RNase P, protein component (protein C5), processes tRNA, 4.5S RNA
STM3853	phoU	Putative RBS for phoU; RegulonDB:STMS1H003810	0.991887	0.180763	1.88051		3.34055	0.919493	6.37021	0.00422		2.33964	0.949883	4.44054	0.00845		2.21393	0.871479	4.18899	0.0184		2.89653	0.822986	5.4975	0.00716		2.03052	0.751966	3.82	0.0644		4.09538	0.760577	7.7375	0.00234	AAL22711	regulatory gene for high affinity phosphate uptake
STM3854	pstB	ABC superfamily (atp_bind); similar to E. coli ATP-binding component of high-affinity phosphate-specific transport system (AAC76748.1); Blastp hit to AAC76748.1 (257 aa), 98% identity in aa 1 - 257; high-affinity phosphate transporter [Salmonella typhimur	0.997371	0.102658	1.39028		2.69138	0.960102	3.85605	0.0203		1.67839	0.969005	2.39372	0.084		2.19271	0.863575	3.04894	0.00312		4.39396	1.2197	6.2875	0.00846		3.39439	0.751546	4.72	0.0214		5.66779	1.70617	8.14	0.007	AAL22712	ABC superfamily (atp_bind), high-affinity phosphate transporter
STM3855	pstA	ABC superfamily (membrane); similar to E. coli high-affinity phosphate-specific transport system (AAC76749.1); Blastp hit to AAC76749.1 (296 aa), 95% identity in aa 1 - 296; high-affinity phosphate transporter [Salmonella typhimurium LT2].	0.999993	0.0723066	0.42364		11.2227	1.69653	4.79296	0.000282		6.21185	1.16704	2.66509	0.00109		6.88143	0.864256	2.91653	0.000564		11.5268	2.10815	4.9425	0.00107		8.73178	0.75095	3.7	0.00877		12.8855	2.58954	5.54	0.00118	AAL22713	ABC superfamily (membrane), high-affinity phosphate transporter
STM3856	pstC	ABC superfamily (membrane); similar to E. coli high-affinity phosphate-specific transport system, cytoplasmic membrane component (AAC76750.1); Blastp hit to AAC76750.1 (319 aa), 97% identity in aa 1 - 319; high-affinity phosphate transporter [Salmonella t	0.99891	0.0725954	0.677291		15.6965	0.899837	10.6359	4.48e-05		8.80933	1.03388	5.99777	0.000347		8.99304	0.864111	6.09411	0.000722		11.7245	1.43112	7.985	0.000565		5.77981	0.750814	3.915	0.014		9.90999	0.756831	6.7225	0.000252	AAL22714	ABC superfamily (membrane), high-affinity phosphate transporter
STM3857	pstS	ABC superfamily (bind_prot); similar to E. coli high-affinity phosphate-specific transport system; periplasmic phosphate-binding protein (AAC76751.1); Blastp hit to AAC76751.1 (346 aa), 92% identity in aa 1 - 346; high-affinity phosphate transporter [Salm	0.999991	0.0722816	1.04509		39.4502	22.7445	45.0805	0.0024		15.2993	7.79001	17.387	0.00451		26.6025	0.863592	27.8079	0.000427		44.5746	8.2275	47.175	0.0005		16.4568	0.750784	17.2	0.00738		38.4858	3.22952	40.325	0.00022	AAL22715	ABC superfamily (bind_prot), high-affinity phosphate transporter
STM3877	asnA	similar to E. coli asparagine synthetase A (AAC76767.1); Blastp hit to AAC76767.1 (330 aa), 94% identity in aa 1 - 330; asparagine synthetase A [Salmonella typhimurium LT2].	0.999834	0.0723742	0.226234		6.12948	2.79162	1.47518	0.0101		7.14051	5.63206	1.91718	0.0318		9.21252	0.864497	2.08572	0.000645		28.6362	12.8237	6.9275	0.00321		33.2108	0.969063	7.515	0.00854		27.2477	5.21229	6.2475	0.000625	AAL22735	asparagine synthetase A
STM3906	STM3906	putative cytoplasmic protein [Salmonella typhimurium LT2].	0.99997	0.0723217	0.794236		5.5329	0.900228	4.39745	6.84e-05		12.3605	2.57964	9.97349	0.00069		8.83563	0.867927	7.03558	0.000959		11.6899	5.84783	10.1175	0.00891		4.57015	0.750804	3.63	0.00868		6.76157	5.2784	6.3625	0.046	AAL22756	putative cytoplasmic protein
STM3907	STM3907	putative cytoplasmic protein [Salmonella typhimurium LT2].	0.999988	0.0722799	1.0328		5.84897	0.90075	6.04655	7.79e-05		14.0725	0.936979	14.5537	0.000101		8.74803	0.867685	9.06145	0.000966		8.37992	5.52608	9.8125	0.0239		3.15247	1.1613	3.36	0.081		7.60296	5.31752	9.06	0.032	AAL22757	putative cytoplasmic protein
STM4031	STM4031	similar to E. coli orf, hypothetical protein (AAC76118.1); Blastp hit to AAC76118.1 (104 aa), 40% identity in aa 1 - 99; putative cytoplasmic protein [Salmonella typhimurium LT2].	0.999529	0.0722659	0.92763		11.3138	2.51341	10.6969	0.00069		20.727	6.48429	19.9752	0.00107		13.4264	1.18111	12.4871	0.000823		3.22101	0.84984	3.0425	0.00886		3.16871	0.750817	2.94	0.014		7.93349	5.27644	8.39	0.0274	AAL22870	putative cytoplasmic protein
STM4042	STM4042	similar to E. coli orf, hypothetical protein (AAC74516.1); Blastp hit to AAC74516.1 (178 aa), 25% identity in aa 8 - 160; putative branched-chain amino acid permease [Salmonella typhimurium LT2].	0.985688	0.240739	0.52836		2.19868	0.915473	1.17584	0.016		1.35931	1.12237	0.81397	0.584		1.75081	0.86881	0.929067	0.048		2.44383	0.815409	1.295	0.00765		2.70722	0.75703	1.435	0.0656		3.47795	0.762236	1.8475	0.00474	AAL22881	putative branched-chain amino acid permease
STM4060	cpxP	rescue from transitory stresses; similar to E. coli orf, hypothetical protein (AAC76896.1); Blastp hit to AAC76896.1 (122 aa), 94% identity in aa 1 - 122; periplasmic repressor of cpx regulon by interaction with CpxA [Salmonella typhimurium LT2].	0.908695	0.632782	1.24408		9.60259	3.94043	12.7503	0.00868		32.0878	14.5045	42.711	0.00333		11.2764	2.79801	14.3173	0.0136		6.85643	1.01303	8.6	0.00908		3.61172	0.758677	4.525	0.141		7.7165	3.53728	10.3	0.0215	AAL22900	periplasmic repressor of cpx regulon by interaction with CpxA, rescue from transitory stresses
STM4063	sbp	ABC superfamily (bind_prot); sulfate-binding protein. (SW:SUBI_SALTY); sulfate transport protein [Salmonella typhimurium LT2].	0.998711	0.0723212	0.454159		2.02947	0.900888	0.922724	0.000803		2.50106	0.956092	1.14668	0.00491		1.85344	0.866015	0.843588	0.00757		2.23899	0.834518	1.028	0.012		2.59784	0.751546	1.18	0.02		2.61963	0.754788	1.19	0.000513	AAL22903	ABC superfamily (bind_prot), sulfate transport protein
STM4100	metB	similar to E. coli cystathionine gamma-synthase (AAC76921.1); Blastp hit to AAC76921.1 (386 aa), 96% identity in aa 1 - 386; cystathionine gamma-synthase [Salmonella typhimurium LT2].	0.997849	0.0928484	1.03112		2.26658	0.920801	2.36765	0.00992		1.97043	0.939648	2.03816	0.00331		1.90543	0.869879	1.97334	0.0141		3.89584	1.86694	4.3325	0.0372		2.66447	0.751397	2.75	0.0265		3.94906	0.7607	4.0925	0.0017	AAL22940	cystathionine gamma-synthase
STM4121	argC	similar to E. coli N-acetyl-gamma-glutamylphosphate reductase (AAC76940.1); Blastp hit to AAC76940.1 (334 aa), 91% identity in aa 1 - 334; N-acetyl-gamma-glutamylphosphate reductase [Salmonella typhimurium LT2].	0.998942	0.0723029	0.806533		4.73778	0.901837	3.82809	0.000182		2.76666	0.938434	2.23515	0.000581		2.03692	0.864902	1.64446	0.00338		5.09166	0.814328	4.1075	0.000196		6.38975	1.1547	5.195	0.0247		4.05544	1.44936	3.42	0.0181	AAL22960	N-acetyl-gamma-glutamylphosphate reductase
STM4122	argB	similar to E. coli acetylglutamate kinase (AAC76941.1); Blastp hit to AAC76941.1 (258 aa), 94% identity in aa 1 - 258; acetylglutamate kinase [Salmonella typhimurium LT2].	0.999949	0.0722695	0.771588		5.86164	1.22168	4.59083	0.0013		3.95076	1.39939	3.18089	0.0121		2.50154	0.865986	1.93308	0.00199		5.80447	0.81578	4.4825	0.000196		5.29917	0.750883	4.09	0.012		3.67381	0.75463	2.835	9.71e-05	AAL22961	acetylglutamate kinase
STM4172	zraP	similar to E. coli orf, hypothetical protein (AAC76976.1); Blastp hit to AAC76976.1 (188 aa), 64% identity in aa 48 - 188; zinc-resistance associated protein [Salmonella typhimurium LT2].	0.999985	0.0723126	0.430544		4.94512	2.02061	2.27035	0.0109		4.96207	1.71078	2.22753	0.00731		3.29718	0.869546	1.42513	0.00284		3.8391	1.1017	1.7025	0.0109		1.88359	0.750919	0.811	0.012		2.61626	0.773174	1.1405	0.00866	AAL23000	zinc-resistance associated protein
STM4213	STM4213	Putative RBS for STM4213; RegulonDB:STMS1H004120	0.999894	0.072354	0.118659		2.02166	0.900686	0.239906	6.99e-05		2.01947	1.02163	0.241824	0.00896		2.04346	0.866576	0.242931	0.00379		3.78739	0.819426	0.45125	0.00122		3.1504	0.756625	0.3745	0.0195		2.57229	0.764324	0.30725	0.0044	AAL23037	putative phage tail sheath protein
STM4226	yjbA	Ortholog of E. coli orf, hypothetical protein (AAC77000.1); Blastp hit to AAC77000.1 (136 aa), 87% identity in aa 1 - 136	0.999144	0.0725451	0.312792		9.54578	2.89373	3.07667	0.00181		3.02942	0.974129	0.963417	0.00534		5.58821	0.877799	1.7611	0.00288		4.29734	1.0349	1.3725	0.00593		2.91613	0.755314	0.916	0.03		2.14558	0.755885	0.67175	0.00119	AAL23050	putative inner membrane protein
STM4237	lexA	transcriptional repressor (LexA family); LEXA repressor. (SW:LEXA_SALTY); SOS response regulator [Salmonella typhimurium LT2].	0.999747	0.0723999	2.75104		4.36067	0.922831	12.1457	0.00159		6.52496	1.26842	18.1867	0.0011		3.7493	0.868442	10.3512	0.00222		4.18652	0.835686	11.645	0.00292		4.77998	0.750988	13.15	0.0117		6.31099	0.761127	17.425	0.000591	AAL23061	SOS response regulator, transcriptional repressor (LexA family)
STM4238	dinF	induced by UV and mitomycin C; SOS, lexA regulon; similar to E. coli DNA-damage-inducible protein F (AAC77014.1); Blastp hit to AAC77014.1 (459 aa), 89% identity in aa 19 - 457; DNA-damage-inducible protein F [Salmonella typhimurium LT2].	0.999795	0.0723859	0.639415		7.11915	0.905619	4.57036	0.000206		10.7959	0.998649	6.92517	0.0002		6.81352	0.866852	4.36719	0.00101		7.00408	2.16341	4.6325	0.00518		5.36152	0.752377	3.43	0.0135		7.88247	0.755399	5.0425	0.000139	AAL23062	DNA-damage-inducible protein F, induced by UV and mitomycin C; SOS, lexA regulon
STM4239	STM4239	hypothetical protein; putative cytoplasmic protein [Salmonella typhimurium LT2].	0.995559	0.133538	0.70841		4.09561	0.929997	2.94502	0.00289		6.54782	1.67698	4.74734	0.00243		3.90482	0.872999	2.78358	0.00472		2.88667	0.792842	2.045	0.021		1.59512		1.13	0.265		2.8739	0.757458	2.05	0.0438	AAL23063	putative cytoplasmic protein
STM4240	yjbJ	similar to E. coli orf, hypothetical protein (AAC77015.1); Blastp hit to AAC77015.1 (69 aa), 95% identity in aa 1 - 69; putative cytoplasmic protein [Salmonella typhimurium LT2].	0.999842	0.0723716	0.561673		4.58642	0.908108	2.58837	0.000423		6.56092	1.12226	3.72456	0.00085		4.43498	0.873371	2.50541	0.00277		2.25602	0.846131	1.29	0.021		1.43554	0.761179	0.812	0.14		2.64743	0.794506	1.5275	0.0238	AAL23064	putative cytoplasmic protein
STM4263	yjcB	Putative RBS for yjcB; RegulonDB:STMS1H004163	0.891974	0.695485	0.46239		24.8979	2.95085	11.5726	0.00154		37.7187	5.67455	17.5834	0.0014		21.6537	2.44072	10.0551	0.00788		45.0651	24.717	22.925	0.00604		25.5114	0.917746	11.8	0.0483		36.2778	0.75477	16.775	0.00233	AAL23087	putative inner membrane protein
STM4265	soxS	Putative -35_signal for soxS; RegulonDB:STMLTH004661	0.999695	0.0722607	0.337059		5.88076	0.904561	1.9885	0.000204		4.80207	0.949143	1.62201	0.000298		4.11718	0.864232	1.38834	0.000731		13.605	2.54856	4.645	0.000996		4.58087	0.752788	1.545	0.014		3.93961	0.971687	1.3575	0.00747	AAL23089	transcriptional activator of superoxide response regulon (AraC/XylS family)
STM4266	soxR	contains iron-sulfur center for redox-sensing (MerR family); redox-sensitive transcriptional activator SOXR. (SW:SOXR_SALTY); redox-sensing transcriptional activator SoxR [Salmonella typhimurium LT2].	0.996502	0.118457	0.288572		4.27282	0.902649	1.23561	0.000349		7.32322	0.950277	2.11464	0.000209		4.13423	0.867889	1.19663	0.00275		3.61552	0.818656	1.0475	0.00174		3.20052	0.754136	0.9265	0.0315		4.00617	0.773287	1.169	0.00387	AAL23090	redox-sensing transcriptional activator SoxR, contains iron-sulfur center for redox-sensing (MerR family)
STM4267	STM4267	Putative RBS for STM4267; RegulonDB:STMS1H004167	0.999626	0.0722624	0.311992		2.78839	0.905768	0.87321	0.000893		3.29497	0.949454	1.02911	0.000283		2.96858	0.863466	0.92627	0.000728		2.47406	0.863536	0.80425	0.0468		2.23986	0.755711	0.7005	0.0294		3.13736	0.77659	0.99525	0.00836	AAL23091	putative glutathione S-transferase
STM4268	yjcD	similar to E. coli orf, hypothetical protein (AAC77034.1); Blastp hit to AAC77034.1 (449 aa), 97% identity in aa 1 - 449; putative xanthine/uracil permease family [Salmonella typhimurium LT2].	0.997631	0.0974327	0.567028		6.02425	0.909879	3.43803	0.000471		7.3127	0.940071	4.151	0.0002		7.11686	0.870898	4.0522	0.00159		3.08314	0.817481	1.7575	0.0026		3.27983	0.751483	1.86	0.0211		2.85018	0.758861	1.62	0.00174	AAL23092	putative xanthine/uracil permease family
STM4318	STM4318	putative acetyltransferase [Salmonella typhimurium LT2].	0.994621	0.147022	1.25958		2.44871	0.901952	3.08993	0.00142		1.59778	0.934538	2.01288	0.00514		1.72642	0.86437	2.17662	0.0152		4.95715	0.820604	6.2925	0.00209		3.03455	0.751181	3.825	0.0316		2.61692	0.756384	3.3	0.00225	AAL23142	putative acetyltransferase
STM4328	yjeH	cytoplasmic membrane protein; similar to E. coli putative transport (AAC77101.1); Blastp hit to AAC77101.1 (418 aa), 71% identity in aa 1 - 410; putative transporter [Salmonella typhimurium LT2].	0.999614	0.0724354	0.688334		2.53042	0.901651	1.74472	0.000439		1.9474	0.960948	1.36483	0.0249		2.06155	0.872132	1.42747	0.0115		2.99348	0.850033	2.1	0.0108		2.07728	0.751328	1.43	0.0165		2.03892	0.783136	1.4325	0.0373	AAL23151	putative transporter, cytoplasmic membrane protein
STM4332	yjeJ	similar to E. coli orf, hypothetical protein (AAC77105.1); Blastp hit to AAC77105.1 (289 aa), 58% identity in aa 1 - 283; putative inner membrane protein [Salmonella typhimurium LT2].	0.999193	0.0722848	0.59485		3.3564	0.919715	2.0195	0.00253		9.0551	0.93826	5.38976	0.000104		3.86274	0.929896	2.34232	0.0104		3.20343	0.829941	1.92	0.00307		2.71818	0.754825	1.62	0.025		3.11507	0.772908	1.875	0.00574	AAL23155	putative inner membrane protein
STM4507	uxuR	similar to E. coli regulator for uxu operon (AAC77280.1); Blastp hit to AAC77280.1 (257 aa), 89% identity in aa 1 - 257; transcriptional repressor for uxu operon [Salmonella typhimurium LT2].	0.999528	0.072266	0.829517		4.45065	0.974115	3.75264	0.0024		4.88634	0.954736	4.093	0.00115		3.75895	0.86377	3.11905	0.000738		2.66469	0.829345	2.245	0.0108		1.99469	0.750829	1.655	0.0195		3.24971	0.783086	2.7425	0.00837	AAL23325	transcriptional repressor for uxu operon
STM4515	yjiJ	similar to E. coli putative transport protein (AAC77288.1); Blastp hit to AAC77288.1 (392 aa), 72% identity in aa 3 - 386; putative sugar transporter [Salmonella typhimurium LT2].	0.999168	0.0725399	0.240173		4.57943	0.902961	1.10253	0.000232		5.53363	0.962053	1.33392	0.000394		6.13582	1.68517	1.50926	0.00723		3.45275	0.840531	0.84675	0.0092		2.19173	0.751999	0.5265	0.0205		2.51931	0.765167	0.60875	0.00469	AAL23333	putative sugar transporter
STM4528	STM4528	putative inner membrane protein [Salmonella typhimurium LT2].	0.999878	0.0723597	1.11049		4.4489	0.922471	4.9985	0.00142		5.7913	0.972823	6.49739	0.000935		4.37723	0.863754	4.86187	0.000576		4.39175	0.809776	4.89667	0.00276		3.40987	0.753031	3.79	0.0144		4.15385	0.756491	4.6175	0.000302	AAL23346	putative inner membrane protein
STM4529	STM4529	putative cytoplasmic protein [Salmonella typhimurium LT2].	0.999978	0.072317	1.24809		4.86288	0.900992	6.07671	0.000109		6.2918	0.935912	7.85895	0.000117		3.95275	0.86509	4.93926	0.000966		3.7439	0.814311	4.675	0.000196		3.0559	0.751698	3.815	0.0133		4.23535	0.759983	5.3025	0.000753	AAL23347	putative cytoplasmic protein
STM4550	fhuF	Ortholog of E. coli orf, hypothetical protein (AAC77323.1); Blastp hit to AAC77323.1 (262 aa), 73% identity in aa 1 - 262	0.88164	0.732946	0.485938		7.0495	0.903794	3.43542	0.00645		6.44511	1.32831	3.1818	0.00996		6.10969	0.863352	2.96911	0.0247		4.53367	0.819326	2.2125	0.0199		7.44484	1.30161	3.645	0.0941		11.4874	1.87954	5.6375	0.00713	AAL23368	ferric hydrozamate transport, involved in reduction of ferric iron in cytoplasmic ferrioxamine B
STM4552	STM4552	Putative RBS for STM4552; RegulonDB:STMS1H004416	0.999167	0.0725402	0.322533		12.3192	3.97005	4.1071	0.00158		9.90708	2.70171	3.27729	0.00151		9.87554	0.866028	3.18989	0.000772		3.53547	1.2205	1.19025	0.0205		4.01362	0.75114	1.295	0.014		11.0467	11.0875	4.535	0.0422	AAL23370	putative inner membrane protein
STM4567	deoC	similar to E. coli 2-deoxyribose-5-phosphate aldolase (AAC77334.1); Blastp hit to AAC77334.1 (259 aa), 96% identity in aa 1 - 259; 2-deoxyribose-5-phosphate aldolase [Salmonella typhimurium LT2].	0.99956	0.072449	0.909213		2.55828	0.928052	2.36195	0.00825		2.81446	0.991048	2.63985	0.0174		2.85962	0.86462	2.60235	0.00126		2.88329	0.814062	2.625	0.000757		2.75512	0.750887	2.505	0.014		3.97882	0.761646	3.6325	0.00118	AAL23382	2-deoxyribose-5-phosphate aldolase
STM4575	STM4575	similar to E. coli putative transcriptional regulator (AAC76251.1); Blastp hit to AAC76251.1 (238 aa), 31% identity in aa 5 - 238; putative outer membrane protein [Salmonella typhimurium LT2].	0.999371	0.072494	0.229956		2.58216	0.901257	0.594422	0.000293		2.74707	0.969464	0.639118	0.00434		2.54884	0.863991	0.58627	0.00104		2.17338	0.825444	0.50425	0.0106		2.24496	0.752359	0.517	0.0265		2.14186	0.766952	0.4975	0.0128	AAL23390	putative outer membrane protein
STM4589	creC	Ortholog of E. coli catabolite repression sensor kinase for PhoB; alternative sensor for pho regulon (AAC77352.1); Blastp hit to AAC77352.1 (474 aa), 80% identity in aa 1 - 474	0.999829	0.0722607	0.573328		2.42079	0.902544	1.39143	0.00075		3.04942	0.952896	1.76379	0.00235		2.1433	0.868186	1.23339	0.00623		2.53848	0.840697	1.49	0.021		2.65113	0.750875	1.52	0.0133		2.87017	0.757757	1.65	0.00127	AAL23404	sensory kinase (alternative) in two-component regulatory system with CreB (or alternatively PhoB), senses catabolite repression,
repA	PSLT006		0.998677	0.0727798	0.561837		9.66605	0.901201	5.43853	9.92e-05		9.70072	3.15884	5.67154	0.00246		8.4991	0.867819	4.78701	0.00101		3.97466	0.824307	2.2575	0.00306		1.73556	0.756827	0.9785	0.062		2.09741	0.766623	1.18775	0.0107	NP_490498
repA2	PSLT022		0.999453	0.0722695	0.127257		2.65219	0.920467	0.342605	0.0061		3.35122	1.01357	0.429269	0.00134		2.90396	0.881489	0.373641	0.00959		2.38482	0.820205	0.3045	0.00248		1.63593	0.753465	0.2085	0.043		2.20367	0.7635	0.28225	0.00669
PSLT025	PSLT025		0.999993	0.0723061	0.182254		4.25506	0.906395	0.778322	0.000336		5.56545	1.15715	1.03058	0.00159		5.10802	1.00273	0.942922	0.00457		3.94651	1.23911	0.7445	0.0129		3.0833	0.752139	0.562	0.011		3.44194	0.865695	0.64175	0.0101	NP_490515
PSLT026	PSLT026		0.999905	0.0722644	0.286773		11.3792	3.04323	3.34159	0.00106		20.5976	3.14917	5.95825	0.000302		18.2472	0.939718	5.23741	0.000559		12.1427	3.4888	3.5875	0.00248		5.64735	0.752187	1.62	0.012		10.7349	5.74899	3.375	0.0118	NP_490516
ccdB	PSLT028		0.997917	0.0913573	1.96719		3.83489	0.912988	7.61196	0.00139		3.86895	0.950647	7.68816	0.00181		3.39656	0.865851	6.6913	0.00201		4.61583	2.62431	10.05	0.0406		4.07689		8.02	0.0881		4.50173	0.961794	8.99333	0.0104	NP_490518
PSLT034	PSLT034		0.986189	0.236438	0.466417		20.3674	11.4941	10.5906	0.00432		29.1874	10.9824	14.3085	0.00143		13.7652	3.98483	6.59709	0.00497		6.01729	2.25024	2.945	0.0115		2.90178	0.751698	1.355	0.0552		3.95602	0.775881	1.87	0.00657	NP_490524
spvR	PSLT041		0.999002	0.0725758	0.0782705		5.93212	0.90476	0.464875	0.000114		8.60358	1.13315	0.67423	0.000163		6.26662	0.868231	0.491493	0.00106		4.29081	0.820757	0.33625	0.000451		2.79563	0.755643	0.219	0.0209		3.04584	0.771931	0.241	0.00556	NP_490531
PSLT042	PSLT042		0.999395	0.0722725	0.21724		8.80323	1.28658	1.92789	0.000335		11.2593	2.21962	2.48238	0.000677		7.17442	0.869495	1.56485	0.0013		3.18584	0.825708	0.69975	0.00494		2.17201	0.756046	0.473	0.0321		2.08071	0.766488	0.4555	0.00997	NP_490532
PSLT045	PSLT045		0.999823	0.0723776	5.41518		4.10471	0.911166	22.4065	0.000943		3.21377	0.963575	17.7144	0.00516		3.00309	0.864027	16.272	0.000966		3.51552	1.45325	20.175	0.0321		1.64876	0.768021	9.075	0.158		2.18554	0.772704	12.01	0.0192	NP_490535
PSLT047	PSLT047		0.999928	0.0723412	0.675199		8.41892	1.36276	5.73794	0.000428		14.2953	1.84374	9.71123	0.000283		9.71985	1.31512	6.60156	0.00135		5.25584	0.836385	3.5825	0.00175		3.59894	0.750953	2.43	0.00868		5.92891	3.53102	4.4675	0.0316	NP_490537
PSLT049	PSLT049		0.994453	0.149307	0.93598		7.6564	1.41868	7.26161	0.000863		10.9839	0.99133	10.3116	0.000313		7.97164	0.867119	7.47958	0.00155		5.31082	2.8565	5.4525	0.0294		3.21501	0.751768	3.01	0.0293		3.53204	0.990402	3.4	0.0143	NP_490539
PSLT050	PSLT050		0.999829	0.0723756	0.964568		11.0114	3.49101	11.0465	0.0017		19.4897	6.77187	19.5893	0.0014		10.3849	1.94584	10.1352	0.00222		5.51782	2.57321	5.72	0.019		3.99563	0.751721	3.855	0.0133		4.23899	0.765629	4.1175	0.0018	NP_490540
psiA	PSLT070		0.989073	0.210036	0.12276		3.5152	0.905863	0.433102	0.00147		3.38944	1.02624	0.416895	0.00141		3.86804	0.864185	0.474923	0.00397		3.00502	0.84555	0.37925	0.0197		2.64646	0.759134	0.326	0.0598		2.37983	0.775542	0.297	0.0233	NP_490558
PSLT071	PSLT071		0.999142	0.0722882	0.07021		2.67708	0.921054	0.189694	0.00347		3.84708	1.23547	0.272836	0.00176		4.08371	0.877234	0.288709	0.0037		3.13958	0.841991	0.22425	0.00829		3.61626	1.14637	0.26	0.06		2.7731	0.790115	0.1995	0.0187
traD	PSLT104		0.999899	0.0723522	0.353061		8.24454	2.81294	3.04615	0.00297		9.6798	2.60649	3.50549	0.00149		7.14469	1.22185	2.5476	0.00262		4.4761	1.76713	1.6675	0.0179		2.18273	0.753492	0.7715	0.0221		3.36198	1.0211	1.2265	0.0174	NP_490588
trbH	PSLT105		0.984884	0.247498	0.820995		23.8477	3.80845	19.7674	0.000325		24.7045	6.43781	20.7798	0.00086		17.5168	2.40416	14.473	0.00209		12.3423	1.44071	10.185	0.00103		7.71016	0.750939	6.33	0.0276		14.4685	8.29959	13.1725	0.0107	NP_490589
PSLT106	PSLT106		0.982939	0.263164	0.699297		29.0535	1.82731	20.3471	0.000167		25.6595	0.936291	17.9444	0.000263		24.9783	1.09344	17.4784	0.00134		19.2396	2.6603	13.55	0.000939		10.2135	1.8503	7.2	0.0306		20.4817	9.33272	15.3525	0.00515	NP_490590
PSLT107	PSLT107		0.990026	0.200588	1.34561		8.29622	1.97409	11.3798	0.00148		7.60343	0.962902	10.2902	0.000721		8.2665	0.863625	11.1253	0.00165		6.12439	1.59012	8.4425	0.00505		3.5771	0.750875	4.815	0.0362		7.09833	5.27169	11.1675	0.0404	NP_490591
																											0
