# Supplementary material for: During infection of epithelial cells Salmonella enterica serovar Typhimurium undergoes a time-dependent transcriptional adaptation that results in simultaneous expression of three type 3 secretion systems
Source: Cell Microbiol. 2008 Apr 1;10(4):958–84. doi: 10.1111/j.1462-5822.2007.01099.x (PMC2343689; doi:10.1111/j.1462-5822.2007.01099.x)
Supplement: Table S7 — Data taken from Table S1 showing the genes specifically upregulated in macrophages and only HeLa cells at 2 h p.i., as depicted on Fig. 1. [file cmi0010-0958-SD8.xls]

## Sheet: Sheet1
Table S7. Data taken from Table S1 showing the genes specifically up-regulated in macrophages and only HeLa cells at 2h p.i., as depicted on Figure 1			LB Mid-logarithmic culture				Macrophage 4h post infection					Macrophage 8h post infection					Macrophage 12h post infection					HeLa 2h post infection					HeLa 4h post infection					HeLa 6h post infection
Systematic name	Common name	Description	Expression level relative to LB Control	Std Deviation	Ratio sample/reference DNA		Expression level relative to LB Control	Std Deviation	Ratio sample/reference DNA	P-value		Expression level relative to LB Control	Std Deviation	Ratio sample/reference DNA	P-value		Expression level relative to LB Control	Std Deviation	Ratio sample/reference DNA	P-value		Expression level relative to LB Control	Std Deviation	Ratio sample/reference DNA	P-value		Expression level relative to LB Control	Std Deviation	Ratio sample/reference DNA	P-value		Expression level relative to LB Control	Std Deviation	Ratio sample/reference DNA	P-value	Genbank	Product
STM0003	thrB	similar to E. coli homoserine kinase (AAC73114.1); Blastp hit to AAC73114.1 (310 aa), 93% identity in aa 1 - 308; homoserine kinase [Salmonella typhimurium LT2].	0.999947	0.0722693	2.14387		2.8795	0.900491	6.17897	0.000162		1.38093	0.935819	2.96604	0.00837		2.21061	0.878792	4.79008	0.0172		2.69487	0.845403	5.9375	0.0219		2.23047	0.755981	4.795	0.0297		1.9939	0.817782	4.495	0.114	AAL18967	homoserine kinase
STM0019	STM0019	putative hydroxymethyltransferase [Salmonella typhimurium LT2].	0.998493	0.0776802	0.101105		3.44154	0.912276	0.350417	0.0013		6.15246	1.05365	0.625373	0.000519		4.04078	0.879435	0.412644	0.0053		2.5652	0.854935	0.269	0.035		1.54954	0.806482	0.163	0.322		1.82869	0.769909	0.187	0.0285	AAL18983	putative hydroxymethyltransferase
STM0020	STM0020	similar to E. coli orf, hypothetical protein (AAC73478.1); Blastp hit to AAC73478.1 (222 aa), 32% identity in aa 21 - 222; putative cytoplasmic protein [Salmonella typhimurium LT2].	0.996566	0.117367	0.0614301		2.59371	0.950826	0.16292	0.0152		2.3859	1.45717	0.16237	0.141		3.43734	0.867618	0.211285	0.00202		2.58234	0.825038	0.15925	0.00335		3.60498	0.758834	0.2215	0.0227		1.73763	0.776285	0.10825	0.0482	AAL18984	putative cytoplasmic protein
STM0021	bcfA	fimbrial subunit (gi|4959511); fimbrial subunit [Salmonella typhimurium LT2].	0.998638	0.0738364	0.155012		2.53242	0.902007	0.393138	0.000508		2.90787	0.991591	0.456871	0.00469		2.16387	0.870589	0.337175	0.0098		2.30855	0.848976	0.36825	0.0357		2.45619	0.758138	0.382	0.0345		2.21318	0.805611	0.35725	0.0637	AAL18985	fimbrial subunit
STM0042	STM0042	similar to E. coli putative permease (AAC76681.1); Blastp hit to AAC76681.1 (479 aa), 29% identity in aa 22 - 457; putative sodium galactoside symporter [Salmonella typhimurium LT2].	0.999385	0.072273	0.183393		2.0713	0.920454	0.385256	0.014		1.67765	0.996284	0.314477	0.0713		1.88875	0.947389	0.369226	0.175		2.43411	0.81792	0.448	0.00248		2.7086	0.752747	0.4975	0.0224		1.87173	0.810896	0.35775	0.119	AAL19006	putative sodium galactoside symporter
STM0059	citD2	similar to E. coli citrate lyase acyl carrier protein (gamma chain) (AAC73718.1); Blastp hit to AAC73718.1 (98 aa), 48% identity in aa 1 - 94; putative citrate lyase acyl carrier protein, gamma chain [Salmonella typhimurium LT2].	0.999602	0.0724384	0.144857		2.11467	0.904901	0.307373	0.00174		2.98745	1.03382	0.439058	0.00471		2.24242	0.870294	0.326391	0.00739		2.34717	0.820138	0.342	0.00473		1.16379	0.767561	0.1715	0.553		1.56044	0.768216	0.22825	0.046	AAL19023	putative citrate lyase acyl carrier protein (gamma chain)
STM0105	yabI	similar to E. coli orf, hypothetical protein (AAC73176.1); Blastp hit to AAC73176.1 (254 aa), 89% identity in aa 1 - 253; putative DedA family membrane protein [Salmonella typhimurium LT2].	0.994732	0.145484	0.748834		3.73292	0.906823	2.80666	0.000923		3.34688	0.950827	2.52578	0.0024		2.76942	0.867294	2.07978	0.0058		2.62061	0.839098	2.0075	0.021		1.64255	0.750923	1.23	0.0741		1.69735	0.756338	1.2725	0.00864	AAL19069	putative DedA family, membrane protein
STM0106	yabJ	similar to E. coli putative ATP-binding component of a transport system (AAC73177.1); Blastp hit to AAC73177.1 (232 aa), 84% identity in aa 1 - 230; putative ABC-transport protein [Salmonella typhimurium LT2].	0.995045	0.141084	0.328229		4.05462	2.39767	1.51459	0.0413		5.43773	2.21568	1.88805	0.0101		2.46609	0.889357	0.825294	0.0289		2.19195	0.843829	0.739	0.0429		1.86757	0.751236	0.613	0.0541		1.63394	0.764899	0.54125	0.0444	AAL19070	putative ABC-transport protein
STM0115	leuO	probable activator protein in leuabcd operon. (SW:LEUO_SALTY); putative LysR family transcriptional regulator [Salmonella typhimurium LT2].	0.999935	0.0722675	0.109527		6.11682	0.909308	0.672709	0.00025		5.11925	1.05553	0.564819	0.000787		7.04948	0.864362	0.77217	0.000491		2.63705	0.823495	0.29025	0.0027		1.6414	0.75948	0.181	0.0893		1.51618	0.779457	0.16925	0.119	AAL19079	putative transcriptional regulator (LysR family)
STM0469	rpmE2	similar to E. coli putative ribosomal protein (AAC73399.1); Blastp hit to AAC73399.1 (87 aa), 74% identity in aa 1 - 86; putative 50S ribosomal protein L31 (second copy) [Salmonella typhimurium LT2].	0.999844	0.0723708	0.533981		5.41616	0.946281	2.92331	0.000945		3.40748	0.948019	1.83048	0.00109		5.60903	0.865498	2.99844	0.000799		2.60694	0.838959	1.41	0.0092		1.27852	0.755967	0.685	0.145		1.26702	0.790493	0.696	0.414	AAL19423	putative 50S ribosomal protein L31 (second copy)
STM0472	maa	similar to E. coli putative transferase (AAC73561.1); Blastp hit to AAC73561.1 (183 aa), 79% identity in aa 1 - 183; maltose o-acetyltransferase [Salmonella typhimurium LT2].	0.999824	0.0722606	0.889972		5.08258	0.900957	4.529	0.000111		6.855	0.948218	6.14205	0.000511		4.20022	0.864079	3.73991	0.000728		2.30682	0.836265	2.0775	0.0116		1.42683	0.751306	1.27	0.0234		2.0714	0.799117	1.9025	0.0591	AAL19426	maltose o-acetyltransferase
STM1321	ydjM	putative SOS response; similar to E. coli orf, hypothetical protein (AAC74798.1); Blastp hit to AAC74798.1 (200 aa), 86% identity in aa 1 - 199; LexA regulated gene [Salmonella typhimurium LT2].	0.999326	0.0725044	0.38052		3.67058	0.902373	1.39989	0.000288		4.70511	0.943108	1.79154	0.000163		3.27948	0.863486	1.24806	0.000797		1.99777	0.817261	0.76125	0.00182		1.51468	0.751706	0.5765	0.0327		1.80078	0.780973	0.69825	0.0538	AAL20246	LexA regulated gene, putative SOS response
STM1849	STM1849	similar to E. coli orf, hypothetical protein (AAC74904.1); Blastp hit to AAC74904.1 (879 aa), 90% identity in aa 1 - 879; putative inner membrane protein [Salmonella typhimurium LT2].	0.990074	0.200103	0.369138		2.22292	0.901251	0.821605	0.00313		2.26994	0.94942	0.842195	0.0061		2.62804	0.867062	0.972638	0.00949		2.16963	0.817172	0.80425	0.00982		2.00863	0.751335	0.7415	0.0721		1.68761	0.759374	0.62575	0.0286	AAL20764	putative inner membrane protein
STM1852	yebW	similar to E. coli orf, hypothetical protein (AAC74907.1); Blastp hit to AAC74907.1 (91 aa), 87% identity in aa 29 - 91; putative inner membrane lipoprotein [Salmonella typhimurium LT2].	0.999527	0.072266	0.225485		2.61383	0.904596	0.591213	0.000832		2.06477	0.963649	0.467168	0.00235		2.24242	0.867002	0.506905	0.00428		2.02873	0.8183	0.459	0.00394		1.7382	0.751297	0.392	0.0221		1.40576	0.767733	0.321	0.113	AAL20767	putative inner membrane lipoprotein
STM1853	prpA	similar to E. coli protein phosphatase 1 modulates phosphoproteins, signals protein misfolding (AAC74908.1); Blastp hit to AAC74908.1 (219 aa), 63% identity in aa 2 - 219; serine/threonine protein phosphatase [Salmonella typhimurium LT2].	0.999996	0.0723035	0.163729		5.09728	0.901066	0.835187	7.42e-05		3.6416	0.984633	0.602336	0.0018		3.9602	0.865475	0.649157	0.000966		3.73834	0.817423	0.61325	0.000608		1.99129	0.752792	0.3265	0.0259		1.82262	0.758366	0.299	0.00309	AAL20768	serine/threonine protein phosphatase
STM1860	STM1860	putative transposase [Salmonella typhimurium LT2].	0.999994	0.072305	0.121973		2.40803	0.907962	0.295302	0.00189		2.72244	1.00961	0.33299	0.000743		2.34445	0.869789	0.287115	0.00536		2.1967	0.835851	0.27325	0.0237		1.34716	0.755954	0.165	0.126		1.43957	0.767103	0.1775	0.0836	AAL20775	putative transposase
STM1865	STM1865	similar to E. coli inversion of adjacent DNA; at locus of e14 element (AAC74242.1); Blastp hit to AAC74242.1 (184 aa), 78% identity in aa 143 - 180; putative cytoplasmic protein [Salmonella typhimurium LT2].	0.998931	0.0723037	0.222927		5.03467	1.12932	1.14204	0.00209		4.61576	1.10864	1.05196	0.00326		5.00913	0.872858	1.12309	0.00264		4.13196	0.84353	0.93525	0.00433		2.33503	0.753818	0.522	0.033		1.72189	1.01686	0.4275	0.338	AAL20780	putative cytoplasmic protein
STM1867	pagK	S. typhimurium PagK (gi|2582047)	0.999963	0.0723258	0.19628		19.8767	7.78193	4.09011	0.0016		8.56092	3.00877	1.75443	0.00336		33.2317	7.14044	6.61848	0.00139		4.45766	2.12853	0.93875	0.0289		1.68261	0.757994	0.3325	0.0832		1.57215	0.795798	0.3185	0.167	AAL20781	PhoPQ-activated gene
STM4365	yjeT	similar to E. coli orf, hypothetical protein (AAC77133.1); Blastp hit to AAC77133.1 (65 aa), 89% identity in aa 1 - 65; putative inner membrane protein [Salmonella typhimurium LT2].	0.999328	0.072504	1.01522		3.83213	0.935366	3.96079	0.00366		3.42898	0.95426	3.51557	0.00231		3.14958	0.863771	3.19829	0.000947		2.34153	0.82712	2.3925	0.00545		1.58907	0.753016	1.615	0.0419		1.63516	0.784173	1.6925	0.091	AAL23185	putative inner membrane protein
STM0222	cdsA	similar to E. coli CDP-diglyceride synthetase (AAC73286.1); Blastp hit to AAC73286.1 (249 aa), 95% identity in aa 1 - 249; CDP-diglyceride synthase [Salmonella typhimurium LT2].	0.999994	0.0723053	1.42637		4.71242	0.905382	6.74404	0.000272		3.66131	0.947787	5.25963	0.00125		2.96006	0.870534	4.24104	0.00371		4.11287	0.816944	5.875	0.000424		2.81101	0.751351	4.01	0.0118		1.96981	0.756108	2.8125	0.00115	AAL19186	CDP-diglyceride synthase
STM0260	dniR	similar to E. coli transcriptional regulator for nitrite reductase (cytochrome c552) (AAC73316.1); Blastp hit to AAC73316.1 (452 aa), 91% identity in aa 1 - 452; transcriptional regulator for nitrite reductase (cytochrome c552) [Salmonella typhimurium LT2	0.996123	0.124742	4.40071		2.307	0.910127	10.2166	0.0043		2.28936	0.935037	10.0867	0.00128		1.94518	0.864765	8.57042	0.00819		2.86787	0.813531	12.625	0.00106		1.55368	0.753049	6.845	0.0839		1.03023	0.756142	4.54	0.723	AAL19217	transcriptional regulator for nitrite reductase (cytochrome c552)
STM0276	STM0276	putative cytoplasmic protein [Salmonella typhimurium LT2].	0.992719	0.171185	0.0893524		4.23896	0.917271	0.38265	0.00178		6.00771	1.06313	0.541493	0.00106		4.81075	0.873616	0.432424	0.00424		2.25325	0.838729	0.2055	0.0306		2.15159	0.766904	0.1945	0.0968		2.22763	0.797374	0.2065	0.0575	AAL19233	putative cytoplasmic protein
STM0294	STM0294	Putative RBS for STM0294; RegulonDB:STMS1H000654	0.998473	0.0782142	0.0755679		6.42776	0.912701	0.487979	0.00031		11.6628	1.56264	0.887195	0.000351		8.55668	0.8669	0.647117	0.000772		2.60017	0.823388	0.19725	0.00259		2.14903	0.762347	0.163	0.0438		2.36703	0.874382	0.1875	0.0647	AAL19251	putative cytoplasmic protein
STM0296	STM0296		0.999992	0.0722821	0.0843346		2.88529	0.907678	0.244174	0.000694		3.92293	1.10991	0.336582	0.00315		2.82862	0.884556	0.241487	0.0116		2.6289	0.835318	0.22575	0.0127		1.72921	0.75525	0.146	0.0283		1.92873	0.80391	0.1675	0.0739	AAL19253	putative cytoplasmic protein
STM0302	safD	Putative RBS for safD; RegulonDB:STMS1H000660	0.998785	0.0726213	0.338895		4.45422	0.899326	1.5097	7.81e-05		4.02019	0.959336	1.37395	0.00138		4.28759	0.866395	1.45541	0.00133		2.07761	0.826009	0.70825	0.00753		1.94008	0.751273	0.6575	0.0253		1.94969	0.836649	0.70125	0.147	AAL19259	putative fimbriae subunit
STM0335	STM0335	putative outer membrane protein [Salmonella typhimurium LT2].	0.999986	0.0722794	0.0791308		3.39954	0.902653	0.269024	1.44e-05		4.4165	2.11458	0.373263	0.0213		3.77572	0.866246	0.298938	0.000728		2.05626	0.827688	0.1635	0.00554		1.54439	0.769828	0.124	0.175		1.26059	0.76091	0.1	0.0433	AAL19289	putative outer membrane protein
STM0336	stbE	similar to E. coli periplasmic chaperone, required for type 1 fimbriae (AAC77272.1); Blastp hit to AAC77272.1 (241 aa), 30% identity in aa 32 - 241; putative fimbriae; chaparone [Salmonella typhimurium LT2].	0.995233	0.138357	0.164528		2.70647	0.908778	0.448156	0.00267		3.53381	0.983846	0.585253	0.00168		2.3955	0.870297	0.396022	0.01		1.99334	0.82228	0.331	0.0178		1.32776	0.752441	0.2185	0.148		1.58743	0.763863	0.26275	0.0348	AAL19290	putative fimbriae; chaparone
STM0337	stbD	putative fimbriae; usher [Salmonella typhimurium LT2].	0.998279	0.0830296	0.145677		3.38366	0.903167	0.493974	0.000393		3.98049	0.990122	0.581278	0.000477		2.80048	0.866507	0.408749	0.00298		2.36613	0.838332	0.35225	0.0245		1.91489	0.752039	0.279	0.03		1.9182	0.757496	0.28	0.0038	AAL19291	putative fimbriae; usher
STM0339	stbB	similar to E. coli probable pilin chaperone similar to PapD (AAC73251.1); Blastp hit to AAC73251.1 (246 aa), 40% identity in aa 1 - 240; putative fimbriae; chaparone [Salmonella typhimurium LT2].	0.998785	0.0723152	0.0687152		4.52596	0.906774	0.31149	0.000181		5.03097	1.16161	0.348497	0.000947		4.23157	0.8668	0.290971	0.00101		2.13091	0.849646	0.15025	0.039		2.02279	0.776486	0.1415	0.109		1.56849	0.809769	0.112375	0.223	AAL19293	putative fimbriae; chaparone
STM0340	stbA	Putative RBS for stbA; RegulonDB:STMS1H000697	0.994838	0.144001	0.0803017		2.33663	0.91797	0.189855	0.00834		2.93813	1.11767	0.238434	0.00417		3.12938	0.892115	0.255278	0.0149		3.50729	1.72629	0.3065	0.049		2.02177	0.775664	0.1645	0.106		1.59034	0.766686	0.128667	0.0767	AAL19294	putative fimbriae; major subunit
STM0348	STM0348	hypothetical protein; putative inner membrane protein [Salmonella typhimurium LT2].	0.99588	0.128596	0.169256		3.45321	0.904671	0.58628	0.000746		6.59324	1.78998	1.14442	0.00274		4.05306	0.86885	0.688219	0.00309		2.22947	0.859712	0.39	0.0475		1.88204	0.752697	0.319	0.057		2.06218	1.09014	0.3815	0.189	AAL19302	putative inner membrane protein
STM0384	psiF	similar to E. coli induced by phosphate starvation (AAC73487.1); Blastp hit to AAC73487.1 (112 aa), 90% identity in aa 7 - 112; induced by phosphate starvation [Salmonella typhimurium LT2].	0.999979	0.072317	0.345905		6.10963	0.910773	2.12596	0.000361		5.42431	0.960046	1.88856	0.000637		4.41817	0.864134	1.52889	0.000649		2.31506	0.872205	0.828	0.0439		1.63048	0.751027	0.564	0.012		1.37458	0.757447	0.4765	0.016	AAL19338	induced by phosphate starvation
STM0409	STM0409	Putative RBS for STM0409; RegulonDB:STMS1H000761	0.995274	0.137764	0.36786		3.51787	1.50891	1.3845	0.0258		2.46592	0.972291	0.92204	0.0114		4.73725	0.865237	1.74457	0.0019		2.00216	0.845303	0.751	0.0417		1.34062	0.755925	0.496	0.228		1.41231	0.764142	0.52325	0.0793	AAL19363	hypothetical protein
STM0520	STM0520	Paralog of E. coli putative transport protein, cryptic, orf, joins former yjiZ and yjjL (AAC77312.1); Blastp hit to AAC77312.1 (453 aa), 24% identity in aa 40 - 439	0.99739	0.102293	0.083684		2.91488	0.907178	0.244797	0.000989		4.24846	1.10081	0.358715	0.00147		3.68299	0.880283	0.310852	0.00588		1.99282	0.835936	0.17	0.0367		2.29285	0.760814	0.1925	0.0429		1.7484	0.790726	0.15075	0.101	AAL19474	putative permease
STM0550	fimY	fimbriae Y protein. (SW:FIMY_SALTY); putative regulatory protein [Salmonella typhimurium LT2].	0.998729	0.072633	0.111023		2.32252	0.910539	0.259574	0.00339		3.42974	1.02067	0.383427	0.00138		2.18709	0.881609	0.24577	0.022		1.96861	0.844179	0.22225	0.0319		1.22046	0.753128	0.1355	0.0968		1.32835	0.763394	0.1485	0.0943	AAL19504	putative regulatory protein
STM0562	STM0562	similar to E. coli putative inner membrane component for iron transport (AAC73676.1); Blastp hit to AAC73676.1 (1047 aa), 82% identity in aa 981 - 1044; putative transport protein [Salmonella typhimurium LT2].	0.995892	0.128401	0.316079		3.77484	0.907968	1.19954	0.001		5.84359	0.970356	1.86426	0.00104		3.05611	0.864299	0.966648	0.00283		2.67304	0.836691	0.85625	0.0104		1.57865	0.765402	0.506	0.187		2.8737	1.33229	0.967333	0.0911	AAL19513	putative transport protein
STM0565	STM0565	similar to E. coli orf, hypothetical protein (AAC73406.1); Blastp hit to AAC73406.1 (83 aa), 53% identity in aa 6 - 83; putative periplasmic protein [Salmonella typhimurium LT2].	0.989783	0.203036	0.124105		3.03716	0.900831	0.377041	0.00105		5.9625	1.0261	0.746325	0.00118		4.04887	0.880259	0.507502	0.00807		2.29382	0.850307	0.29175	0.0367		1.67266	0.759808	0.2085	0.137		1.64687	0.764172	0.206333	0.0945	AAL19516	putative periplasmic protein
STM0568	pheP	Ortholog of E. coli phenylalanine-specific transport system (AAC73677.1); Blastp hit to AAC73677.1 (458 aa), 92% identity in aa 1 - 458	0.994022	0.155025	0.723441		3.36406	0.918291	2.4612	0.00314		3.49741	0.955186	2.55403	0.00278		2.95677	0.863482	2.13947	0.00356		1.99509	0.820338	1.4475	0.00754		2.32544	0.754167	1.685	0.0481		1.36229	0.759206	0.99	0.0772	AAL19519	APC family, phenylalanene transporter
STM0624	citC	similar to E. coli citrate lyase synthetase (citrate (pro-3S)-lyase ligase (AAC73719.1); Blastp hit to AAC73719.1 (381 aa), 86% identity in aa 30 - 380; citrate lyase synthetase (citrate (pro-3S)-lyase ligase [Salmonella typhimurium LT2].	0.99763	0.0974522	0.0613884		2.63196	0.913953	0.162596	0.00758		#VALUE!	#VALUE!	#VALUE!	1		#VALUE!	#VALUE!	#VALUE!	1		2.37474	0.838317	0.14825	0.0178		1.60112	0.758458	0.0983	0.0497		1.38899	0.816642	0.08975	0.392	AAL19575	citrate lyase synthetase (citrate (pro-3S)-lyase ligase
STM0690	citB	Putative RBS for citB; RegulonDB:STMS1H001007	0.998093	0.0874179	0.113534		3.92665	0.906667	0.447608	0.000542		4.51563	1.02846	0.513221	0.000283		3.70208	0.874495	0.423179	0.00455		2.04348	0.814269	0.233667	0.0235		1.3971	0.75461	0.159	0.109		1.73214	0.778027	0.2	0.0589	AAL19634	citrate utilization protein b
STM0716	STM0716	Paralog of E. coli recombinase involved in phase variation; regulator for fimA (AAC77268.1); Blastp hit to AAC77268.1 (200 aa), 60% identity in aa 9 - 192	0.999396	0.0724885	0.462719		2.7014	0.899292	1.25024	0.000112		3.13017	0.942751	1.45172	0.00054		2.62265	0.865253	1.21492	0.00178		2.05207	0.818832	0.956	0.0087		1.31932	0.750895	0.6105	0.0424		1.87471	0.778728	0.88275	0.0419	AAL19660	putative phage integrase
STM0765	STM0765	similar to E. coli putative transport protein (AAC75352.1); Blastp hit to AAC75352.1 (610 aa), 31% identity in aa 9 - 193, 27% identity in aa 413 - 610, 27% identity in aa 425 - 594, 24% identity in aa 6 - 196; putative cation transporter [Salmonella typh	0.999617	0.0722626	0.0303634		2.46838	0.928084	0.0751092	0.000619		4.13136	1.86411	0.125827	0.000448		3.2284	0.877284	0.0981008	0.00103		3.00801	0.865285	0.09315	0.011		3.30554	1.17133	0.10335	0.0739		2.37462	0.948009	0.076175	0.0756	AAL19704	putative cation transporter
STM0798	uvrB	similar to E. coli DNA repair; excision nuclease subunit B (AAC73866.1); Blastp hit to AAC73866.1 (673 aa), 95% identity in aa 1 - 673; UvrB with UvrAC is a DNA excision repair enzyme [Salmonella typhimurium LT2].	0.999907	0.0722645	0.965343		4.64752	0.907639	4.50998	0.000441		6.14417	0.994546	5.98697	0.00082		5.34137	0.867091	5.16912	0.00115		2.40632	0.842001	2.3825	0.0273		1.56366	0.751779	1.51	0.0228		1.67896	0.758545	1.625	0.00626	AAL19735	UvrB with UvrAC is a DNA excision repair enzyme
STM0809	STM0809	putative inner membrane protein [Salmonella typhimurium LT2].	0.998017	0.0891342	0.126863		3.11021	0.932496	0.400964	0.00538		4.0504	1.05047	0.523249	0.00335		3.47964	0.866899	0.442138	0.00199		2.27865	0.819233	0.2905	0.00494		1.6929	0.753089	0.215	0.0496		1.53987	0.775189	0.19925	0.109	AAL19746	putative inner membrane protein
STM0810	STM0810	putative inner membrane protein [Salmonella typhimurium LT2].	0.999793	0.0722601	0.119833		5.24053	0.923123	0.63468	0.000986		5.69914	1.29828	0.696263	0.00197		5.78523	1.04678	0.700565	0.00355		2.48206	0.841529	0.30375	0.0189		1.6673	0.754841	0.2	0.0308		1.53275	0.778655	0.188	0.128	AAL19747	putative inner membrane protein
STM0811	ybhN	similar to E. coli orf, hypothetical protein (AAC73875.1); Blastp hit to AAC73875.1 (318 aa), 89% identity in aa 1 - 318; putative negative regulator [Salmonella typhimurium LT2].	0.999058	0.0725638	0.132466		3.52337	0.909883	0.469452	0.00094		3.84785	1.00281	0.510197	0.00025		3.20401	0.865353	0.424737	0.00123		2.06332	0.821249	0.27525	0.0092		1.81102	0.75244	0.24	0.0283		1.77826	0.793796	0.24275	0.0983	AAL19748	putative negative regulator
STM0826	ybiN	similar to E. coli orf, hypothetical protein (AAC73894.1); Blastp hit to AAC73894.1 (335 aa), 84% identity in aa 28 - 335; putative SAM-dependent methyltransferase [Salmonella typhimurium LT2].	0.998988	0.0722994	0.398673		4.63637	0.908952	1.85979	0.000607		5.12037	0.950209	2.05125	0.000559		3.46871	0.866601	1.38608	0.00202		2.58375	0.848227	1.06025	0.0272		1.74452	0.750993	0.6955	0.0267		1.48098	0.760511	0.5935	0.0326	AAL19762	putative SAM-dependent methyltransferase
STM0844	pflE	similar to E. coli putative pyruvate formate-lyase 2 activating enzyme (AAC73911.1); Blastp hit to AAC73911.1 (308 aa), 87% identity in aa 10 - 308; putative pyruvate formate lyase activating enzyme [Salmonella typhimurium LT2].	0.994409	0.149899	0.241191		5.54127	0.908885	1.34463	0.000652		6.68746	0.965488	1.62307	0.000699		5.28868	0.873509	1.28415	0.0037		2.3218	0.816196	0.56175	0.00456		2.27554	0.757107	0.552	0.0641		1.84736	0.763332	0.44825	0.018	AAL19780	putative pyruvate formate lyase activating enzyme
STM0854	STM0854	putative cytoplasmic protein [Salmonella typhimurium LT2].	0.996754	0.11411	0.0752693		2.13714	0.920726	0.162573	0.0101		2.98542	1.17189	0.23368	0.0239		3.59725	0.891008	0.275173	0.0107		2.7585	0.835233	0.211	0.0116		3.22441	0.972391	0.248	0.0675		1.93799	0.963357	0.158125	0.201	AAL19790	putative cytoplasmic protein
STM0863	dacC	Ortholog of E. coli D-alanyl-D-alanine carboxypeptidase; penicillin-binding protein 6 (AAC73926.1); Blastp hit to AAC73926.1 (400 aa), 92% identity in aa 1 - 400	0.999694	0.0722607	1.03415		2.24576	0.905108	2.33111	0.00156		1.26031	0.944201	1.31399	0.139		1.59982	0.86497	1.65631	0.00567		2.2906	0.835425	2.4175	0.024		1.58094	0.751106	1.635	0.0205		1.36305	0.756493	1.4125	0.0178	AAL19799	D-alanyl-D-alanine carboxypeptidase; penicillin-binding protein 6a
STM0865	ybjG	similar to E. coli orf, hypothetical protein (AAC73928.1); Blastp hit to AAC73928.1 (198 aa), 78% identity in aa 1 - 198; putative permease [Salmonella typhimurium LT2].	0.997551	0.0990737	0.956798		2.7189	0.900595	2.60452	0.000484		1.52609	0.953003	1.47941	0.0627		2.48738	0.868891	2.38768	0.00563		2.42988	0.884324	2.41	0.0462		1.63926	0.751371	1.57	0.0576		1.43123	0.754958	1.37	0.00827	AAL19801	putative permease
STM0866	mdfA	similar to E. coli proton motive force efflux pump (AAC73929.1); Blastp hit to AAC73929.1 (410 aa), 90% identity in aa 1 - 406; multidrug translocase [Salmonella typhimurium LT2].	0.996888	0.111709	0.44583		3.20386	0.905299	1.43438	0.000987		3.8013	0.947422	1.7012	0.000843		2.47242	0.871722	1.10906	0.00955		2.4686	0.827735	1.116	0.013		2.34327	0.75096	1.045	0.0308		1.81456	0.774205	0.8225	0.0481	AAL19802	multidrug translocase
STM0931	ybjR	similar to E. coli putative regulator (AAC73954.1); Blastp hit to AAC73954.1 (276 aa), 81% identity in aa 1 - 276; putative aminidase [Salmonella typhimurium LT2].	0.999807	0.0723825	0.807416		4.76517	0.900565	3.8507	9.38e-05		2.9774	0.937466	2.40647	0.0003		3.03627	0.86332	2.45164	0.000576		2.26453	0.837504	1.87	0.0278		1.74631	0.750919	1.41	0.014		1.49887	0.765821	1.2225	0.0611	AAL19867	putative aminidase
STM0947	STM0947	similar to E. coli IS150 putative transposase (AAC76582.1); Blastp hit to AAC76582.1 (283 aa), 29% identity in aa 109 - 279; putative integrase protein [Salmonella typhimurium LT2].	0.995303	0.137343	0.162953		6.82507	0.901974	1.11377	0.000197		8.24656	0.980034	1.34682	0.000314		4.04298	0.887466	0.668922	0.00911		2.11667	0.825729	0.3485	0.0165		1.23664	0.7556	0.202	0.263		1.23622	0.796662	0.20925	0.523	AAL19883	putative integrase protein
STM0948	STM0948	putative cytoplasmic protein [Salmonella typhimurium LT2].	0.999996	0.0723026	0.251088		6.73815	1.62649	1.72531	0.00154		6.32947	1.61555	1.62683	0.00226		3.88967	0.864392	0.977341	0.000765		2.03633	0.814682	0.51225	0.00191		1.42899	0.763904	0.362	0.164		0.890973	0.756538	0.22425	0.194	AAL19884	putative cytoplasmic protein
STM0968	ycaD	similar to E. coli putative transport (AAC73984.1); Blastp hit to AAC73984.1 (382 aa), 88% identity in aa 1 - 382; putative MFS family transport protein [Salmonella typhimurium LT2].	0.999906	0.0723497	0.133897		3.98535	1.31677	0.552443	0.0093		3.92325	1.75334	0.561396	0.0225		4.26068	0.863959	0.570515	0.000491		2.66393	0.83248	0.35975	0.00543		2.46956	0.757261	0.3315	0.0265		1.77466	0.756294	0.23775	0.000915	AAL19902	putative MFS family transport protein
STM1013	STM1013	probable regulatory protein (gi|7467282); Gifsy-2 prophage putative regulatory protein [phage Gifsy-2].	0.999727	0.0722602	0.207948		3.69012	0.916526	0.776433	0.00185		5.28697	0.973741	1.10974	0.000937		2.84881	0.873337	0.596414	0.00603		2.59712	0.829319	0.54425	0.00494		1.5816	0.759024	0.3315	0.11		1.55697	0.791823	0.33275	0.154	AAL19947	Gifsy-2 prophage; probable regulatory protein
STM1024	STM1024	hypothetical protein	0.939352	0.506847	0.307788		4.71561	1.00267	1.47422	0.00816		3.38942	1.18923	1.09059	0.0307		2.65787	0.974069	0.850438	0.0922		3.28068	0.85272	1.03225	0.0288		1.45579	0.758147	0.4515	0.423		1.18868	0.785757	0.376	0.559	AAL19958	Gifsy-2 prophage
STM1025	STM1025	Gifsy-2 prophage protein [Salmonella typhimurium LT2].	0.99235	0.175493	1.08738		5.14299	0.912833	5.63214	0.000986		4.32349	0.942072	4.72254	0.00107		3.69969	0.868774	4.03488	0.00455		3.34612	0.813421	3.64	0.00151		1.36915	0.751181	1.49	0.181		1.1652	0.815394	1.339	0.691	AAL19959	Gifsy-2 prophage
STM1060	STM1060	similar to E. coli orf, hypothetical protein (AAC74033.1); Blastp hit to AAC74033.1 (369 aa), 86% identity in aa 1 - 367; putative iron-sulfur protein [Salmonella typhimurium LT2].	1	0.0722964	0.970159		2.62843	0.905918	2.56057	0.0011		2.10822	0.942161	2.05525	0.00307		2.32259	0.863669	2.25369	0.000722		2.22333	0.818002	2.17	0.00537		1.2044	0.753081	1.17	0.109		1.31105	0.769583	1.2875	0.178	AAL19993	putative iron-sulfur protein
STM1071	sulA	inhibitor of cell division and FtsZ ring formation upon DNA damage/inhibition; HslVU and Lon involved in its turnover; cell division inhibitor (SW:SULA_SALTY); suppressor of lon [Salmonella typhimurium LT2].	0.994093	0.154103	0.882621		3.14869	0.903412	2.78726	0.00106		6.43056	1.10852	5.73801	0.0011		4.78961	0.872611	4.25397	0.004		2.84202	0.826288	2.525	0.00496		1.96279	0.753878	1.735	0.0628		2.38675	0.944544	2.2225	0.0762	AAL20004	suppressor of lon; inhibitor of cell division and FtsZ ring formation upon DNA damage/inhibition, HslVU and Lon involved in its turnover
STM1114	scsB	suppressor for copper-sensitivity B (gi|2327004); suppression of copper sensitivity: lipoprotein modification in lgt mutants of E. coli [Salmonella typhimurium LT2].	0.995258	0.137994	0.166735		4.73372	0.91226	0.794123	0.000834		5.92223	3.06542	1.08239	0.0161		4.37745	0.868434	0.731785	0.00275		2.9246	1.04251	0.51075	0.0354		2.24584	0.751729	0.3745	0.0395		1.87008	0.771602	0.31625	0.0375	AAL20046	Suppression of copper sensitivity: lipoprotein modification in lgt mutants of E. coli
STM1143	csgB	nucleator for assembly of adhesive surface organelles; minor curlin subunit precursor (fimbrin SEF17 minor subunit). (SW:CSGB_SALTY); minor curlin subunit precursor [Salmonella typhimurium LT2].	0.998485	0.0779052	0.150411		2.4727	0.915044	0.376155	0.00538		4.00347	0.989042	0.603494	0.000434		2.33011	0.870101	0.352131	0.00756		2.05741	0.842483	0.31775	0.0473		1.53435	0.753954	0.231	0.0559		1.47266	0.772406	0.225	0.116	AAL20073	minor curlin subunit precursor, nucleator for assembly of adhesive surface organelles
STM1144	csgA	coiled surface structures; cryptic; major curlin subunit precursor (fimbrin SEF17). (SW:CSGA_SALTY); curlin major subunit [Salmonella typhimurium LT2].	1	0.0722941	0.31433		4.48811	1.72852	1.49405	0.0112		7.28359	3.02287	2.42661	0.0065		4.08488	0.871073	1.2906	0.00266		2.42941	0.814165	0.76425	0.000565		1.51907	0.756289	0.479	0.0673		1.90206	0.767642	0.60325	0.0166	AAL20074	curlin major subunit, coiled surface structures; cryptic
STM1192	plsX	fatty acid/phospholipid synthesis protein PLSX. (SW:PLSX_SALTY); putative fatty acid/phospholipid synthesis protein [Salmonella typhimurium LT2].	0.991749	0.182309	2.24822		6.77586	0.900536	15.2494	0.000273		6.99913	1.08867	15.8783	0.000942		3.93309	0.876346	8.92003	0.00719		3.45673	0.824694	7.855	0.00528		2.75087	0.752943	6.19	0.0437		1.73484	0.759933	3.92	0.0246	AAL20121	putative fatty acid/phospholipid synthesis protein
STM1193	fabH	3-oxoacyl-[acyl-carrier-protein] synthase III. (SW:FABH_SALTY); 3-oxoacyl-[acyl-carrier-protein] synthase III; acetylCoA ACP transacylase [Salmonella typhimurium LT2].	0.986611	0.23275	3.48944		3.48245	0.924088	12.3348	0.00518		2.95301	0.946572	10.3888	0.00496		2.65704	0.864186	9.27747	0.00959		3.65043	0.819818	12.825	0.00438		3.22309	0.762937	11.365	0.0652		2.00313	0.778588	7.1275	0.0501	AAL20122	3-oxoacyl-[acyl-carrier-protein] synthase III; acetylCoA ACP transacylase
STM1194	fabD	malonyl coA-acyl carrier protein transacylase. (SW:FABD_SALTY); malonyl-CoA-[acyl-carrier-protein] transacylase [Salmonella typhimurium LT2].	0.995652	0.132128	8.48069		2.44375	0.90701	20.825	0.00277		2.0144	0.93444	17.0931	0.00164		1.6873	0.864566	14.3256	0.0148		2.06126	0.814914	17.525	0.00504		1.70305	0.75203	14.45	0.0646		1.22718	0.760018	10.4675	0.192	AAL20123	malonyl-CoA-[acyl-carrier-protein] transacylase
STM1242	envE	probable lipoprotein ENVE precursor. (SW:ENVE_SALTY); putative envelope protein [Salmonella typhimurium LT2].	0.996329	0.121358	0.586291		5.30554	0.911714	3.1324	0.000711		5.47049	0.9483	3.22732	0.000772		6.44772	0.866197	3.78579	0.00131		5.81574	1.46759	3.4875	0.00448		3.00947	0.751931	1.765	0.0267		3.43201	1.71543	2.1825	0.0538	AAL20171	putative envelope protein
STM1246	pagC	PhoP regulated; virulence membrane protein PAGC precursor. (SW:PAGC_SALTY); reduced macrophage survival protein [Salmonella typhimurium LT2].	0.994648	0.146639	1.27124		36.7413	4.34395	46.9523	0.000122		16.3973	3.01137	21.1104	0.000528		90.2575	8.69023	115.086	0.000731		11.7385	7.25329	16.7675	0.0143		2.50138	0.751146	3.18	0.0364		3.69483	2.72303	5.485	0.1	AAL20174	PhoP regulated: reduced macrophage survival
STM1273	STM1273	putative nitric oxide reductase [Salmonella typhimurium LT2].	0.999971	0.072274	0.164767		3.01876	0.907238	0.499465	0.000796		2.85018	1.0014	0.476232	0.00538		3.43753	0.871016	0.568875	0.00291		2.09641	0.823243	0.347	0.00487		2.57507	0.753213	0.4245	0.014		1.76345	0.778109	0.2955	0.0501	AAL20198	putative nitric oxide reductase
STM1284	yeaH	similar to E. coli orf, hypothetical protein (AAC74854.1); Blastp hit to AAC74854.1 (427 aa), 94% identity in aa 1 - 423; putative cytoplasmic protein [Salmonella typhimurium LT2].	0.998992	0.0722991	0.736499		4.4242	0.945273	3.31543	0.00233		3.74156	0.940858	2.76284	0.000497		3.33865	0.864683	2.46066	0.00117		2.63617	0.818075	1.945	0.00128		1.45833	0.75127	1.075	0.0557		1.69727	0.756807	1.2525	0.0053	AAL20209	putative cytoplasmic protein
STM1309	STM1309	similar to E. coli putative excinuclease subunit (AAC74811.1); Blastp hit to AAC74811.1 (295 aa), 80% identity in aa 1 - 286; putative nuclease subunit of the excinuclease complex [Salmonella typhimurium LT2].	0.9969	0.111502	0.511264		3.77762	1.15787	2.00238	0.00897		7.92265	2.1256	4.15665	0.00203		5.3762	0.863315	2.74866	0.00101		2.01822	0.815788	1.03375	0.00368		1.52256	0.750859	0.7785	0.0667		1.93509	0.785676	1.0115	0.052	AAL20234	putative nuclease subunit of the excinuclease complex
STM1346	ydiE	similar to E. coli orf, hypothetical protein (AAC74775.1); Blastp hit to AAC74775.1 (63 aa), 60% identity in aa 1 - 63; putative cytoplasmic protein [Salmonella typhimurium LT2].	0.999125	0.0722894	1.91778		3.0968	0.930401	6.04172	0.00553		2.88903	0.940514	5.56214	0.00107		2.73275	0.880407	5.29808	0.011		2.81867	0.843849	5.565	0.02		1.2862	0.765974	2.495	0.302		2.6081	1.13316	5.3275	0.0716	AAL20271	putative cytoplasmic protein
STM1352	ydiS	similar to E. coli flavoprotein; probably electron transport (AAC74769.1); Blastp hit to AAC74769.1 (429 aa), 80% identity in aa 1 - 429; flavoprotein [Salmonella typhimurium LT2].	0.999079	0.0722927	0.185844		3.43024	0.903449	0.639036	0.000365		2.7629	0.978153	0.516783	0.00211		2.46216	0.8665	0.45842	0.00309		2.50817	0.829206	0.473	0.0122		1.71628	0.752097	0.319	0.0276		1.19965	0.7573	0.2235	0.0899	AAL20277	flavoprotein
STM1353	ydiR	similar to E. coli putative flavoprotein (AAC74768.1); Blastp hit to AAC74768.1 (312 aa), 72% identity in aa 1 - 312; putative electron transfer flavoprotein [Salmonella typhimurium LT2].	0.999144	0.0722881	0.393531		3.87434	0.922159	1.543	0.00199		2.04915	0.947807	0.808628	0.00197		2.4208	0.876466	0.960023	0.0106		2.41021	0.814344	0.94875	0.000501		1.29338	0.751196	0.509	0.056		0.885104	0.754918	0.3485	0.0645	AAL20278	putative electron transfer flavoprotein
STM1383	ttrA	tetrathionate reductase subunit A (TtrA) (gi|4456873); tetrathionate reductase complex, subunit A [Salmonella typhimurium LT2].	0.999782	0.0723897	0.16532		3.45978	1.02734	0.591777	0.00949		4.96668	1.36243	0.844848	0.00393		2.99528	0.884463	0.502448	0.0119		3.5792	0.843659	0.60175	0.00665		2.00764	0.757732	0.333	0.0391		1.94908	0.755376	0.32225	0.000252	AAL20307	Tetrathionate reductase complex, subunit A
STM1390	orf242	ORF 242 (gi|4456866); putative regulatory proteins, merR family [Salmonella typhimurium LT2].	0.999306	0.0725091	0.421633		3.6074	0.90954	1.53098	0.000987		4.06736	0.946573	1.72181	0.000599		3.7086	0.863984	1.5642	0.000875		2.24381	0.822151	0.955	0.00976		1.79013	0.75411	0.756	0.0378		1.73753	0.756827	0.734	0.00436	AAL20314	putative regulatory proteins, merR family
STM1401	sseD	SseD (gi|3776122); secretion system effector [Salmonella typhimurium LT2].	0.997243	0.105128	0.563094		4.83884	1.40973	2.80133	0.00473		2.15899	0.973151	1.24377	0.026		10.5564	1.10934	5.9656	0.0012		2.14038	0.856082	1.23525	0.0401		0.879346	0.751981	0.4955	0.324		0.914339	0.824559	0.55525	0.856	AAL20325	Secretion system effector
STM1403	sscB	SscB (gi|3377867); secretion system chaparone [Salmonella typhimurium LT2].	0.999302	0.0722778	0.16661		12.2206	1.99705	2.05578	0.000312		6.72369	0.98729	1.12471	0.000347		24.4546	1.97727	4.08329	0.000722		3.71846	1.04145	0.637	0.0111		2.47313	0.753719	0.413	0.0278		1.7506	0.773332	0.2955	0.0393	AAL20327	Secretion system chaparone
STM1411	ssaK	secretion system apparatus protein SSAK. (SW:SSAK_SALTY); secretion system apparatus protein [Salmonella typhimurium LT2].	0.999623	0.0722625	0.19921		10.4205	0.904464	2.08161	0.000114		7.22455	0.987428	1.44883	0.000503		15.2234	0.864124	3.03339	0.000491		3.39057	1.07673	0.699	0.0179		1.95269	0.753628	0.39	0.037		1.94715	0.767589	0.39125	0.0149	AAL20335	Secretion system apparatus
STM1413	ssaM	secretion system apparatus protein SSAM. (SW:SSAM_SALTY); secretion system apparatus protein [Salmonella typhimurium LT2].	0.999131	0.072289	0.206752		6.84878	1.5275	1.44054	0.00128		4.64186	0.976521	0.96396	0.000559		11.6147	1.63083	2.41711	0.00135		5.45427	1.35069	1.1445	0.0271		#VALUE!	#VALUE!	#VALUE!	1		2.52252	0.77462	0.532	0.0833	AAL20337	Secretion system apparatus
STM1415	ssaN	homology with the YscN family of proteins; probable secretion system apparatus ATP synthase SSAN. (SW:SSAN_SALTY); secretion system apparatus protein [Salmonella typhimurium LT2].	0.999294	0.0722784	0.229684		5.61608	0.912215	1.2984	0.000486		3.35063	0.962512	0.771321	0.00048		13.1577	1.83845	3.04119	0.00124		2.8392	0.832747	0.658	0.0049		1.85177	0.754462	0.426	0.0354		1.8656	0.760388	0.4305	0.00834	AAL20339	Secretion system apparatus: homology with the YscN family of proteins
STM1420	ssaS	homology with YscS of the secretion system of Yersinia; secretion system apparatus protein SSAS. (SW:SSAS_SALTY); secretion system apparatus [Salmonella typhimurium LT2].	0.940705	0.500803	0.137782		4.6254	0.916348	0.64235	0.00629		3.60708	1.03181	0.502708	0.012		6.91039	0.864978	0.95272	0.0104		3.78971	0.830217	0.526	0.0139		2.9509	0.755569	0.408	0.132		1.98079	0.784087	0.27925	0.102	AAL20344	Secretion system apparatus: homology with YscS of the secretion system of Yersinia
STM1422	ssaU	homology with YscU of the secretion system of Yersinia; secretion system apparatus protein SSAU. (SW:SSAU_SALTY); secretion system apparatus protein [Salmonella typhimurium LT2].	0.998198	0.0849731	0.132754		4.26464	0.906305	0.568488	0.000471		6.03339	1.00898	0.802252	0.000247		4.64554	0.869339	0.618551	0.00193		2.48993	0.883117	0.3425	0.0417		2.66971	0.762748	0.3565	0.0413		1.51922	0.77166	0.204	0.0746	AAL20346	Secretion system apparatus: homology with YscU of the secretion system of Yersinia
STM1430	purR	purine nucleotide synthesis repressor. (SW:PURR_SALTY); transcriptional repressor for pur regulon, glyA, glnB, prsA, speA (GalR/LacI family) [Salmonella typhimurium LT2].	0.997877	0.0922422	1.91613		3.17286	0.900461	6.08605	0.000306		3.98326	0.943351	7.67494	0.000945		2.7233	0.873017	5.25394	0.00778		2.05309	0.813747	3.935	0.0013		2.05511	0.751005	3.94	0.0323		1.47232	0.754867	2.8225	0.00629	AAL20352	transcriptional repressor for pur regulon, glyA, glnB, prsA, speA (GalR/LacI family)
STM1477	ydgI	similar to E. coli putative arginine/ornithine antiporter (AAC74677.1); Blastp hit to AAC74677.1 (460 aa), 92% identity in aa 1 - 460; putative amino acid transporter [Salmonella typhimurium LT2].	0.958513	0.415106	0.423161		3.99555	0.900678	1.69257	0.00382		4.31569	0.944198	1.82959	0.00379		2.69042	0.876906	1.1484	0.0392		2.45715	0.825605	1.0525	0.0328		2.35827	0.751365	0.998	0.136		1.33352	0.77536	0.57525	0.335	AAL20396	putative amino acid transporter
STM1492	STM1492	inner membrane component; similar to E. coli putative transport system permease protein (AAC75189.1); Blastp hit to AAC75189.1 (243 aa), 36% identity in aa 47 - 239; putative binding-protein-dependent transport system [Salmonella typhimurium LT2].	0.999213	0.0725299	0.246917		2.02369	0.900791	0.500206	0.000626		2.31368	0.958118	0.572811	0.00122		1.93663	0.877819	0.483226	0.0271		2.10815	0.822263	0.5255	0.0115		2.06912	0.751947	0.511	0.0213		1.78592	0.80429	0.45925	0.131	AAL20411	putative binding-protein-dependent transport system, inner membrane component
STM1508	ydfI	similar to E. coli putative oxidoreductase (AAC74615.1); Blastp hit to AAC74615.1 (486 aa), 81% identity in aa 1 - 484; putative mannitol dehydrogenase [Salmonella typhimurium LT2].	0.997329	0.103487	0.579414		3.31929	0.905943	1.93104	0.000862		3.58346	1.08581	2.14527	0.0102		3.44978	0.865378	2.00173	0.00222		2.08046	0.823212	1.2175	0.0149		1.62104	0.750886	0.9395	0.0539		1.74527	0.755026	1.0115	0.00277	AAL20427	putative mannitol dehydrogenase
STM1516	ydeE	similar to E. coli putative transport protein (AAC74607.1); Blastp hit to AAC74607.1 (395 aa), 76% identity in aa 1 - 395; putative MFS family transport protein [Salmonella typhimurium LT2].	0.999829	0.0723758	0.189576		2.96307	0.912162	0.566712	0.00211		3.1422	0.988301	0.608911	0.007		2.28304	0.872078	0.435556	0.00904		1.99855	0.825407	0.3835	0.0183		1.65836	0.757515	0.3155	0.0588		1.75099	0.760095	0.3335	0.0101	AAL20435	putative MFS family transport protein
STM1544	pqaA	PhoPQ-regulated protein [Salmonella typhimurium LT2].	0.999876	0.0722625	0.166545		4.45005	0.910659	0.745352	0.000553		4.69645	0.977159	0.783854	0.00029		5.93845	0.865922	0.990167	0.000776		2.41812	0.823203	0.40425	0.00253		1.75912	0.751731	0.293	0.0145		1.67026	0.761597	0.2795	0.0133	AAL20463	PhoPQ-regulated protein
STM1551	STM1551	putative cytoplasmic protein [Salmonella typhimurium LT2].	0.999332	0.0725032	0.589712		3.86385	0.920925	2.30333	0.00177		4.2752	0.95044	2.54219	0.00109		4.54174	0.867796	2.68486	0.0014		3.47481	1.0572	2.1175	0.0154		1.45728	0.750838	0.8595	0.0342		3.37301	2.0718	2.2325	0.0837	AAL20470	putative cytoplasmic protein
STM1600	STM1600	putative inner membrane protein [Salmonella typhimurium LT2].	0.992433	0.17454	0.289482		3.14972	0.939366	0.929529	0.00809		1.16171	1.08455	0.380448	0.778		3.68915	0.863951	1.06824	0.00315		6.13214	2.69745	1.8875	0.015		2.60278	0.753542	0.7555	0.0498		1.95737	0.803845	0.5855	0.0851	AAL20518	putative inner membrane protein
STM1628	STM1628	similar to E. coli putative alpha helix chain (AAC73460.1); Blastp hit to AAC73460.1 (98 aa), 52% identity in aa 8 - 98; putative cytoplasmic protein [Salmonella typhimurium LT2].	0.994538	0.148147	0.742812		5.68908	0.903373	4.23763	0.000348		12.4108	2.29797	9.3363	0.000663		5.25159	0.867972	3.91263	0.00251		3.64318	0.856835	2.76	0.00874		2.308	0.750908	1.715	0.0421		2.35706	1.05644	1.8725	0.1	AAL20546	putative cytoplasmic protein
STM1632	STM1632		0.998611	0.0745931	0.125116		2.5889	0.908093	0.325272	0.00143		3.32735	1.03103	0.421014	0.00276		4.10672	0.864966	0.514196	0.00109		2.72673	0.909551	0.35375	0.0347		1.35374	0.752816	0.1695	0.0783		1.73145	0.790451	0.222	0.0907	AAL20550	putative inner membrane protein
STM1633	STM1633	similar to E. coli putative periplasmic binding transport protein (AAC74987.1); Blastp hit to AAC74987.1 (266 aa), 25% identity in aa 19 - 232; putative periplasmic binding protein [Salmonella typhimurium LT2].	0.999989	0.0723098	0.14468		2.53139	0.970291	0.378757	0.0278		2.99801	1.04067	0.443621	0.00823		14.4656	0.985502	2.09607	0.000682		2.98336	1.17196	0.45425	0.0403		1.61838	0.755172	0.235	0.062		1.65626	0.79018	0.246	0.109	AAL20551	putative periplasmic binding protein
STM1658	ydaL	Putative RBS for ydaL; RegulonDB:STMS1H001850	0.997472	0.10067	0.917469		2.57635	0.925659	2.39738	0.00779		2.04882	0.956465	1.90399	0.016		2.52467	0.864989	2.31846	0.00309		2.02238	0.824332	1.875	0.0172		1.6185	0.751143	1.485	0.0497		1.87873	0.766029	1.7375	0.018	AAL20576	putative Smr domain
STM1665	STM1665	putative cytoplasmic protein [Salmonella typhimurium LT2].	0.999953	0.0723307	0.467541		4.36425	1.61075	2.12837	0.0105		6.06309	1.75471	2.91873	0.0033		4.29046	0.864979	2.00825	0.000959		2.36254	0.813111	1.105	0.000309		1.83909	0.750893	0.86	0.014		1.94699	0.785801	0.9305	0.0475	AAL20583	putative cytoplasmic protein
STM1671	STM1671	similar to E. coli putative ARAC-type regulatory protein (AAC73403.1); Blastp hit to AAC73403.1 (239 aa), 35% identity in aa 12 - 210; putative bacterial regulatory helix-turn-helix proteins, araC family [Salmonella typhimurium LT2].	0.996853	0.112347	0.102052		2.1543	0.902804	0.220106	0.00114		3.04304	1.0668	0.312017	0.00146		2.97722	0.884541	0.307624	0.0119		3.1954	0.831363	0.33075	0.00663		2.38717	0.76336	0.245	0.0513		1.97978	0.763052	0.20325	0.0107	AAL20588	putative bacterial regulatory helix-turn-helix proteins, araC family
STM1680	ycjI	similar to E. coli putative carboxypeptidase (AAC74408.1); Blastp hit to AAC74408.1 (262 aa), 90% identity in aa 21 - 262; putative carboxypeptidase [Salmonella typhimurium LT2].	0.999823	0.0722606	0.869285		3.28756	0.922717	2.90811	0.0041		3.18263	0.966162	2.81867	0.00566		2.76762	0.865548	2.40942	0.00166		2.23832	0.818356	1.9575	0.00543		1.29354	0.751928	1.125	0.0464		1.13675	0.754661	0.98825	0.00669	AAL20597	putative carboxypeptidase
STM1705	osmB	osmotically inducible lipoprotein B. (SW:OSMB_SALTY); osmotically inducible lipoprotein [Salmonella typhimurium LT2].	0.98577	0.240041	0.849693		4.69353	0.921593	4.03589	0.00241		3.42157	0.942244	2.91993	0.00244		3.59645	0.863323	3.0559	0.00544		3.84359	0.821173	3.2775	0.00306		1.32567	0.755774	1.13	0.309		1.66863	0.838951	1.513	0.263	AAL20623	osmotically inducible lipoprotein
STM1728	yciG	similar to E. coli orf, hypothetical protein (AAC74341.1); Blastp hit to AAC74341.1 (78 aa), 88% identity in aa 20 - 78; putative cytoplasmic protein [Salmonella typhimurium LT2].	0.998804	0.0726175	0.145616		5.75755	0.904949	0.840479	0.000197		8.02666	1.44341	1.18296	0.000798		5.50945	1.45038	0.821169	0.00762		2.45687	0.856582	0.373	0.044		1.78514	0.795596	0.27	0.227		1.69677	0.797034	0.25575	0.133	AAL20646	putative cytoplasmic protein
STM1793	STM1793	similar to E. coli probable third cytochrome oxidase, subunit II (AAC74064.1); Blastp hit to AAC74064.1 (378 aa), 80% identity in aa 1 - 378; putative cytochrome oxidase, subunit II [Salmonella typhimurium LT2].	0.991612	0.183828	0.308725		2.36068	0.907065	0.732988	0.00481		2.24839	0.949012	0.695456	0.00323		1.80803	0.864759	0.558746	0.0191		2.45504	0.816107	0.75925	0.00394		1.54669	0.75114	0.4775	0.118		1.60143	0.77494	0.5015	0.0851	AAL20708	putative cytochrome oxidase, subunit II
STM1818	fadD	long-chain-fatty-acid--CoA ligase; similar to E. coli acyl-CoA synthetase, long-chain-fatty-acid--CoA ligase (AAC74875.1); Blastp hit to AAC74875.1 (561 aa), 93% identity in aa 1 - 561; acyl-CoA synthetase [Salmonella typhimurium LT2].	0.999278	0.0722793	0.592081		2.91815	0.921694	1.7478	0.00378		2.68591	1.00063	1.6514	0.0252		2.80957	1.07294	1.74516	0.0486		2.10849	0.81646	1.25	0.00155		2.13638	0.751276	1.265	0.0191		1.65822	0.757837	0.985	0.00911	AAL20733	acyl-CoA synthetase (long-chain-fatty-acid--CoA ligase)
STM1820	yeaZ	similar to E. coli orf, hypothetical protein (AAC74877.1); Blastp hit to AAC74877.1 (231 aa), 85% identity in aa 1 - 231; putative molecular chaperone [Salmonella typhimurium LT2].	0.997357	0.102935	1.97897		2.33855	0.920878	4.70751	0.0117		3.02038	0.97433	6.10597	0.009		1.54805	0.875537	3.09562	0.0719		1.99573	0.836545	4.0375	0.0443		1.79069	0.750869	3.545	0.0436		1.89843	0.763282	3.78	0.0129	AAL20735	putative molecular chaperone
STM1834	yebN	similar to E. coli orf, hypothetical protein (AAC74891.1); Blastp hit to AAC74891.1 (206 aa), 90% identity in aa 1 - 206; putative YebN family transport protein [Salmonella typhimurium LT2].	0.998422	0.0795122	0.462828		4.43142	0.911629	2.06541	0.00084		9.37688	0.946437	4.35536	0.000282		3.69822	0.871007	1.72028	0.00353		3.02702	1.13774	1.4715	0.0357		1.62345	0.750892	0.7515	0.0396		1.35842	0.755692	0.6295	0.0165	AAL20749	putative YebN family transport protein
STM1840	yobG	Putative RBS for yobG; RegulonDB:STMS1H002011	0.985034	0.246247	1.29724		3.9964	1.28992	5.36314	0.011		2.32854	0.979656	3.12478	0.0378		4.26314	1.15047	5.6634	0.0159		5.74875	3.06854	8.1625	0.027		2.62348	0.761888	3.425	0.0772		2.03475	1.3198	2.995	0.262	AAL20755	putative inner membrane protein
STM1868	mig-3	phage tail assembly protein (gi|2460256); similar to phage-tail assembly protein [Salmonella typhimurium LT2].	0.995464	0.134955	0.149044		4.7031	1.23866	0.719664	0.00398		9.55795	12.1654	2.10457	0.0551		4.15797	0.865887	0.620645	0.00232		3.40395	0.815227	0.5075	0.000917		2.09795	0.754286	0.313	0.0465		1.58219	0.758112	0.23625	0.0143	AAL20782	Homology to phage-tail assembly proteins
STM1897	yebB	similar to E. coli orf, hypothetical protein (AAC74932.1); Blastp hit to AAC74932.1 (233 aa), 80% identity in aa 37 - 228; putative periplasmic protein [Salmonella typhimurium LT2].	0.999927	0.0723417	0.416498		2.9458	0.900773	1.22844	0.000208		3.50867	0.947378	1.46689	0.000675		2.98988	0.876976	1.25526	0.00651		2.13427	0.817206	0.89	0.00112		1.76418	0.750982	0.735	0.018		1.90671	0.758883	0.79625	0.00368	AAL20813	putative periplasmic protein
STM1910	STM1910	penicillin-binding protein 2 (PBP-2). (SW:PBP2_SALTY); putative penicillin-binding protein [Salmonella typhimurium LT2].	0.999733	0.0722602	0.188675		2.56715	0.907572	0.487027	0.00167		2.96947	0.970662	0.562991	0.00115		2.16474	0.870053	0.410386	0.00796		2.01438	0.823824	0.384	0.0152		1.60621	0.752519	0.3035	0.0408		1.67663	0.773269	0.3215	0.0592	AAL20826	putative penicillin-binding protein
STM1937	tyrP	similar to E. coli tyrosine-specific transport system (AAC74977.1); Blastp hit to AAC74977.1 (403 aa), 88% identity in aa 1 - 403; HAAAP family tyrosine-specific transport protein [Salmonella typhimurium LT2].	0.995027	0.141328	0.78371		4.38276	1.90601	3.695	0.0169		4.4668	1.52656	3.64711	0.00924		2.26317	0.875257	1.78966	0.0185		2.17544	0.813576	1.7075	0.00349		1.2511	0.75093	0.9805	0.199		0.802799	0.755437	0.63	0.0851	AAL20852	HAAAP family, tyrosine-specific transport protein
STM1986	yedP	similar to E. coli orf, hypothetical protein (AAC75021.1); Blastp hit to AAC75021.1 (271 aa), 75% identity in aa 1 - 269; putative hydrolase of the HAD superfamily [Salmonella typhimurium LT2].	0.999656	0.0722615	0.192745		3.24153	0.906826	0.627306	0.000687		2.59611	0.973705	0.502949	0.00176		2.50949	0.864605	0.48409	0.0014		2.18261	0.846719	0.43	0.0305		1.47383	0.759242	0.2855	0.104		1.4656	0.759556	0.28375	0.0274	AAL20896	putative hydrolase of the HAD superfamily
STM2005	STM2005	putative endoprotease [Salmonella typhimurium LT2].	0.991043	0.190001	0.261076		7.14835	0.901282	1.8686	0.000286		9.74572	2.05446	2.58753	0.0011		4.23716	0.866017	1.10808	0.00365		2.61898	0.814624	0.68475	0.00333		1.7825	0.757226	0.467	0.105		1.15448	0.758081	0.3025	0.32	AAL20911	putative endoprotease
STM2015	erfK	protein ERKF/SRFK precursor. (SW:ERFK_SALTY); putative periplasmic protein [Salmonella typhimurium LT2].	0.998626	0.0741878	0.746845		5.13105	0.902507	3.84102	0.000208		5.93705	0.945496	4.45763	0.000516		4.36092	0.866446	3.26397	0.00154		1.99882	0.817435	1.495	0.00229		1.2767	0.750888	0.9535	0.078		1.47636	0.790376	1.13425	0.201	AAL20919	putative periplasmic protein
STM2057	pduW	probable propionate kinase. (SW:PDUW_SALTY); propanediol utilization propionate kinase [Salmonella typhimurium LT2].	0.998098	0.0872956	0.156546		2.47219	0.964828	0.407455	0.0422		3.46831	1.41336	0.574957	0.0235		2.4715	0.882005	0.392205	0.0181		2.16865	0.827493	0.344	0.0172		1.97775	0.757169	0.3105	0.0472		2.12262	0.792521	0.34225	0.0517	AAL20961	Propanediol utilization: propionate kinase
STM2074	hisB	S. typhimurium histidine biosynthesis bifunctional protein HISB [includes:histidinol-phosphatase ]. (SW:HIS7_SALTY)	0.999736	0.0724029	1.33317		14.5257	0.901583	19.3901	6.16e-05		2.68847	1.06501	3.76849	0.0403		19.0193	2.20307	25.4687	0.000947		2.37991	0.842663	3.2225	0.0148		2.78962	0.758695	3.735	0.0296		1.78645	0.836837	2.5475	0.213	AAL20978	bifunctional: imidazoleglycerol-phosphate dehydratase; histidinol-phosphatase
STM2102	wzxC	Putative RBS for wzxC; RegulonDB:STMS1H002248	0.999179	0.0722857	0.080206		3.29952	0.9151	0.266742	0.00153		3.64143	1.09233	0.292976	0.000563		3.15875	0.869343	0.254139	0.00282		2.70584	0.83847	0.221	0.013		2.64836	0.762956	0.214	0.0434		2.00232	0.816374	0.16825	0.104	AAL21006	putative export protein in colanic acid gene cluster
STM2106	wcaI	Putative RBS for manC; RegulonDB:STMS1H002251	0.995995	0.126784	0.170906		2.47669	0.901346	0.423787	0.00092		2.51543	1.00045	0.433109	0.00416		2.58307	0.867216	0.442363	0.00495		1.99738	0.830082	0.3465	0.0305		1.66035	0.761341	0.2865	0.135		1.41398	0.774397	0.246	0.173	AAL21010	putative glycosyl transferase in colanic acid biosynthesis
STM2130	baeS	similar to E. coli sensor protein (for BaeR) (AAC75139.1); Blastp hit to AAC75139.1 (467 aa), 88% identity in aa 1 - 467; sensory kinase in two-component regulatoyr system wtih BaeR [Salmonella typhimurium LT2].	0.997126	0.107351	0.350266		3.85209	1.68507	1.45227	0.0219		5.21143	2.29975	1.94566	0.0132		2.97587	0.877355	1.05262	0.00945		2.30278	0.818605	0.81175	0.00679		1.67872	0.751045	0.588	0.0484		1.76526	0.758068	0.61975	0.00726	AAL21034	sensory kinase in two-component regulatoyr system wtih BaeR
STM2137	STM2137		0.99913	0.0725482	0.126046		2.71308	0.904479	0.342787	0.000619		4.11588	1.00673	0.519913	0.000366		3.76472	0.864831	0.474836	0.00101		2.50629	0.826109	0.3175	0.00344		2.06395	0.761368	0.2615	0.051		1.93913	0.774653	0.2475	0.0261	AAL21040	putative cytoplasmic protein
STM2138	STM2138	putative cytoplasmic protein [Salmonella typhimurium LT2].	0.999475	0.0724696	0.129412		5.43424	0.90985	0.706681	0.000349		5.08621	1.00913	0.660673	0.000428		6.7522	0.866869	0.875175	0.000947		2.73495	0.855722	0.365	0.0248		1.96271	0.752588	0.254	0.018		1.78807	0.774662	0.2345	0.0371	AAL21041	putative cytoplasmic protein
STM2196	STM2196	Putative RBS for STM2196; RegulonDB:STMS1H002339	0.999438	0.0724784	0.248623		2.44512	0.905449	0.609995	0.00118		2.93333	0.979152	0.738513	0.00424		2.40846	0.87978	0.605037	0.0146		2.03008	0.824159	0.51025	0.0161		1.88818	0.755446	0.4705	0.0381		1.84356	0.759359	0.46025	0.00728	AAL21100	putative D-serine dehydratase
STM2213	yeiU	Ortholog of E. coli orf, hypothetical protein (AAC75235.1); Blastp hit to AAC75235.1 (249 aa), 83% identity in aa 20 - 249	0.999968	0.0723231	2.9121		4.53715	0.902724	13.2279	0.000407		3.52324	0.956151	10.3933	0.00282		3.57839	0.871742	10.4762	0.00338		2.2747	0.833217	6.6925	0.01		1.39673	0.753195	4.08	0.0894		0.929165	0.759903	2.72	0.543	AAL21116	putative permease
STM2220	yejG	Putative RBS for yejG; RegulonDB:STMS1H002359	0.970669	0.347004	0.781168		20.7138	1.47387	16.2118	0.000348		17.4122	1.27898	13.6298	0.000562		11.0469	0.865039	8.63983	0.00361		12.7114	0.909412	9.94667	0.00473		3.19941	0.751821	2.5	0.0747		3.60217	2.34878	3.195	0.0891	AAL21123	putative cytoplasmic protein
STM2231	STM2231	similar to msgA; virulence protein msga (SW:MSGA_SALTY); ssrB-regulated factor [Salmonella typhimurium LT2].	0.996441	0.119495	0.0553127		16.1537	1.16323	0.895265	0.000109		26.9403	5.0236	1.50948	0.000382		14.3312	3.83879	0.810356	0.00361		10.8572	2.76478	0.61	0.0187		#VALUE!	#VALUE!	#VALUE!	1		16.0542	#VALUE!	0.888	0.0652	AAL21133	Homolog of msgA; ssrB-regulated factor
STM2241	sspH2	induced by the SPI-2 regulator ssrA/B; Leucine-rich repeat protein [Salmonella typhimurium LT2].	0.977995	0.299541	0.305403		2.46361	0.902873	0.753962	0.00633		2.5647	0.956553	0.786668	0.00747		5.13306	1.02351	1.58842	0.00995		2.10676	0.814036	0.64425	0.015		1.48144	0.751602	0.4525	0.242		1.49069	0.757803	0.45625	0.0769	AAL21143	Leucine-rich repeat protein, induced by the SPI-2 regulator ssrA/B
STM2242	STM2242	Putative RBS for STM2242; RegulonDB:STMS1H002379	0.989679	0.204075	0.0920344		4.97546	0.90652	0.459029	0.000641		5.31687	1.07884	0.490071	0.000657		4.45446	0.867417	0.410679	0.00382		3.58896	1.57966	0.35	0.0381		2.51059	0.768256	0.233	0.0755		1.77469	0.769388	0.16525	0.0455	AAL21144	putative tail fiber protein of phage
STM2243	STM2243	similar to E. coli putative membrane protein (AAC74454.1); Blastp hit to AAC74454.1 (1122 aa), 60% identity in aa 458 - 505, 24% identity in aa 369 - 530; putative tail fiber protein of phage [Salmonella typhimurium LT2].	0.999665	0.0724223	0.165063		3.49247	0.923269	0.583582	0.0025		2.32895	0.992166	0.386359	0.00243		2.97675	0.864278	0.491525	0.000897		3.57382	0.833697	0.5995	0.00595		2.1446	0.751797	0.354	0.014		1.49664	0.792104	0.2555	0.214	AAL21145	putative tail fiber protein of phage
STM2244	STM2244	virulence protein msga (SW:MSGA_SALTY); virulence protein MsgA-like protein [Salmonella typhimurium LT2].	0.996316	0.121578	0.220197		9.76736	1.76907	2.17789	0.000566		14.3555	10.9975	3.8249	0.0129		8.0902	0.864027	1.78212	0.000987		2.84972	0.818198	0.62975	0.00253		1.0489	0.751801	0.231	0.661		1.05859	0.76191	0.235	0.709	AAL21146	homolog of virulence protein MsgA
STM2302	STM2302	unknown (gi|2921424); putative inner membrane protein [Salmonella typhimurium LT2].	0.998434	0.079189	0.805696		3.50762	0.915384	2.85716	0.00208		2.2522	0.938574	1.81775	0.00107		2.22405	0.86336	1.79194	0.00179		4.49426	0.814682	3.6275	0.000614		1.97887	0.75196	1.595	0.0292		1.71792	0.758263	1.3875	0.00695	AAL21203	putative inner membrane protein
STM2303	STM2303	similar to E. coli putative transport/receptor protein (AAC75318.1); Blastp hit to AAC75318.1 (222 aa), 68% identity in aa 95 - 216; putative inner membrane protein [Salmonella typhimurium LT2].	0.999966	0.0722728	1.49266		4.15338	0.921118	6.29221	0.00199		2.48237	0.952948	3.74887	0.00575		2.41553	0.874893	3.63284	0.0098		2.41999	0.818562	3.62	0.00147		1.3362	0.755251	2.005	0.153		1.16198	0.769845	1.7575	0.434	AAL21204	putative inner membrane protein
STM2357	STM2357	similar to E. coli putative amino acid/amine transport protein (AAC73363.1); Blastp hit to AAC73363.1 (475 aa), 36% identity in aa 9 - 463; putative amino acid transporter [Salmonella typhimurium LT2].	0.99999	0.0723087	0.524258		3.73345	1.27051	2.03257	0.0116		3.09046	1.32267	1.72291	0.0342		3.8058	0.869842	2.00265	0.00223		2.27547	0.816476	1.1975	0.00282		1.19814	0.753229	0.629	0.117		1.16884	0.761734	0.61625	0.242	AAL21258	putative amino acid transporter
STM2373	STM2373	putative cytoplasmic protein [Salmonella typhimurium LT2].	0.994849	0.143854	0.354536		2.1183	0.903721	0.75332	0.00327		2.62255	0.951272	0.933524	0.00224		2.03776	0.870451	0.726407	0.0176		2.87277	0.825998	1.02875	0.00719		2.0939	0.758105	0.7475	0.0759		1.86857	0.75755	0.66375	0.00712	AAL21274	putative cytoplasmic protein
STM2421	xapB	similar to E. coli xanthosine permease (AAC75459.1); Blastp hit to AAC75459.1 (418 aa), 88% identity in aa 1 - 418; MFS superfamily xanthosine permease [Salmonella typhimurium LT2].	0.99845	0.0787914	0.100178		3.07712	0.906359	0.309243	0.0007		3.42318	1.05921	0.3439	0.000663		2.91599	0.866856	0.29262	0.00251		2.41805	0.832262	0.24625	0.0148		1.99155	0.758166	0.2	0.0426		1.76384	0.765865	0.17825	0.0233	AAL21315	MFS superfamily, xanthosine permease
STM2422	xapA	similar to E. coli xanthosine phosphorylase (AAC75460.1); Blastp hit to AAC75460.1 (277 aa), 87% identity in aa 1 - 277; xanthosine phosphorylase; purine nucleoside phosphorylase [Salmonella typhimurium LT2].	0.999964	0.0722724	0.0677497		3.35777	0.910165	0.228416	0.000594		4.22103	1.19259	0.286565	0.000313		2.91388	0.884644	0.2	0.0112		2.64764	0.827269	0.181	0.00525		1.83911	0.762521	0.125	0.0435		1.48114	0.836751	0.10765	0.379	AAL21316	xanthosine phosphorylase (purine nucleoside phosphorylase)
STM2423	yfeN	similar to E. coli putative sugar hydrolase (AAC75461.1); Blastp hit to AAC75461.1 (254 aa), 85% identity in aa 1 - 254; putative outer membrane protein [Salmonella typhimurium LT2].	0.987029	0.229051	0.060825		3.28361	0.905729	0.199795	0.00119		3.99728	1.18327	0.246125	0.00349		3.15749	0.866573	0.192087	0.00632		2.63615	0.835159	0.1615	0.00927		3.33862	0.778803	0.2055	0.0646		1.70935	0.765902	0.104525	0.0352	AAL21317	putative outer membrane protein
STM2425	yfeH	similar to E. coli putative cytochrome oxidase (AAC75463.1); Blastp hit to AAC75463.1 (332 aa), 90% identity in aa 1 - 332; putative Na+-dependent transporter [Salmonella typhimurium LT2].	0.994707	0.145827	0.384671		2.69614	0.940793	1.07207	0.0191		2.6952	1.01093	1.08066	0.0302		1.90492	0.876324	0.740141	0.035		2.20334	0.817885	0.8525	0.00863		1.72897	0.75247	0.6655	0.0705		1.85984	0.756575	0.71675	0.00712	AAL21319	putative Na+-dependent transporter
STM2427	lig	similar to E. coli DNA ligase (AAC75464.1); Blastp hit to AAC75464.1 (671 aa), 92% identity in aa 1 - 671; DNA ligase [Salmonella typhimurium LT2].	0.984432	0.25122	1.39444		2.48537	0.900449	3.46882	0.00343		2.18611	0.948462	3.07404	0.0141		1.82931	0.863827	2.5521	0.0312		2.58564	0.815347	3.6175	0.00741		1.85008	0.751189	2.58	0.112		1.69049	0.754586	2.3575	0.0224	AAL21321	DNA ligase
STM2434	STM2434	hypothetical protein; putative cytoplasmic protein [Salmonella typhimurium LT2].	0.999947	0.0722692	0.846345		3.68004	0.939159	3.17649	0.00445		3.18098	0.975684	2.75284	0.00783		3.48478	0.872967	2.96743	0.00396		3.63067	0.821714	3.095	0.00225		1.8723	0.750836	1.585	0.0151		2.02479	0.812812	1.7875	0.089	AAL21328	putative cytoplasmic protein
STM2512	xseA	similar to E. coli exonuclease VII, large subunit (AAC75562.1); Blastp hit to AAC75562.1 (456 aa), 87% identity in aa 1 - 447; exonuclease VII, large subunit [Salmonella typhimurium LT2].	0.966139	0.373637	0.858665		2.03088	0.902151	1.74725	0.0205		1.73046	0.940081	1.49115	0.0459		1.47582	0.863888	1.26775	0.152		2.08657	0.825872	1.815	0.0471		2.1357	0.752417	1.835	0.142		1.72773	0.759314	1.49	0.0637	AAL21406	exonuclease VII, large subunit
STM2514	ratB	RatB (gi|5107806); putative outer membrane protein [Salmonella typhimurium LT2].	0.99341	0.162815	0.18285		3.48393	0.901985	0.638095	0.000695		3.5562	0.97241	0.653483	0.00145		4.57399	0.879654	0.844681	0.00575		2.09608	0.837482	0.39175	0.0409		1.58523	0.751741	0.29	0.0983		1.62291	0.760496	0.29825	0.0302	AAL21408	putative outer membrane protein
STM2586	STM2586	similar to phage tail assembly protein; phage tail assembly protein (gi|2460256); Gifsy-1 prophage protein [Salmonella typhimurium LT2].	0.992864	0.169459	0.18877		2.28925	0.912789	0.436081	0.00769		2.16639	0.97872	0.41268	0.0102		2.04509	0.868203	0.387434	0.0162		2.02679	0.814449	0.38275	0.00433		1.53054	0.757616	0.29	0.145		1.11285	0.762296	0.21175	0.519	AAL21481	Gifsy-1 prophage: similar to phage tail assembly protein
STM2609	STM2609	similar to DNA packaging protein Nu1 of phage 21; similar to E. coli homolog of Qin prophage packaging protein NU1 (AAC74621.1); Blastp hit to AAC74621.1 (189 aa), 58% identity in aa 1 - 162; Gifsy-1 prophage protein [Salmonella typhimurium LT2].	0.9986	0.0748654	0.0825358		2.32239	0.921346	0.194332	0.00879		3.41641	1.15073	0.286006	0.00355		1.81471	0.866668	0.149981	0.00612		2.42654	0.831928	0.20325	0.0132		1.86066	0.764251	0.155	0.0887		1.88377	0.782194	0.15925	0.055	AAL21504	Gifsy-1 prophage: similar to DNA packaging protein Nu1 of phage 21
STM2661	yfiH	similar to E. coli orf, hypothetical protein (AAC75642.1); Blastp hit to AAC75642.1 (243 aa), 87% identity in aa 1 - 243; putative inner membrane protein [Salmonella typhimurium LT2].	0.999989	0.0722805	2.54683		2.8887	0.905885	7.38482	0.000795		1.97437	0.935898	5.03593	0.000913		1.75712	0.866642	4.48527	0.00702		2.03693	0.814559	5.19	0.000501		1.48587	0.751438	3.785	0.019		1.12451	0.759286	2.875	0.271	AAL21551	putative inner membrane protein
STM2662	rluD	Putative RBS for rluD; RegulonDB:STMS1H002752	0.992883	0.169229	2.52061		2.54818	0.906528	6.45005	0.00281		1.68355	0.935944	4.2502	0.00858		1.88672	0.864688	4.75969	0.0137		3.29257	1.03061	8.595	0.0206		2.39974	0.750784	6.05	0.0449		1.54418	0.755871	3.8975	0.0201	AAL21552	pseudouridine synthase (pseudouridines 1911, 1915, 1917 in 23S RNA)
STM2671	yfiR	similar to E. coli orf, hypothetical protein (AAC75652.1); Blastp hit to AAC75652.1 (172 aa), 66% identity in aa 1 - 169; putative periplasmic protein [Salmonella typhimurium LT2].	0.999662	0.0724228	0.358697		3.77184	0.901154	1.35471	0.00016		5.82558	0.948524	2.09529	0.000298		3.67933	0.865746	1.32175	0.00123		2.66267	0.84861	0.97275	0.0136		1.94826	0.75313	0.6995	0.0256		2.06033	0.794875	0.7595	0.0515	AAL21560	putative periplasmic protein
STM2694	STM2694	Putative RBS for STM2694; RegulonDB:STMS1H002780	0.998411	0.0797733	0.224962		3.01703	0.900094	0.678926	0.000855		3.47433	0.974188	0.787156	0.00141		3.7797	1.63624	0.899836	0.0364		6.79033	0.825636	1.535	0.000817		3.12101	0.763614	0.707	0.0369		5.27659	5.12459	1.4945	0.0939	AAL21581	Fels-2 prophage: similar to late control gene B in phage
STM2906	STM2906	putative cytoplasmic protein [Salmonella typhimurium LT2].	0.998744	0.0723186	0.401573		5.29306	0.934687	2.14955	0.00105		8.77442	1.20073	3.54903	0.000448		4.83484	0.864987	1.94321	0.00101		3.31102	1.21849	1.3935	0.0279		1.79295	#VALUE!	0.72	0.138		3.8737	2.14299	1.713	0.0525	AAL21786	putative cytoplasmic protein
STM3023	yohL	similar to E. coli orf, hypothetical protein (AAC75166.1); Blastp hit to AAC75166.1 (90 aa), 93% identity in aa 1 - 90; putative cytoplasmic protein [Salmonella typhimurium LT2].	0.999999	0.0722892	0.43731		4.36316	0.929061	1.93687	0.00209		24.547	3.57296	10.819	0.000247		8.92091	0.866884	3.91051	0.00091		2.59641	0.878744	1.17575	0.0344		1.08553	0.752709	0.476	0.438		1.69692	0.840194	0.7925	0.243	AAL21899	putative cytoplasmic protein
STM3034	STM3034	putative cytoplasmic protein [Salmonella typhimurium LT2].	0.999364	0.0722742	2.13167		3.75114	0.902135	8.00989	0.000221		4.3771	0.948869	9.39923	0.000996		3.60366	0.864472	7.68641	0.000966		2.20762	0.850644	4.805	0.0282		1.15806	0.759535	2.485	0.402		2.41941	1.50287	5.8	0.168	AAL21910	putative cytoplasmic protein
STM3036	STM3036	putative inner membrane protein [Salmonella typhimurium LT2].	0.993285	0.16436	0.32404		8.33158	0.90606	2.71137	0.000327		15.3093	2.04231	4.99286	0.00038		8.67888	1.01235	2.82502	0.00202		2.44307	0.820874	0.79825	0.00933		1.66972	0.758413	0.5435	0.116		1.49493	0.764672	0.488	0.0639	AAL21912	putative inner membrane protein
STM3128	STM3128	Putative RBS for STM3128; RegulonDB:STMS1H003165	0.999984	0.0723136	0.132029		4.69816	0.914018	0.62492	0.000694		4.5715	1.01402	0.605207	0.000343		3.7538	0.865132	0.49591	0.000738		2.30826	0.814535	0.305	0.00062		1.75949	0.757642	0.233	0.0448		1.86592	0.770973	0.249	0.0228	AAL22002	putative oxidoreductase
STM3154	STM3154	putative ATP-dependent RNA helicase-like protein [Salmonella typhimurium LT2].	0.999179	0.0722857	1.18986		2.86952	0.900788	3.41784	0.000251		5.89307	0.93985	7.03309	0.000329		2.32646	0.868782	2.77953	0.00615		2.09056	0.851901	2.5425	0.0362		1.26368	0.751252	1.505	0.0968		1.79547	0.889998	2.315	0.243	AAL22028	putative ATP-dependent RNA helicase-like protein
STM3314	yrbG	similar to E. coli orf, hypothetical protein (AAC76228.1); Blastp hit to AAC76228.1 (325 aa), 87% identity in aa 1 - 324; putative CacA family Na:Ca transport protein [Salmonella typhimurium LT2].	0.999633	0.0724305	1.29793		2.11553	0.906646	2.76099	0.00327		2.47803	0.939604	3.2264	0.0011		1.53675	0.865555	1.99856	0.0118		2.11781	0.822926	2.7775	0.013		1.69017	0.752219	2.195	0.0275		1.54551	0.755816	2.0075	0.00271	AAL22183	putative CacA family, Na:Ca transport protein
STM3390	acrE	similar to E. coli transmembrane protein affects septum formation and cell membrane permeability (AAC76297.1); Blastp hit to AAC76297.1 (385 aa), 88% identity in aa 1 - 380; transmembrane protein affecting septum formation and cell membrane permeability [	0.998809	0.0726165	0.184751		2.15294	0.943856	0.412576	0.0413		2.35382	0.983986	0.442368	0.0119		1.60275	0.871112	0.297867	0.0334		2.48455	0.843863	0.46575	0.0135		1.49391	0.751667	0.276	0.0395		1.56341	0.769504	0.29175	0.053	AAL22259	transmembrane protein affecting septum formation and cell membrane permeability
STM3392	yhdV	similar to E. coli orf, hypothetical protein (AAC76299.1); Blastp hit to AAC76299.1 (73 aa), 98% identity in aa 1 - 73; putative outer membrane lipoprotein [Salmonella typhimurium LT2].	0.999451	0.0724755	0.45685		3.18954	0.91118	1.46717	0.00138		3.01998	0.942798	1.38203	0.000454		3.60327	0.864791	1.64737	0.001		3.71427	0.848699	1.73	0.00679		1.74479	0.754102	0.8	0.0564		2.67474	1.79007	1.39675	0.154	AAL22261	putative outer membrane lipoprotein
STM3411	STM3411	putative cytoplasmic protein [Salmonella typhimurium LT2].	0.999111	0.0725524	0.760264		2.73756	0.946548	2.1313	0.0132		3.29743	0.955283	2.53262	0.00267		3.28834	0.877732	2.52252	0.00642		2.88947	0.85585	2.2475	0.0148		1.67202	0.761585	1.28	0.0921		2.15825	1.28058	1.83	0.201	AAL22274	putative cytoplasmic protein
STM3456	yheV	putative cytoplasmic protein [Salmonella typhimurium LT2].	1	0.0722946	1.57034		3.25078	0.929944	5.18494	0.00424		1.53025	0.956076	2.44067	0.0739		2.58051	0.871072	4.07093	0.0049		2.01051	0.850268	3.225	0.0389		2.08524	0.750772	3.275	0.0135		1.90746	0.758077	3.0025	0.00314	AAL22319	putative cytoplasmic protein
STM3490	yrfB	similar to E. coli orf, hypothetical protein (AAC76418.1); Blastp hit to AAC76418.1 (146 aa), 46% identity in aa 1 - 146; putative inner membrane protein [Salmonella typhimurium LT2].	0.999546	0.0724525	0.157911		2.28894	0.901491	0.361842	0.000376		2.13975	1.00218	0.339655	0.00335		2.18393	0.873453	0.34718	0.0115		2.22402	0.819222	0.35325	0.00525		1.34552	0.751844	0.2125	0.0373		1.34372	0.808495	0.223	0.426	AAL22352	putative inner membrane protein
STM3516	STM3516	similar to E. coli orf, hypothetical protein (AAC73329.1); Blastp hit to AAC73329.1 (92 aa), 78% identity in aa 1 - 91; putative cytoplasmic protein [Salmonella typhimurium LT2].	0.999888	0.0723561	1.02525		4.10761	0.903683	4.2231	0.000278		5.06083	0.941674	5.2083	0.000403		3.6289	0.86379	3.72186	0.000722		2.91937	0.900618	3.095	0.0237		1.59887	0.750951	1.64	0.0246		2.60204	1.43895	2.94	0.116	AAL22378	putative cytoplasmic protein
STM3559	yhhV	hypothetical protein in livF 5'region. (SW:YHHV_SALTY); putative cytoplasmic protein [Salmonella typhimurium LT2].	0.999986	0.0723119	0.635213		4.68035	0.960473	3.01661	0.00179		6.87707	1.51173	4.44985	0.00138		5.3979	0.869397	3.44058	0.00136		3.44339	0.830708	2.205	0.00279		1.7681	0.75205	1.125	0.0325		3.79711	2.60684	2.77	0.0837	AAL22419	putative cytoplasmic protein
STM3633	STM3633	lacI family; similar to E. coli regulator for rbs operon (AAC76776.1); Blastp hit to AAC76776.1 (330 aa), 27% identity in aa 2 - 304; putative bacterial regulatory proteins [Salmonella typhimurium LT2].	0.977736	0.301334	0.28506		7.08014	4.54754	2.34616	0.0213		10.6608	4.59086	3.23329	0.00535		6.64367	3.99202	2.10713	0.0354		2.75894	0.837804	0.8035	0.0247		1.91373	0.758821	0.548	0.148		1.6046	0.756497	0.458	0.0488	AAL22494	putative bacterial regulatory proteins, lacI family
STM3645	yiaD	similar to E. coli putative outer membrane protein (AAC76576.1); Blastp hit to AAC76576.1 (219 aa), 94% identity in aa 1 - 219; putative outer membrane lipoprotein [Salmonella typhimurium LT2].	0.994662	0.146458	1.52989		2.61338	0.907609	4.01999	0.00271		1.71796	0.941262	2.64241	0.0146		1.89101	0.871227	2.90979	0.0237		2.93625	0.835379	4.58	0.0132		1.66351	0.750855	2.545	0.0725		1.5509	0.76588	2.3925	0.0536	AAL22505	putative outer membrane lipoprotein
STM3745	STM3745	putative cytoplasmic protein [Salmonella typhimurium LT2].	0.999392	0.0724893	1.72739		2.51824	0.903984	4.36388	0.000974		2.19001	0.943021	3.80599	0.00385		1.71964	0.864592	2.97367	0.00479		2.22027	0.825421	3.88	0.013		2.33315	0.75747	4.045	0.0351		1.97245	0.759715	3.4225	0.00636	AAL22604	putative cytoplasmic protein
STM3759	marT	Pathogenicity island encoded protein: SPI3; putative transcriptional regulator MarT (gi|4324612); putative transcriptional regulatory protein [Salmonella typhimurium LT2].	0.998728	0.0726331	0.159722		4.45097	0.907943	0.71383	0.000437		5.20183	0.993977	0.836331	0.000717		4.06953	0.864298	0.650295	0.00099		2.71686	0.866754	0.44475	0.021		1.70628	0.75515	0.273	0.0478		1.78613	0.771202	0.28825	0.0294	AAL22617	putative transcriptional regulatory protein
STM3765	yicL	integral membrane protein; hypothetical protein in selC 3'region. (SW:YICL_SALTY); putative permease [Salmonella typhimurium LT2].	0.999805	0.072383	0.722706		2.44145	0.920113	1.78461	0.0061		1.82363	0.970167	1.3521	0.053		2.32621	0.870097	1.68824	0.00582		2.95818	0.81605	2.14	0.000512		2.21386	0.75108	1.6	0.0137		1.8052	0.763458	1.315	0.0179	AAL22623	putative permease, integral membrane protein
STM3788	uhpC	membrane protein; regulatory protein UHPC. (SW:UHPC_SALTY); regulator of uhpT expression [Salmonella typhimurium LT2].	0.953719	0.439485	0.251319		2.25688	0.904435	0.569098	0.0221		1.93805	0.958226	0.487964	0.036		1.59553	0.865257	0.401505	0.147		2.11802	0.817152	0.53475	0.0403		2.08171	0.752801	0.5235	0.178		1.39903	0.790859	0.363	0.342	AAL22646	membrane protein, regulator of uhpT expression
STM3858	STM3858	similar to E. coli PTS system, fructose-specific transport protein (AAC75228.1); Blastp hit to AAC75228.1 (563 aa), 66% identity in aa 104 - 552; putative phosphotransferase system fructose-specific component IIB [Salmonella typhimurium LT2].	0.999701	0.0722606	0.529876		2.03092	0.905938	1.08081	0.00288		1.46395	0.951225	0.783331	0.0525		1.80134	0.864863	0.955704	0.0042		2.01283	0.815805	1.07075	0.00472		1.16065	0.750931	0.615	0.0564		1.69834	0.772253	0.9115	0.0431	AAL22716	putative phosphotransferase system fructose-specific component IIB
STM4039	STM4039	Putative RBS for STM4039; RegulonDB:STMS1H003969	0.999968	0.072323	0.184574		3.19725	0.903973	0.591532	0.000346		4.47737	0.985557	0.830973	0.000673		4.1437	0.864911	0.765472	0.000823		2.1255	0.861345	0.40275	0.0434		1.72145	0.752004	0.318	0.0256		1.88035	0.76152	0.3485	0.00658	AAL22878	putative inner membrane lipoprotein
STM4216	STM4216	Putative RBS for STM4216; RegulonDB:STMS1H004123	0.992562	0.173033	0.0563848		3.33783	0.910263	0.188621	0.000977		4.75422	1.26102	0.268315	0.000521		3.59715	0.877663	0.204267	0.00697		2.82809	0.800478	0.1595	0.0327		#VALUE!	#VALUE!	#VALUE!	1		1.45784	#VALUE!	0.0822	0.407	AAL23040	putative inner membrane protein
STM4290	proP	Ortholog of E. coli low-affinity transport system; proline permease II (AAC77072.1); Blastp hit to AAC77072.1 (500 aa), 95% identity in aa 1 - 500	0.987762	0.222408	1.45479		2.89063	0.902085	4.2134	0.002		2.45175	0.945814	3.59407	0.00726		1.6842	0.864839	2.45259	0.0358		3.58954	0.815586	5.225	0.00208		2.46525	0.753116	3.59	0.0626		1.98932	0.779985	2.955	0.0533	AAL23114	MFS family, low-affinity proline transporter (proline permease II)
STM4319	phoN	nonspecific acid phosphatase precursor. (SW:PHON_SALTY); non-specific acid phosphatase [Salmonella typhimurium LT2].	0.994999	0.141734	2.08837		8.75755	0.905269	18.3469	0.000232		3.14521	0.964424	6.68535	0.00662		16.1996	0.864421	33.8532	0.000946		4.2366	1.98085	9.5125	0.0311		2.52493	0.750889	5.275	0.036		1.89543	0.794588	4.075	0.0783	AAL23143	non-specific acid phosphatase
STM4400	ytfF	similar to E. coli putative transmembrane subunit (AAC77167.1); Blastp hit to AAC77167.1 (324 aa), 81% identity in aa 4 - 323; putative cationic amino acid transporter [Salmonella typhimurium LT2].	0.998593	0.0750716	0.326985		2.55886	0.923035	0.851432	0.0088		2.90238	0.967328	0.961861	0.00478		2.40846	0.863427	0.787552	0.0014		2.23598	0.833637	0.745	0.0242		1.77977	0.751011	0.582	0.03		1.68735	0.766986	0.55775	0.0389	AAL23220	putative cationic amino acid transporter
STM4505	STM4505	putative inner membrane or exported [Salmonella typhimurium LT2].	0.998093	0.0874156	0.289861		2.51141	0.924362	0.737974	0.00777		1.7392	1.04304	0.53213	0.178		2.8403	0.863481	0.823379	0.00141		2.06319	0.81492	0.59825	0.00128		1.71843	0.762201	0.5035	0.118		1.69969	0.758892	0.494	0.00835	AAL23323	putative inner membrane or exported
STM4510	STM4510	similar to E. coli putative resistance proteins (AAC75879.1); Blastp hit to AAC75879.1 (230 aa), 29% identity in aa 1 - 218; putative aspartate racemase [Salmonella typhimurium LT2].	0.999497	0.0722674	0.336486		5.21301	0.914249	1.76789	0.000674		6.76326	2.31541	2.37393	0.0044		4.40991	0.864783	1.48533	0.000966		3.08825	0.824661	1.05075	0.00498		1.66359	0.751846	0.5605	0.0381		1.86715	0.756899	0.62925	0.00247	AAL23328	putative aspartate racemase
STM4538	STM4538	similar to E. coli PTS enzyme IID, mannose-specific (AAC74889.1); Blastp hit to AAC74889.1 (286 aa), 41% identity in aa 6 - 283; putative PTS permease [Salmonella typhimurium LT2].	0.998521	0.07695	0.175006		2.55728	0.904912	0.449199	0.00123		3.04904	0.98074	0.539188	0.00302		2.19982	0.864572	0.38527	0.00286		2.07097	0.827741	0.3675	0.0215		1.72278	0.751869	0.3015	0.0319		1.70256	0.777271	0.30375	0.0706	AAL23356	putative PTS permease
spvC	PSLT038		0.998387	0.0803696	0.033832		3.61353	0.929373	0.122882	0.000836		3.91782	1.60889	0.136289	0.00755		6.66506	1.28725	0.228312	0.0037		5.71715	0.842802	0.195	0.00149		5.06604	0.818642	0.1725	0.026		3.44646	2.03686	0.12985	0.0748	NP_490528
spvB	PSLT039		0.994424	0.149696	0.127195		2.50733	0.901505	0.319131	0.000968		2.56095	1.02855	0.326627	0.00194		3.88326	0.865374	0.49439	0.00263		2.36212	0.846805	0.30875	0.0353		1.50552	0.752722	0.1915	0.0987		1.38547	0.804977	0.18475	0.374	NP_490529
rlgA	PSLT044		0.999144	0.0725452	2.50195		3.63372	0.904401	9.12524	0.000499		4.0276	1.47528	10.5943	0.0129		2.90966	0.865317	7.28896	0.00172		3.21065	1.4459	8.5975	0.0471		1.59458	0.751273	3.99	0.03		1.68856	0.755619	4.23	0.0035	NP_490534
PSLT046	PSLT046		0.997318	0.103687	4.49284		2.99562	0.906211	13.5166	0.00115		1.43393	0.936438	6.45478	0.0132		3.76106	0.864311	16.9072	0.00145		2.74325	0.83751	12.475	0.0084		1.6172	0.760222	7.335	0.135		1.65097	0.756741	7.4275	0.00658	NP_490536
tlpA	PSLT048		0.993652	0.159772	1.63839		4.99291	0.90413	8.20863	0.000519		7.19364	0.941649	11.8346	0.000512		5.44263	0.868344	8.94543	0.00269		2.88264	0.82027	4.7575	0.0053		2.14649	0.752901	3.52	0.0533		2.24029	1.03875	3.94	0.123	NP_490538
finP	PSLT074		0.974597	0.322338	0.0751989		2.66029	0.904753	0.20025	0.00531		5.0733	1.90115	0.400671	0.0116		3.66727	1.09056	0.283846	0.0278		2.07711	0.843924	0.159	0.0484		1.11763	0.755536	0.08405	0.655		1.35865	0.815528	0.1075	0.427
traQ	PSLT098		0.998782	0.072622	0.115977		2.73103	0.916816	0.319587	0.00318		2.46522	1.05762	0.287933	0.00335		3.09494	0.867618	0.359613	0.00222		2.0289	0.833871	0.2395	0.0291		1.79628	0.754714	0.2085	0.0351		1.84929	0.759618	0.215	0.00481	NP_490582
