# Supplementary material for: During infection of epithelial cells Salmonella enterica serovar Typhimurium undergoes a time-dependent transcriptional adaptation that results in simultaneous expression of three type 3 secretion systems
Source: Cell Microbiol. 2008 Apr 1;10(4):958–84. doi: 10.1111/j.1462-5822.2007.01099.x (PMC2343689; doi:10.1111/j.1462-5822.2007.01099.x)
Supplement: Table S8 — Data taken from Table S1 showing the genes specifically upregulated in macrophages and only HeLa cells at 6 h p.i., as depicted on Fig. 1. [file cmi0010-0958-SD9.xls]

## Sheet: Sheet1
Table S8. Data taken from Table S1 showing the genes specifically up-regulated in macrophages and only HeLa cells at 6h p.i., as depicted on Figure 1			LB Mid-logarithmic culture				Macrophage 4h post infection					Macrophage 8h post infection					Macrophage 12h post infection					HeLa 2h post infection					HeLa 4h post infection					HeLa 6h post infection
Systematic name	Common name	Description	Expression level relative to LB Control	Std Deviation	Ratio sample/reference DNA		Expression level relative to LB Control	Std Deviation	Ratio sample/reference DNA	P-value		Expression level relative to LB Control	Std Deviation	Ratio sample/reference DNA	P-value		Expression level relative to LB Control	Std Deviation	Ratio sample/reference DNA	P-value		Expression level relative to LB Control	Std Deviation	Ratio sample/reference DNA	P-value		Expression level relative to LB Control	Std Deviation	Ratio sample/reference DNA	P-value		Expression level relative to LB Control	Std Deviation	Ratio sample/reference DNA	P-value	Genbank	Product
STM0191	fhuA	Ortholog of E. coli outer membrane protein receptor for ferrichrome, colicin M, and phages T1, T5, and phi80 (AAC73261.1); Blastp hit to AAC73261.1 (747 aa), 68% identity in aa 1 - 747	0.642501	1.66699	0.588678		8.0869	0.906057	4.77919	0.0251		12.1887	1.617	7.22095	0.0173		9.6906	0.863841	5.70631	0.0531		4.78183	0.831307	2.8375	0.0637		7.10033	0.750847	4.18	0.191		7.57808	1.05245	4.4925	0.0398	AAL19155	outer membrane protein receptor / transporter for ferrichrome, colicin M, and phages T1, T5, and phi80
STM0195	stfA	major fimbrial subunit StfA (gi|3747029); putative fimbrial subunit [Salmonella typhimurium LT2].	0.999968	0.0722732	0.10311		2.98037	0.915135	0.30973	0.00188		3.66817	1.06892	0.381299	0.00143		5.33637	1.31237	0.561558	0.00671		2.53793	1.04574	0.27725	0.0666		3.57272	0.766143	0.371	0.0299		2.44573	0.787645	0.25775	0.0233	AAL19159	putative fimbrial subunit
STM0480	ybaM	Putative RBS for ybaM; RegulonDB:STMS1H000822	0.998404	0.0799586	0.48024		2.14683	0.954665	1.06329	0.0411		1.95646	0.957732	0.949005	0.0133		1.75839	0.875556	0.851986	0.0334		1.96507	0.81691	0.94525	0.00273		1.76856	0.753664	0.8505	0.0443		2.04932	0.753005	0.984333	0.00373	AAL19434	putative inner membrane protein
STM0281	STM0281	Putative RBS for STM0281; RegulonDB:STMS1H000641	0.999969	0.0722735	0.107779		2.57881	0.909855	0.279703	0.00192		2.96607	1.0364	0.320498	0.000605		2.3732	0.864264	0.255785	0.000491		2.94137	1.58009	0.3475	0.0824		2.72028	0.75564	0.2935	0.0175		2.26802	0.768958	0.24675	0.00946	AAL19238	putative cytoplasmic protein
STM0282	STM0282	Paralog of E. coli putative outer membrane protein (AAC76576.1); Blastp hit to AAC76576.1 (219 aa), 44% identity in aa 145 - 214	0.999991	0.0723077	0.121971		2.68499	0.903337	0.32814	0.000399		3.30375	1.03481	0.406345	0.00184		2.49751	0.874564	0.306719	0.00811		2.5951	1.04336	0.3345	0.0593		1.89564	0.771118	0.234	0.092		2.05966	0.77726	0.2555	0.028	AAL19239	putative outer membrane protein, OmpA family
STM0418	nusB	Ortholog of E. coli transcription termination; L factor (AAC73519.1); Blastp hit to AAC73519.1 (139 aa), 96% identity in aa 1 - 139	0.974665	0.321901	2.80522		3.6678	0.901509	10.3036	0.0025		4.41454	0.94493	12.457	0.00287		3.37262	0.86611	9.48003	0.0124		2.93845	1.22298	8.7425	0.057		3.23076	0.758482	9.1	0.0737		2.55516	0.803072	7.4125	0.0477	AAL19372	transcription termination; L factor
STM0500	ybbJ	similar to E. coli orf, hypothetical protein (AAC73590.1); Blastp hit to AAC73590.1 (151 aa), 85% identity in aa 3 - 149; putative membrane protein implicated in regulation of membrane protease activity [Salmonella typhimurium LT2].	0.999996	0.0722855	1.51038		2.95705	0.92891	4.55678	0.00694		3.22764	0.947737	4.9113	0.00161		2.52054	0.865964	3.81275	0.00194		2.77411	1.87058	4.795	0.142		1.8558	0.762857	2.835	0.0928		2.43042	0.762653	3.6925	0.00449	AAL19454	putative Membrane protein implicated in regulation of membrane protease activity
STM0523	allB	Ortholog of E. coli putative hydrolase (AAC73614.1); Blastp hit to AAC73614.1 (453 aa), 93% identity in aa 1 - 453	0.998735	0.0726317	0.164119		2.8399	0.903453	0.467286	0.000626		6.05386	0.981129	0.995496	0.000252		3.70726	1.10698	0.624971	0.0175		1.92106	0.856367	0.32775	0.0937		2.68991	0.752253	0.4415	0.0191		1.99757	0.768547	0.3315	0.0195	AAL19477	allantoinase
STM0587	ybdZ	Putative RBS for ybdZ; RegulonDB:STMS1H000914	0.864396	0.793958	1.16069		8.08633	1.3795	9.48899	0.00738		6.71271	1.17795	7.88358	0.0102		5.68023	0.87671	6.64334	0.034		3.08703	0.856566	3.6575	0.0579		8.88113	0.817495	10.33	0.0906		13.081	1.69111	15.2667	0.0221	AAL19538	putative cytoplasmic protein
STM0589	fepE	similar to E. coli ferric enterobactin (enterochelin) transport (AAC73688.1); Blastp hit to AAC73688.1 (377 aa), 73% identity in aa 1 - 373; ferric enterobactin (enterochelin) transporter [Salmonella typhimurium LT2].	0.99988	0.0722627	0.539414		2.14213	0.901217	1.15708	0.000508		2.81482	0.963091	1.54054	0.00575		2.29022	0.870937	1.24149	0.00686		1.23084	0.816366	0.66525	0.043		2.59534	0.75088	1.4	0.0125		2.87196	0.755729	1.55	0.000302	AAL19540	ferric enterobactin (enterochelin) transporter
STM0593	ybdA	similar to E. coli putative transport (AAC73692.1); Blastp hit to AAC73692.1 (416 aa), 90% identity in aa 1 - 409; putative POT family transport protein [Salmonella typhimurium LT2].	0.675133	1.50587	0.264569		6.80687	0.92809	1.81328	0.0274		5.94776	0.962363	1.57871	0.0327		5.49111	0.866538	1.45521	0.0802		4.26905	0.815835	1.1325	0.0649		6.02865	0.751229	1.595	0.197		5.69774	0.75487	1.5075	0.0463	AAL19544	putative POT family transport protein
STM0594	fepB	Putative -35_signal for fepB; RegulonDB:STMLTH004687	0.862362	0.801063	0.525255		7.23224	0.899424	3.7997	0.00726		6.41148	0.938449	3.36797	0.00915		5.80457	0.866808	3.05594	0.0318		2.58297	0.81902	1.36	0.0651		5.11959	0.750961	2.69	0.129		7.19419	0.934926	3.8025	0.0136	AAL19545	ABC superfamily (peri_perm), ferric enterobactin (enterochelin) tranporter
STM0595	entC	similar to E. coli isochorismate hydroxymutase 2, enterochelin biosynthesis (AAC73694.1); Blastp hit to AAC73694.1 (391 aa), 84% identity in aa 1 - 391; isochorismate synthetase, enterochelin biosynthesis [Salmonella typhimurium LT2].	0.532899	2.43793	0.89932		10.3807	2.59329	9.56668	0.0303		5.87824	1.40021	5.40438	0.0546		6.27917	0.867262	5.66018	0.1		3.28473	0.840964	3.0075	0.128		14.12	0.750791	12.7	0.166		14.6926	6.22708	14.0375	0.0372	AAL19546	isochorismate synthetase, enterochelin biosynthesis
STM0709	phrB	deoxyribodipyrimidine photolyase. (SW:PHR_SALTY); deoxyribodipyrimidine photolyase (photoreactivation) [Salmonella typhimurium LT2].	0.999479	0.0724688	0.327664		3.5979	0.93541	1.20874	0.00578		8.10677	1.9279	2.71394	0.00138		4.40495	0.872613	1.45067	0.00264		1.74828	0.816413	0.57525	0.0091		1.88287	0.751008	0.617	0.0197		2.45347	0.757629	0.806	0.00195	AAL19653	deoxyribodipyrimidine photolyase (photoreactivation)
STM0792	ybhB	similar to E. coli orf, hypothetical protein (AAC73860.1); Blastp hit to AAC73860.1 (158 aa), 93% identity in aa 1 - 158; putative phospholipid-binding protein [Salmonella typhimurium LT2].	0.978296	0.297446	0.817294		2.15406	0.903122	1.76602	0.0109		1.64523	0.94897	1.35772	0.0603		2.21384	0.869007	1.81552	0.0295		1.86969	0.816869	1.53	0.0233		2.22067	0.750817	1.815	0.0992		2.8726	0.758776	2.355	0.00779	AAL19729	putative Phospholipid-binding protein
STM0820	rhlE	Ortholog of E. coli putative ATP-dependent RNA helicase (AAC73884.1); Blastp hit to AAC73884.1 (454 aa), 90% identity in aa 1 - 454	0.945032	0.481089	0.519078		3.57294	0.923269	1.87893	0.0117		3.50275	0.961339	1.84247	0.0128		3.26766	0.867732	1.70122	0.029		7.47509	6.58387	4.745	0.0537		2.90741	0.752412	1.51	0.124		2.39153	0.763339	1.25	0.0377	AAL19757	putative ATP-dependent RNA helicase
STM1373	sufS	similar to E. coli orf, hypothetical protein (AAC74750.1); Blastp hit to AAC74750.1 (406 aa), 87% identity in aa 1 - 406; selenocysteine lyase [Salmonella typhimurium LT2].	0.923584	0.573882	0.95804		2.10275	0.906264	2.02407	0.0498		1.23197	0.935405	1.1808	0.357		2.97854	0.870005	2.86525	0.0484		2.23464	0.839773	2.175	0.0707		6.25232	0.750867	5.99	0.077		8.92712	1.9307	8.7025	0.00702	AAL20297	selenocysteine lyase
STM1429	ydhB	similar to E. coli putative transcriptional regulator LYSR-type (AAC74731.1); Blastp hit to AAC74731.1 (310 aa), 90% identity in aa 1 - 310; putative LysR family transcriptional regulator [Salmonella typhimurium LT2].	0.999807	0.0723822	0.554408		2.60494	0.933119	1.47701	0.0251		2.98534	0.965432	1.67811	0.00494		1.79589	0.863693	0.995849	0.00117		2.51845	0.919587	1.4625	0.0517		2.28155	0.751293	1.265	0.014		2.13176	0.765273	1.1925	0.0108	AAL20351	putative transcriptional regulator, LysR family
STM1486	ynfM	similar to E. coli putative transport protein (AAC74668.1); Blastp hit to AAC74668.1 (417 aa), 91% identity in aa 1 - 417; putative MFS familty transport protein [Salmonella typhimurium LT2].	0.992524	0.17347	0.206447		2.75423	0.92158	0.578004	0.00805		3.26812	0.991426	0.690403	0.00873		3.19451	0.885619	0.67005	0.0151		1.8751	0.830957	0.39075	0.0279		2.10114	0.760222	0.436	0.0773		2.18355	0.757827	0.452	0.0064	AAL20405	putative MFS familty transport protein
STM1519	marA	multiple antibiotic resistance protein MARA. (SW:MARA_SALTY); AraC/XylS family transcriptional activator of defense systems; multiple antibiotic resistance protein [Salmonella typhimurium LT2].	0.998733	0.0726321	0.812491		2.08891	0.910016	1.70883	0.00538		7.10276	2.02812	5.95634	0.00263		4.83247	0.880173	3.96533	0.0042		0.695094	0.817733	0.568	0.0441		1.37826	0.750805	1.12	0.057		2.06218	0.759217	1.6825	0.00552	AAL20438	transcriptional activator of defense systems (AraC/XylS family), multiple antibiotic resistance protein
STM1523	yneJ	similar to E. coli putative transcriptional regulator LYSR-type (AAC74599.1); Blastp hit to AAC74599.1 (293 aa), 84% identity in aa 1 - 283; putative LysR family transcriptional regulator [Salmonella typhimurium LT2].	0.999649	0.0724262	0.247728		2.79564	0.920102	0.703148	0.00525		4.18615	0.95978	1.04211	0.000675		2.56225	0.869125	0.636982	0.0042		2.39403	0.878751	0.62125	0.0601		2.01755	0.751326	0.5	0.0197		2.12692	0.755503	0.52725	0.000753	AAL20442	putative transcriptional regulator, LysR family
STM1606	STM1606	similar to E. coli putative membrane transport protein (AAC74515.1); Blastp hit to AAC74515.1 (478 aa), 76% identity in aa 88 - 469; putative benzoate membrane transport protein [Salmonella typhimurium LT2].	1		0.467819		3.24621	0.900518	1.52024	0.00114		4.92718	0.944416	2.31213	0.00212		3.13733	0.86516	1.46953	0.00861		2.51135	0.835759	1.1985	0.0704		2.39065	0.753993	1.12	0.108		2.60874	0.756651	1.2225	0.00556	AAL20524	putative benzoate membrane transport protein
STM1663	ynaI	similar to E. coli orf, hypothetical protein (AAC74412.1); Blastp hit to AAC74412.1 (343 aa), 77% identity in aa 1 - 335; putative integral membrane protein [Salmonella typhimurium LT2].	0.999913	0.0722651	0.384489		2.09019	0.901594	0.805184	0.000806		3.53448	0.978701	1.38436	0.00495		2.83017	0.863339	1.08818	0.000491		1.73979	0.819475	0.67075	0.00518		1.77616	0.755124	0.686	0.0575		2.20226	0.756507	0.848	0.00123	AAL20581	putative integral membrane protein
STM1879	ptrB	similar to E. coli protease II (AAC74915.1); Blastp hit to AAC74915.1 (686 aa), 89% identity in aa 1 - 680; protease II [Salmonella typhimurium LT2].	0.99999	0.0722812	0.788914		3.22564	0.900091	2.54626	0.000105		7.33097	1.0153	5.8242	0.000496		5.38767	0.868446	4.26422	0.00134		1.3807	0.824517	1.10025	0.0962		1.55905	0.750819	1.23	0.0133		2.47608	0.757538	1.9575	0.00127	AAL20795	protease II
STM2487	purC	SAICAR synthetase; similar to E. coli phosphoribosylaminoimidazole-succinocarboxamide synthetase = SAICAR synthetase (AAC75529.1); Blastp hit to AAC75529.1 (237 aa), 94% identity in aa 1 - 237; phosphoribosylaminoimidazole-succinocarboxamide synthetase [S	0.999876	0.0722625	1.39405		2.00675	0.900651	2.80101	0.000567		1.85654	0.935504	2.5909	0.000828		2.90315	0.864216	4.04936	0.000962		1.80862	0.826838	2.5575	0.0357		2.03774	0.756694	2.85	0.0374		2.84377	0.757623	3.975	0.00131	AAL21381	phosphoribosylaminoimidazole-succinocarboxamide synthetase (SAICAR synthetase)
STM2489	dapA	similar to E. coli dihydrodipicolinate synthase (AAC75531.1); Blastp hit to AAC75531.1 (292 aa), 91% identity in aa 1 - 292; dihydrodipicolinate synthase [Salmonella typhimurium LT2].	0.999517	0.0724594	5.43895		2.10753	0.948234	11.7645	0.0354		1.94055	1.15942	11.8358	0.224		1.65806	0.864222	9.02415	0.00387		1.98307	0.818673	10.8425	0.00709		2.54902	0.755851	13.9	0.0276		2.09376	0.771617	11.55	0.0213	AAL21383	dihydrodipicolinate synthase
STM2500	purN	component of RNA degradosome; similar to E. coli phosphoribosylglycinamide formyltransferase 1 (AAC75553.1); Blastp hit to AAC75553.1 (212 aa), 87% identity in aa 1 - 212; polyphosphate kinase [Salmonella typhimurium LT2].	0.974713	0.321586	0.658283		2.72242	0.908376	1.80211	0.00746		2.9935	0.946676	1.98241	0.00649		2.83978	0.874109	1.88218	0.0222		1.65836	0.814889	1.0925	0.044		1.80364	0.755033	1.19	0.17		2.02222	0.756104	1.3325	0.0212	AAL21394	polyphosphate kinase, component of RNA degradosome
STM2556	hmpA	contains nitric oxide dioxygenase activity; flavohemoprotein; hemoglobin-like protein; flavohemoglobin)(dihydropteridine reductase. (SW:HMPA_SALTY); dihydropteridine reductase 2 [Salmonella typhimurium LT2].	0.999156	0.0722873	0.551139		3.05803	0.907027	1.69401	0.00105		33.8213	3.74139	18.7241	0.000163		60.6672	1.31093	33.4412	0.000491		2.0976	0.861373	1.20375	0.0748		2.79798	0.754829	1.545	0.0243		3.82742	0.771051	2.1375	0.00435	AAL21450	dihydropteridine reductase 2 and nitric oxide dioxygenase activity
STM2565	purG	phosphoribosylformylglycinamidine synthase. (SW:PURL_SALTY); phosphoribosylformylglycinamidine synthetase [Salmonella typhimurium LT2].	0.999984	0.0722782	0.616171		3.72492	0.923152	2.32785	0.00256		4.28276	0.948234	2.65575	0.000816		3.70988	0.871132	2.29708	0.00298		1.80867	0.792737	1.115	0.0104					1		2.51365	0.750699	1.55	0.00779	AAL21459	phosphoribosylformylglycinamidine synthetase
STM2611	STM2611	similar to E. coli bacteriophage lambda endopeptidase homolog (AAC73657.1); Blastp hit to AAC73657.1 (153 aa), 46% identity in aa 8 - 153; Gifsy-1 prophage protein [Salmonella typhimurium LT2].	0.999702	0.0724124	0.149311		2.4601	0.901884	0.367806	0.000348		2.6924	1.00004	0.403935	0.00151		1.84037	0.87054	0.276236	0.0148		1.92354	0.81567	0.28775	0.00241		1.71371	0.75327	0.256	0.0249		2.01176	0.75952	0.30125	0.00353	AAL21506	Gifsy-1 prophage
STM2701	STM2701	Putative RBS for STM2701; RegulonDB:STMS1H002787	0.999199	0.0725331	0.110226		3.0854	0.909176	0.341977	0.00115		4.58348	1.06814	0.510666	0.00131		3.32836	0.87124	0.368515	0.00348		3.08464	1.69344	0.3755	0.0781		2.59468	0.753126	0.286	0.0164		2.31889	0.787415	0.262	0.031	AAL21588	Fels-2 prophage: similar to tail sheath proteins in phage P2
STM2781	virK	virulence gene; similar to E. coli putative enzyme (AAC73964.1); Blastp hit to AAC73964.1 (330 aa), 39% identity in aa 47 - 329; similar to virK in Shigella [Salmonella typhimurium LT2].	0.999114	0.0722902	2.6352		3.98372	0.9121	10.5682	0.000911		2.28865	0.934605	6.03428	0.000393		4.88098	0.86505	12.8739	0.000966		3.26885	1.81946	9.5	0.0714		2.79245	0.751517	7.36	0.0172		2.20171	0.763644	5.8375	0.00652	AAL21666	virulence gene; homologous sequence to virK in Shigella
STM2803	STM2803	similar to E. coli putative regulator (AAC77296.1); Blastp hit to AAC77296.1 (470 aa), 31% identity in aa 119 - 437, 27% identity in aa 1 - 224; putative gntR family regulatory protein [Salmonella typhimurium LT2].	0.998382	0.0804934	0.270329		2.29033	0.901264	0.620085	0.000767		2.44438	0.964423	0.665706	0.00362		1.67227	0.864374	0.452438	0.00686		3.51156	2.14206	1.06425	0.0751		3.46615	0.751245	0.937	0.0173		4.48239	0.760718	1.2175	0.00127	AAL21688	putative regulatory protein, gntR family
STM2806	nrdI	NRDI protein. (SW:NRDI_SALTY); stimulates ribonucleotide reduction [Salmonella typhimurium LT2].	0.554362	2.24732	0.382203		7.55755	2.08004	2.97533	0.0396		3.10856	1.01046	1.23514	0.117		4.12379	0.867996	1.58094	0.139		2.76168	1.40304	1.15675	0.177		12.0793	1.29754	4.63	0.172		35.7662	2.72846	13.7	0.0156	AAL21691	stimulates ribonucleotide reduction
STM2808	nrdF	ribonucleoside-diphosphate reductase 2 beta chain. (SW:RIR4_SALTY); ribonucleoside-diphosphate reductase 2, beta subunit [Salmonella typhimurium LT2].	0.824038	0.933282	0.466472		3.04437	0.902504	1.42308	0.0445		2.73593	0.954192	1.28818	0.0623		3.1724	0.864065	1.48036	0.0894		1.7865	0.998518	0.9255	0.307		7.5996	0.750996	3.545	0.116		13.2729	2.8654	6.2975	0.0106	AAL21693	ribonucleoside-diphosphate reductase 2, beta subunit
STM2839	ygaA	similar to E. coli putative 2-component transcriptional regulator (AAC75751.1); Blastp hit to AAC75751.1 (529 aa), 88% identity in aa 26 - 529; putative EBP family regulator [Salmonella typhimurium LT2].	0.999763	0.07226	0.655433		2.76142	0.909071	1.82068	0.00158		6.07867	0.954962	4.02126	0.000787		3.03294	0.863655	1.98833	0.000728		3.47932	2.03804	2.5375	0.0702		2.83285	0.752258	1.86	0.0213		4.56585	0.867934	3.0325	0.00323	AAL21719	putative regulator (EBP family)
STM2982	gcvA	LysR family; similar to E. coli positive regulator of gcv operon (AAC75850.1); Blastp hit to AAC75850.1 (305 aa), 98% identity in aa 1 - 305; regulator of gcv operon [Salmonella typhimurium LT2].	0.99035	0.197276	0.923397		2.25776	0.901688	2.08809	0.00308		3.73847	0.936325	3.45472	0.000887		2.36128	0.86428	2.1816	0.00908		1.76886	0.821855	1.64	0.0205		1.72541	0.751481	1.595	0.103		2.17264	0.785724	2.05	0.0398	AAL21860	regulator of gcv operon (LysR family)
STM3157	yghA	similar to E. coli putative oxidoreductase (AAC76039.1); Blastp hit to AAC76039.1 (294 aa), 93% identity in aa 1 - 294; putative oxidoreductase [Salmonella typhimurium LT2].	0.998871	0.0726036	1.03276		2.18139	0.906451	2.26541	0.0032		2.46251	0.93549	2.54439	0.000366		1.52952	0.869713	1.58822	0.0374		2.79811	1.6433	3.2175	0.109		1.60591	0.751274	1.66	0.044		2.25682	0.778143	2.375	0.0245	AAL22031	putative oxidoreductase
STM3160	STM3160	similar to E. coli orf, hypothetical protein (AAC76043.1); Blastp hit to AAC76043.1 (51 aa), 83% identity in aa 3 - 51; putative inner membrane protein [Salmonella typhimurium LT2].	0.999257	0.0722806	0.450476		2.16619	0.923319	0.993845	0.0162		3.43187	0.971921	1.57394	0.00486		2.15372	0.872196	0.976688	0.0118		1.53383	0.958093	0.76625	0.425		2.21008	0.762516	1.0025	0.0529		3.55391	0.831896	1.6325	0.00816	AAL22034	putative inner membrane protein
STM3364	yhcP	similar to E. coli orf, hypothetical protein (AAC76272.1); Blastp hit to AAC76272.1 (655 aa), 92% identity in aa 1 - 655; putative inner membrane protein [Salmonella typhimurium LT2].	0.997807	0.0937424	0.192216		6.59078	0.901334	1.26818	0.000122		5.90886	0.987837	1.1448	0.000772		8.83907	0.864415	1.6998	0.000797		1.96299	0.814105	0.37775	0.00253		1.95303	0.751536	0.3755	0.0333		2.05928	0.756451	0.39625	0.00226	AAL22233	putative inner membrane protein
STM3470	fic	stationary phase induced gene; affects cell division; cell filamentation protein FIC. (SW:FIC_SALTY); putative cell filamentation protein [Salmonella typhimurium LT2].	0.999431	0.0722706	0.490788		2.3668	0.901231	1.16328	0.000474		2.89654	0.956328	1.43576	0.00315		2.0587	0.86513	1.01182	0.00344		1.9866	0.817053	0.97625	0.00172		1.68946	0.750998	0.8295	0.0276		2.67818	0.772519	1.33	0.00796	AAL22332	putative cell filamentation protein, stationary phase induced gene, affects cell division
STM3471	yhfG	hypothetical 6.8 Kda protein in fic-ppiA intergenic region. (SW:YHFG_SALTY); putative cytoplasmic protein [Salmonella typhimurium LT2].	0.998201	0.0848859	0.673871		2.34643	0.900645	1.58311	0.000623		2.97927	0.964525	2.03868	0.00576		2.49668	0.867164	1.68634	0.00407		1.9714	0.816904	1.33	0.00225		1.76436	0.752802	1.19	0.0422		3.00625	0.782357	2.0625	0.0106	AAL22333	putative cytoplasmic protein
STM3560	livF	ABC superfamily (atp_bind); high-affinity branched-chain amino acid transport ATP-binding protein LIVF. (SW:LIVF_SALTY); high-affinity branched-chain amino acid transporter [Salmonella typhimurium LT2].	0.996879	0.111878	0.401057		2.6798	0.918126	1.08728	0.00512		3.03018	0.982578	1.24233	0.00909		3.17558	0.877158	1.28497	0.00775		1.74076	0.82626	0.70325	0.0235		1.55458	0.758594	0.6265	0.113		2.22173	0.757953	0.89325	0.00352	AAL22420	ABC superfamily (atp_bind), branched-chain amino acid transporter, high-affinity
STM3909	ilvC	ketol-acid reductoisomerase. (SW:ILVC_SALTY); ketol-acid reductoisomerase [Salmonella typhimurium LT2].	0.998451	0.0787598	1.60721		2.34818	0.955319	3.9581	0.0431		1.9583	0.971498	3.22464	0.0396		3.74292	0.884696	6.10592	0.00859		2.71118	1.93126	5.045	0.161		1.90007	0.751895	3.055	0.0308		2.61511	0.761699	4.225	0.00365	AAL22759	ketol-acid reductoisomerase
STM4551	STM4551	Paralog of E. coli orf, hypothetical protein (AAC74110.1); Blastp hit to AAC74110.1 (452 aa), 41% identity in aa 274 - 444, 24 503317191dentity in aa 14 - 102	0.999923	0.0723433	0.231233		2.05043	0.900108	0.474385	0.000214		2.32972	0.958048	0.538982	0.000247		1.70962	0.866474	0.3963	0.00837		1.91505	0.817514	0.44375	0.00259		2.01737	0.753726	0.467	0.0235		2.26893	0.761379	0.52675	0.00344	AAL23369	putative diguanylate cyclase/phosphodiesterase domain 1
srgA	PSLT011		0.920537	0.586229	0.229625		6.5046	0.903097	1.49729	0.00418		10.4656	0.963995	2.40747	0.00249		7.61223	0.864295	1.74895	0.0128		4.15804	2.24715	1.0475	0.0583		2.78031	0.751828	0.639	0.165		3.67429	0.757729	0.845	0.0179	NP_490503
ccdA	PSLT027		0.999881	0.0723586	2.17214		2.45232	0.91809	5.38255	0.00519		2.68565	0.971901	5.98918	0.0141		2.38326	0.872466	5.20782	0.00757		1.5785	0.807236	3.43	0.00321		1.49682	0.751445	3.255	0.0406		2.13844	0.76118	4.665	0.00443	NP_490517
PSLT029	PSLT029		0.999185	0.0725363	2.19439		3.09395	0.899277	6.79073	0.000109		2.71811	0.950803	6.02827	0.00418		2.5868	0.86398	5.67947	0.00135		3.33216	2.25768	8.3725	0.101		1.93418	0.75141	4.245	0.0228		3.00695	0.755873	6.605	0.00061	NP_490519
rsdB	PSLT031		0.996002	0.12668	1.63627		3.06919	0.907745	5.04564	0.0014		2.47699	0.937722	4.06153	0.00143		2.78936	0.864951	4.56989	0.0037		2.34706	1.45051	4.315	0.173		2.12939	0.754152	3.49	0.0459		2.36842	0.775379	3.94	0.0199	NP_490521
finP	PSLT072		0.996954	0.110525	0.0837396		7.06447	2.24691	0.61102	0.00322		11.5348	3.60937	0.999526	0.00188		9.29587	0.867535	0.779479	0.001		4.64734	3.35898	0.439	0.0888		4.0542	0.754877	0.3395	0.0199		3.95525	0.761731	0.332	0.00366	NP_490559
