# Supplementary material for: During infection of epithelial cells Salmonella enterica serovar Typhimurium undergoes a time-dependent transcriptional adaptation that results in simultaneous expression of three type 3 secretion systems
Source: Cell Microbiol. 2008 Apr 1;10(4):958–84. doi: 10.1111/j.1462-5822.2007.01099.x (PMC2343689; doi:10.1111/j.1462-5822.2007.01099.x)
Supplement: Table S9 — Data taken from Table S1 showing the genes specifically upregulated in macrophages at 4 h p.i., as depicted on Fig. 1. [file cmi0010-0958-SD10.xls]

## Sheet: Sheet1
Table S9. Data taken from Table S1 showing the genes specifically up-regulated in macrophages at 4h p.i., as depicted on Figure 1			LB Mid-logarithmic culture				Macrophage 4h post infection					Macrophage 8h post infection					Macrophage 12h post infection					HeLa 2h post infection					HeLa 4h post infection					HeLa 6h post infection
Systematic name	Common name	Description	Expression level relative to LB Control	Std Deviation	Ratio sample/reference DNA		Expression level relative to LB Control	Std Deviation	Ratio sample/reference DNA	P-value		Expression level relative to LB Control	Std Deviation	Ratio sample/reference DNA	P-value		Expression level relative to LB Control	Std Deviation	Ratio sample/reference DNA	P-value		Expression level relative to LB Control	Std Deviation	Ratio sample/reference DNA	P-value		Expression level relative to LB Control	Std Deviation	Ratio sample/reference DNA	P-value		Expression level relative to LB Control	Std Deviation	Ratio sample/reference DNA	P-value	Genbank	Product
STM0025	bcfE	fimbrial subunit (gi|4959515); fimbrial subunit [Salmonella typhimurium LT2].	0.991439	0.185725	0.114651		2.47606	0.907155	0.285019	0.00327		2.60927	1.0487	0.300449	0.00326		2.73236	0.864212	0.313299	0.00539		1.81077	0.837059	0.21075	0.0509		1.50274	0.755253	0.1725	0.143		1.27733	0.776147	0.14925	0.329	AAL18989	fimbrial subunit
STM0033	STM0033	similar to E. coli UDP-sugar hydrolase (5'-nucleotidase) (AAC73582.1); Blastp hit to AAC73582.1 (550 aa), 26% identity in aa 1 - 253, 32% identity in aa 386 - 506; putative 5'-nucleotidase [Salmonella typhimurium LT2].	0.999953	0.0722703	0.220007		2.39115	0.900939	0.526641	0.000285		3.1505	1.00164	0.707994	0.00726		2.14511	0.863827	0.472047	0.000852		1.52117	0.816303	0.3355	0.0092		1.95113	0.779802	0.4375	0.118		1.25092	0.755159	0.27525	0.0017	AAL18997	putative 5'-nucleotidase
STM0035	STM0035	similar to E. coli putative sulfatase (AAC76701.1); Blastp hit to AAC76701.1 (497 aa), 26% identity in aa 2 - 420; putative arylsulfatase [Salmonella typhimurium LT2].	0.998611	0.074585	0.26671		2.79262	0.931583	0.759027	0.00831		3.63795	0.970144	0.980068	0.00194		2.34492	0.865619	0.626224	0.00311		1.44504	0.820239	0.38875	0.0684		1.02352	0.75144	0.273	0.728		1.03458	0.756482	0.2765	0.682	AAL18999	putative arylsulfatase
STM0037	STM0037	putative cytoplasmic protein [Salmonella typhimurium LT2].	0.992169	0.177571	0.107731		2.36026	0.912976	0.256461	0.00673		4.34657	1.02821	0.470504	0.0011		2.56964	0.86993	0.277988	0.0101		1.80081	0.821381	0.19475	0.0158		1.19017	0.756582	0.1285	0.385		1.77693	0.768498	0.193	0.0317	AAL19001	putative cytoplasmic protein
STM0058	citC2	citrate (pro-3S)-lyase ligase; similar to E. coli citrate lyase synthetase (citrate (pro-3S)-lyase ligase (AAC73719.1); Blastp hit to AAC73719.1 (381 aa), 49% identity in aa 33 - 363; putative citrate lyase synthetase [Salmonella typhimurium LT2].	0.998911	0.0723052	0.140094		3.20708	0.904515	0.45068	0.000549		3.57799	0.99396	0.503521	0.00085		2.82403	0.870963	0.397496	0.00488		1.80859	0.835909	0.25875	0.0591		1.3021	0.753243	0.1825	0.0762		1.23223	0.758855	0.17325	0.0957	AAL19022	putative citrate lyase synthetase (citrate (pro-3S)-lyase ligase
STM0080	STM0080	similar to E. coli orf, hypothetical protein (AAC75851.1); Blastp hit to AAC75851.1 (76 aa), 51% identity in aa 1 - 75; putative outer membrane lipoprotein [Salmonella typhimurium LT2].	0.978932	0.292966	0.417788		2.47026	0.911694	1.0399	0.00998		2.09744	0.971433	0.894732	0.0385		2.47922	0.88797	1.05359	0.0397		1.33834	0.83252	0.56725	0.252		1.14587	0.752087	0.479	0.58		1.13997	0.757813	0.47775	0.437	AAL19044	putative outer membrane lipoprotein
STM0098	STM0098	similar to E. coli orf, hypothetical protein (AAC76121.1); Blastp hit to AAC76121.1 (230 aa), 24% identity in aa 19 - 171; putative secreted protein [Salmonella typhimurium LT2].	0.996432	0.119647	0.141724		2.697	0.913019	0.384924	0.0029		4.32576	1.045	0.621827	0.00246		2.94502	0.865411	0.417872	0.00309		1.82872	0.816106	0.2595	0.00462		1.86171	0.767729	0.2665	0.102		1.89469	0.757151	0.26875	0.00363	AAL19062	putative secreted protein
STM0107	yabK	similar to E. coli putative transport system permease protein (AAC73178.1); Blastp hit to AAC73178.1 (536 aa), 89% identity in aa 1 - 536; putative binding-protein-dependent transport system inner membrane component [Salmonella typhimurium LT2].	0.985631	0.241227	0.431028		2.94651	0.92118	1.28936	0.00793		3.80099	0.971796	1.66543	0.00541		2.12656	0.89905	0.941531	0.0707		1.47333	0.901815	0.68475	0.402		1.00988	0.75268	0.4365	0.921		0.999093	0.78616	0.44525	0.969	AAL19071	putative binding-protein-dependent transport system inner membrane component
STM0143	hofB	involved in biogenesis of fimbriae (type IV pilin), protein transport, DNA uptake; similar to E. coli putative integral membrane protein involved in biogenesis of fimbriae, protein transport, DNA uptake (AAC73218.1); Blastp hit to AAC73218.1 (461 aa), 69%	0.999614	0.0724353	0.18835		2.17358	0.904636	0.410947	0.00177		2.25582	0.97039	0.42572	0.000901		2.14644	0.866224	0.405093	0.00381		1.24307	0.827641	0.238	0.306		1.16502	0.752331	0.2195	0.0928		0.991594	0.775196	0.191	0.975	AAL19107	putative integral membrane protein involved in biogenesis of fimbriae (type IV pilin), protein transport, DNA uptake
STM0148	STM0148	hypothetical protein (gi|7688348); putative cytoplasmic protein [Salmonella typhimurium LT2].	0.996511	0.118301	0.28517		2.96898	0.940301	0.864031	0.00897		2.40021	0.974987	0.695567	0.0114		2.67939	0.871302	0.768214	0.00762		1.09844	0.82074	0.316	0.551		1.01937	0.762402	0.2935	0.916		0.928594	0.76233	0.26725	0.682	AAL19112	putative cytoplasmic protein
STM0197	stfD	periplasmic fimbrial chaperone StfD (gi|3747031); putative periplasmic fimbrial chaperone [Salmonella typhimurium LT2].	0.993089	0.166752	0.106607		5.84841	0.906999	0.62578	0.000466		6.18645	1.04182	0.660349	0.000393		6.26785	0.865039	0.668579	0.00165		2.23817	1.06054	0.25675	0.126		1.84293	0.753141	0.1965	0.0686		1.3421	0.818507	0.152	0.47	AAL19161	putative periplasmic fimbrial chaperone
STM0212	STM0212	Paralog of E. coli putative transport protein, shikimate (AAC75045.1); Blastp hit to AAC75045.1 (438 aa), 40% identity in aa 13 - 435	0.999939	0.0723367	1.05633		2.30382	0.910761	2.45137	0.00353		1.82458	0.935994	1.929	0.00067		2.12694	0.864477	2.24828	0.00141		1.68266	0.826223	1.79	0.0199		0.984545	#VALUE!	1.04	0.614		0.998424	0.759951	1.05975	0.99	AAL19176	putative inner membrane protein
STM0474	ybaJ	Putative RBS for ybaJ; RegulonDB:STMS1H000818	0.999936	0.0722676	1.93095		2.3775	0.905889	4.61353	0.00178		2.67288	0.944839	5.19004	0.00186		1.78932	0.865994	3.46249	0.00612		1.95294	0.894689	3.97	0.123		1.27626	0.750802	2.465	0.0327		1.85868	0.834233	3.81	0.169	AAL19428	putative cytoplasmic protein
STM1318	katE	RpoS dependent; similar to E. coli catalase; hydroperoxidase HPII(III) (AAC74802.1); Blastp hit to AAC74802.1 (753 aa), 88% identity in aa 4 - 753; catalase; hydroperoxidase HPII(III) [Salmonella typhimurium LT2].	0.999894	0.0723542	1.0055		7.45918	2.40258	7.79871	0.00293		8.67975	1.58987	8.83928	0.000728		11.8729	0.945111	11.9635	0.000742		0.533753	0.813856	0.53825	0.00416		0.536987	0.750782	0.54	0.014		0.563785	0.768	0.582	0.0833	AAL20243	catalase; hydroperoxidase HPII(III), RpoS dependent
STM1336	rplT	similar to E. coli 50S ribosomal subunit protein L20, and regulator (AAC74786.1); Blastp hit to AAC74786.1 (118 aa), 100% identity in aa 1 - 118; 50S ribosomal subunit protein L20 [Salmonella typhimurium LT2].	0.999505	0.072267	10.8173		3.51528	0.922736	38.5203	0.00274		4.90406	0.934659	53.0926	0.000163		4.61364	0.866561	50.0206	0.00128		2.27103	1.05137	26.375	0.113		1.81171	0.751301	19.6	0.0209		1.83874	1.19478	22.575	0.324	AAL20261	50S ribosomal subunit protein L20
STM1846	proQ	similar to E. coli orf, hypothetical protein (AAC74901.1); Blastp hit to AAC74901.1 (39 aa), 94% identity in aa 1 - 39; activator of proP [Salmonella typhimurium LT2].	0.99759	0.0982783	4.67465		2.25726	0.90711	10.6069	0.00312		2.84049	0.988744	13.6568	0.0161		2.15226	0.863851	10.0661	0.00359		1.80213	0.905255	8.9375	0.182		2.83393	0.750774	13.25	0.0234		1.96466	0.758821	9.21	0.00525	AAL20761	activator of proP
STM1851	STM1851	similar to E. coli orf, hypothetical protein (AAC74906.1); Blastp hit to AAC74906.1 (83 aa), 88% identity in aa 6 - 83; putative cytoplasmic protein [Salmonella typhimurium LT2].	0.999821	0.0723782	0.27846		9.71363	2.36505	2.7601	0.001		5.81381	0.980812	1.63649	0.000937		16.4929	3.56266	4.66004	0.00205		2.19256	1.24562	0.67875	0.176		1.18949	0.75149	0.3315	0.1		1.43769	0.795596	0.414	0.253	AAL20766	putative cytoplasmic protein
STM4345	yjeM	hypothetical protein in poxA-psd intergenic region. (SW:YJEM_SALTY); putative APC family amino-acid transport protein [Salmonella typhimurium LT2].	0.989879	0.202079	0.199468		2.95655	0.910383	0.593104	0.00295		2.96347	1.01153	0.604028	0.0113		2.75752	0.866776	0.551049	0.00795		1.94795	0.814979	0.38875	0.00761		1.72688	0.752005	0.3445	0.1		1.4747	0.763994	0.29675	0.0884	AAL23168	putative APC family, amino-acid transport protein
STM4367	yjeB	similar to E. coli orf, hypothetical protein (AAC77135.1); Blastp hit to AAC77135.1 (141 aa), 94% identity in aa 1 - 141; putative negative regulator [Salmonella typhimurium LT2].	0.999503	0.0722671	2.71654		2.05298	0.899876	5.58105	0.000365		1.7775	0.945033	4.86177	0.011		1.32299	0.865282	3.59944	0.0253		0.793485	0.879314	2.32	0.602		0.655947	0.752479	1.785	0.0541		0.715689	0.760869	1.96	0.0759	AAL23187	putative negative regulator
STM0266	STM0266	putative cytoplasmic protein [Salmonella typhimurium LT2].	0.998383	0.0804749	0.31061		4.77834	2.23591	1.61237	0.0169		6.62453	2.23976	2.14154	0.00447		3.86097	0.874385	1.20634	0.00387		3.14997	1.84335	1.08875	0.0852		2.05135	0.752444	0.6375	0.029		1.65259	0.791135	0.5295	0.135	AAL19222	putative cytoplasmic protein
STM0267	STM0267	putative cytoplasmic protein [Salmonella typhimurium LT2].	0.999994	0.0723056	0.174074		2.2374	0.95061	0.406199	0.0425		2.89363	1.02555	0.521734	0.0189		1.95233	0.866591	0.340544	0.00444		2.01628	0.858373	0.36475	0.0795		2.04991	0.756144	0.3585	0.0442		1.43549	0.832187	0.2675	0.413	AAL19223	putative cytoplasmic protein
STM0270	STM0270	Putative RBS for STM0270; RegulonDB:STMS1H000631	0.999693	0.0724148	0.228161		2.27688	0.957565	0.545525	0.0488		2.4938	1.01829	0.593266	0.0355		1.83351	0.871031	0.42081	0.0166		2.35705	0.869277	0.563	0.0613		1.534	0.751351	0.35	0.0207		1.57692	0.768238	0.364	0.0551	AAL19226	putative cytoplasmic protein
STM0277	STM0277	Putative RBS for STM0277; RegulonDB:STMS1H000637	0.982582	0.265946	0.134244		4.34618	0.928794	0.592199	0.00378		5.05204	1.16187	0.691748	0.00387		5.26313	0.866118	0.707437	0.00448		1.44783	0.821518	0.1955	0.1		1.02674	0.761961	0.1395	0.892		1.10682	0.779987	0.1525	0.697	AAL19234	putative cytoplasmic protein
STM0279	STM0279	putative cytoplasmic protein [Salmonella typhimurium LT2].	0.996011	0.126529	0.122952		2.3773	0.903307	0.29285	0.00131		3.0463	1.02224	0.378309	0.00362		2.95924	0.866248	0.364277	0.00329		2.09365	0.872105	0.27025	0.0946		1.80954	0.752964	0.2225	0.0508		1.80565	0.764571	0.22375	0.0228	AAL19236	putative cytoplasmic protein
STM0286	STM0286	putative cytoplasmic protein [Salmonella typhimurium LT2].	0.970022	0.350912	0.154921		3.04691	0.903237	0.473037	0.00502		3.02075	1.00861	0.471826	0.00834		2.70964	0.865439	0.420312	0.0216		2.50218	1.34736	0.42525	0.13		1.40071	0.752	0.217	0.331		1.56411	0.769116	0.24525	0.129	AAL19243	putative cytoplasmic protein
STM0289	STM0289	putative cytoplasmic protein [Salmonella typhimurium LT2].	0.971229	0.343578	0.186406		2.6569	0.90989	0.498537	0.0097		2.61158	0.993332	0.490376	0.0114		2.67494	0.867041	0.499624	0.0222		2.18227	1.00954	0.43725	0.14		1.56566	0.753229	0.2925	0.251		1.91824	0.757819	0.3585	0.0333	AAL19246	putative cytoplasmic protein
STM0292	STM0292	similar to E. coli rhsE protein in rhs element (AAC74538.1); Blastp hit to AAC74538.1 (682 aa), 44% identity in aa 426 - 541, 28% identity in aa 273 - 300; putative RHS-family protein [Salmonella typhimurium LT2].	0.989774	0.203127	0.496564		1.99668	0.901904	0.993252	0.00541		2.1301	0.939248	1.05805	0.0033		1.96707	0.863318	0.976777	0.0148		1.07741	0.820211	0.53725	0.587		0.906764	0.751811	0.4505	0.657		1.08252	0.833255	0.5785	0.854	AAL19249	putative RHS-family protein
STM0301	safC	similar to E. coli putative outer membrane protein, export function (AAC73634.1); Blastp hit to AAC73634.1 (867 aa), 34% identity in aa 35 - 862; putative fimbriae usher [Salmonella typhimurium LT2].	0.999129	0.0725485	0.530687		3.40863	0.912634	1.82298	0.00141		3.32617	1.73546	1.94048	0.0469		3.08223	0.872836	1.64435	0.00455		1.9626	0.895712	1.11575	0.161		1.62076	0.753018	0.861	0.0419		1.64661	0.755436	0.8745	0.00256	AAL19258	putative fimbriae usher
STM0305	STM0305	hypothetical protein	0.991837	0.18132	0.419784		5.86228	1.20907	2.50049	0.0017		6.2328	1.195	2.65211	0.00152		7.48628	0.865699	3.14637	0.00176		2.51564	1.54087	1.18025	0.149		1.53124	0.758659	0.648	0.188		1.37191	0.808063	0.60175	0.382	AAL19262	putative cytoplasmic protein
STM0306	STM0306	Putative RBS for STM0306; RegulonDB:STMS1H000664	0.999931	0.072267	1.08774		8.98709	1.68575	9.90199	0.00057		2.50945	0.940202	2.73895	0.0011		11.0549	1.96555	12.1507	0.00194		2.28601	1.66096	2.8925	0.23		1.21297	0.751838	1.32	0.0581		0.890645	0.77298	0.98775	0.618	AAL19263	Homolog of sapA
STM0324	STM0324	putative inner membrane protein [Salmonella typhimurium LT2].	0.998781	0.0726222	0.18431		2.59283	0.902548	0.47884	0.000624		2.90756	0.970005	0.537186	0.000712		2.29394	0.904614	0.435645	0.0484		1.97856	0.817427	0.36525	0.00241		1.46521	0.782118	0.278	0.315		1.85675	0.774803	0.3475	0.0383	AAL19279	putative inner membrane protein
STM0338	stbC	Putative RBS for stbC; RegulonDB:STMS1H000695	0.995375	0.136283	0.192132		2.65394	0.943262	0.527963	0.0211		3.27371	0.992777	0.639209	0.00539		2.0377	0.864235	0.39173	0.00686		1.58445	0.823103	0.30775	0.0578		1.09508	0.751633	0.2105	0.5		1.05164	0.757042	0.2025	0.619	AAL19292	putative fimbriae; usher
STM0351	STM0351	similar to E. coli integral transmembrane protein; acridine resistance (AAC76298.1); Blastp hit to AAC76298.1 (1034 aa), 42% identity in aa 3 - 1030; putative cation efflux system protein [Salmonella typhimurium LT2].	0.999795	0.0722601	0.125787		2.34101	0.919183	0.298639	0.00816		3.32727	1.03502	0.425529	0.00491		1.72742	0.865354	0.217475	0.0034		1.66417	0.838256	0.2145	0.0947		1.44265	0.75248	0.1815	0.0256		1.3885	0.800568	0.18175	0.338	AAL19305	putative cation efflux system protein
STM0352	STM0352	similar to E. coli acridine efflux pump (AAC73565.1); Blastp hit to AAC73565.1 (397 aa), 31% identity in aa 38 - 383; putative cation efflux pump [Salmonella typhimurium LT2].	0.990161	0.199219	0.0712661		4.78906	0.91633	0.344319	0.00139		5.55284	1.15879	0.399105	0.00133		4.15822	0.886711	0.300246	0.00947		2.7919	1.55683	0.21975	0.102		1.98441	0.763783	0.1425	0.105		1.62858	0.97588	0.1297	0.391	AAL19306	putative cation efflux pump
STM0360	STM0360	similar to E. coli probable third cytochrome oxidase, subunit I (AAC74063.1); Blastp hit to AAC74063.1 (514 aa), 38% identity in aa 2 - 316, 38% identity in aa 381 - 512; cytochrome BD2 subunit I [Salmonella typhimurium LT2].	0.997618	0.0977099	0.308164		2.22993	0.901219	0.68818	0.000974		1.86581	0.952347	0.576604	0.00369		1.67175	0.872415	0.518811	0.035		2.54744	1.06247	0.83275	0.0686		1.96988	0.752857	0.6075	0.0376		1.8136	0.797264	0.57875	0.108	AAL19314	cytochrome BD2 subunit I
STM0385	yaiC	Ortholog of E. coli orf, hypothetical protein (AAC73488.1); Blastp hit to AAC73488.1 (371 aa), 75% identity in aa 1 - 371	0.999816	0.0723795	0.474054		2.3884	0.899598	1.13263	0.000121		2.21857	0.940197	1.05211	0.000239		1.59243	0.86641	0.756514	0.0102		1.47417	0.814498	0.70075	0.0129		1.33189	0.75393	0.6325	0.08		1.14308	0.755203	0.54225	0.0396	AAL19339	putative diguanylate cyclase/phosphodiesterase domain 1
STM0430	phnR	Putative RBS for phnR; RegulonDB:STMS1H000777	0.996351	0.120995	0.341962		5.15456	1.04704	1.78937	0.00172		6.24864	0.956703	2.1504	0.000681		6.16071	0.86558	2.10952	0.00131		1.85415	0.821415	0.63975	0.0218		1.51465	0.750987	0.518	0.0748		1.91663	0.755859	0.656	0.00363	AAL19384	2-aminoethylphosphonate transport, repressor
STM0436	yajR	Ortholog of E. coli putative transport protein (AAC73530.1); Blastp hit to AAC73530.1 (456 aa), 89% identity in aa 8 - 453	0.999968	0.0722734	0.901296		1.98967	0.935242	1.84909	0.0426		2.03285	0.965306	1.86626	0.0233		1.5922	0.926767	1.51714	0.252		1.73125	0.833661	1.5925	0.067		1.22001	0.750886	1.1	0.0471		1.1961	0.75709	1.08	0.055	AAL19390	putative MFS family transporter
STM0496	ybaP	similar to E. coli putative ligase (AAC73584.1); Blastp hit to AAC73584.1 (264 aa), 66% identity in aa 1 - 264; putative cytoplasmic protein [Salmonella typhimurium LT2].	0.999965	0.0722726	0.713554		3.31499	0.922289	2.40485	0.00378		3.89826	0.945087	2.79539	0.00073		2.74102	0.865483	1.95905	0.00172		1.89257	0.850314	1.3975	0.0846		1.59757	0.750825	1.14	0.0137		1.58694	0.761278	1.139	0.0229	AAL19450	putative cytoplasmic protein
STM0497	STM0497	Putative RBS for STM0497; RegulonDB:STMS1H000834	0.999194	0.0722848	0.145351		3.17027	0.933892	0.468912	0.00541		5.50608	1.67299	0.825952	0.00444		4.15126	0.863963	0.603438	0.000728		1.80587	0.816262	0.263	0.00359		2.23835	0.763279	0.3275	0.0508		1.62464	0.756059	0.23625	0.00195	AAL19451	putative periplasmic protein
STM0518	gip	similar to E. coli glyoxylate-induced protein (AAC73610.1); Blastp hit to AAC73610.1 (258 aa), 84% identity in aa 1 - 258; glyoxylate -induced protein [Salmonella typhimurium LT2].	0.999335	0.0722759	0.157449		2.04374	0.926368	0.327869	0.0218		3.37813	1.00627	0.541828	0.00526		1.84041	0.869875	0.291149	0.0138		1.61652	0.833125	0.2595	0.0859		1.67302	0.789079	0.2705	0.209		1.6411	0.760986	0.25975	0.018	AAL19472	glyoxylate -induced protein
STM0519	glxR	Ortholog of E. coli putative oxidoreductase (AAC73611.1); Blastp hit to AAC73611.1 (292 aa), 91% identity in aa 1 - 292	0.995922	0.127943	0.205959		2.46822	0.932416	0.5213	0.0172		3.77039	0.992632	0.789687	0.00419		2.52225	0.864188	0.519667	0.0036		1.46505	0.814849	0.30225	0.0188		1.16932	0.751683	0.241	0.295		1.2719	0.763698	0.26425	0.188	AAL19473	tartronic semialdehyde reductase
STM0522	allP	similar to E. coli putative transport protein (AAC73613.1); Blastp hit to AAC73613.1 (437 aa), 92% identity in aa 1 - 437; putative NCS1 family, allantoin transport protein [Salmonella typhimurium LT2].	0.99952	0.0724588	0.0757996		2.74812	0.904722	0.208585	0.000295		5.31672	1.14146	0.404725	0.000459		3.69918	0.868843	0.280954	0.00147		2.1102	0.988147	0.17225	0.14		3.55219	0.757861	0.2695	0.0162		1.97621	0.800598	0.155	0.0761	AAL19476	putative NCS1 family, allantoin transport protein
STM0530	ylbE	similar to E. coli orf, hypothetical protein (AAC73621.1); Blastp hit to AAC73621.1 (333 aa), 94% identity in aa 1 - 332; putative cytoplasmic protein [Salmonella typhimurium LT2].	0.999198	0.0725333	0.0733677		2.05208	0.913876	0.151779	0.00646		3.12994	1.19868	0.231463	0.00201		2.38226	0.898315	0.178833	0.033		1.78596	0.849616	0.135	0.0917		1.6262	0.784737	0.12175	0.192		1.37418	0.786874	0.1036	0.265	AAL19484	putative cytoplasmic protein
STM0533	purK	similar to E. coli phosphoribosylaminoimidazole carboxylase = AIR carboxylase, CO(2)-fixing subunit (AAC73624.1); Blastp hit to AAC73624.1 (355 aa), 88% identity in aa 1 - 353; phosphoribosylaminoimidazole carboxylase = AIR carboxylase, CO(2)-fixing subun	0.994664	0.146419	1.05449		2.55403	0.899385	2.6941	0.000769		2.58095	0.938053	2.72728	0.00153		2.25161	0.866165	2.37932	0.00823		1.55983	0.865848	1.7275	0.251		1.7114	0.750799	1.805	0.069		1.60646	0.761499	1.705	0.0365	AAL19487	phosphoribosylaminoimidazole carboxylase = AIR carboxylase, CO(2)-fixing subunit
STM0534	purE	Putative -35_signal for purE; RegulonDB:STMLTH004684	0.983888	0.255636	0.943133		2.85533	0.903461	2.70016	0.0031		2.87872	0.941934	2.72542	0.00387		2.98198	0.863964	2.8138	0.00902		1.38901	0.830954	1.335	0.227		1.60627	0.751134	1.515	0.161		1.52882	0.758832	1.4475	0.0613	AAL19488	phosphoribosylaminoimidazole carboxylase = AIR carboxylase, catalytic subunit
STM0548	fimF	S. typhimurium fimbrial-like protein FIMF precursor. (SW:FIMF_SALTY)	0.999701	0.0724124	0.173784		2.28505	0.942848	0.41112	0.0313		3.31035	0.984218	0.578988	0.00135		1.91581	0.884607	0.33806	0.0411		1.69903	0.843167	0.3025	0.0845		1.20489	0.753745	0.21	0.195		1.33108	0.774109	0.235	0.204	AAL19502	putative fimbrial protein
STM0554	STM0554	similar to E. coli prophage DLP12 integrase (AAC73638.1); Blastp hit to AAC73638.1 (387 aa), 80% identity in aa 345 - 386; homology to integrase protein of phage [Salmonella typhimurium LT2].	0.999719	0.0724075	0.303902		6.58877	0.901789	2.00554	0.000109		8.91759	1.305	2.73216	0.000471		4.27216	0.878495	1.31193	0.0047		1.1767	0.843916	0.366	0.515		0.757538	0.752823	0.231	0.127		0.838383	0.761204	0.2565	0.229	AAL19507	homology to integrase protein of phage
STM0573	STM0573	similar to E. coli L-glutamine:D-fructose-6-phosphate aminotransferase (AAC76752.1); Blastp hit to AAC76752.1 (609 aa), 21% identity in aa 293 - 601; putative inner membrane protein [Salmonella typhimurium LT2].	0.997755	0.0948462	0.103947		2.71612	0.9127	0.284188	0.00234		3.97153	1.08027	0.415531	0.0011		2.90671	0.902775	0.31018	0.0248		2.11888	0.875119	0.2315	0.0931		1.96401	0.764207	0.2055	0.0702		1.69116	0.770751	0.178	0.0466	AAL19524	putative inner membrane protein
STM0574	STM0574	Putative RBS for STM0574; RegulonDB:STMS1H000903	0.997488	0.100341	0.151509		2.38809	0.920785	0.367608	0.00997		2.92575	1.00134	0.449179	0.00514		1.82123	0.874389	0.278233	0.0294		1.63025	0.835359	0.252	0.0906		1.54748	0.752611	0.2345	0.0577		1.09088	0.792792	0.17175	0.789	AAL19525	putative transport protein, PTS system
STM0582	ybdJ	Ortholog of E. coli orf, hypothetical protein (AAC73681.1); Blastp hit to AAC73681.1 (82 aa), 85% identity in aa 1 - 82	0.987518	0.224645	0.744268		3.20393	0.906649	2.39708	0.0025		8.25243	0.937114	6.14681	0.000436		4.12544	0.867538	3.07816	0.0051		1.97087	1.06061	1.608	0.214		2.25028	0.750805	1.675	0.069		3.35049	2.41317	2.8925	0.116	AAL19533	putative inner membrane protein
STM0591	fepG	ABC superfamily (membrane); similar to E. coli ferric enterobactin transport protein (AAC73690.1); Blastp hit to AAC73690.1 (330 aa), 86% identity in aa 2 - 330; ferric enterobactin transporter [Salmonella typhimurium LT2].	0.666228	1.54783	0.373517		4.70191	0.912585	1.77257	0.0459		5.49571	0.943181	2.05293	0.0366		3.97616	0.867164	1.48911	0.115		3.96507	0.835638	1.505	0.0781		6.1288	0.751061	2.29	0.198		5.26076	0.759426	1.9725	0.053	AAL19542	ABC superfamily (membrane), ferric enterobactin transporter
STM0621	citF	bifunctional; similar to E. coli citrate lyase alpha chain (AAC73716.1); Blastp hit to AAC73716.1 (510 aa), 88% identity in aa 1 - 510; citrate lyase alpha chain; citrate-ACP transferase [Salmonella typhimurium LT2].	0.997857	0.092661	0.0844102		2.4171	0.948721	0.21151	0.0285		2.89152	1.13358	0.253284	0.0208		3.19114	1.69619	0.29382	0.073		1.70734	0.844097	0.148	0.0994		1.7519	0.754968	0.148	0.0448		1.46624	0.789077	0.1273	0.208	AAL19572	bifunctional citrate lyase alpha chain/citrate-ACP transferase
STM0628	pagP	PagP (gi|3789781); PhoPQ-activated gene [Salmonella typhimurium LT2].	0.999127	0.072549	1.33521		3.08738	0.907506	4.14104	0.000967		1.89343	0.944538	2.54562	0.00827		2.989	0.867643	4.00075	0.00267		2.70296	1.48006	3.97	0.103		1.86798	0.751801	2.495	0.0262		1.11696	0.806903	1.565	0.762	AAL19579	PhoPQ-activated gene
STM0630	crcB	Putative RBS for crcB; RegulonDB:STMS1H000955	0.999836	0.0723734	0.700395		2.44157	0.904731	1.71625	0.00115		2.01558	0.947114	1.4215	0.00605		2.19897	0.867137	1.54364	0.00386		1.15898	0.918488	0.88625	0.76		0.754665	0.753703	0.53	0.105		0.963303	0.832989	0.732	0.942	AAL19581	high-copy crc-csp restores normal chromosome condensation in presence of camphor or mukB mutations
STM0631	ybeM	Ortholog of E. coli putative amidase (AAC73727.1); Blastp hit to AAC73727.1 (187 aa), 77% identity in aa 2 - 187	0.999013	0.0722975	0.45947		2.97796	1.26441	1.44391	0.0359		1.97113	1.07036	0.986976	0.17		2.40527	0.863563	1.10535	0.00127		1.90652	0.817405	0.8775	0.00276		1.18094	0.754296	0.545	0.301		1.32237	0.755544	0.608	0.00995	AAL19582	putative hydrolase
STM0635	lipB	similar to E. coli protein of lipoate biosynthesis (AAC73731.1); Blastp hit to AAC73731.1 (191 aa), 91% identity in aa 1 - 191; putative ligase in lipoate biosynthesis [Salmonella typhimurium LT2].	0.998946	0.0723025	0.823357		2.28777	0.900206	1.8854	0.000423		2.18546	0.952051	1.81991	0.0089		2.00498	0.864685	1.65217	0.00316		1.69333	0.814844	1.395	0.00202		1.55456	0.750818	1.28	0.0336		1.63365	0.776714	1.3675	0.0717	AAL19586	putative ligase in lipoate biosynthesis
STM0636	ybeD	Putative RBS for ybeD; RegulonDB:STMS1H000961	0.998698	0.0723223	4.37597		2.50858	0.92169	11.1396	0.00773		3.32652	0.956311	14.7764	0.00376		2.76025	0.873813	12.1508	0.00646		0.84399	0.829252	3.7475	0.409		0.436182	0.750855	1.91	0.0256		0.69838	0.935807	3.93	0.678	AAL19587	putative cytoplasmic protein
STM0691	STM0691	putative periplasmic protein [Salmonella typhimurium LT2].	0.999767	0.07226	0.236326		2.80643	0.945147	0.687179	0.0172		3.08555	1.0125	0.752879	0.0142		2.40391	0.866325	0.569286	0.003		1.66907	0.835205	0.403	0.0837		1.18778	0.754846	0.282	0.275		1.22266	0.77625	0.295	0.407	AAL19635	putative periplasmic protein
STM0692	STM0692	similar to E. coli nitrogen assimilation control protein (AAC75050.1); Blastp hit to AAC75050.1 (305 aa), 32% identity in aa 1 - 301; putative LysR family transcriptional regulator [Salmonella typhimurium LT2].	0.999951	0.0722698	0.782701		2.01586	0.912607	1.59449	0.00949		2.25351	0.975388	1.80847	0.0238		1.45591	0.864362	1.1404	0.00533		1.40641	0.813834	1.1025	0.00852		#VALUE!	#VALUE!	#VALUE!	1		1.23	0.756353	0.9645	0.0405	AAL19636	putative transcriptional regulator, LysR family
STM0706	kdpA	similar to E. coli ATPase of high-affinity potassium transport system, A chain (AAC73792.1); Blastp hit to AAC73792.1 (557 aa), 85% identity in aa 1 - 557; P-type ATPase, high-affinity potassium transport system, A chain [Salmonella typhimurium LT2].	0.994613	0.147124	0.162495		3.84593	0.901498	0.625514	0.000386		4.11542	1.02652	0.675911	0.00225		4.55733	0.866148	0.741754	0.00237		1.90902	0.825552	0.314	0.029		1.62906	0.767375	0.2675	0.156		1.81327	0.762388	0.2965	0.0192	AAL19650	P-type ATPase, high-affinity potassium transport system, A chain
STM0719	STM0719	similar to E. coli UDP-galactopyranose mutase (AAC75097.1); Blastp hit to AAC75097.1 (367 aa), 39% identity in aa 5 - 366; putative UDP-galactopyranose mutase [Salmonella typhimurium LT2].	0.994909	0.143009	0.068541		2.0558	0.940046	0.143871	0.0305		2.35811	1.22386	0.162788	0.00531		2.6122	0.870662	0.179527	0.00633		1.88818	0.843645	0.13275	0.0637		2.66658	1.32888	0.193	0.151		1.26058	0.817483	0.091325	0.556	AAL19663	putative UDP-galactopyranose mutase
STM0789	hutC	similar to E. coli transcriptional regulator of succinylCoA synthetase operon (AAC73824.1); Blastp hit to AAC73824.1 (240 aa), 24% identity in aa 5 - 229; histidine utilization repressor [Salmonella typhimurium LT2].	0.999896	0.0723534	0.768024		3.27846	1.19999	2.65211	0.0192		3.79317	0.991517	2.98417	0.00579		2.24781	0.869026	1.73331	0.00589		1.57903	0.846032	1.2515	0.159		1.08129	0.752067	0.831	0.234		1.10554	0.755891	0.85025	0.153	AAL19727	histidine utilization repressor
STM0814	ybhQ	Ortholog of E. coli orf, hypothetical protein (AAC73878.1); Blastp hit to AAC73878.1 (136 aa), 84% identity in aa 1 - 136	0.996985	0.109951	0.772697		1.99704	0.911941	1.55544	0.00911		2.22923	0.951716	1.741	0.00867		2.61574	0.867508	2.02702	0.00498		1.25888	0.817814	0.9755	0.0791		0.980895	0.751148	0.758	0.876		1.44259	0.857759	1.21325	0.455	AAL19751	putative inner membrane protein
STM0823	ybiJ	similar to E. coli orf, hypothetical protein (AAC73889.1); Blastp hit to AAC73889.1 (86 aa), 80% identity in aa 1 - 86; putative periplasmic protein [Salmonella typhimurium LT2].	0.98997	0.201152	0.363086		2.69513	0.931982	1.00155	0.0142		5.315	0.953057	1.93957	0.000986		3.23864	0.866045	1.17807	0.00584		1.29266	0.856533	0.484	0.394		1.3	0.75295	0.4725	0.262		1.95329	0.81099	0.7395	0.107	AAL19760	putative periplasmic protein
STM0825	ybiI	similar to E. coli orf, hypothetical protein (AAC73890.1); Blastp hit to AAC73890.1 (88 aa), 80% identity in aa 1 - 88; putative DnaK suppressor protein [Salmonella typhimurium LT2].	0.999989	0.0723095	0.26982		2.73214	0.906475	0.740259	0.001		2.77024	0.963941	0.753635	0.00276		2.7564	0.870455	0.746807	0.00396		1.77092	0.823691	0.48175	0.0186		1.49676	0.761099	0.408	0.153		1.46658	0.778227	0.4025	0.132	AAL19761	putative DnaK suppressor protein
STM0827	ybiO	similar to E. coli putative transport protein (AAC73895.1); Blastp hit to AAC73895.1 (786 aa), 85% identity in aa 46 - 786; putative transport protein [Salmonella typhimurium LT2].	0.997224	0.105501	0.483447		2.10112	0.948475	1.05489	0.0496		2.90541	0.972492	1.42841	0.00761		1.88173	0.863484	0.909892	0.00486		1.27722	0.834046	0.632	0.343		1.1305	0.75195	0.5475	0.375		0.983008	0.775314	0.4865	0.958	AAL19763	paral putative transport protein
STM0835	STM0835	similar to E. coli putative toxin (AAC73904.1); Blastp hit to AAC73904.1 (155 aa), 92% identity in aa 1 - 153; putative Mn-dependent transcriptional regulator. [Salmonella typhimurium LT2].	0.998618	0.074397	0.874241		2.1558	0.904609	1.89102	0.00196		3.10124	0.973603	2.78298	0.00952		1.91725	0.875098	1.68982	0.0221		1.68652	0.818184	1.4775	0.00592		1.65262	0.750798	1.445	0.0354		1.60367	0.754925	1.4025	0.00252	AAL19771	putative Mn-dependent transcriptional regulator.
STM0840	ybiV(2)	similar to E. coli orf, hypothetical protein (AAC73909.1); Blastp hit to AAC73909.1 (271 aa), 94% identity in aa 33 - 269; putative hydrolase of the HAD superfamily [Salmonella typhimurium LT2].	0.997679	0.096455	0.487057		4.06433	1.15775	2.04332	0.00621		6.75696	1.89835	3.38438	0.00276		4.15409	1.07422	2.06889	0.0113		1.8414	0.817557	0.89825	0.00391		1.20211	0.75267	0.587	0.253		1.55476	0.762867	0.76175	0.0319	AAL19776	putative hydrolase of the HAD superfamily
STM0841	ybiU	similar to E. coli orf, hypothetical protein (AAC73908.1); Blastp hit to AAC73908.1 (421 aa), 85% identity in aa 1 - 421; putative cytoplasmic protein [Salmonella typhimurium LT2].	0.99977	0.0723931	0.494747		5.027	3.17446	2.87817	0.0321		9.33081	4.67942	4.96358	0.00758		3.49751	0.890987	1.76249	0.0115		2.52504	1.51704	1.39675	0.141		1.31646	0.754949	0.6545	0.16		1.18707	0.764297	0.5935	0.323	AAL19777	putative cytoplasmic protein
STM0853	yliH	similar to E. coli putative receptor (AAC73923.1); Blastp hit to AAC73923.1 (127 aa), 78% identity in aa 1 - 124; putative cytoplasmic protein [Salmonella typhimurium LT2].	0.999978	0.0722763	0.526007		3.80705	0.91241	2.02069	0.00122		5.03437	1.33732	2.7157	0.00351		3.11216	0.86482	1.63887	0.00114		1.10433	0.824443	0.5865	0.526		0.932969	0.75312	0.4925	0.549		0.957796	0.767236	0.51025	0.82	AAL19789	putative cytoplasmic protein
STM0859	STM0859	similar to E. coli putative transcriptional regulator LYSR-type (AAC74667.1); Blastp hit to AAC74667.1 (297 aa), 28% identity in aa 1 - 264; putative LysR family transcriptional regulator [Salmonella typhimurium LT2].	0.997195	0.106042	0.317067		2.08231	0.904902	0.662566	0.00289		2.09353	0.951421	0.665455	0.00229		2.2445	0.865977	0.712996	0.00538		1.79782	0.867874	0.5895	0.106		1.42872	0.751178	0.453	0.0757		1.44192	0.767456	0.4615	0.0834	AAL19795	putative transcriptional regulator, LysR family
STM0869	STM0869	similar to E. coli putative DEOR-type transcriptional regulator (AAC73933.1); Blastp hit to AAC73933.1 (178 aa), 78% identity in aa 1 - 178; putative regulator (TetR/Acr family) [Salmonella typhimurium LT2].	0.995075	0.140648	0.2708		3.15996	0.901916	0.857321	0.000725		5.17623	0.956039	1.4061	0.000563		2.47988	0.881674	0.68052	0.0203		1.71327	0.814472	0.46425	0.00625		1.93629	0.762448	0.528	0.0871		1.4214	0.763709	0.3875	0.0732	AAL19805	paral putative regulator (TetR/Acr family)
STM0870	STM0870	Putative RBS for STM0870; RegulonDB:STMS1H001166	0.9907	0.193636	0.539162		2.16481	0.900753	1.16862	0.00316		3.71894	0.942431	2.01056	0.00118		2.19123	0.870238	1.18672	0.0176		1.20493	0.813592	0.65	0.143		1.39976	0.755774	0.757	0.21		1.42264	0.759586	0.76975	0.0616	AAL19806	putative transport protein
STM0878	potG	ABC superfamily (atp_bind); similar to E. coli ATP-binding component of putrescine transport system (AAC73942.1); Blastp hit to AAC73942.1 (404 aa), 93% identity in aa 28 - 404; putrescine transporter [Salmonella typhimurium LT2].	0.999155	0.0725428	0.202391		2.68379	0.903599	0.545056	0.0033		#VALUE!	#VALUE!	#VALUE!	1		#VALUE!	#VALUE!	#VALUE!	1		1.96668	0.816803	0.3985	0.00179		2.07801	0.753744	0.421	0.0275		1.57777	0.774216	0.325	0.0882	AAL19814	ABC superfamily (atp_bind), putrescine transporter
STM0882	ybjF	similar to E. coli putative enzyme (AAC73946.1); Blastp hit to AAC73946.1 (375 aa), 87% identity in aa 1 - 372; putative tRNA (uracil-5-)-methyltransferase [Salmonella typhimurium LT2].	0.98854	0.215149	0.63006		2.71912	0.93717	1.76537	0.0187		3.75476	1.06439	2.43213	0.00926		2.04357	0.88169	1.30606	0.0461		1.58678	0.847811	1.0335	0.181		1.25147	0.750961	0.7885	0.315		0.970203	0.761727	0.6165	0.928	AAL19818	putative tRNA (uracil-5-)-methyltransferase
STM0930	orfB	similar to E. coli orf, hypothetical protein (AAC73953.1); Blastp hit to AAC73953.1 (107 aa), 94% identity in aa 1 - 107; putative cytoplasmic protein [Salmonella typhimurium LT2].	0.998384	0.0804547	1.65455		3.22871	0.910421	5.37895	0.00141		1.83972	0.939296	3.054	0.00421		2.52873	0.867288	4.19347	0.0039		1.33526	0.822997	2.2225	0.0798		1.06839	0.751453	1.77	0.521		1.12024	0.758844	1.86	0.305	AAL19866	putative cytoplasmic protein
STM0932	STM0932	similar to E. coli putative nucleotide di-P-sugar epimerase or dehydratase (AAC73955.1); Blastp hit to AAC73955.1 (349 aa), 93% identity in aa 13 - 349; putative nucleoside-diphosphate-sugar epimerase [Salmonella typhimurium LT2].	0.999873	0.0723613	0.745716		2.79142	1.01729	2.18772	0.0285		2.46985	0.952283	1.85925	0.0046		1.64079	0.881843	1.23915	0.0625		1.39652	0.816792	1.047	0.0442		1.30612	0.75087	0.974	0.0213		1.17006	0.755055	0.873	0.0189	AAL19868	putative nucleoside-diphosphate-sugar epimerase
STM0936	hcr	similar to E. coli putative enzyme (AAC73959.1); Blastp hit to AAC73959.1 (322 aa), 90% identity in aa 1 - 322; NADH oxidoreductase for hcp gene product [Salmonella typhimurium LT2].	1	#VALUE!	0.343594		5.49915	0.90132	1.89182	0.000668		6.17965	0.960119	2.13612	0.00331		5.01034	0.865245	1.7236	0.00518		3.28783	1.53732	1.2145	0.148		2.04051	0.751238	0.7015	0.0895		1.66538	0.771604	0.58075	0.165	AAL19872	NADH oxidoreductase for hcp gene product
STM0937	hcp	similar to E. coli putative prismane (AAC73960.1); Blastp hit to AAC73960.1 (552 aa), 96% identity in aa 3 - 552; hybrid cluster protein; similar to prismane-protein homolog [Salmonella typhimurium LT2].	0.997414	0.101814	0.446629		2.20629	0.931377	1.0087	0.0224		3.04672	0.988734	1.39848	0.0118		3.15888	0.863373	1.41089	0.00145		1.8199	0.901974	0.87825	0.22		0.909661	0.754613	0.4075	0.528		0.831433	0.759857	0.374	0.254	AAL19873	hybrid cluster protein; similar to prismane-protein homolog
STM0951	STM0951	similar to E. coli orf, hypothetical protein (AAC76464.1); Blastp hit to AAC76464.1 (231 aa), 27% identity in aa 52 - 222, 23% identity in aa 101 - 231; putative cytoplasmic protein [Salmonella typhimurium LT2].	0.999119	0.0725506	0.239227		2.05454	0.901537	0.491671	0.00135		1.89485	0.955871	0.453641	0.000799		1.82583	0.866833	0.437776	0.00762		2.06291	0.849537	0.5085	0.0557		1.75228	0.754887	0.42	0.0438		1.70184	0.75709	0.408	0.0055	AAL19886	putative cytoplasmic protein
STM0954	STM0954	putative inner membrane protein [Salmonella typhimurium LT2].	0.999304	0.0725096	1.93529		2.17961	0.946614	4.3318	0.0312		2.09826	0.935974	4.0667	0.000905		1.99018	0.865088	3.85584	0.00333		1.08294	0.818646	2.1025	0.413		0.712399	0.751933	1.38	0.0583		0.854839	0.777521	1.6975	0.559	AAL19889	putative inner membrane protein
STM0969	ycaM	Ortholog of E. coli putative transport (AAC73985.1); Blastp hit to AAC73985.1 (540 aa), 93% identity in aa 68 - 536	0.99565	0.132148	0.527174		2.34644	0.901682	1.239	0.00133		1.64789	0.940076	0.870014	0.00604		1.52755	0.867511	0.807688	0.0356		1.5268	0.865303	0.833	0.205		0.863404	0.752023	0.4555	0.35		0.681389	0.76202	0.36275	0.0859	AAL19903	putative APC family, amino-acid transporter
STM1004	pncB	nicotinate phosphoribosyltransferase. (SW:PNCB_SALTY); nicotinate phosphoribosyltransferase [Salmonella typhimurium LT2].	0.996166	0.124037	1.08003		2.17811	0.907963	2.36784	0.00511		2.68176	0.944323	2.91398	0.00276		1.47812	0.865469	1.59955	0.0316		1.72366	0.830471	1.895	0.064		1.46054	0.751883	1.58	0.107		1.24912	0.768756	1.3675	0.29	AAL19938	nicotinate phosphoribosyltransferase
STM1048	STM1048	Gifsy-2 prophage host specificity protein J, phage lambda [phage Gifsy-2].	0.999951	0.0722699	0.144835		2.49524	0.913871	0.365104	0.00412		2.8807	1.00065	0.418167	0.000559		2.31357	0.873124	0.337361	0.00936		3.02236	2.09528	0.504	0.126		1.71686	0.754829	0.249	0.0313		1.92633	0.762523	0.28075	0.00966	AAL19982	Gifsy-2 prophage; host specificity protein J, phage lambda
STM1061	ycbY	similar to E. coli putative oxidoreductase (AAC74034.1); Blastp hit to AAC74034.1 (702 aa), 92% identity in aa 1 - 702; putative N6-adenine-specific DNA methylase [Salmonella typhimurium LT2].	0.999988	0.0723104	1.50609		2.92199	0.900563	4.40511	0.000163		3.28056	0.936956	4.94893	0.000343		2.16691	0.866787	3.27198	0.00428		1.4797	0.813151	2.23	0.00221		1.48516	0.751711	2.24	0.0447		0.98281	0.760085	1.49	0.902	AAL19994	putative N6-adenine-specific DNA methylase
STM1066	rmf	similar to E. coli ribosome modulation factor (AAC74039.1); Blastp hit to AAC74039.1 (55 aa), 92% identity in aa 1 - 55; ribosome modulation factor (involved in dimerization of 70S ribosomes) [Salmonella typhimurium LT2].	0.99739	0.102284	1.21594		3.72413	0.944003	4.62425	0.00532		2.07793	0.956303	2.56279	0.0161		3.29413	0.874825	4.03126	0.00552		1.02777	0.824616	1.2625	0.861		0.604818	0.751008	0.7355	0.0491		0.587699	0.798414	0.76925	0.271	AAL19999	ribosome modulation factor (involved in dimerization of 70S ribosomes)
STM1078	STM1078	Ortholog of E. coli orf, hypothetical protein (AAC74051.1); Blastp hit to AAC74051.1 (164 aa), 91% identity in aa 27 - 164	0.999976	0.0723183	1.20158		2.23599	0.908103	2.7031	0.00299		1.96638	0.963806	2.40629	0.0261		2.15026	0.865558	2.58816	0.00309		1.01531	0.825351	1.23075	0.926		0.877765	0.751386	1.055	0.0669		1.34664	0.773831	1.6425	0.184	AAL20011	putative cytoplasmic protein
STM1084	yccK	Putative RBS for yccK; RegulonDB:STMS1H001359	0.99865	0.0735157	1.40174		2.04251	0.899316	2.8638	0.000349		2.69174	0.951039	3.80996	0.00391		1.85674	0.866241	2.60862	0.00807		1.42631	0.84811	2.045	0.19		1.08366	0.756101	1.525	0.559		1.36024	0.817627	2.01	0.427	AAL20017	putative sulfite reductase, gamma subunit
STM1087	pipA	Pathogenicity island encoded protein: SPI5 [Salmonella typhimurium LT2].	0.973598	0.328769	0.60468		3.25232	0.900541	1.96865	0.0033		3.78968	0.944385	2.29989	0.00331		2.63456	0.864662	1.59471	0.0199		1.37645	0.886475	0.8775	0.416		0.654226	0.757621	0.399	0.329		0.983951	0.844652	0.652	0.984	AAL20019	Pathogenicity island encoded protein: SPI3
STM1088	pipB	Pathogenicity island encoded protein: SPI5 [Salmonella typhimurium LT2].	0.994651	0.146601	0.210593		3.84904	0.907541	0.814156	0.000921		2.96597	0.98627	0.634506	0.00646		10.4998	2.69933	2.25688	0.00435		2.61232	1.29055	0.59375	0.0928		2.57577	0.764186	0.5465	0.0581		2.08466	1.16766	0.48475	0.201	AAL20020	Pathogenicity island encoded protein: SPI3
STM1097	STM1097	similar to E. coli orf, hypothetical protein (AAC75036.1); Blastp hit to AAC75036.1 (137 aa), 68% identity in aa 2 - 137; putative periplasmic or exported protein [Salmonella typhimurium LT2].	0.999709	0.0722605	0.507218		2.78828	0.955072	1.45476	0.0157		3.65682	1.46786	1.96633	0.0199		3.50972	0.879797	1.7985	0.00622		1.26576	0.824737	0.6505	0.237		1.07186	0.752061	0.544	0.295		1.23642	0.756866	0.62825	0.0396	AAL20029	putative periplasmic or exported protein
STM1121	ymdF	similar to E. coli orf, hypothetical protein (AAC74341.1); Blastp hit to AAC74341.1 (78 aa), 87% identity in aa 20 - 73; putative cytoplasmic protein [Salmonella typhimurium LT2].	0.998681	0.0726855	0.684428		5.6122	3.07921	4.17062	0.0191		1.97188	0.953509	1.36693	0.0152		3.90613	0.877406	2.69374	0.00451		0.861446	0.845335	0.609	0.625		0.711913	0.751555	0.4875	0.0626		0.872069	0.762724	0.60225	0.41	AAL20052	putative cytoplasmic protein
STM1162	dinI	inhibits UmuD processing; similar to E. coli damage-inducible protein I (AAC74145.1); Blastp hit to AAC74145.1 (81 aa), 85% identity in aa 1 - 81; DNA damage-inducible protein I [Salmonella typhimurium LT2].	0.999827	0.0723764	1.45687		3.93371	0.91177	5.77393	0.000945		10.473	1.82148	15.4368	0.000561		6.80338	0.867542	9.93866	0.00104		0.999417	0.969212	1.68325	1		0.794331	0.751975	1.16	0.128		1.07018	0.952625	1.89475	0.931	AAL20092	DNA damage-inducible protein I, inhibits UmuD processing
STM1198	pabC	similar to E. coli 4-amino-4-deoxychorismate lyase (AAC74180.1); Blastp hit to AAC74180.1 (269 aa), 69% identity in aa 1 - 269; 4-amino-4-deoxychorismate lyase [Salmonella typhimurium LT2].	0.994857	0.143733	0.960936		2.51826	0.89992	2.42155	0.000891		2.82326	0.942922	2.72726	0.00233		1.79867	0.864996	1.73089	0.014		1.64474	0.82753	1.5925	0.035		1.31633	0.75116	1.265	0.159		1.35555	0.764535	1.315	0.13	AAL20127	4-amino-4-deoxychorismate lyase
STM1199	yceG	similar to E. coli putative thymidylate kinase (AAC74181.1); Blastp hit to AAC74181.1 (340 aa), 85% identity in aa 1 - 340; putative periplasmic solute-binding protein [Salmonella typhimurium LT2].	0.991511	0.184937	0.786213		2.14773	0.916922	1.70618	0.0128		2.6683	0.989494	2.16991	0.0245		2.06568	0.864947	1.62616	0.013		1.6106	0.833442	1.2825	0.0706		1.33552	0.750909	1.05	0.201		1.24541	0.761387	0.98525	0.208	AAL20128	putative periplasmic solute-binding protein
STM1213	ycfQ	similar to E. coli orf, hypothetical protein (AAC74195.1); Blastp hit to AAC74195.1 (236 aa), 80% identity in aa 27 - 236; putative transcriptional repressor (TetR/AcrR family) [Salmonella typhimurium LT2].	0.999145	0.072545	2.40069		2.56025	0.902106	6.16022	0.000649		6.14025	0.995481	14.8854	0.00085		3.60051	0.869025	8.67665	0.00277		1.26894	0.81465	3.0475	0.0092		1.35367	0.751154	3.25	0.0468		1.62398	0.763357	3.925	0.0251	AAL20142	putative transcriptional repressor (TetR/AcrR family)
STM1223	potC	ABC superfamily (membrane); similar to E. coli spermidine/putrescine transport system permease (AAC74208.1); Blastp hit to AAC74208.1 (264 aa), 96% identity in aa 1 - 258; spermidine/putrescine transporter [Salmonella typhimurium LT2].	0.987169	0.2278	1.28694		2.86886	0.899199	3.69253	0.00153		3.96056	0.963023	5.19247	0.00506		3.28377	0.868424	4.2384	0.00772		1.67833	0.838685	2.1925	0.0765		2.00438	0.7515	2.58	0.0857		1.64516	0.759532	2.1275	0.0395	AAL20152	ABC superfamily (membrane), spermidine/putrescine transporter
STM1228	STM1228	putative periplasmic protein [Salmonella typhimurium LT2].	0.999508	0.0724617	0.361992		2.41945	0.901445	0.877026	0.000417		3.19545	0.947216	1.15936	0.000519		2.27321	0.863486	0.82301	0.00101		1.2922	0.834588	0.474	0.216		1.09059	0.75208	0.395	0.247		1.16228	0.757904	0.42225	0.177	AAL20157	putative periplasmic protein
STM1249	STM1249	putative periplasmic protein [Salmonella typhimurium LT2].	0.999997	0.0723017	1.27476		2.33525	0.907873	2.9935	0.0023		2.37511	0.95067	3.06279	0.00631		2.57861	0.86698	3.29406	0.00248		1.28225	0.900413	1.7475	0.557		0.660116	0.753483	0.844	0.0654		1.21996	1.10316	1.83233	0.804	AAL20175	putative periplasmic protein
STM1251	agsA	similar to E. coli heat shock protein (AAC76710.1); Blastp hit to AAC76710.1 (137 aa), 33% identity in aa 1 - 136; putative molecular chaperone (small heat shock protein) [Salmonella typhimurium LT2].	0.996781	0.113625	2.28387		2.40347	0.912489	5.53008	0.00436		3.86191	0.93922	8.84858	0.000717		3.5602	0.868041	8.15405	0.00312		1.05191	0.855396	2.4875	0.863		1.06174	0.751053	2.425	0.567		1.54617	0.903798	3.9275	0.431	AAL20177	Molecular chaperone (small heat shock protein) Tomoyasu, T (2003) J. Bact. 185: 6331-9
STM1253	STM1253	similar to E. coli putative cytochrome (AAC75040.1); Blastp hit to AAC75040.1 (186 aa), 67% identity in aa 11 - 183; putative inner membrane protein [Salmonella typhimurium LT2].	0.999663	0.0722614	1.25777		4.31759	0.904039	5.44488	0.000255		3.64929	0.937571	4.59785	0.000337		3.12489	0.864156	3.93262	0.000966		1.9686	0.943525	2.67	0.175		1.44574	0.756557	1.825	0.0915		1.35413	0.795	1.76	0.329	AAL20179	putative inner membrane protein
STM1260	STM1260	hypothetical protein (gi|2337947); putative inner membrane protein [Salmonella typhimurium LT2].	0.999997	0.0723013	0.277622		2.03024	0.899654	0.563789	0.000114		2.51882	0.960349	0.705817	0.00388		2.13831	0.866107	0.59488	0.00358		1.33123	0.814979	0.37075	0.0335		1.22126	0.764385	0.3425	0.352		1.23484	0.759954	0.34475	0.132	AAL20186	putative inner membrane protein
STM1264	aadA	aminoglycoside adenyltransferase [Salmonella typhimurium LT2].	0.999811	0.0723811	0.212995		3.52794	0.900476	0.751925	0.000109		4.55978	0.962792	0.972318	0.000191		5.1393	0.866513	1.09686	0.00107		1.79535	0.81564	0.38275	0.00155		1.42163	0.751644	0.303	0.0378		1.45353	0.75682	0.31	0.00612	AAL20189	Aminoglycoside adenyltransferase
STM1269	STM1269	putative chorismate mutase [Salmonella typhimurium LT2].	0.998003	0.0894578	0.794595		2.52745	0.937211	2.04903	0.0133		0.473762	0.963421	0.404399	0.135		1.67597	0.868157	1.33599	0.0176		1.49736	0.891554	1.25625	0.307		1.30181	0.75208	1.035	0.105		1.07662	0.756879	0.857	0.39	AAL20194	putative chorismate mutase
STM1274	yeaQ	similar to E. coli orf, hypothetical protein (AAC74865.1); Blastp hit to AAC74865.1 (82 aa), 95% identity in aa 1 - 82; putative inner membrane protein [Salmonella typhimurium LT2].	0.999821	0.0722605	0.375781		2.66347	0.928617	1.01646	0.00726		2.57403	0.949295	0.970922	0.00123		2.93539	0.867377	1.10561	0.00219		1.51494	0.844923	0.5805	0.122		0.909934	0.754788	0.343	0.422		1.52962	0.797509	0.59375	0.194	AAL20199	putative inner membrane protein
STM1275	yaoF	similar to E. coli orf, hypothetical protein (AAC74863.1); Blastp hit to AAC74863.1 (84 aa), 63% identity in aa 1 - 84; putative hemolysin [Salmonella typhimurium LT2].	0.999134	0.0722888	1.36963		2.01772	0.905764	2.77763	0.00372		1.19689	0.940671	1.64795	0.154		3.14767	0.872765	4.33419	0.00444		1.0677	0.836707	1.49	0.766		0.598374	0.755661	0.828	0.117		0.722426	0.777932	1.02025	0.287	AAL20200	putative hemolysin
STM1280	yeaL	similar to E. coli orf, hypothetical protein (AAC74859.1); Blastp hit to AAC74859.1 (148 aa), 94% identity in aa 1 - 130; putative inner membrane protein [Salmonella typhimurium LT2].	0.999966	0.0722727	0.631461		2.47112	0.904583	1.56679	0.00122		2.84215	0.947294	1.80595	0.00175		2.19102	0.865288	1.38568	0.00266		1.46632	0.815038	0.92725	0.00578		1.34126	0.751103	0.8475	0.0412		1.52096	0.759326	0.96375	0.0147	AAL20205	putative inner membrane protein
STM1281	STM1281	similar to E. coli orf, hypothetical protein (AAC74858.1); Blastp hit to AAC74858.1 (50 aa), 55% identity in aa 17 - 50; putative inner membrane protein [Salmonella typhimurium LT2].	1	#VALUE!	0.720107		2.45256	0.920456	1.78974	0.036		2.33825	0.959059	1.70995	0.0484		2.31846	0.863684	1.67006	0.00503		2.02957	0.815475	1.49	0.363		#VALUE!	#VALUE!	#VALUE!	1		1.73943	0.785351	1.2865	0.486	AAL20206	putative inner membrane protein
STM1282	yeaK	similar to E. coli orf, hypothetical protein (AAC74857.1); Blastp hit to AAC74857.1 (167 aa), 87% identity in aa 1 - 165; putative cytoplasmic protein [Salmonella typhimurium LT2].	0.999172	0.0722862	0.882867		2.42425	0.904315	2.14734	0.00116		2.71909	0.946639	2.41712	0.00246		2.4301	0.865616	2.14909	0.00294		1.38381	0.845444	1.248	0.208		0.96368	0.751122	0.8515	0.639		1.45442	0.770675	1.3	0.0945	AAL20207	putative cytoplasmic protein
STM1283	yeaJ	Diguanylate cyclase/phosphodiesterase domain 1; similar to E. coli orf, hypothetical protein (AAC74856.1); Blastp hit to AAC74856.1 (556 aa), 68% identity in aa 61 - 556; putative methyl-accepting chemotaxis protein [Salmonella typhimurium LT2].	0.999852	0.0722614	0.464215		2.14919	0.908694	1.00382	0.00375		2.88587	0.949426	1.34933	0.00194		2.19103	0.863789	1.01751	0.00106		1.26736	0.893879	0.62675	0.563		1.00749	0.752667	0.469	0.942		0.954074	0.76518	0.4475	0.783	AAL20208	putative Methyl-accepting chemotaxis protein; Diguanylate cyclase/phosphodiesterase domain 1
STM1285	yeaG	similar to E. coli orf, hypothetical protein (AAC74853.1); Blastp hit to AAC74853.1 (644 aa), 98% identity in aa 1 - 644; putative Ser protein kinase [Salmonella typhimurium LT2].	0.996954	0.110529	0.847652		2.16009	0.901489	1.83409	0.00138		0.850267	0.947711	0.730946	0.404		1.40728	0.86605	1.19587	0.0424		0.811687	0.816313	0.68975	0.0987		0.729065	0.750823	0.618	0.0958		0.864015	0.782396	0.758	0.651	AAL20210	putative Ser protein kinase
STM1355	ydiP	similar to E. coli putative ARAC-type regulatory protein (AAC74766.1); Blastp hit to AAC74766.1 (303 aa), 80% identity in aa 1 - 292; putative transcription regulator, AraC family [Salmonella typhimurium LT2].	0.99904	0.0722955	0.151193		2.50354	0.912918	0.381626	0.00343		2.85692	1.45993	0.467389	0.0635		3.65502	0.87459	0.555934	0.00396		1.53507	1.01455	0.27175	0.476		1.2326	0.772859	0.1905	0.487		0.844044	0.764786	0.129	0.353	AAL20280	putative transcription regulator, AraC family
STM1389	orf319	ORF 319 (gi|4456867); putative inner membrane protein [Salmonella typhimurium LT2].	0.996847	0.112453	1.57312		2.45677	0.900862	3.86918	0.000749		1.43468	0.946315	2.27706	0.0631		1.68391	0.86385	2.65039	0.00936		1.32907	0.862219	2.1975	0.439		1.13458	0.751172	1.785	0.303		1.3798	0.780564	2.2225	0.243	AAL20313	putative inner membrane protein
STM1396	ssaE	putative secretory apparatus component (gi|3377860); secretion system effector [Salmonella typhimurium LT2].	0.973012	0.332488	0.292957		2.99009	0.91707	0.884631	0.0084		2.3015	0.979937	0.688819	0.032		7.43194	1.30299	2.19984	0.00662		1.9866	0.871583	0.60325	0.101		1.32432	0.757058	0.3895	0.401		1.34031	0.788064	0.403	0.347	AAL20320	Secretion system effector
STM1402	sseE	SseE (gi|3377866); secretion system effector [Salmonella typhimurium LT2].	0.998358	0.0810997	0.501442		5.36719	0.910386	2.70652	0.000478		2.50096	0.945032	1.25836	0.0015		12.9147	1.56537	6.50696	0.00116		1.86513	0.882818	0.9775	0.122		1.19305	0.751864	0.5985	0.156		1.01366	0.788496	0.52525	0.961	AAL20326	Secretion system effector
STM1408	ssaI	SsaI (gi|3776129); secretion system apparatus [Salmonella typhimurium LT2].	0.99463	0.146899	0.28275		8.00081	2.89399	2.35867	0.0039		3.63773	1.00577	1.05379	0.00733		20.8368	2.00751	5.90945	0.00101		3.32487	2.31736	1.083	0.108		1.2552	0.753933	0.3555	0.241		1.34105	0.777581	0.38625	0.242	AAL20332	Secretion system apparatus
STM1409	ssaJ	homology with the yscJ/mxiJ/prgK family of lipoproteins; secretion system apparatus lipoprotein SSAJ precursor. (SW:SSAJ_SALTY); secretion system apparatus protein [Salmonella typhimurium LT2].	0.999909	0.0723485	0.424357		4.69013	2.00895	2.10183	0.0136		1.96434	0.995909	0.863566	0.0616		10.7054	1.25113	4.56307	0.00107		2.11339	1.18671	0.99025	0.188		1.09878	0.7518	0.467	0.295		1.19669	0.763575	0.51175	0.242	AAL20333	Secretion system apparatus: homology with the yscJ/mxiJ/prgK family of lipoproteins
STM1428	ydhC	similar to E. coli putative transport protein (AAC74732.1); Blastp hit to AAC74732.1 (403 aa), 85% identity in aa 1 - 403; putative MFS family transport protein [Salmonella typhimurium LT2].	0.997965	0.0903073	0.517727		2.80637	0.911717	1.46606	0.00287		2.49966	0.948829	1.3022	0.00297		2.6108	0.866508	1.35427	0.00359		1.25621	0.814935	0.6525	0.0816		1.30853	0.75356	0.6785	0.129		1.01977	0.778489	0.54175	0.941	AAL20350	putative MFS family transport protein
STM1434	rnt	degrades tRNA, has exonuclease and ssDNAse activity; similar to E. coli RNase T, degrades tRNA (AAC74724.1); Blastp hit to AAC74724.1 (215 aa), 90% identity in aa 1 - 209; RNase T [Salmonella typhimurium LT2].	0.995765	0.130384	3.44227		2.01834	0.906819	6.98913	0.00641		2.29008	0.938201	7.90293	0.00214		1.59946	0.865549	5.5166	0.0224		0.959519	0.844785	3.395	0.898		1.24187	0.750775	4.275	0.19		1.09949	0.755547	3.7875	0.281	AAL20356	RNase T, degrades tRNA, has exonuclease and ssDNAse activity
STM1441	STM1441	similar to E. coli orf, hypothetical protein (AAC74717.1); Blastp hit to AAC74717.1 (670 aa), 84% identity in aa 1 - 669; putative inner membrane protein [Salmonella typhimurium LT2].	0.975653	0.315415	0.437378		2.24632	0.924506	1.0023	0.0288		3.01429	0.965633	1.33806	0.0106		2.10835	0.872604	0.928151	0.0439		1.34338	0.815069	0.589	0.152		1.68733	#VALUE!	0.738	0.448		0.887946	0.801107	0.41075	0.832	AAL20363	putative inner membrane protein
STM1458	ydgM	similar to E. coli orf, hypothetical protein (AAC74700.1); Blastp hit to AAC74700.1 (192 aa), 89% identity in aa 1 - 192; putative alternative beta subunit of Na+-transporting NADH:ubiquinone oxidoreductase [Salmonella typhimurium LT2].	0.937967	0.512981	1.20554		4.58581	0.909058	5.55651	0.00602		4.11581	0.947063	4.99406	0.00834		3.32973	0.866362	4.0225	0.031		2.02881	0.882731	2.55	0.132		1.92805	0.750836	2.325	0.237		1.68831	0.762759	2.0475	0.119	AAL20380	putative alternative beta subunit of Na+-transporting NADH:ubiquinone oxidoreductase
STM1463	add	similar to E. coli adenosine deaminase (AAC74695.1); Blastp hit to AAC74695.1 (333 aa), 90% identity in aa 1 - 331; adenosine deaminase [Salmonella typhimurium LT2].	0.986101	0.237195	1.99212		2.05402	0.907789	4.11963	0.0128		2.16271	0.934652	4.31049	0.00482		1.70323	0.870559	3.41156	0.0579		1.437	0.81535	2.865	0.0519		1.51341	0.751058	3.015	0.174		1.41966	0.756282	2.8325	0.0636	AAL20385	adenosine deaminase
STM1476	ydgC	similar to E. coli orf, hypothetical protein (AAC74679.1); Blastp hit to AAC74679.1 (111 aa), 81% identity in aa 1 - 111; putative inner membrane protein [Salmonella typhimurium LT2].	0.995258	0.137997	0.445967		2.0665	0.9043	0.925058	0.00401		1.73968	1.14969	0.862259	0.325		1.84854	0.878801	0.833673	0.0409		1.30074	0.831741	0.58775	0.214		1.50513	0.751576	0.672	0.102		1.11628	0.763794	0.502	0.507	AAL20395	putative inner membrane protein
STM1490	STM1490	similar to E. coli putative chloride channel (AAC74664.1); Blastp hit to AAC74664.1 (438 aa), 78% identity in aa 9 - 437; putative chloride channel protein [Salmonella typhimurium LT2].	0.999982	0.072315	0.374902		2.87956	0.901988	1.08176	0.000349		2.91493	0.957363	1.1018	0.00246		4.51579	0.864436	1.6943	0.000738		1.12855	0.847492	0.44025	0.707		0.87452	0.753469	0.3285	0.217		1.1881	0.755445	0.44575	0.0199	AAL20409	putative chloride channel protein
STM1491	STM1491	Paralog of E. coli putative ATP-binding component of a transport system (AAC75190.1); Blastp hit to AAC75190.1 (308 aa), 41% identity in aa 1 - 297	0.996803	0.113236	0.370383		2.03675	0.921426	0.767214	0.0203		2.32432	0.959204	0.871369	0.00874		1.89325	0.866962	0.703205	0.0118		1.29601	0.818176	0.48275	0.108		1.39048	0.75288	0.5155	0.108		1.32023	0.765094	0.494	0.162	AAL20410	ABC-type proline/glycine betaine transport systems, ATPase component
STM1494	STM1494	permease components; similar to E. coli putative transport system permease protein (AAC75189.1); Blastp hit to AAC75189.1 (243 aa), 43% identity in aa 42 - 241; ABC-type transport systems [Salmonella typhimurium LT2].	0.999996	0.0723025	0.207566		2.07839	0.90908	0.434468	0.00475		1.88387	0.982339	0.397853	0.0286		1.74672	0.917084	0.378716	0.154		1.24215	0.817301	0.25925	0.12		1.25514	0.764061	0.263	0.294		0.884546	0.769737	0.187	0.583	AAL20413	ABC-type transport systems, permease components
STM1513	STM1513	hypothetical protein (gi|6851081); putative cytoplasmic protein [Salmonella typhimurium LT2].	0.996976	0.11013	0.339148		2.09947	0.902277	0.713548	0.00183		1.32716	1.01048	0.474622	0.43		2.12406	0.87121	0.723773	0.0118		1.14194	0.850569	0.40175	0.662		0.912676	0.754857	0.3105	0.558		0.927951	0.75916	0.3165	0.609	AAL20432	putative cytoplasmic protein
STM1518	marB	Putative RBS for marB; RegulonDB:STMS1H001730	0.997653	0.0969797	0.803432		2.44374	0.899112	1.96366	0.000316		8.26214	1.2758	6.69759	0.00061		5.56692	0.866032	4.4807	0.00131		0.993799	0.818078	0.801	0.973		1.33765	0.750847	1.075	0.0941		1.86364	0.764283	1.51	0.0197	AAL20437	multiple antibiotic resistance protein
STM1520	marR	multiple antibiotic resistance protein MARR. (SW:MARR_SALTY); transcriptional repressor of marRAB operon; multiple antibiotic resistance protein [Salmonella typhimurium LT2].	0.989937	0.201488	0.364433		3.09574	0.953247	1.15944	0.0136		7.40894	2.82702	2.84098	0.00573		6.35323	0.863861	2.31586	0.00213		1.15599	0.820237	0.423	0.332		1.32256	0.759904	0.485	0.304		2.16041	0.79315	0.80875	0.0503	AAL20439	transcriptional repressor of marRAB operon, multiple antibiotic resistance protein
STM1547	STM1547	putative marR-family transcriptional regulator [Salmonella typhimurium LT2].	0.999877	0.0722625	0.422297		2.3928	0.902614	1.01162	0.00121		4.22785	0.94672	1.7917	0.000479		3.02892	0.864155	1.27962	0.000775		1.4148	0.817512	0.6005	0.0378		1.45416	0.754213	0.6165	0.0911		1.75785	0.785978	0.7595	0.0739	AAL20466	putative marR-family transcriptional regulator
STM1563	osmC	osmotically inducible; similar to E. coli osmotically inducible protein (AAC74555.1); Blastp hit to AAC74555.1 (143 aa), 92% identity in aa 1 - 143; putative resistance protein [Salmonella typhimurium LT2].	0.999964	0.0722723	0.452879		2.02652	0.912938	0.925491	0.00728		1.51147	0.945465	0.68744	0.0133		1.8312	0.866553	0.830983	0.00532		1.38464	0.816323	0.62775	0.00604		0.964874	0.752747	0.4375	0.596		1.34542	0.771767	0.61775	0.167	AAL20481	putative resistance protein, osmotically inducible
STM1575	STM1575	putative transcriptional regulator, TetR family [Salmonella typhimurium LT2].	0.999599	0.0724391	0.625065		3.10022	0.899179	1.93824	7.81e-05		4.96705	1.20027	3.17038	0.00287		2.96853	0.868034	1.86179	0.00309		1.73849	0.814411	1.0875	0.00164		1.22947	0.75094	0.7685	0.0448		1.32191	0.781204	0.8445	0.276	AAL20493	putative transcriptional regulator, TetR family
STM1580	narV	similar to E. coli cryptic nitrate reductase 2, gamma subunit (AAC74547.1); Blastp hit to AAC74547.1 (226 aa), 96% identity in aa 1 - 226; nitrate reductase 2, gamma subunit [Salmonella typhimurium LT2].	0.994435	0.149553	0.287323		2.13519	0.910023	0.617647	0.00674		1.3292	0.95207	0.383025	0.0525		1.57222	0.863635	0.451786	0.0189		1.50621	0.834635	0.44175	0.144		1.2056	0.751885	0.3465	0.271		1.10999	0.771839	0.325	0.649	AAL20498	nitrate reductase 2, gamma subunit
STM1583	STM1583	putative cytoplasmic protein [Salmonella typhimurium LT2].	0.999652	0.0724255	2.0299		2.25019	0.937223	4.66541	0.0199		0.87146	0.948379	1.80025	0.496		2.05314	0.893346	4.25831	0.0461		0.972443	0.951522	2.255	0.966		0.647772	0.750764	1.315	0.0226		0.631335	0.773541	1.31925	0.149	AAL20501	putative cytoplasmic protein
STM1584	ansP	L-asparagine permease (L-asparagine transport protein). (SW:ANSP_SALTY); APC family, L-asparagine transport protein [Salmonella typhimurium LT2].	0.940714	0.500762	0.888157		2.06109	0.902246	1.8342	0.0373		1.95485	0.93721	1.73879	0.0453		1.57739	0.863913	1.40171	0.178		2.20763	0.840941	1.99	0.061		3.84434	0.750809	3.415	0.0965		1.9064	0.762516	1.705	0.0781	AAL20502	APC family, L-asparagine transport protein
STM1597	ydcW	similar to E. coli putative aldehyde dehydrogenase (AAC74526.1); Blastp hit to AAC74526.1 (474 aa), 83% identity in aa 1 - 474; putative aldehyde dehydrogenase [Salmonella typhimurium LT2].	0.999915	0.0722653	0.813425		2.2347	0.899887	1.8188	0.000181		1.38101	0.944575	1.13107	0.0522		2.43733	0.875708	1.99963	0.0107		1.15784	0.813315	0.942	0.00681		1.00743	0.750807	0.8195	0.722		0.699066	0.761639	0.575	0.0908	AAL20515	putative aldehyde dehydrogenase
STM1599	pdgL	D-ala-D-ala digestion in peptidoglycan; D-alanyl-D-alanine dipeptidase PcgL precursor (gi|4585342); Periplasmic dipeptidase [Salmonella typhimurium LT2].	0.999442	0.07227	0.607702		7.89959	0.9076	4.8216	0.000208		1.89971	0.960161	1.17291	0.0237		8.57841	0.869496	5.22973	0.00105		2.66675	1.16318	1.7275	0.0669		1.69021	0.752709	1.028	0.0321		1.26631	0.76551	0.7765	0.177	AAL20517	Periplasmic dipeptidase for D-ala-D-ala digestion in peptidoglycan
STM1602	sifB	secreted effector SifB (gi|8927437); Salmonella translocated effector: translocated by SPI-2 [Salmonella typhimurium LT2].	0.977382	0.303772	0.169076		2.83389	0.929537	0.486369	0.0121		3.15558	1.00253	0.539332	0.00721		5.805	0.872007	0.985739	0.00596		2.5375	0.883746	0.4445	0.0504		1.63821	0.767826	0.28	0.238		1.32865	0.768602	0.227	0.238	AAL20520	Salmonella translocated effector: translocated by SPI-2
STM1603	yncJ	similar to E. coli orf, hypothetical protein (AAC74518.1); Blastp hit to AAC74518.1 (76 aa), 76% identity in aa 1 - 73; putative periplasmic protein [Salmonella typhimurium LT2].	0.999876	0.0723604	0.386131		2.77801	0.903667	1.07573	0.000602		4.79795	0.942752	1.8534	0.000101		4.0185	0.863468	1.55173	0.000491		1.44898	0.833459	0.56625	0.0929		0.69146	0.763158	0.2725	0.264		1.45482	1.02939	0.64975	0.56	AAL20521	putative periplasmic protein
STM1617	STM1617	similar to E. coli putative epimerase (AAC77257.1); Blastp hit to AAC77257.1 (210 aa), 65% identity in aa 1 - 210; putative ribulose-phosphate 3-epimerase [Salmonella typhimurium LT2].	0.994253	0.151989	0.222495		2.34419	0.929378	0.533574	0.0189		4.32727	1.85956	1.02467	0.0176		2.21354	0.871066	0.495299	0.0149		1.58546	0.834316	0.36025	0.115		1.38357	0.7515	0.308	0.144		1.27596	0.778224	0.29075	0.359	AAL20535	putative ribulose-phosphate 3-epimerase
STM1619	STM1619	Putative RBS for STM1619; RegulonDB:STMS1H001819	0.993341	0.163667	0.283658		3.79987	0.900775	1.07884	0.000481		3.5601	0.955978	1.015	0.00151		3.37625	0.868824	0.960548	0.00479		1.80941	0.850709	0.531	0.109		1.45583	0.751573	0.413	0.125		1.41281	0.783819	0.4115	0.243	AAL20537	cryptic aminoglycoside resistance gene
STM1620	STM1620	similar to E. coli L-lactate dehydrogenase (AAC76629.1); Blastp hit to AAC76629.1 (396 aa), 38% identity in aa 212 - 384, 33% identity in aa 22 - 175; putative oxidase [Salmonella typhimurium LT2].	0.991855	0.181127	0.212568		2.8723	0.931652	0.620901	0.00865		4.07856	1.60851	0.912515	0.0164		3.61344	0.864248	0.768402	0.00353		2.03847	0.842279	0.44475	0.0556		1.54388	0.751906	0.3285	0.126		1.43476	0.75566	0.30525	0.0322	AAL20538	putative oxidase
STM1625	ydcI	similar to E. coli putative transcriptional regulator LYSR-type (AAC74504.1); Blastp hit to AAC74504.1 (354 aa), 83% identity in aa 48 - 353; putative LysR family transcriptional regulators [Salmonella typhimurium LT2].	0.998525	0.0768729	0.731841		3.78962	1.19446	2.86419	0.00933		3.74847	1.0435	2.81602	0.00731		3.60677	0.863376	2.63983	0.000988		2.24128	0.868425	1.7175	0.0718		1.31745	0.751727	0.9645	0.0801		1.41203	0.755669	1.034	0.00696	AAL20543	putative transcriptional regulators, LysR family
STM1629	STM1629	hypothetical protein	0.993856	0.157171	0.264162		3.64481	1.17342	0.998686	0.0117		5.61363	1.57333	1.52425	0.00387		4.52766	0.866832	1.19828	0.00271		2.56784	1.60193	0.7635	0.146		1.53246	0.752318	0.4055	0.116		1.90736	0.915261	0.5435	0.2	AAL20547	putative dipicolinate reductase
STM1631	sseJ	regulated by SPI-2; secreted effector J SseJ (gi|9931614); Salmonella translocated effector [Salmonella typhimurium LT2].	0.994573	0.147672	0.175041		6.53286	1.3433	1.1604	0.00131		7.57933	2.74647	1.38878	0.00467		16.6253	1.69847	2.92001	0.00115		1.77182	0.822803	0.3125	0.0243		1.49203	0.758147	0.263	0.172		1.24136	0.766175	0.21925	0.248	AAL20549	Salmonella translocated effector: regulated by SPI-2
STM1681	ycjG	similar to E. coli putative muconate cycloisomerase I (AAC74407.1); Blastp hit to AAC74407.1 (335 aa), 85% identity in aa 15 - 335; putative chloromuconate cycloisomerase; muconate cycloisomerase [Salmonella typhimurium LT2].	0.999981	0.072277	1.08583		2.91433	0.902573	3.17136	0.000372		3.53989	0.969759	3.9362	0.00589		2.90028	0.864977	3.15216	0.00108		1.5715	0.825563	1.7175	0.026		1.5978	0.750795	1.735	0.0135		1.51303	0.775588	1.675	0.12	AAL20598	putative chloromuconate cycloisomerase (muconate cycloisomerase)
STM1698	STM1698	putative inner membrane protein [Salmonella typhimurium LT2].	0.9954	0.135903	0.290222		3.27886	0.907067	0.95579	0.00118		2.90373	0.951706	0.844843	0.00118		8.9008	1.33217	2.60286	0.00228		1.80522	0.839653	0.532	0.0455		1.3177	0.763558	0.3875	0.331		1.58288	0.758309	0.46075	0.0192	AAL20615	putative inner membrane protein
STM1709	yciS	similar to E. coli orf, hypothetical protein (AAC74361.1); Blastp hit to AAC74361.1 (102 aa), 92% identity in aa 1 - 102; putative inner membrane protein [Salmonella typhimurium LT2].	0.999528	0.0724568	2.01951		2.85269	0.900419	5.76633	0.000202		3.01228	0.98326	6.27202	0.0131		2.81958	0.867715	5.70885	0.00276		1.34256	0.922363	2.9425	0.532		1.32702	0.753992	2.685	0.092		1.71009	0.804914	3.59	0.145	AAL20627	putative inner membrane protein
STM1727	trpA	S. typhimurium tryptophan synthase alpha chain. (SW:TRPA_SALTY)	0.999967	0.0722732	0.62298		2.285	0.930203	1.45918	0.0195		2.53202	0.977666	1.6158	0.0157		2.20746	0.865089	1.37665	0.00184		1.76429	0.819006	1.10325	0.00728		1.78573	0.752648	1.115	0.0378		1.66374	0.776027	1.05575	0.0723	AAL20645	tryptophan synthase, alpha protein
STM1736	yciA	putative acyl-coA thioester hydrolase YCIA. (SW:YCIA_SALTY); putative Acyl-CoA hydrolase [Salmonella typhimurium LT2].	0.990197	0.198848	1.15717		2.57856	0.904138	2.99393	0.00288		3.13805	0.946741	3.65844	0.00328		2.15276	0.867179	2.49855	0.0161		1.43265	0.84203	1.6875	0.177		1.11449	0.750821	1.29	0.544		1.3359	0.7995	1.605	0.388	AAL20654	putative Acyl-CoA hydrolase
STM1790	STM1790	similar to E. coli processing of HyaA and HyaB proteins (AAC74061.1); Blastp hit to AAC74061.1 (132 aa), 72% identity in aa 1 - 125; putative thiol-disulfide isomerase and thioredoxin [Salmonella typhimurium LT2].	0.997809	0.0936943	0.103014		2.31388	0.902142	0.238516	0.000508		2.48618	1.08186	0.262191	0.0153		2.81059	0.878814	0.292189	0.0095		1.62529	0.823073	0.16875	0.0342		1.58716	0.753383	0.1635	0.0471		1.11076	0.795709	0.1191	0.75	AAL20705	putative thiol-disulfide isomerase and thioredoxins
STM1807	dsbB	reoxidizes DsbA protein; similar to E. coli reoxidizes DsbA protein following formation of disulfide bond in P-ring of flagella. (AAC74269.1); Blastp hit to AAC74269.1 (176 aa), 85% identity in aa 1 - 176; putative disulfide oxidoreductase [Salmonella typ	0.999301	0.0722779	0.500365		3.05259	0.913373	1.53961	0.00192		3.47329	0.963805	1.76202	0.00335		3.59879	0.865694	1.8037	0.00145		4.35682	#VALUE!	2.18	0.0556		#VALUE!	#VALUE!	#VALUE!	1		#VALUE!	#VALUE!	#VALUE!	1	AAL20722	putative disulfide oxidoreductase, reoxidizes DsbA protein
STM1811	ycgN	similar to E. coli orf, hypothetical protein (AAC74265.1); Blastp hit to AAC74265.1 (158 aa), 92% identity in aa 6 - 158; putative cytoplasmic protein [Salmonella typhimurium LT2].	0.998797	0.0723142	0.944039		2.35337	0.899836	2.22284	0.000293		2.70642	0.946368	2.57359	0.00261		2.22499	0.865471	2.10399	0.00386		1.61023	0.819983	1.5325	0.0329		1.46858	0.752799	1.39	0.0843		1.41646	0.755017	1.3375	0.00389	AAL20726	putative cytoplasmic protein
STM1835	rrmA	similar to E. coli putative enzyme (AAC74892.1); Blastp hit to AAC74892.1 (269 aa), 80% identity in aa 1 - 268; 23S rRNA m1G745 methyltransferase [Salmonella typhimurium LT2].	0.996719	0.114722	1.22067		5.18528	0.973517	6.41641	0.00138		5.40835	0.947691	6.65098	0.00086		3.95998	0.864426	4.838	0.00172		1.689	0.834399	2.105	0.0816		0.855996	0.750773	1.045	0.259		0.727428	0.754958	0.8885	0.0177	AAL20750	23S rRNA m1G745 methyltransferase
STM1836	STM1836	similar to E. coli septum formation; penicillin-binding protein 3; peptidoglycan synthetase (AAC73195.1); Blastp hit to AAC73195.1 (588 aa), 63% identity in aa 9 - 581; putative penicillin-binding protein-3 [Salmonella typhimurium LT2].	0.97929	0.290423	0.55018		5.45769	0.91056	3.02362	0.00154		5.10862	0.948405	2.82638	0.00181		3.77674	0.881964	2.10134	0.0142		1.81539	0.818405	1.00075	0.0271		1.3316	0.758589	0.7365	0.369		0.939521	0.760697	0.52	0.849	AAL20751	putative penicillin-binding protein-3
STM1839	STM1839	similar to E. coli orf, hypothetical protein (AAC74895.1); Blastp hit to AAC74895.1 (95 aa), 73% identity in aa 1 - 95; putative periplasmic or exported protein [Salmonella typhimurium LT2].	0.996989	0.109878	1.45315		5.42526	0.899427	7.88623	0.000128		4.67615	0.938322	6.8133	0.000479		3.66733	0.863317	5.32951	0.00138		4.79259	3.36239	8.03	0.059		1.46176	1.40187	2.48	0.622		1.6546	0.949942	2.665	0.36	AAL20754	putative periplasmic or exported protein
STM1869	STM1869	similar to E. coli orf, hypothetical protein (AAC74626.1); Blastp hit to AAC74626.1 (165 aa), 67% identity in aa 6 - 163; similar to phage-tail assembly protein [Salmonella typhimurium LT2].	0.999414	0.0724842	0.207699		6.76421	2.01936	1.4548	0.00279		4.68907	1.75735	1.02237	0.0101		4.22925	0.872792	0.883842	0.00313		1.97702	0.814569	0.4115	0.00268		1.47805	0.755705	0.3085	0.105		2.49485	0.952158	0.54425	0.0603	AAL20784	Homology to phage-tail assembly proteins
STM1891	znuA	binding protein; similar to E. coli putative adhesin (AAC74927.1); Blastp hit to AAC74927.1 (328 aa), 85% identity in aa 1 - 328; ABC superfamily high affinity Zn transport protein [Salmonella typhimurium LT2].	0.999945	0.072269	2.5121		2.53404	0.899553	6.368	0.000105		1.53025	0.938331	3.85713	0.0085		2.88924	0.866783	7.27564	0.00229		1.14091	0.877836	3.02	0.724		1.07103	0.75172	2.695	0.418		0.943298	0.755919	2.3725	0.328	AAL20807	ABC superfamily (bind_prot) high affinity Zn transport protein
STM1895	ruvA	similar to E. coli Holliday junction helicase subunit B; branch migration; repair (AAC74931.1); Blastp hit to AAC74931.1 (203 aa), 94% identity in aa 1 - 203; Holliday junction helicase subunit A [Salmonella typhimurium LT2].	0.997453	0.101053	1.29955		2.16239	0.901255	2.8151	0.00129		3.25248	0.940946	4.24262	0.000973		2.0634	0.863729	2.68212	0.00368		1.61103	0.817774	2.0975	0.00876		1.7583	0.750935	2.285	0.0413		1.69661	0.75858	2.2125	0.0115	AAL20811	Holliday junction helicase subunit A
STM1906	yecP	similar to E. coli putative enzyme (AAC74941.1); Blastp hit to AAC74941.1 (323 aa), 92% identity in aa 1 - 323; putative enzyme [Salmonella typhimurium LT2].	0.995976	0.12709	1.4946		2.19391	0.919485	3.32793	0.0135		2.18755	0.95603	3.3134	0.0131		1.49193	0.863692	2.23047	0.0189		1.21029	0.815461	1.815	0.149		1.52219	0.752399	2.28	0.102		1.00506	0.770895	1.53	0.97	AAL20822	putative enzyme
STM1907	cutC	similar to E. coli copper homeostasis protein (AAC74944.1); Blastp hit to AAC74944.1 (146 aa), 80% identity in aa 1 - 146; copper homeostasis protein [Salmonella typhimurium LT2].	0.999981	0.0723154	0.871576		3.70585	0.944039	3.30102	0.00518		3.10939	0.970514	2.76846	0.00742		4.19241	0.864482	3.65648	0.000733		1.73855	0.845283	1.545	0.0616		1.42428	0.755577	1.245	0.0796		1.72014	0.805038	1.5575	0.14	AAL20823	copper homeostasis protein
STM1928	otsA	similar to E. coli trehalose-6-phosphate synthase (AAC74966.1); Blastp hit to AAC74966.1 (474 aa), 88% identity in aa 1 - 474; trehalose-6-phosphate synthase [Salmonella typhimurium LT2].	0.999951	0.0722698	0.698384		2.37649	0.909009	1.67044	0.00267		1.10586	0.996603	0.814561	0.783		2.68584	0.8644	1.87716	0.00106		0.792828	0.81705	0.55525	0.0484		0.86843	0.750867	0.6065	0.0246		0.824692	0.759017	0.5795	0.176	AAL20844	trehalose-6-phosphate synthase
STM1932	ftnB	similar to E. coli ferritin-like protein (AAC74972.1); Blastp hit to AAC74972.1 (167 aa), 76% identity in aa 1 - 167; ferritin-like protein [Salmonella typhimurium LT2].	0.999769	0.07226	0.584937		2.01456	0.903061	1.18207	0.00177		3.17855	0.96067	1.88616	0.00392		2.16326	0.871286	1.27199	0.00865		0.781165	0.821031	0.463	0.209		0.820697	0.753921	0.4825	0.248		0.865295	0.759488	0.5095	0.303	AAL20847	ferritin-like protein
STM1938	yecA	similar to the C-terminal domain of SecA; similar to E. coli orf, hypothetical protein (AAC74978.1); Blastp hit to AAC74978.1 (221 aa), 81% identity in aa 1 - 221; putative metal-binding protein [Salmonella typhimurium LT2].	0.999661	0.0722614	4.09601		2.31236	0.900842	9.4842	0.000428		1.94504	0.943553	8.02278	0.00672		1.35834	0.865164	5.57331	0.0217		1.24372	0.813949	5.105	0.0431		0.890786	0.751646	3.655	0.268		0.550792	0.754973	2.2575	0.00119	AAL20853	putative metal-binding protein related to the C-terminal domain of SecA
STM1939	STM1939	putative glucose-6-phosphate dehydrogenase [Salmonella typhimurium LT2].	0.99969	0.0724154	1.55833		4.08882	0.914505	6.42289	0.00102		3.25255	0.946399	5.10812	0.00171		2.8615	0.86704	4.46909	0.00227		1.72362	1.61265	3.345	0.491		0.952504	0.755513	1.49	0.69		0.723256	0.861375	1.30075	0.614	AAL20854	putative glucose-6-phosphate dehydrogenase
STM1941	STM1941	hypothetical protein; putative inner membrane protein [Salmonella typhimurium LT2].	0.99997	0.0722738	0.518678		2.27916	0.908931	1.18939	0.00286		1.74807	0.963341	0.924153	0.043		2.0927	0.863797	1.08571	0.000909		1.72929	0.935614	0.9815	0.276		0.79884	0.750932	0.4145	0.0421		0.589082	0.780331	0.31875	0.169	AAL20856	putative inner membrane protein
STM1981	fliR	flagellar biosynthetic protein FLIR. (SW:FLIR_SALTY); putative flagellar biosynthetic protein [Salmonella typhimurium LT2].	0.999846	0.0723703	0.472225		2.42828	#VALUE!	1.1467	0.0338		#VALUE!	#VALUE!	#VALUE!	1		#VALUE!	#VALUE!	#VALUE!	1		0.749687	0.832882	0.3655	0.336		0.954465	0.753323	0.4515	0.576		0.964333	0.769155	0.46325	0.872	AAL20893	putative flagellar biosynthetic protein
STM1984	yodD	similar to E. coli orf, hypothetical protein (AAC75020.1); Blastp hit to AAC75020.1 (80 aa), 92% identity in aa 6 - 80; putative cytoplasmic protein [Salmonella typhimurium LT2].	0.999746	0.0724	0.310411		2.78501	0.912408	0.870587	0.00203		1.87051	1.00737	0.600681	0.0816		2.73776	0.938095	0.88353	0.0409		1.09231	0.833195	0.34775	0.724		0.79572	0.751114	0.247	0.0314		0.875209	0.777609	0.28025	0.637	AAL20895	putative cytoplasmic protein
STM1997	umuC	component of DNA polymerase V with UmuD'; UMUC protein. (SW:UMUC_SALTY); error-prone repair protein [Salmonella typhimurium LT2].	0.998446	0.0788959	0.237191		2.43419	0.903106	0.578914	0.00105		3.57522	0.965087	0.852696	0.00107		2.89723	0.86396	0.687436	0.00138		1.64775	0.814936	0.391	0.00248		1.12821	0.764662	0.2705	0.568		1.29781	0.762123	0.3095	0.0964	AAL20907	error-prone repair: component of DNA polymerase V with UmuD'
STM1998	umuD	LexA homologs, RecA-mediated autopeptidases; UMUD protein. (SW:UMUD_SALTY); error-prone repair: SOS-response transcriptional repressor [Salmonella typhimurium LT2].	0.999386	0.0724908	0.374059		2.00951	0.899149	0.751758	0.000163		3.13859	0.969066	1.19318	0.00512		2.44239	0.870351	0.918022	0.00625		1.12138	0.814596	0.4205	0.208		1.09821	0.751109	0.411	0.236		1.08608	0.761643	0.40925	0.565	AAL20908	error-prone repair: SOS-response transcriptional repressors (LexA homologs, RecA-mediated autopeptidases)
STM1999	STM1999	hypothetical protein; putative cytoplasmic protein [Salmonella typhimurium LT2].	0.995279	0.1377	0.245015		3.70495	0.900236	0.908212	0.000317		4.57484	0.971065	1.13049	0.00129		3.47794	0.864359	0.852516	0.00241		1.82159	0.908353	0.4725	0.177		1.28867	0.849452	0.343	0.65		1.21107	0.780869	0.30375	0.462	AAL20909	putative cytoplasmic protein
STM2006	STM2006	putative branched chain amino acid transport protein [Salmonella typhimurium LT2].	0.996571	0.117285	0.143171		2.53647	0.900889	0.36331	0.000508		2.80413	1.00895	0.403053	0.00153		2.07059	0.863919	0.296465	0.00428		2.20836	0.874559	0.33025	0.0684		1.01268	0.752075	0.145	0.885		0.894074	0.784847	0.132575	0.733	AAL20912	putative branched chain amino acid transport protein
STM2041	pduD	propanediol utilization dehydratase, medium subunit [Salmonella typhimurium LT2].	0.997415	0.101791	0.0677025		2.60498	0.927063	0.178984	0.0073		3.81466	1.23586	0.263094	0.00408		3.00651	0.875244	0.204743	0.0059		1.90297	0.88518	0.135825	0.141		1.32851	0.90179	0.0986	0.629		1.23338	0.845297	0.09065	0.659	AAL20945	Propanediol utilization: dehydratase, medium subunit
STM2068	yeeF	Putative RBS for yeeF; RegulonDB:STMS1H002217	0.9737	0.328118	1.78517		2.18847	0.900957	3.91278	0.011		2.31807	0.942119	4.1588	0.0129		1.44005	0.864028	2.57259	0.142		1.54177	0.842462	2.8025	0.156		2.73299	0.753627	4.885	0.0862		1.07895	0.785258	1.99	0.772	AAL20972	putative APC family, amino acid transport protein
STM2075	hisH	S. typhimurium amidotransferase HISH. (SW:HIS5_SALTY)	0.999317	0.072277	2.19359		7.05711	0.902838	15.5113	0.000126		1.37126	0.993901	3.18485	0.368		7.1049	0.864734	15.5983	0.000733		1.51318	0.832724	3.3575	0.0675		1.66818	0.755845	3.67	0.057		1.26777	0.809721	2.93	0.533	AAL20979	glutamine amidotransferase, subunit with HisF
STM2077	hisF	S. typhimurium HISF protein (cyclase). (SW:HIS6_SALTY)	0.99975	0.072399	2.05592		5.91485	0.908969	12.2307	0.000349		1.12588	0.964299	2.38721	0.64		5.76195	0.863544	11.8475	0.000504		1.84625	0.816162	3.8125	0.00742		1.89621	0.750895	3.9	0.0201		1.51007	0.812361	3.265	0.288	AAL20981	imidazole glycerol phosphate synthase, subunit with HisH
STM2078	hisI	S. typhimurium histidine biosynthesis bifunctional protein HISIE [includes:phosphoribosyl-amp cyclohydrolase ]. (SW:HIS2_SALTY)	0.998896	0.0725983	1.68944		7.59347	0.899085	12.8301	5.22e-05		1.88328	0.965016	3.25655	0.0402		9.94924	0.865101	16.8289	0.000753		1.64347	0.82449	2.7925	0.0194		1.91571	0.753003	3.245	0.0437		1.44456	0.815719	2.5775	0.354	AAL20982	bifunctional: phosphoribosyl-AMP cyclohydrolase; phosphoribosyl-ATP pyrophosphatase
STM2107	wcaH	in colanic acid gene clustersimilar to E. coli GDP-mannose mannosyl hydrolase (AAC75112.1); Blastp hit to AAC75112.1 (160 aa), 78% identity in aa 15 - 149; GDP-mannose mannosyl hydrolase [Salmonella typhimurium LT2].	0.999676	0.0722611	0.290793		2.94997	0.914354	0.865712	0.00239		3.17282	0.961913	0.928741	0.00146		3.07835	0.871331	0.899224	0.00376		1.7491	0.819128	0.51175	0.0141		1.18807	0.751387	0.3455	0.0541		0.992515	0.769424	0.29275	0.972	AAL21011	GDP-mannose mannosyl hydrolase in colanic acid biosynthesis
STM2112	wcaD	Putative RBS for wcaD; RegulonDB:STMS1H002258	0.994173	0.153042	0.159074		2.20398	0.9192	0.355059	0.0123		2.75207	0.985319	0.439871	0.0025		2.06576	0.86478	0.328849	0.00837		1.51261	0.820472	0.2415	0.0316		1.35064	0.75213	0.215	0.164		0.992671	0.773811	0.16125	0.996	AAL21016	putative colanic acid polymerase
STM2127	yegN	Ortholog of E. coli orf, hypothetical protein (AAC75136.1); Blastp hit to AAC75136.1 (1040 aa), 91% identity in aa 1 - 1040	0.999266	0.0725181	0.203168		2.07225	0.938477	0.434175	0.0383		2.84615	0.971156	0.583102	0.00267		1.68983	0.894431	0.352373	0.108		1.36929	0.818213	0.28	0.0673		1.03606	0.751435	0.2105	0.505		0.917534	0.766711	0.189	0.664	AAL21031	paral putative outer membrane receptor
STM2133	STM2133	Putative RBS for STM2133; RegulonDB:STMS1H002278	0.999827	0.0723762	0.466113		3.29882	0.909176	1.5475	0.00106		3.14182	0.956293	1.47726	0.00218		2.92798	0.864288	1.36578	0.00103		0.670707	0.81634	0.315	0.0429		0.638213	0.750881	0.2975	0.0184		0.544214	0.766618	0.26	0.0659	AAL21036	putative cytoplasmic protein
STM2139	STM2139	Putative RBS for STM2139; RegulonDB:STMS1H002283	0.999796	0.0722602	0.313854		4.85749	0.911707	1.53443	0.000567		2.11245	0.954631	0.666245	0.00313		4.95494	0.87107	1.5615	0.0018		1.73808	0.928809	0.5895	0.251		0.957796	0.756862	0.303	0.799		1.24041	0.787571	0.4	0.439	AAL21042	putative inner membrane protein
STM2141	fbaB	Putative RBS for fbaB; RegulonDB:STMS1H002285	0.999744	0.0724007	0.438339		2.73692	0.906476	1.20461	0.00102		1.44685	0.945276	0.636612	0.0165		3.13909	0.870202	1.38241	0.00363		1.09798	0.818881	0.485	0.51		1.13359	0.751549	0.4975	0.197		1.51741	0.768411	0.6735	0.0736	AAL21044	3-oxoacyl-[acyl-carrier-protein] synthase I
STM2144	yegV	similar to E. coli putative kinase (AAC75161.1); Blastp hit to AAC75161.1 (321 aa), 76% identity in aa 1 - 321; putative sugar kinase [Salmonella typhimurium LT2].	0.999691	0.0724153	0.598277		2.92514	0.930933	1.79327	0.00895		4.53568	0.951595	2.73302	0.000913		2.61426	0.868618	1.56993	0.0042		1.84606	1.31032	1.27775	0.345		1.36559	#VALUE!	0.817	0.131		1.45975	0.768891	0.884	0.0842	AAL21047	putative sugar kinase
STM2145	yegW	Putative RBS for yegW; RegulonDB:STMS1H002289	0.989244	0.208378	0.973441		2.60649	0.904391	2.54496	0.00288		3.47051	0.963852	3.42691	0.00531		2.38568	0.863364	2.32246	0.00917		1.4501	0.822648	1.4275	0.12		1.33024	0.750787	1.295	0.235		1.36682	0.757836	1.335	0.0866	AAL21048	putative regulatory protein, gntR family
STM2146	thiD	bifunctional enzyme; phosphomethylpyrimidine kinase. (SW:THID_SALTY); hydroxy-phosphomethylpyrimidine kinase (HMP-P kinase); hydroxy-methylpyrimidine kinase (HMP kinase) [Salmonella typhimurium LT2].	0.9973	0.104031	0.460971		4.61146	0.911229	2.14346	0.000944		6.37996	0.953824	2.96322	0.000702		3.54341	0.868417	1.63923	0.00333		1.83732	0.865385	0.89025	0.14		1.20664	0.751996	0.5565	0.19		1.2255	0.763752	0.57025	0.253	AAL21049	bifunctional enzyme: hydroxy-phosphomethylpyrimidine kinase (HMP-P kinase); hydroxy-methylpyrimidine kinase (HMP kinase)
STM2147	thiM	Putative RBS for thiM; RegulonDB:STMS1H002291	0.998484	0.0779124	0.364569		7.00837	2.40664	2.67438	0.00389		10.2255	3.20061	3.86572	0.00211		5.20339	0.870109	1.90569	0.00213		2.25287	0.868234	0.8665	0.074		1.58544	#VALUE!	0.578	0.178		1.73122	0.776603	0.644	0.0666	AAL21050	hydoxyethylthiazole kinase (THZ kinase)
STM2149	stcD	similar to E. coli putative type-1 fimbrial protein (AAC75169.1); Blastp hit to AAC75169.1 (344 aa), 50% identity in aa 3 - 344; putative outer membrane lipoprotein [Salmonella typhimurium LT2].	0.997039	0.108962	0.192393		2.48049	0.921415	0.48296	0.00707		5.82719	1.57757	1.15075	0.00316		4.25811	0.867312	0.821036	0.00208		1.78853	0.817781	0.346	0.0144		1.38933	0.762925	0.2705	0.247		1.61955	0.757059	0.31225	0.0104	AAL21052	putative outer membrane lipoprotein
STM2150	stcC	Putative RBS for stcC; RegulonDB:STMS1H002294	0.999228	0.0722825	0.191171		2.57159	0.908138	0.494517	0.00197		4.59852	0.972888	0.8833	0.00061		2.93915	0.865095	0.562482	0.00147		1.7836	0.824447	0.345	0.0303		1.35921	0.789176	0.2695	0.436		1.67454	0.762336	0.32225	0.0217	AAL21053	paral putative outer membrane protein
STM2153	yehE	Putative RBS for yehE; RegulonDB:STMS1H002297	0.990564	0.195054	0.340775		9.6386	0.903331	3.29216	0.000259		12.4627	2.57472	4.31744	0.000887		15.842	5.17018	5.59038	0.00498		1.38353	0.821348	0.4735	0.0829		1.49174	0.751877	0.5085	0.145		1.58549	0.774069	0.5485	0.0932	AAL21056	putative outer membrane protein
STM2156	yehR	Ortholog of E. coli orf, hypothetical protein (AAC75184.1); Blastp hit to AAC75184.1 (157 aa), 72% identity in aa 5 - 157	0.995446	0.135225	0.19557		2.83401	0.900321	0.554575	0.000553		5.22912	0.977253	1.02717	0.00067		3.59381	0.86409	0.703145	0.00222		1.89263	0.82894	0.37575	0.0369		1.26916	0.775807	0.253	0.438		1.61027	0.758171	0.31575	0.016	AAL21059	putative lipoprotein
STM2157	yehS	similar to E. coli orf, hypothetical protein (AAC75185.1); Blastp hit to AAC75185.1 (156 aa), 90% identity in aa 1 - 155; putative cytoplasmic protein [Salmonella typhimurium LT2].	0.999886	0.0723569	0.55109		2.03274	0.900043	1.12096	0.000274		2.60984	0.95169	1.45003	0.00328		2.08351	0.863513	1.1484	0.000871		1.88256	0.820532	1.0415	0.00592		1.66484	0.750873	0.9175	0.014		1.73688	0.773118	0.97	0.0408	AAL21061	putative cytoplasmic protein
STM2161	STM2161	hypothetical protein	0.962722	0.392678	0.903449		2.6317	0.918977	2.40435	0.0167		2.36654	0.957225	2.16507	0.0252		2.74688	0.868021	2.48959	0.0283		2.62713	0.794279	2.375	0.115		#VALUE!	#VALUE!	#VALUE!	1		1.55443	0.83303	1.5	0.392	AAL21065	putative inner membrane protein
STM2171	yohF	similar to E. coli putative oxidoreductase (AAC75198.1); Blastp hit to AAC75198.1 (253 aa), 80% identity in aa 1 - 251; putative oxidoreductase [Salmonella typhimurium LT2].	0.995614	0.132707	0.337976		2.37812	0.900196	0.80427	0.000884		2.04224	0.947125	0.691431	0.00255		1.57136	0.864756	0.531732	0.021		1.8704	0.870321	0.6645	0.139		1.22891	0.751939	0.4155	0.215		1.43636	0.758126	0.487	0.0366	AAL21075	putative oxidoreductase
STM2217	yejB	similar to E. coli putative transport system permease protein (AAC75239.1); Blastp hit to AAC75239.1 (364 aa), 96% identity in aa 1 - 364; putative ABC-type dipeptide/oligopeptide/nickel transport systems, permease component [Salmonella typhimurium LT2].	0.995008	0.141602	0.443502		2.88009	0.909772	1.28455	0.00692		2.66987	0.964295	1.2041	0.00907		1.99341	0.866688	0.886414	0.0122		1.48819	0.841329	0.677	0.172		1.2697	0.752647	0.5645	0.236		1.01021	0.759859	0.4505	0.923	AAL21120	putative ABC-type dipeptide/oligopeptide/nickel transport systems, permease component
STM2218	yejE	Ortholog of E. coli putative transport system permease protein (AAC75240.1); Blastp hit to AAC75240.1 (341 aa), 91% identity in aa 1 - 341	0.999768	0.07226	0.400851		3.86263	0.916511	1.56764	0.00178		3.75594	0.971297	1.53366	0.00388		2.58692	0.867858	1.04037	0.00376		1.76185	0.816206	0.70725	0.00253		1.22963	0.752458	0.494	0.144		1.28537	0.758396	0.51725	0.0624	AAL21121	putative ABC-type dipeptide/oligopeptide/nickel transport systems, permease component
STM2224	rplY	Ortholog of E. coli 50S ribosomal subunit protein L25 (AAC75246.1); Blastp hit to AAC75246.1 (94 aa), 91% identity in aa 1 - 94	0.984944	0.246996	9.73192		2.63996	0.974231	26.698	0.0344		2.05574	0.940576	20.1099	0.012		2.50125	0.878575	24.567	0.0238		1.47378	0.90661	15.3475	0.376		0.267993	0.750987	2.61	0.0448		0.533519	1.23746	9.25	0.657	AAL21127	50S ribosomal subunit protein L25
STM2304	pmrD	polymyxin b resistance protein PMRD. (SW:PMRD_SALTY); polymyxin resistance protein B [Salmonella typhimurium LT2].	0.999479	0.0722682	2.44516		4.73594	0.901953	11.607	0.000832		#VALUE!	#VALUE!	#VALUE!	1		#VALUE!	#VALUE!	#VALUE!	1		2.20167	0.899277	5.67	0.0863		1.28338	0.752098	3.14	0.0675		1.21912	0.81251	3.1375	0.599	AAL21205	polymyxin resistance protein B
STM2355	argT	ABC superfamily (bind_prot); lysine-arginine-ornithine-binding periplasmic protein precursor(LAO-binding protein). (SW:ARGT_SALTY); lysine/arginine/ornithine transport protein [Salmonella typhimurium LT2].	0.99977	0.0723933	0.591771		3.04868	0.907249	1.81348	0.00102		1.36112	0.955748	0.818078	0.138		3.85616	0.867753	2.28772	0.00157		1.00829	0.816664	0.59775	0.908		1.09417	0.753626	0.65	0.48		0.894603	0.761772	0.53425	0.479	AAL21256	ABC superfamily (bind_prot), lysine/arginine/ornithine transport protein
STM2356	ubiX	similar to E. coli 3-octaprenyl-4-hydroxybenzoate carboxy-lyase (AAC75371.1); Blastp hit to AAC75371.1 (189 aa), 91% identity in aa 1 - 189; 3-octaprenyl-4-hydroxybenzoate carboxy-lyase [Salmonella typhimurium LT2].	0.999089	0.072292	1.08995		2.26479	0.900065	2.47051	0.000365		2.16883	0.949325	2.38403	0.00674		1.6738	0.864505	1.82595	0.0053		1.28328	0.814399	1.4025	0.0462		0.889949	0.750863	0.97	0.161		0.947127	0.754847	1.0325	0.226	AAL21257	3-octaprenyl-4-hydroxybenzoate carboxy-lyase
STM2363	cvpA	similar to E. coli membrane protein required for colicin V production (AAC75373.1); Blastp hit to AAC75373.1 (162 aa), 96% identity in aa 1 - 161; membrane protein required for colicin V production [Salmonella typhimurium LT2].	0.999403	0.0722721	1.84963		2.49269	0.913036	4.64854	0.00347		2.75987	0.940969	5.12777	0.0013		2.70898	0.870059	5.03077	0.00435		1.5369	0.843997	2.8975	0.11		1.76785	0.750777	3.27	0.0219		1.82236	0.757857	3.3775	0.00367	AAL21264	membrane protein required for colicin V production
STM2371	flk	Couples flagellar P- and L-ring assembly to flagellar morphogenesis; Flk (gi|1930001); cell division protein [Salmonella typhimurium LT2].	0.999085	0.0725579	0.995816		4.32006	1.21509	4.4372	0.00512		4.07503	0.96243	4.11874	0.00263		3.66453	0.867953	3.65909	0.00205		1.85935	0.815223	1.855	0.00319		1.531	0.750832	1.525	0.0367		1.43272	0.755165	1.4275	0.00451	AAL21272	Couples flagellar P- and L-ring assembly to flagellar morphogenesis; cell division
STM2386	yfcN	similar to E. coli orf, hypothetical protein (AAC75391.1); Blastp hit to AAC75391.1 (183 aa), 93% identity in aa 1 - 183; putative Smr domain containing protein [Salmonella typhimurium LT2].	0.999084	0.0725582	0.686723		4.11592	1.95431	3.08063	0.0232		5.48271	2.10406	3.96017	0.00825		2.90638	0.877466	2.01604	0.00888		1.51935	0.815184	1.0445	0.00502		1.36078	0.751063	0.9345	0.0461		1.36797	0.768614	0.95	0.126	AAL21287	putative Smr domain
STM2396	pgtA	phosphoglycerate transport; phosphoglycerate transport system transcriptional regulatory protein PGTA. (SW:PGTA_SALTY); activator protein [Salmonella typhimurium LT2].	0.999989	0.0723094	0.720417		2.74162	0.922232	2.0086	0.00639		3.84082	0.959297	2.80009	0.00218		2.07226	0.878583	1.51057	0.0227		1.61212	0.852828	1.2065	0.172		1.0662	0.751396	0.769	0.372		1.14309	0.758651	0.827	0.241	AAL21296	Phosphoglycerate transport: activator
STM2420	xapR	LysR family; similar to E. coli regulator for xapA (AAC75458.1); Blastp hit to AAC75458.1 (294 aa), 80% identity in aa 1 - 293; regulator for XapA [Salmonella typhimurium LT2].	0.999495	0.0722675	0.254844		2.50261	0.931348	0.652115	0.0133		2.80043	0.966461	0.720672	0.00337		1.70612	0.868661	0.436632	0.0161		1.36753	0.821589	0.35	0.0417		1.13367	0.752477	0.2895	0.273		1.06316	0.756043	0.27125	0.329	AAL21314	regulator for XapA (LysR family)
STM2435	pdxK	hydroxymethylpyrimidine kinase; pyridoxine kinase. (SW:PDXK_SALTY); pyridoxal-pyridoxamine kinase [Salmonella typhimurium LT2].	0.999601	0.0722632	0.943592		3.01949	0.90563	2.85989	0.000747		3.23496	0.94429	3.06988	0.00119		2.97719	0.864412	2.81158	0.00116		1.81682	0.813237	1.715	0.000879		1.06227	0.751277	1.0025	0.261		1.06346	0.760409	1.00875	0.614	AAL21329	pyridoxal-pyridoxamine kinase/hydroxymethylpyrimidine kinase
STM2447	STM2447	similar to E. coli orf, hypothetical protein (AAC75485.1); Blastp hit to AAC75485.1 (191 aa), 80% identity in aa 1 - 191; putative outer membrane lipoprotein [Salmonella typhimurium LT2].	0.999071	0.0722932	1.07766		2.30496	0.899823	2.48551	0.000296		2.72932	0.940037	2.95056	0.000968		2.02913	0.864997	2.18965	0.0039		1.39383	0.823086	1.51	0.0482		1.38184	0.751003	1.49	0.0581		1.55602	0.765321	1.69	0.0393	AAL21341	putative outer membrane lipoprotein
STM2476	ypfG	similar to E. coli orf, hypothetical protein (AAC75519.1); Blastp hit to AAC75519.1 (347 aa), 77% identity in aa 1 - 347; putative periplasmic protein [Salmonella typhimurium LT2].	0.999549	0.0724518	0.275311		2.82178	0.925478	0.787315	0.00507		2.33091	0.967407	0.647869	0.00581		2.07346	0.870218	0.573585	0.00952		1.7789	0.816542	0.492	0.00943		1.26369	0.75187	0.348	0.0553		1.10378	0.759434	0.3055	0.426	AAL21370	putative periplasmic protein
STM2496	yfgE	similar to E. coli putative DNA replication factor (AAC75549.1); Blastp hit to AAC75549.1 (248 aa), 98% identity in aa 12 - 248; putative ATPase involved in DNA replication initiation [Salmonella typhimurium LT2].	0.992531	0.173389	1.39011		2.13476	0.902894	2.97597	0.00385		2.49767	0.96262	3.54377	0.0149		1.49806	0.863972	2.08389	0.0372		0.943019	0.817203	1.315	0.705		0.884792	0.750784	1.23	0.502		0.865357	0.765836	1.2175	0.51	AAL21390	putative ATPase involved in DNA replication initiation
STM2511	guaB	similar to E. coli IMP dehydrogenase (AAC75561.1); Blastp hit to AAC75561.1 (488 aa), 98% identity in aa 1 - 488; IMP dehydrogenase [Salmonella typhimurium LT2].	0.898358	0.671892	2.86072		3.49546	0.929044	10.148	0.0235		3.83146	0.972252	11.185	0.0225		3.44459	0.876969	9.94526	0.0527		3.63568	1.80317	11.2775	0.0696		4.88137	0.756104	14	0.112		2.91885	1.47824	9.0725	0.107	AAL21405	IMP dehydrogenase
STM2529	STM2529	similar to E. coli anaerobic dimethyl sulfoxide reductase subunit B (AAC73981.1); Blastp hit to AAC73981.1 (205 aa), 56% identity in aa 4 - 193; putative anaerobic dimethylsulfoxide reductase [Salmonella typhimurium LT2].	0.999507	0.0722669	0.312598		2.70467	0.943646	0.868128	0.0143		2.42183	0.956033	0.761561	0.00263		3.91213	0.866432	1.22493	0.00126		1.32972	0.880743	0.4485	0.505		0.762584	0.751149	0.2385	0.0564		0.627912	0.759538	0.198	0.0381	AAL21423	putative anaerobic dimethylsulfoxide reductase
STM2530	STM2530	similar to E. coli putative oxidoreductase, major subunit (AAC74660.1); Blastp hit to AAC74660.1 (808 aa), 42% identity in aa 15 - 807; putative anaerobic dimethylsulfoxide reductase [Salmonella typhimurium LT2].	0.999534	0.0724553	0.49652		2.2095	0.933323	1.11957	0.0199		2.51637	0.94951	1.25769	0.00266		2.22206	0.880255	1.11595	0.0194		0.410794	0.819053	0.20875	0.0239		0.372327	0.75095	0.185	0.0185		0.307221	0.762321	0.15825	0.0228	AAL21424	putative anaerobic dimethylsulfoxide reductase
STM2546	suhB	similar to E. coli enhances synthesis of sigma32 in mutant; extragenic suppressor, may modulate RNAse III lethal action (AAC75586.1); Blastp hit to AAC75586.1 (267 aa), 97% identity in aa 1 - 267; inositol monophosphatase [Salmonella typhimurium LT2].	0.917752	0.59737	1.52574		2.67763	0.899053	4.0857	0.0235		2.81211	0.935857	4.29458	0.0221		2.18164	0.864797	3.33252	0.0943		2.19032	0.851193	3.415	0.0884		2.85173	0.755054	4.36	0.164		1.55519	0.755285	2.375	0.173	AAL21440	inositol monophosphatase
STM2567	yfhD	similar to E. coli putative periplasmic binding transport protein (AAC75611.1); Blastp hit to AAC75611.1 (472 aa), 85% identity in aa 1 - 470; putative periplasmic amino acid binding protein [Salmonella typhimurium LT2].	0.99965	0.0724261	0.346384		3.75815	0.905792	1.30733	0.000527		4.17531	0.957507	1.46116	0.0014		2.59128	0.873873	0.903861	0.00775		1.59871	0.818901	0.55775	0.0273		1.21697	0.752544	0.4225	0.161		1.22241	0.754946	0.4235	0.0053	AAL21461	putative periplasmic amino acid binding protein
STM2572	yfhH	Ortholog of E. coli orf, hypothetical protein (AAC75614.1); Blastp hit to AAC75614.1 (306 aa), 83% identity in aa 25 - 306	0.994736	0.14543	0.356054		4.23058	1.39051	1.56792	0.0088		5.13583	1.72939	1.90167	0.007		3.29246	0.865278	1.17393	0.00346		1.7103	0.815909	0.611	0.0141		1.35767	0.75329	0.484	0.16		1.22039	0.755201	0.43475	0.0768	AAL21466	putative ABC superfamily (membrane) transport protein
STM2574	STM2574	similar to E. coli putative resistance protein (AAC76571.1); Blastp hit to AAC76571.1 (402 aa), 28% identity in aa 10 - 399; putative permease [Salmonella typhimurium LT2].	0.995739	0.130786	0.129962		2.60772	0.900941	0.339018	0.000564		3.57003	1.01273	0.465271	0.000843		2.70131	0.864355	0.351155	0.00315		1.84979	0.819442	0.24175	0.0138		1.58111	0.752786	0.2055	0.0726		1.3588	0.767541	0.17875	0.154	AAL21468	putative permease
STM2576	yfhL	similar to E. coli orf, hypothetical protein (AAC75615.1); Blastp hit to AAC75615.1 (86 aa), 94% identity in aa 1 - 86; putative ferredoxin [Salmonella typhimurium LT2].	0.992883	0.169235	0.526954		4.48256	0.91429	2.38069	0.00131		6.56485	0.949739	3.48011	0.000754		5.13181	0.867394	2.71028	0.00269		1.67391	0.879235	0.9225	0.182		1.22728	0.751875	0.647	0.28		1.66453	0.783773	0.89725	0.103	AAL21470	putative ferredoxin
STM2585	STM2585	similar to transposase; Gifsy-1 prophage protein [phage Gifsy-1].	1	0.0722963	0.591113		3.89135	0.906492	2.30948	0.000442		1.93116	0.940615	1.14387	0.00138		7.43167	1.24803	4.43336	0.00242		1.55166	0.887777	0.96525	0.258		0.751979	0.752237	0.445	0.057		0.725176	0.78218	0.44425	0.324	AAL21479	Gifsy-1 prophage: similar to transpose
STM2610	STM2610	Paralog of E. coli orf, hypothetical protein (AAC74262.1); Blastp hit to AAC74262.1 (133 aa), 80% identity in aa 1 - 133	0.998665	0.0731013	0.224791		2.07553	0.906883	0.46873	0.00327		2.29145	0.964006	0.5169	0.00186		1.95919	0.865677	0.441122	0.00526		1.3091	0.819018	0.29525	0.05		1.16943	0.751434	0.263	0.167		1.89175	0.801005	0.43925	0.0854	AAL21505	Gifsy-1 prophage
STM2617	STM2617	similar to antiterminator Q; Gifsy-1 prophage protein [Salmonella typhimurium LT2].	0.996336	0.12124	0.145806		2.28117	0.903889	0.333418	0.00167		4.78612	1.02117	0.705615	0.00157		3.58742	0.86672	0.524122	0.00279		1.56343	0.820548	0.229	0.0259		1.74095	0.753589	0.254	0.0571		1.48899	0.758433	0.21775	0.0249	AAL21511	Gifsy-1 prophage: similar to antiterminator Q
STM2636	STM2636	similar to integrase in phage; probable integrase (gi|7467280); Gifsy-1 prophage protein [Salmonella typhimurium LT2].	0.99752	0.0997069	0.317919		2.27862	0.907589	0.727898	0.00289		2.43662	0.968192	0.784174	0.00758		2.31127	0.868328	0.737384	0.00704		1.77785	0.814053	0.56575	0.00347		1.76825	0.751297	0.5625	0.0448		1.45987	0.754956	0.46425	0.00651	AAL21530	Gifsy-1 prophage: similar to integrase in phage
STM2649	trxC	similar to E. coli putative thioredoxin-like protein (AAC75635.1); Blastp hit to AAC75635.1 (139 aa), 94% identity in aa 1 - 139; thioredoxin 2, redox factor [Salmonella typhimurium LT2].	0.994216	0.152471	0.93821		3.1971	0.902197	3.00491	0.000786		4.47612	0.940065	4.21012	0.000662		3.81251	0.872826	3.59574	0.00487		1.22762	0.859968	1.19225	0.506		1.17631	0.751475	1.105	0.348		1.42719	0.819521	1.412	0.368	AAL21543	thioredoxin 2, redox factor
STM2669	tyrA	Putative RBS for tyrA; RegulonDB:STMS1H002759	0.987353	0.226141	1.22545		2.45341	0.906938	3.0228	0.00553		2.70121	0.936104	3.3136	0.00243		1.74973	0.867741	2.152	0.0412		2.21878	0.855183	2.8175	0.0629		1.6194	0.750821	1.985	0.136		1.38654	0.782309	1.7425	0.271	AAL21558	bifunctional: chorismate mutase T; prephenate dehydrogenase
STM2709	STM2709	similar to gpJ; base plate of tail in phage P2; Fels-2 prophage protein [Salmonella typhimurium LT2].	0.975665	0.315333	0.127459		3.56032	0.943317	0.46435	0.0101		3.84587	1.37956	0.513493	0.0176		5.90091	1.04113	0.759611	0.00795		2.99289	0.805092	0.385	0.088		#VALUE!	#VALUE!	#VALUE!	1		2.65999	0.7789	0.3455	0.127	AAL21596	Fels-2 prophage: similar to gpJ, base plate of tail, in phage P2
STM2750	STM2750	similar to E. coli PTS system, glucitol/sorbitol-specific IIC component, one of two (AAC75744.1); Blastp hit to AAC75744.1 (187 aa), 40% identity in aa 9 - 162; putative PTS system glucitol/sorbitol-specific enzyme II [Salmonella typhimurium LT2].	0.99826	0.0834781	0.159697		4.10158	0.923999	0.665751	0.00254		4.81613	1.73169	0.802611	0.00879		3.12555	0.881334	0.504939	0.00956		2.08339	0.958583	0.357	0.141		1.6314	0.755037	0.2615	0.0777		1.35345	0.773412	0.2195	0.191	AAL21636	putative PTS system, glucitol/sorbitol-specific enzyme II
STM2751	STM2751	Paralog of E. coli PTS system, glucitol/sorbitol-specific enzyme IIA component (AAC75746.1); Blastp hit to AAC75746.1 (123 aa), 41% identity in aa 3 - 107	0.967238	0.367331	0.216933		3.67683	1.03489	0.820545	0.013		4.61276	0.975282	1.00668	0.0033		3.83344	0.87042	0.835056	0.0142		2.49044	1.76795	0.625	0.194		1.86666	0.751337	0.405	0.176		1.48742	0.849786	0.35725	0.439	AAL21637	putative PTS enzyme III glucitol
STM2760	STM2760	putative integrase [Salmonella typhimurium LT2].	0.999058	0.0725637	0.115195		2.58358	0.954327	0.309993	0.0274		2.99878	1.03422	0.347696	0.00184		2.39185	0.866777	0.275954	0.00291		2.03458	0.91644	0.25075	0.144		1.91826	0.762309	0.223	0.0801		1.86875	0.803004	0.22375	0.106	AAL21646	putative integrase
STM2789	STM2789	similar to E. coli orf, hypothetical protein (AAC75706.1); Blastp hit to AAC75706.1 (360 aa), 86% identity in aa 34 - 360; putative cytoplasmic protein [Salmonella typhimurium LT2].	0.999499	0.0722673	0.232589		4.54628	0.902013	1.0591	0.000157		2.97106	0.963331	0.693024	0.000702		11.4864	1.29473	2.68281	0.00104		1.09764	0.831701	0.261	0.701		1.13378	0.755634	0.2645	0.326		0.917306	0.804417	0.226	0.834	AAL21674	putative cytoplasmic protein
STM2796	yqaE	similar to E. coli orf, hypothetical protein (AAC75713.1); Blastp hit to AAC75713.1 (52 aa), 94% identity in aa 1 - 51; putative YqaE family transport protein [Salmonella typhimurium LT2].	0.999742	0.0724014	0.289355		2.38574	0.910548	0.6949	0.00292		3.10942	0.956403	0.903103	0.000806		3.7899	0.866008	1.09827	0.00117		1.41167	0.846094	0.417	0.184		0.901205	0.751431	0.261	0.213		1.86651	0.98667	0.59075	0.241	AAL21681	putative YqaE family transport protein
STM2801	ygaC	similar to E. coli orf, hypothetical protein (AAC75718.1); Blastp hit to AAC75718.1 (114 aa), 88% identity in aa 1 - 112; putative cytoplasmic protein [Salmonella typhimurium LT2].	0.999351	0.0724988	0.513263		2.90993	0.930309	1.51725	0.006		2.63894	0.966364	1.37634	0.00821		2.49374	0.869246	1.28462	0.00464		1.84346	0.825534	0.95225	0.0121		0.934513	0.754457	0.481	0.554		1.53334	0.793096	0.811	0.178	AAL21686	putative cytoplasmic protein
STM2809	proV	ABC superfamily (atp_bind); glycine betaine/l-proline transport ATP-binding protein PROV. (SW:PROV_SALTY); glycine/betaine/proline transport protein [Salmonella typhimurium LT2].	0.989463	0.206225	1.74719		3.68614	0.949618	6.58441	0.00711		2.2747	0.967387	4.0548	0.0234		2.48771	0.86584	4.35398	0.0102		1.64515	0.819703	2.8825	0.0257		1.17558	0.751869	2.055	0.424		1.06455	0.761836	1.875	0.7	AAL21694	ABC superfamily (atp_bind), glycine/betaine/proline transport protein
STM2810	proW	ABC superfamily (membrane); glycine betaine/L-proline transport system permease protein PROW. (SW:PROW_SALTY); glycine/betaine/proline transport protein [Salmonella typhimurium LT2].	0.984311	0.252207	1.77258		3.79528	0.927164	6.86121	0.00578		2.91227	0.975388	5.29823	0.0157		2.06128	0.864764	3.65695	0.022		2.50761	1.47805	4.95	0.144		1.70571	0.750957	3.025	0.138		1.3955	0.84002	2.67	0.473	AAL21695	ABC superfamily (membrane), glycine/betaine/proline transport protein
STM2843	hydN	similar to E. coli involved in electron transport from formate to hydrogen, Fe-S centers (AAC75755.1); Blastp hit to AAC75755.1 (175 aa), 95% identity in aa 1 - 173; electron transport protein (FeS center) from formate to hydrogen [Salmonella typhimurium	0.999811	0.0722604	0.412167		1.97604	0.918695	0.826152	0.0167		2.31734	0.987049	0.987481	0.03		3.63542	0.866737	1.50168	0.0015		0.791615	0.82701	0.33375	0.344		0.721524	0.75384	0.299	0.135		0.602326	0.76365	0.2525	0.0631	AAL21723	electron transport protein (FeS senter) from formate to hydrogen
STM2853	hycA	similar to E. coli transcriptional repression of hyc and hyp operons (AAC75767.1); Blastp hit to AAC75767.1 (153 aa), 88% identity in aa 1 - 152; transcriptional repressor of hyc and hyp operons [Salmonella typhimurium LT2].	0.999069	0.0725615	0.30902		2.90022	0.911317	0.903137	0.00202		2.84539	0.988936	0.899855	0.0103		2.15673	0.864719	0.667157	0.00287		0.858653	0.833295	0.27325	0.58		0.583206	0.754154	0.1815	0.0889		0.349509	0.770826	0.1148	0.0541	AAL21733	transcriptional repressor of hyc and hyp operons
STM2880	STM2880	hypothetical protein; putative cytoplasmic protein [Salmonella typhimurium LT2].	0.999031	0.0722962	2.41542		2.20633	0.900372	5.33378	0.000426		3.68146	0.945675	8.9517	0.00118		2.39377	0.867217	5.7959	0.00398		3.00685	1.56712	7.9275	0.0741		2.34468	0.751728	5.665	0.0208		2.98108	2.05443	8.275	0.13	AAL21760	putative cytoplasmic protein
STM2955	STM2955	putative transcriptional regulators containing the CopG/Arc/MetJ DNA-binding domain and a metal-binding domain [Salmonella typhimurium LT2].	0.997271	0.104598	0.861981		2.11826	0.905681	1.83474	0.00366		2.78232	0.936672	2.40002	0.000545		2.04865	0.866296	1.76985	0.00759		1.27216	0.844916	1.121	0.342		0.720498	0.755891	0.6245	0.176		1.17448	0.875229	1.131	0.772	AAL21835	putative transcriptional regulators containing the CopG/Arc/MetJ DNA-binding domain and a metal-binding domain
STM2967	syd	similar to E. coli interacts with secY (AAC75835.1); Blastp hit to AAC75835.1 (181 aa), 83% identity in aa 1 - 181; interacts with secY [Salmonella typhimurium LT2].	0.999952	0.0723307	0.921155		4.47237	0.919749	4.1613	0.00118		5.50647	1.48968	5.20755	0.00322		4.43204	0.864275	4.08498	0.000728		1.94668	0.813514	1.795	0.00122		1.28729	0.756169	1.19	0.142		1.17871	0.777155	1.1075	0.481	AAL21846	interacts with secY
STM3027	stdC	similar to E. coli putative chaperone (AAC73811.1); Blastp hit to AAC73811.1 (242 aa), 40% identity in aa 20 - 230; putative fimbrial chaparone protein [Salmonella typhimurium LT2].	0.996602	0.116744	0.207612		2.61309	0.987251	0.573536	0.0389		3.79852	1.38586	0.825226	0.0148		2.17471	0.876114	0.455812	0.0196		1.22882	0.842602	0.263	0.476		0.828693	0.759042	0.174	0.452		0.713008	0.761614	0.1495	0.111	AAL21903	putative fimbrial chaparone protein
STM3038	STM3038	similar to E. coli putative lipoprotein (AAC75903.1); Blastp hit to AAC75903.1 (259 aa), 84% identity in aa 8 - 259; putative metalloendopeptidase [Salmonella typhimurium LT2].	0.999668	0.0724214	1.14601		2.30251	0.899123	2.63909	0.000108		2.05942	0.940019	2.36888	0.00252		1.83436	0.864478	2.10394	0.00293		1.76316	0.818431	2.025	0.00394		1.16451	0.750857	1.335	0.0914		1.50227	0.805221	1.7925	0.248	AAL21913	putative metalloendopeptidase
STM3061	ygfA	similar to E. coli putative ligase (AAC75949.1); Blastp hit to AAC75949.1 (182 aa), 86% identity in aa 1 - 182; putative ligase [Salmonella typhimurium LT2].	0.996554	0.117582	0.931151		4.08507	0.925209	3.85225	0.00226		3.64658	0.962532	3.45661	0.00429		2.62183	0.865559	2.44547	0.00417		1.44034	0.814604	1.345	0.028		0.990368	0.753615	0.926	0.97		0.981604	0.755979	0.91525	0.873	AAL21936	putative ligase
STM3082	STM3082	similar to E. coli putative oxidoreductase (AAC77314.1); Blastp hit to AAC77314.1 (345 aa), 54% identity in aa 9 - 345; putative zinc-binding dehydrogenase [Salmonella typhimurium LT2].	0.999995	0.0722845	0.401527		2.02982	0.905382	0.81843	0.00251		2.18906	0.942777	0.879418	0.000272		2.4406	0.8658	0.981719	0.0024		0.951219	0.818392	0.384	0.671		0.912302	0.754902	0.3675	0.429		1.01778	0.760411	0.41075	0.885	AAL21957	putative zinc-binding dehydrogenase
STM3092	sprT	similar to E. coli orf, hypothetical protein (AAC75981.1); Blastp hit to AAC75981.1 (165 aa), 90% identity in aa 1 - 164; putative cytoplasmic protein [Salmonella typhimurium LT2].	0.999765	0.0723947	0.778221		2.03048	0.911337	1.59499	0.00779		2.46136	0.947187	1.92816	0.00285		1.5422	0.872408	1.20818	0.0414		0.836626	0.82504	0.66275	0.421		0.623109	0.754272	0.487	0.0725		0.532774	0.757608	0.4175	0.0129	AAL21967	putative cytoplasmic protein
STM3117	STM3117	putative lactoylglutathione lyase [Salmonella typhimurium LT2].	0.999753	0.0723982	0.203305		12.0403	1.60698	2.46466	0.000207		9.99549	2.27892	2.07035	0.000991		25.6048	2.58306	5.22339	0.000733		1.74205	0.81728	0.355	0.0045		1.32772	0.752158	0.27	0.0357		1.27819	0.757436	0.2605	0.0386	AAL21991	putative lactoylglutathione lyase
STM3119	STM3119	similar to E. coli putative aldehyde dehydrogenase (AAC74469.1); Blastp hit to AAC74469.1 (681 aa), 29% identity in aa 530 - 661; putative monoamine oxidase [Salmonella typhimurium LT2].	0.999596	0.0722634	0.383149		25.2384	2.29318	9.70073	7.8e-05		9.80987	0.94859	3.76975	0.000211		47.2587	4.4169	18.1604	0.000682		0.858113	0.813972	0.3295	0.105		0.879363	0.751462	0.337	0.108		0.962761	0.767602	0.3745	0.86	AAL21993	putative monoamine oxidase
STM3120	STM3120	Putative RBS for STM3120; RegulonDB:STMS1H003157	0.999953	0.0723306	0.419361		17.4225	1.42872	7.32515	7.79e-05		6.39475	1.10074	2.71178	0.000887		26.4021	2.2771	11.0994	0.0007		0.812285	0.814315	0.34125	0.036		0.874975	0.755608	0.3695	0.435		0.784847	0.758544	0.331	0.1	AAL21994	putative transcriptional regulator, LysR family
STM3129	STM3129	similar to E. coli phenylacetaldehyde dehydrogenase (AAC74467.1); Blastp hit to AAC74467.1 (500 aa), 44% identity in aa 7 - 500; putative NAD-dependent aldehyde dehydrogenase [Salmonella typhimurium LT2].	0.999812	0.072381	0.206315		2.36345	0.903152	0.488738	0.000729		2.51889	0.970931	0.52165	0.00131		2.12718	0.863607	0.438881	0.000728		1.37383	0.826637	0.28775	0.157		1.33733	0.752278	0.276	0.0354		1.3145	0.758677	0.27225	0.05	AAL22003	putative NAD-dependent aldehyde dehydrogenase
STM3132	STM3132	putative xylanase; chitin deacetylase [Salmonella typhimurium LT2].	0.999505	0.072267	0.17933		4.35173	0.909714	0.784759	0.000566		2.35907	0.973621	0.423084	0.000163		4.88936	0.864721	0.877367	0.000765		1.64933	0.822733	0.29825	0.0273		1.1367	0.770283	0.207	0.594		1.19147	0.763159	0.2155	0.272	AAL22006	putative xylanase/chitin deacetylase
STM3153	yqhA	similar to E. coli orf, hypothetical protein (AAC76038.1); Blastp hit to AAC76038.1 (164 aa), 94% identity in aa 1 - 164; putative membrane-associated protein [Salmonella typhimurium LT2].	0.999958	0.0723281	1.22724		2.44952	0.902911	3.01283	0.000617		3.21805	0.939647	3.96252	0.000661		2.02042	0.866819	2.4851	0.00444		1.81523	0.850504	2.2775	0.0603		1.15293	0.750779	1.415	0.0313		1.77393	0.840183	2.3225	0.21	AAL22027	putative membrane-associated protein
STM3162	yghB	hypothetical protein in metC 3'region. (SW:YGHB_SALTY); putative DedA family membrane protein [Salmonella typhimurium LT2].	0.999994	0.0723048	1.0105		2.23324	0.90045	2.2587	0.000271		2.52071	0.945025	2.5642	0.00254		2.12374	0.863288	2.14611	0.000491		1.25008	0.827947	1.275	0.189		0.951512	0.758587	0.968	0.746		1.064	0.762532	1.08275	0.654	AAL22036	putative DedA family, membrane protein
STM3163	yqhC	similar to E. coli putative ARAC-type regulatory protein (AAC76046.1); Blastp hit to AAC76046.1 (375 aa), 83% identity in aa 72 - 375; putative AraC/XylS family transcriptional regulator [Salmonella typhimurium LT2].	0.997981	0.0899504	0.573862		2.20468	0.901658	1.26612	0.00263		3.76829	0.955163	2.18448	0.00197		2.46778	0.88573	1.43926	0.0221		1.57309	0.814148	0.90425	0.00815		1.77264	0.75088	1.0175	0.0379		1.88107	0.759711	1.083	0.00666	AAL22037	putative transcriptional regulator (AraC/XylS family)
STM3168	ygiR	similar to E. coli orf, hypothetical protein (AAC76051.1); Blastp hit to AAC76051.1 (413 aa), 46% identity in aa 1 - 26; putative Fe-S oxidoreductase family 2 [Salmonella typhimurium LT2].	0.996367	0.120727	0.801389		5.91674	0.901236	4.74967	0.000989		#VALUE!	#VALUE!	#VALUE!	1		#VALUE!	#VALUE!	#VALUE!	1		1.64065	0.847902	1.35925	0.148		1.90117	0.754731	1.53	0.069		0.907084	0.790121	0.758	0.788	AAL22042	putative Fe-S oxidoreductase family 2
STM3169	STM3169	similar to E. coli putative solute-binding transport protein (AAC76603.1); Blastp hit to AAC76603.1 (328 aa), 28% identity in aa 7 - 320; putative dicarboxylate-binding periplasmic protein [Salmonella typhimurium LT2].	0.997253	0.104949	0.175997		2.14044	0.91201	0.380096	0.00729		3.52666	0.977456	0.623403	0.00101		2.01522	0.894415	0.361423	0.0498		1.36007	0.830463	0.244	0.206		1.96591	0.751674	0.346	0.0353		1.92535	0.761765	0.34075	0.011	AAL22043	putative dicarboxylate-binding periplasmic protein
STM3204	cca	similar to E. coli tRNA nucleotidyl transferase (AAC76092.1); Blastp hit to AAC76092.1 (412 aa), 90% identity in aa 1 - 411; tRNA nucleotidyl transferase [Salmonella typhimurium LT2].	0.998532	0.0766722	0.804265		2.39017	0.930462	1.9677	0.0166		2.75309	0.947157	2.22995	0.00246		1.71651	0.86659	1.38418	0.0124		1.9384	0.81897	1.57	0.012		1.60376	0.751329	1.29	0.0385		1.77257	0.756117	1.4275	0.00351	AAL22078	tRNA nucleotidyl transferase
STM3218	oat	similar to E. coli probable ornithine aminotransferase (AAC76108.1); Blastp hit to AAC76108.1 (496 aa), 94% identity in aa 68 - 495; putative acetylornithine aminotransferase [Salmonella typhimurium LT2].	0.995082	0.140543	0.333049		2.70605	0.952634	0.927072	0.0184		1.34281	0.961282	0.452565	0.15		3.3155	1.0584	1.14239	0.0263		1.0779	0.813487	0.359	0.336		1.12003	0.752764	0.374	0.492		0.99357	0.76581	0.33525	0.995	AAL22091	putative acetylornithine aminotransferase
STM3220	ygjO	Putative RBS for ygjO; RegulonDB:STMS1H003248	0.99993	0.0722669	0.801501		3.05477	0.924187	2.47972	0.00373		2.78	0.972449	2.27667	0.0103		2.35425	0.869255	1.89494	0.00551		1.96715	0.822545	1.5925	0.0156		1.62809	0.750801	1.305	0.014		1.10112	0.770239	0.89775	0.654	AAL22093	paral putative methyltransferase
STM3256	STM3256	similar to E. coli PTS system, fructose-specific IIA/fpr component (AAC75230.1); Blastp hit to AAC75230.1 (376 aa), 52% identity in aa 3 - 141, 41% identity in aa 197 - 374; putative phosphotransferase system mannitol/fructose-specific IIA domain [Salmone	0.9997	0.0722606	0.142876		2.33912	0.905651	0.335436	0.00135		3.76193	1.005	0.540198	0.000796		3.17081	0.871847	0.455201	0.0037		1.47944	0.820794	0.213	0.0464		1.18499	0.817977	0.181	0.728		1.16206	0.780131	0.1705	0.57	AAL22128	putative phosphotransferase system mannitol/fructose-specific IIA domain
STM3285	rbfA	role in processing of 10S rRNA; similar to E. coli ribosome-binding factor A (AAC76201.1); Blastp hit to AAC76201.1 (133 aa), 97% identity in aa 1 - 133; ribosome-binding factor [Salmonella typhimurium LT2].	0.992068	0.17872	3.51357		2.5939	0.908704	9.17721	0.00408		2.78327	0.951124	9.8771	0.00531		1.53135	0.882207	5.46768	0.131		1.58224	0.818782	5.575	0.0258		1.28679	0.751166	4.525	0.241		1.19217	0.754709	4.19	0.136	AAL22157	ribosome-binding factor, role in processing of 10S rRNA
STM3291	STM3291	putative cytoplasmic protein [Salmonella typhimurium LT2].	0.998841	0.0726098	0.496654		3.55941	0.899951	1.76868	0.000134		4.11924	0.952618	2.06189	0.00115		3.78074	0.863307	1.87773	0.000848		1.38185	0.833079	0.69475	0.128		1.15557	0.757089	0.5765	0.361		1.11293	0.758513	0.5545	0.302	AAL22162	putative cytoplasmic protein
STM3293	secG	auxillary membrane component; similar to E. coli protein export - membrane protein (AAC76207.1); Blastp hit to AAC76207.1 (110 aa), 98% identity in aa 1 - 109; preprotein translocase IISP family protein [Salmonella typhimurium LT2].	0.998816	0.072615	9.95294		2.88116	0.900288	28.6991	0.000238		4.71691	0.94889	47.38	0.00109		3.11923	0.869185	31.1755	0.00376		1.14886	0.830908	11.58	0.456		1.03184	0.751772	10.275	0.674		1.01392	0.76932	10.235	0.943	AAL22163	preprotein translocase IISP family, auxillary membrane component
STM3325	yrbL	similar to E. coli orf, hypothetical protein (AAC76239.1); Blastp hit to AAC76239.1 (210 aa), 77% identity in aa 1 - 210; putative cytoplasmic protein [Salmonella typhimurium LT2].	0.99994	0.072336	0.547221		2.91033	0.90216	1.59554	0.000311		3.67171	0.939376	2.01133	0.000215		2.63129	0.870079	1.4457	0.00428		2.28419	0.916883	1.3205	0.0829		1.59091	0.752084	0.871	0.0238		1.3279	0.756807	0.72775	0.0142	AAL22194	putative cytoplasmic protein
STM3333	STM3333	similar to E. coli cytosine permease/transport (AAC73439.1); Blastp hit to AAC73439.1 (419 aa), 82% identity in aa 1 - 414; putative purine-cytosine permease [Salmonella typhimurium LT2].	0.987585	0.22403	0.744448		2.19283	0.90307	1.63728	0.00561		2.26397	0.960932	1.71351	0.0191		1.83776	0.863308	1.36816	0.0229		1.29787	0.820601	0.97575	0.217		2.08853	0.751401	1.555	0.0776		1.24781	0.778926	0.95125	0.42	AAL22202	putative purine-cytosine permease
STM3346	yhcM	Putative RBS for yhcM; RegulonDB:STMS1H003361	0.99963	0.0722623	1.28805		2.05689	0.901624	2.65373	0.000826		2.10107	0.937622	2.71144	0.00106		1.79643	0.866275	2.31891	0.00679		1.42041	0.814213	1.83	0.00178		1.23825	0.750783	1.595	0.0442		1.20259	0.755253	1.55	0.0195	AAL22215	putative ATPase
STM3363	yhcO	similar to E. coli orf, hypothetical protein (AAC76271.1); Blastp hit to AAC76271.1 (90 aa), 76% identity in aa 1 - 90; putative cytoplasmic protein [Salmonella typhimurium LT2].	1	0.0722934	0.411421		4.31277	1.18042	1.82104	0.00465		4.11233	1.61703	1.79125	0.0147		7.58636	0.869961	3.13295	0.00116		1.02078	0.81799	0.42225	0.863		0.712772	0.753512	0.294	0.077		0.869703	0.794414	0.37375	0.691	AAL22232	putative cytoplasmic protein
STM3384	yhdG	hypothetical 35.9 Kda protein in pmrA-fis intergenic region (ORF1). (SW:YHDG_SALTY); putative TIM-barrel enzyme; possibly dehydrogenase [Salmonella typhimurium LT2].	0.995769	0.130329	3.6315		2.43265	0.900781	8.84379	0.000962		2.19071	0.948319	8.03027	0.00839		1.96653	0.86466	7.14863	0.00796		1.67993	0.822701	6.1325	0.0203		1.60077	0.751684	5.815	0.0724		0.728021	0.754751	2.645	0.0213	AAL22253	putative TIM-barrel enzyme, possibly dehydrogenase
STM3388	STM3388	Diguanylate cyclase/phosphodiesterase domain 1; Diguanylate cyclase/phosphodiesterase domain 2; similar to E. coli orf, hypothetical protein (AAC74367.1); Blastp hit to AAC74367.1 (661 aa), 37% identity in aa 228 - 652, 39% identity in aa 144 - 171; putat	0.99957	0.0722643	0.227277		2.1204	0.920729	0.489982	0.0148		2.69127	0.978211	0.621776	0.00759		2.11484	0.879732	0.486067	0.0214		1.66795	0.819348	0.38025	0.00765		1.06973	0.753707	0.2435	0.449		0.975372	0.761633	0.2235	0.876	AAL22257	putative membrane domain involved in signal transduction; Diguanylate cyclase/phosphodiesterase domain 1; Diguanylate cyclase/phosphodiesterase domain 2
STM3389	envR	TetR/AcrR family; similar to E. coli putative transcriptional regulator (AAC76296.1); Blastp hit to AAC76296.1 (220 aa), 68% identity in aa 1 - 211; transcriptional repressor for envCD (acrEF) [Salmonella typhimurium LT2].	0.997532	0.099461	0.200714		3.25853	1.18704	0.683317	0.0198		2.92728	0.974096	0.58955	0.0011		3.07617	0.864305	0.617796	0.00191		1.34778	0.832982	0.27375	0.153		1.03374	0.751429	0.2075	0.708		0.791206	0.782335	0.16475	0.475	AAL22258	transcriptional repressor for envCD (acrEF) (TetR/AcrR family)
STM3436	rpsS	similar to E. coli 30S ribosomal subunit protein S19 (AAC76341.1); Blastp hit to AAC76341.1 (92 aa), 98% identity in aa 1 - 92; 30S ribosomal subunit protein S19 [Salmonella typhimurium LT2].	0.99989	0.0723556	60.911		2.24175	0.924366	139.295	0.0153		2.6036	0.992756	164.407	0.0248		1.64925	0.865483	100.647	0.00745		1.8506	0.823222	113.25	0.00786		1.71927	0.754029	104.9	0.0357		1.52155	0.75511	92.75	0.00249	AAL22299	30S ribosomal subunit protein S19
STM3491	yrfC	similar to E. coli orf, hypothetical protein (AAC76419.1); Blastp hit to AAC76419.1 (179 aa), 49% identity in aa 5 - 179; putative inner membrane protein [Salmonella typhimurium LT2].	0.999944	0.0722688	0.213271		2.05761	0.902843	0.439748	0.000986		2.3048	0.972725	0.493827	0.00213		2.30055	0.907052	0.502971	0.0426		1.99283	0.849019	0.4385	0.0657		1.0155	0.773742	0.221	0.956		0.950251	0.759269	0.20375	0.669	AAL22353	putative inner membrane protein
STM3505	feoA	similar to E. coli ferrous iron transport protein A (AAC76433.1); Blastp hit to AAC76433.1 (75 aa), 96% identity in aa 1 - 75; ferrous iron transport protein A [Salmonella typhimurium LT2].	0.999985	0.0723125	0.965391		8.96938	0.903038	8.67643	0.000103		4.87653	1.08135	4.79433	0.00236		8.29166	0.866067	8.01634	0.000731		3.46302	2.36532	3.73667	0.121		1.57449	#VALUE!	1.52	0.0374		2.79626	2.50596	3.18	0.242	AAL22367	ferrous iron transport protein A
STM3509	bioH	biotin biosynthesis; reaction prior to pimeloyl CoA; similar to E. coli biotin biosynthesis; reaction prior to pimeloyl CoA (AAC76437.1); Blastp hit to AAC76437.1 (256 aa), 81% identity in aa 1 - 253; putative hydrolase [Salmonella typhimurium LT2].	0.999299	0.0725108	0.748158		2.01831	0.90445	1.51535	0.00239		1.81499	0.952562	1.37326	0.0199		2.21835	0.874359	1.67073	0.0114		1.81902	0.81858	1.37	0.0134		1.33193	0.750865	0.9965	0.0431		1.6868	0.763862	1.27	0.0197	AAL22371	putative hydrolase, biotin biosynthesis; reaction prior to pimeloyl CoA
STM3517	STM3517	resembles dinJ; similar to E. coli damage-inducible protein J (AAC73330.1); Blastp hit to AAC73330.1 (86 aa), 83% identity in aa 1 - 86; putative DNA-damage-inducibile protein [Salmonella typhimurium LT2].	0.998545	0.0763412	1.55176		5.51893	0.898623	8.5673	0.000365		#VALUE!	#VALUE!	#VALUE!	1		#VALUE!	#VALUE!	#VALUE!	1		2.48242	1.54429	4.335	0.155		1.23932	0.751271	1.925	0.135		2.2655	2.08937	4.3575	0.317	AAL22379	putative DNA-damage-inducibile protein, resembles dinJ
STM3547	STM3547	ORF 408 (gi|4456874); putative transcriptional regulator of sugar metabolism [Salmonella typhimurium LT2].	0.999933	0.0722673	0.115357		2.00294	0.903735	0.231502	0.000983		3.66155	1.02293	0.42521	0.0011		2.29886	0.86892	0.266062	0.00463		1.42657	0.83589	0.1675	0.144		1.25455	0.756025	0.145	0.11		1.21999	0.757634	0.141	0.0467	AAL22407	putative transcriptional regulator of sugar metabolism
STM3579	yhhQ	similar to E. coli orf, hypothetical protein (AAC76496.1); Blastp hit to AAC76496.1 (221 aa), 89% identity in aa 1 - 221; putative integral membrane protein [Salmonella typhimurium LT2].	0.933633	0.531839	0.464671		2.21879	0.904022	1.03452	0.0349		1.96309	0.959322	0.922548	0.0696		1.56996	0.869512	0.732697	0.207		1.35334	0.82088	0.6315	0.27		1.2011	0.762351	0.563	0.637		0.923547	0.759352	0.43175	0.975	AAL22439	putative integral membrane protein
STM3584	nikR	similar to E. coli orf, hypothetical protein (AAC76506.1); Blastp hit to AAC76506.1 (133 aa), 98% identity in aa 1 - 133; nickel-responsive transcriptional regulator [Salmonella typhimurium LT2].	0.990286	0.197933	0.746033		2.25356	0.929525	1.71026	0.0197		1.92031	0.95913	1.4581	0.0341		2.90897	0.87732	2.18983	0.0132		1.35259	0.832324	1.03125	0.259		1.32454	0.752545	0.989	0.236		1.40505	0.756082	1.05	0.0514	AAL22444	nickel-responsive transcriptional regulator
STM3598	STM3598	similar to E. coli periplasmic L-asparaginase II (AAC75994.1); Blastp hit to AAC75994.1 (348 aa), 46% identity in aa 22 - 348; putative L-asparaginase [Salmonella typhimurium LT2].	0.9986	0.0748723	0.562915		2.94657	0.9111	1.67176	0.00207		3.47818	0.943125	1.96409	0.00067		2.6759	0.863932	1.50683	0.00145		1.82678	0.820925	1.03625	0.0168		1.23194	0.754355	0.695	0.181		1.29321	0.761799	0.732	0.0976	AAL22458	putative L-asparaginase
STM3620	yhjQ	similar to E. coli orf, hypothetical protein (AAC76559.1); Blastp hit to AAC76559.1 (242 aa), 77% identity in aa 1 - 240; putative ATPase involved in chromosome partitioning [Salmonella typhimurium LT2].	0.997926	0.0911677	0.853971		2.61047	0.904657	2.23723	0.0013		2.19697	0.952129	1.8943	0.00823		1.71316	0.865661	1.46555	0.0106		1.85239	1.21098	1.7975	0.313		1.79163	0.750915	1.53	0.0354		1.43192	0.779634	1.251	0.194	AAL22480	putative ATPase involved in chromosome partitioning
STM3621	yhjR	similar to E. coli orf, hypothetical protein (AAC76560.1); Blastp hit to AAC76560.1 (62 aa), 76% identity in aa 1 - 60; putative cytoplasmic protein [Salmonella typhimurium LT2].	0.999289	0.072513	1.05645		2.1325	0.909133	2.26673	0.00409		2.04623	0.944848	2.17711	0.00592		1.97592	0.869518	2.09563	0.00925		0.70873	0.838171	0.779	0.318		0.700868	0.754622	0.7435	0.109		0.72519	0.754799	0.76625	0.00274	AAL22481	putative cytoplasmic protein
STM3625	yhjV	similar to E. coli putative transporter protein (AAC76564.1); Blastp hit to AAC76564.1 (423 aa), 87% identity in aa 5 - 423; putative HAAAP family transport protein [Salmonella typhimurium LT2].	0.966983	0.368803	0.307598		2.32887	0.9011	0.717298	0.0116		2.72248	0.955872	0.841602	0.00992		1.93792	0.86624	0.597145	0.0584		1.56984	0.819825	0.48425	0.0853		1.55282	0.755881	0.479	0.275		1.31474	0.759187	0.406	0.227	AAL22486	putative HAAAP family transport protein
STM3660	xylB	similar to E. coli xylulokinase (AAC76588.1); Blastp hit to AAC76588.1 (484 aa), 85% identity in aa 1 - 484; xylulokinase [Salmonella typhimurium LT2].	0.999966	0.0722728	0.393055		3.4153	0.901369	1.34434	0.000188		5.33078	0.95739	2.11303	0.000844		4.5132	0.864193	1.77509	0.000728		2.31201	0.969002	0.96475	0.0877		1.3405	0.758259	0.5295	0.144		1.59632	0.762045	0.63175	0.0259	AAL22519	xylulokinase
STM3669	yiaL	similar to E. coli putative lipase (AAC76600.1); Blastp hit to AAC76600.1 (155 aa), 82% identity in aa 1 - 154; putative cytoplasmic protein [Salmonella typhimurium LT2].	0.999323	0.0725052	0.206617		2.17362	0.935027	0.461774	0.028		3.3839	0.995762	0.713457	0.00598		2.36013	0.899743	0.498037	0.0337		1.68719	0.830133	0.3545	0.0601		1.58988	0.751444	0.3285	0.0265		1.41362	0.805539	0.30575	0.342	AAL22528	putative cytoplasmic protein
STM3747	yicE	similar to E. coli putative transport protein (AAC76678.1); Blastp hit to AAC76678.1 (463 aa), 95% identity in aa 1 - 462; putative NCS2 family purine/xanthine transport protein [Salmonella typhimurium LT2].	0.998657	0.073327	0.560193		2.64505	0.902102	1.48486	0.000629		4.16187	1.44641	2.4442	0.0105		3.35877	0.867924	1.88652	0.00253		1.33123	0.826343	0.75725	0.197		1.75115	0.751096	0.981	0.0296		1.36723	0.773369	0.7795	0.197	AAL22606	putative NCS2 family, purine/xanthine transport protein
STM3758	fidL	Pathogenicity island encoded protein: SPI3; FidL (gi|4324611); putative inner membrane protein [Salmonella typhimurium LT2].	0.999523	0.072458	0.156976		2.71328	0.900223	0.426021	0.000109		3.14295	0.986558	0.49524	0.000851		2.35814	0.864064	0.370289	0.00113		1.94647	0.863978	0.31425	0.0644		1.67537	0.75188	0.263	0.0214		1.6451	0.772495	0.2625	0.0634	AAL22616	putative inner membrane protein
STM3761	slsA	Pathogenicity island encoded protein: SPI3; SlsA (gi|4324613); putative inner membrane protein [Salmonella typhimurium LT2].	0.999833	0.0722608	0.505771		4.84838	0.915169	2.47902	0.001		3.43403	0.983256	1.78214	0.00766		2.91028	0.865464	1.47406	0.00147		1.4057	0.861201	0.73475	0.271		1.00861	0.752173	0.5105	0.876		0.688426	0.755895	0.34875	0.00787	AAL22619	putative inner membrane protein
STM3775	STM3775	similar to E. coli 6-phospho-beta-glucosidase; cryptic (AAC75758.1); Blastp hit to AAC75758.1 (474 aa), 34% identity in aa 4 - 472; putative glycosyl hydrolase family [Salmonella typhimurium LT2].	0.999655	0.0722616	1.2122		2.64096	0.908651	3.22019	0.00177		4.61867	1.0599	5.69923	0.00284		2.84155	0.866877	3.45327	0.00266		0.308121	0.815041	0.3785	0.00576		0.29015	0.751055	0.352	0.015		0.27686	0.757565	0.34175	0.007	AAL22633	putative glycosyl hydrolase family
STM3789	uhpB	sensor protein UHPB. (SW:UHPB_SALTY); sensory histidine kinase in two-component regulatory sytem with UhpA [Salmonella typhimurium LT2].	0.998334	0.0816913	0.579852		2.05568	0.914714	1.20628	0.0116		2.09174	0.967822	1.23563	0.0222		2.23157	0.879401	1.30663	0.0178		1.31049	0.816963	0.76425	0.0902		1.1873	0.751165	0.6885	0.144		0.846467	0.793435	0.5165	0.657	AAL22647	sensory histidine kinase in two-component regulatory sytem with UhpA
STM3790	uhpA	regulates uhpT operon; LuxR/UhpA family; transcriptional regulatory protein UHPA. (SW:UHPA_SALTY); response regulator (repressor) in two-component regulatory system wtih UhpB [Salmonella typhimurium LT2].	0.981123	0.277042	0.579793		2.51193	0.912448	1.46701	0.00872		2.34967	0.96342	1.38223	0.019		1.66898	0.865584	0.969372	0.0596		1.51508	0.827959	0.89325	0.141		1.41578	0.752511	0.8215	0.26		0.969939	0.767784	0.5705	0.965	AAL22648	response regulator (repressor) in two-component regulatory system wtih UhpB, regulates uhpT operon (LuxR/UhpA family)
STM3798	emrD	similar to E. coli 2-module integral membrane pump; multidrug resistance (AAC76696.1); Blastp hit to AAC76696.1 (396 aa), 92% identity in aa 3 - 396; MFS family multidrug tranport protein [Salmonella typhimurium LT2].	0.991407	0.186069	0.748963		2.33255	0.904106	1.75275	0.00348		2.58749	0.942406	1.94516	0.0031		2.52063	0.871524	1.8986	0.0132		1.24093	0.850576	0.96725	0.513		0.937894	0.750805	0.7025	0.75		0.708964	0.75527	0.5315	0.0441	AAL22658	MFS family, multidrug tranport protein
STM3874	gidA	similar to E. coli glucose-inhibited division; chromosome replication? (AAC76764.1); Blastp hit to AAC76764.1 (629 aa), 97% identity in aa 1 - 629; associated with glucose-inhibited division [Salmonella typhimurium LT2].	0.975682	0.315226	2.04497		2.0691	0.920856	4.28804	0.0302		1.68274	0.959466	3.50803	0.0906		1.71645	0.868492	3.52362	0.0747		1.61837	0.813993	3.315	0.0514		1.97209	0.752124	4.04	0.137		1.20938	0.781358	2.5375	0.508	AAL22732	associate with glucose-inhibited division
STM3908	ilvY	similar to E. coli positive regulator for ilvC (AAC77493.1); Blastp hit to AAC77493.1 (297 aa), 97% identity in aa 1 - 295; positive LysR family regulator for ilvC [Salmonella typhimurium LT2].	0.999993	0.0722829	0.818176		2.2823	0.935776	1.91792	0.0228		3.4417	0.961071	2.85517	0.00326		1.77859	0.88109	1.47581	0.047		1.16265	0.840463	0.9805	0.594		1.11568	0.757616	0.9175	0.449		1.37606	0.755858	1.1275	0.00931	AAL22758	positive regulator for ilvC (LysR family)
STM3912	rep	single-stranded DNA dependent ATPase; similar to E. coli rep helicase, a single-stranded DNA dependent ATPase (AAC76783.1); Blastp hit to AAC76783.1 (673 aa), 96% identity in aa 1 - 673; rep helicase [Salmonella typhimurium LT2].	0.999825	0.0722606	1.30096		2.42998	0.940931	3.25616	0.0217		1.73555	0.979641	2.32813	0.0862		5.16608	0.873676	6.76747	0.00266		3.08394	1.6815	4.3875	0.0767		1.33747	0.750881	1.74	0.0221		1.25637	0.820612	1.7325	0.569	AAL22762	rep helicase, a single-stranded DNA dependent ATPase
STM3981	STM3981	putative cytoplasmic protein [Salmonella typhimurium LT2].	0.996472	0.118972	0.65156		2.27292	0.904028	1.48611	0.00233		2.12006	0.938214	1.38269	0.00139		2.2782	0.888565	1.51325	0.0336		2.91655	2.22183	2.2375	0.156		2.01787	0.750836	1.315	0.0399		2.23879	0.815117	1.52175	0.068	AAL22825	putative cytoplasmic protein
STM4000	spf	spot 42 RNA, inhibition of DNA synthesis [Salmonella typhimurium LT2].	0.998086	0.0875646	1.46158		3.76872	0.905053	5.529	0.000564		2.86278	1.49837	4.52309	0.0668		6.20433	0.871563	9.1169	0.00205		1.84744	0.821001	2.7225	0.0181		1.21408	0.755425	1.78	0.242		1.28278	0.876154	2.0875	0.65	AAL22839	spot 42 RNA, inhibition of DNA synthesis
STM4016	yshA	similar to E. coli orf, hypothetical protein (AAC76872.1); Blastp hit to AAC76872.1 (230 aa), 88% identity in aa 1 - 230; putative outer membrane protein [Salmonella typhimurium LT2].	0.999884	0.0723574	0.0807858		2.04435	0.904713	0.16544	0.000808		3.77398	1.1109	0.304946	9.32e-05		1.9934	0.874833	0.16223	0.0157		1.72762	0.821056	0.14025	0.0106		1.86187	0.815907	0.157	0.221		1.26572	0.799528	0.107125	0.493	AAL22855	putative outer membrane protein
STM4030	STM4030	similar to E. coli orf, hypothetical protein (AAC76117.1); Blastp hit to AAC76117.1 (138 aa), 45% identity in aa 19 - 138; putative cytoplasmic protein [Salmonella typhimurium LT2].	0.999274	0.0725163	1.47918		3.85111	0.900058	5.70029	0.000119		6.17625	0.942611	9.17874	0.000431		5.1171	0.864682	7.57651	0.000959		1.92171	0.853414	2.91	0.0528		2.04914	0.753561	3.035	0.0285		4.11755	2.49242	6.8175	0.057	AAL22869	putative cytoplasmic protein
STM4033	STM4033	putative merR family bacterial regulatory protein [Salmonella typhimurium LT2].	0.998848	0.0726083	0.855526		4.52229	0.919421	3.91056	0.0013		4.77689	0.940888	4.09771	0.000382		5.1235	0.863503	4.38364	0.000728		1.83981	0.873464	1.6255	0.101		1.28576	#VALUE!	1.1	0.255		1.76321	0.837781	1.596	0.246	AAL22872	putative bacterial regulatory protein, merR family
STM4040	yiiG	Ortholog of E. coli orf, hypothetical protein (AAC76878.1); Blastp hit to AAC76878.1 (351 aa), 67% identity in aa 15 - 351	0.981886	0.271294	0.0896104		2.34739	0.904395	0.210731	0.00566		4.0514	1.09743	0.363897	0.00174		3.27811	0.871549	0.295158	0.0116		5.3118	3.57946	0.533	0.0714		#VALUE!	#VALUE!	#VALUE!	1		2.04756	0.754781	0.1835	0.107	AAL22879	putative cytoplasmic protein
STM4044	STM4044	similar to E. coli putative oxidoreductase (AAC76613.1); Blastp hit to AAC76613.1 (382 aa), 47% identity in aa 8 - 379; putative iron-containing alcohol dehydrogenase [Salmonella typhimurium LT2].	0.999594	0.0724406	0.651511		3.44261	0.912518	2.26197	0.00145		4.03942	0.946609	2.64684	0.000851		6.51093	2.76835	4.49486	0.0162		0.431693	0.81775	0.286	0.0182		0.444113	0.751244	0.2895	0.0195		0.486741	0.76057	0.32175	0.0238	AAL22884	putative iron-containing alcohol dehydrogenase
STM4089	menG	similar to E. coli menaquinone biosynthesis, unknown (AAC76911.1); Blastp hit to AAC76911.1 (161 aa), 97% identity in aa 1 - 161; putative methyltransferase in menaquinone biosynthesis protein [Salmonella typhimurium LT2].	0.996173	0.123922	5.09101		2.2115	0.944331	11.5336	0.0283		2.35537	0.952799	12.1378	0.00909		2.04245	0.864617	10.4094	0.00683		1.83091	0.823878	9.43	0.0312		2.03297	0.75081	10.35	0.0402		1.69683	0.755383	8.645	0.00562	AAL22929	putative methyltransferase in menaquinone biosynthesis protein
STM4097	STM4097	putative outer membrane lipoprotein [Salmonella typhimurium LT2].	0.999525	0.0724577	0.528193		2.85894	0.904922	1.51522	0.000746		3.7355	0.939358	1.97414	0.00017		2.30835	0.89195	1.2428	0.0307		1.763	0.857149	0.955	0.0837		1.35837	0.750875	0.7175	0.033		1.50728	0.785584	0.816	0.159	AAL22937	putative outer membrane lipoprotein
STM4158	STM4158		0.999414	0.0722715	0.257564		2.78477	0.90624	0.719951	0.000943		4.30276	0.959101	1.11411	0.000712		3.334	0.87551	0.864625	0.00487		1.78797	0.819964	0.462	0.00628		1.90272	0.751667	0.4905	0.0276		1.42326	0.761892	0.369	0.0525	AAL22986	putative cytoplasmic protein
STM4171	yjaH	similar to E. coli orf, hypothetical protein (AAC76975.1); Blastp hit to AAC76975.1 (231 aa), 76% identity in aa 1 - 231; putative inner membrane protein [Salmonella typhimurium LT2].	0.999371	0.0722738	2.36618		2.27551	0.90059	5.39021	0.000414		1.75543	0.938185	4.16625	0.00384		1.40265	0.866935	3.32929	0.0336		1.53167	0.813122	3.6275	0.0036		0.910336	0.751627	2.155	0.235		1.24493	0.794073	3.0475	0.476	AAL22999	putative inner membrane protein
STM4174	hydG	regulates hydrogenase 3 activity (EBP family); transcriptional regulatory protein HYDG. (SW:HYDG_SALTY); response regulator in two-component reguatory system with HydH [Salmonella typhimurium LT2].	0.992701	0.171393	0.792219		2.52721	0.912193	2.01887	0.00527		2.34333	0.960766	1.88641	0.0145		1.78886	0.866203	1.42052	0.0219		2.22025	0.862514	1.8325	0.0687		1.906	0.750833	1.51	0.0655		1.99003	0.758739	1.5825	0.0104	AAL23002	response regulator in two-component reguatory system with HydH, regulates hydrogenase 3 activity (EBP family)
STM4175	purD	GAR synthetase; phosphoribosylamine--glycine ligase. (SW:PUR2_SALTY); phosphoribosylglycinamide synthetase [Salmonella typhimurium LT2].	0.998255	0.0836144	1.07885		2.33772	0.953293	2.62753	0.038		2.60345	0.968943	2.86392	0.0114		2.46701	0.872375	2.67899	0.00909		2.39355	1.16251	2.79	0.109		1.94617	0.751487	2.1	0.0296		1.88465	0.773218	2.065	0.0372	AAL23003	phosphoribosylglycinamide synthetase (GAR synthetase)
STM4254	uvrA	complexes with UvrBC; excinuclease ABC subunit A. (SW:UVRA_SALTY); DNA excision repair enzyme [Salmonella typhimurium LT2].	0.991409	0.186048	1.45823		2.17061	0.921649	3.22216	0.0199		5.31459	0.991594	7.84658	0.00188		2.86999	0.877022	4.22667	0.0137		1.1779	0.831299	1.755	0.51		1.15078	0.751368	1.68	0.454		1.37982	0.754747	2.0125	0.0379	AAL23078	UvrA with UvrBC is a DNA excision repalr enzyme
STM4287	phnO	Putative RBS for phnO; RegulonDB:STMS1H004184	0.999722	0.0722603	0.461586		3.47962	0.917024	1.62158	0.00176		1.39605	0.943619	0.646136	0.0137		2.6006	0.868207	1.20382	0.00339		1.64964	0.915791	0.81625	0.269		1.10756	0.753304	0.512	0.28		1.04938	0.769885	0.49125	0.808	AAL23111	putative regulator in phn operon
STM4338	sugE	similar to E. coli suppresses groEL, may be chaperone (AAC77108.1); Blastp hit to AAC77108.1 (155 aa), 85% identity in aa 51 - 155; putative DMT superfamily transport protein [Salmonella typhimurium LT2].	0.999738	0.0724025	0.431688		3.49587	0.905988	1.51501	0.000548		4.62287	0.950527	2.00725	0.000679		3.3279	0.863558	1.43676	0.000649		1.77753	0.813348	0.768	0.00159		1.20662	0.756743	0.523	0.233		1.4688	0.756386	0.63475	0.00487	AAL23161	putative DMT superfamily transport protein
STM4375	yjfM	similar to E. coli orf, hypothetical protein (AAC77142.1); Blastp hit to AAC77142.1 (212 aa), 69% identity in aa 1 - 212; putative inner membrane protein [Salmonella typhimurium LT2].	0.996229	0.123014	0.248329		2.1895	0.904121	0.545547	0.00259		2.09624	0.961873	0.523229	0.00502		1.9019	0.866484	0.473431	0.0117		1.3909	0.815882	0.34675	0.0479		1.24491	0.755482	0.31	0.243		1.37111	0.76932	0.345	0.16	AAL23195	putative inner membrane protein
STM4380	yjfP	similar to E. coli orf, hypothetical protein (AAC77147.1); Blastp hit to AAC77147.1 (249 aa), 71% identity in aa 1 - 249; putative hydrolase of the alpha/beta superfamily [Salmonella typhimurium LT2].	0.99431	0.151224	1.46612		2.08142	0.940147	3.15934	0.0464		2.04858	0.958871	3.05341	0.0228		1.80363	0.863842	2.64547	0.0118		0.97503	0.853366	1.5025	0.96		0.654429	0.75078	0.9595	0.099		0.91031	0.754742	1.335	0.35	AAL23200	putative hydrolase of the alpha/beta superfamily
STM4408	msrA	similar to E. coli peptide methionine sulfoxide reductase (AAC77176.1); Blastp hit to AAC77176.1 (212 aa), 89% identity in aa 1 - 212; peptide methionine sulfoxide reductase [Salmonella typhimurium LT2].	0.999387	0.0722729	1.8959		3.50993	0.91649	6.71912	0.00177		1.243	0.95387	2.3965	0.289		4.2703	0.870162	8.13305	0.00243		1.23265	0.813643	2.34	0.0304		1.139	0.750808	2.16	0.134		1.20683	0.758462	2.2975	0.129	AAL23228	peptide methionine sulfoxide reductase
STM4425	STM4425	similar to E. coli putative dehydrogenase (AAC77236.1); Blastp hit to AAC77236.1 (377 aa), 26% identity in aa 10 - 197; putative dehydrogenase [Salmonella typhimurium LT2].	0.997301	0.104027	0.14213		2.98851	0.932156	0.431936	0.00642		3.56095	1.03773	0.511236	0.00235		3.53308	0.866697	0.502956	0.00222		1.7424	0.821397	0.24875	0.0128		1.63397	0.76668	0.2345	0.133		1.60676	0.76657	0.2305	0.0442	AAL23245	putative dehydrogenase
STM4436	STM4436	putative endonuclease [Salmonella typhimurium LT2].	0.99807	0.0879338	0.323897		2.71849	0.917187	0.890719	0.00444		3.06639	0.94803	0.994303	0.000456		3.1336	0.867001	1.01706	0.00266		1.75679	0.825132	0.57525	0.0302		1.90492	#VALUE!	0.617	0.151		1.73324	0.760044	0.56375	0.0122	AAL23256	putative endonuclease
STM4451	nrdG	similar to E. coli anaerobic ribonucleotide reductase activating protein (AAC77194.1); Blastp hit to AAC77194.1 (154 aa), 94% identity in aa 1 - 154; anaerobic ribonucleotide reductase activating protein [Salmonella typhimurium LT2].	0.999841	0.072261	0.728127		1.97155	0.940167	1.47991	0.0476		3.06558	0.986521	2.29796	0.012		2.07755	0.863704	1.51324	0.00109		1.42156	0.869994	1.09325	0.367		1.15584	0.751865	0.842	0.0935		1.27347	0.758992	0.9315	0.0819	AAL23271	anaerobic ribonucleotide reductase activating protein
STM4457	STM4457	unknown (gi|4558865); putative transposase [Salmonella typhimurium LT2].	0.999558	0.0722647	1.01915		2.76521	0.90049	2.82058	0.000197		1.84854	0.939755	1.89008	0.00328		1.79767	0.864493	1.83347	0.00309		1.81473	0.880483	1.93	0.128		1.36356	0.751506	1.39	0.0382		1.40077	0.794757	1.475	0.282	AAL23276	putative transposase
STM4463	STM4463	similar to E. coli repressor of arg regulon; cer-mediated site specific recombination (AAC76269.1); Blastp hit to AAC76269.1 (156 aa), 33% identity in aa 4 - 135; putative arginine repressor [Salmonella typhimurium LT2].	0.996987	0.109915	0.315339		10.784	3.03723	3.49015	0.00136		10.1234	3.26732	3.31112	0.00237		26.9211	1.56503	8.49871	0.000728		0.825938	0.828118	0.26625	0.439		0.815706	0.754434	0.258	0.262		0.581407	0.768675	0.18825	0.102	AAL23282	putative arginine repressor
STM4488	STM4488	similar to E. coli putative prophage integrase (AAC75495.1); Blastp hit to AAC75495.1 (431 aa), 39% identity in aa 35 - 123; putative integrase [Salmonella typhimurium LT2].	0.999731	0.0724042	0.304224		2.67201	0.904167	0.815568	0.000832		4.10844	0.950163	1.25309	0.000375		2.23258	0.889188	0.689791	0.0271		0.825356	0.819944	0.25275	0.193		0.980627	0.752379	0.299	0.837		0.811086	0.764007	0.25	0.282	AAL23306	putative integrase
STM4491	STM4491	similar to E. coli DNA-binding, ATP-dependent protease La; heat shock K-protein (AAC73542.1); Blastp hit to AAC73542.1 (784 aa), 27% identity in aa 610 - 757, 26% identity in aa 193 - 259, 50% identity in aa 352 - 363; putative ATP-dependent Lon protease	0.998132	0.0865149	2.22196		8.2383	3.05389	19.2691	0.00381		11.308	2.23748	25.4832	0.000712		7.29698	0.866256	16.2462	0.00107		0.313816	0.815179	0.70225	0.0032		0.496897	0.751443	1.105	0.0336		0.396305	0.760953	0.89925	0.0208	AAL23309	putative ATP-dependent Lon protease
STM4509	STM4509	putative cytoplasmic protein [Salmonella typhimurium LT2].	0.999965	0.0723247	0.600193		3.61782	1.17498	2.24579	0.011		4.50172	1.6804	2.8362	0.0107		4.11601	0.864401	2.47233	0.00079		1.55181	0.826078	0.9385	0.0338		1.10889	0.752231	0.667	0.315		1.12099	0.757709	0.6745	0.203	AAL23327	putative cytoplasmic protein
STM4516	yjiN	similar to E. coli orf, hypothetical protein (AAC77292.1); Blastp hit to AAC77292.1 (426 aa), 89% identity in aa 1 - 423; putative inner membrane protein [Salmonella typhimurium LT2].	0.998618	0.0744031	0.222804		2.5912	0.938485	0.5923	0.0152		3.31325	0.987934	0.753811	0.0065		2.54821	0.868326	0.569634	0.00469		1.53528	0.824408	0.34625	0.0684		1.25671	0.76329	0.2825	0.303		1.32996	0.758189	0.297	0.0325	AAL23334	putative inner membrane protein
STM4521	yjiS	similar to E. coli orf, hypothetical protein (AAC77297.1); Blastp hit to AAC77297.1 (54 aa), 55% identity in aa 1 - 54; putative cytoplasmic protein [Salmonella typhimurium LT2].	0.999596	0.0722633	0.331921		3.05731	1.10223	1.06066	0.022		1.46209	0.974076	0.496429	0.132		3.92986	1.57618	1.37025	0.0288		1.67677	0.843568	0.56725	0.0692		0.749641	0.756234	0.251	0.218		0.673452	0.760953	0.22575	0.065	AAL23339	putative cytoplasmic protein
STM4557	holD	similar to E. coli DNA polymerase III, psi subunit (AAC77325.1); Blastp hit to AAC77325.1 (137 aa), 78% identity in aa 1 - 137; DNA polymerase III, psi subunit [Salmonella typhimurium LT2].	0.99919	0.0725351	1.68141		2.32212	0.90596	3.92455	0.00222		2.79965	0.942535	4.73119	0.00148		1.92121	0.865285	3.2354	0.00475		0.873703	0.820585	1.4775	0.31		0.603654	0.750788	1.015	0.0266		0.839562	0.791446	1.4725	0.613	AAL23372	DNA polymerase III, psi subunit
STM4573	stjC	similar to E. coli putative chaperone (AAC76247.1); Blastp hit to AAC76247.1 (224 aa), 49% identity in aa 1 - 223; putative fimbrial chaparone protein [Salmonella typhimurium LT2].	0.999715	0.0724086	0.242805		2.605	0.916412	0.63948	0.00438		3.5454	0.96238	0.866062	0.00108		3.01479	0.863632	0.732059	0.000682		1.39475	0.860221	0.35	0.28		1.3091	0.756722	0.319	0.137		1.38827	0.763192	0.3395	0.0686	AAL23388	putative fimbrial chaparone protein
STM4592	sthD	similar to E. coli fimbrial morphology (AAC77275.1); Blastp hit to AAC77275.1 (167 aa), 31% identity in aa 18 - 166; putative fimbrial subunit [Salmonella typhimurium LT2].	0.995789	0.130009	0.12823		2.53058	0.910613	0.32638	0.00296		2.81886	1.02345	0.365777	0.00539		2.55916	0.867463	0.328848	0.00526		1.78842	0.873258	0.23975	0.149		2.07637	0.754595	0.2665	0.0452		1.72404	0.773921	0.22475	0.0577	AAL23407	putative fimbrial subunit
STM4597	STM4597	putative periplasmic protein [Salmonella typhimurium LT2].	0.987667	0.223286	0.497956		1.99641	0.90216	0.996054	0.00683		2.05974	0.949885	1.03343	0.0135		1.77081	0.867659	0.884798	0.0382		1.78351	0.823595	0.89275	0.0273		1.42607	0.757196	0.713	0.233		1.27063	0.778375	0.645	0.354	AAL23412	putative periplasmic protein
tap	PSLT005		0.999915	0.0723462	0.968844		11.0914	3.64164	11.1372	0.00495		13.8592	3.73921	13.7743	0.00107		6.68608	0.867146	6.49471	0.00101		1.70962	0.796673	1.66	0.0355		#VALUE!	#VALUE!	#VALUE!	1		1.17666	#VALUE!	1.14	0.141	NP_490497
srgC	PSLT008		0.988278	0.217619	0.236464		2.30894	0.90283	0.54708	0.00381		3.16666	0.969104	0.754006	0.00348		2.73616	0.865996	0.648208	0.00914		1.24694	0.816306	0.29575	0.17		1.2183	0.756014	0.289	0.407		1.19778	0.762631	0.285	0.309	NP_490500
orf7	PSLT012		0.915144	0.607695	0.350646		5.89896	0.911586	2.08519	0.00619		10.9172	1.06541	3.84164	0.00273		7.18742	0.868868	2.52956	0.0154		1.83689	0.813333	0.64425	0.097		1.78942	0.751403	0.6275	0.311		2.11766	0.760425	0.74525	0.0705	NP_490504
pefI	PSLT013		0.938778	0.509393	0.422997		4.46476	0.921011	1.90984	0.00776		7.17269	0.944551	3.03896	0.0028		5.89577	0.863727	2.4945	0.0128		1.74657	0.818273	0.74075	0.0928		1.63831	#VALUE!	0.693	0.584		2.01102	0.763286	0.8555	0.0647	NP_490505
PSLT030	PSLT030		0.998485	0.0778946	3.33194		2.15765	0.939888	7.41132	0.0339		2.57374	0.985056	8.82701	0.0207		1.59767	0.868467	5.34323	0.0229		1.48103	0.915214	5.425	0.438		1.27048	0.750894	4.235	0.1		1.57243	0.768232	5.305	0.0633	NP_490520
PSLT035	pSLT035		0.998518	0.0770385	3.83979		3.41094	0.910505	13.1793	0.00117		5.64343	0.943774	21.7968	0.000605		2.83483	0.878832	10.9845	0.00926		1.04742	0.838375	4.1025	0.84		0.644534	0.750762	2.475	0.0415		1.01925	0.826154	4.2025	0.965	NP_490525
PSLT043	PSLT043		0.997695	0.0961057	2.10273		2.39701	0.912065	5.08938	0.00517		3.12553	1.01523	6.83487	0.0169		2.20365	0.865514	4.63992	0.00444		1.35521	0.829534	2.9025	0.211		0.952452	0.751282	2.005	0.674		0.89274	0.75972	1.89	0.455	NP_490533
samA	PSLT055		0.975596	0.31579	0.467603		2.2115	0.925055	1.04907	0.026		2.83607	0.989701	1.36594	0.023		2.61602	0.864649	1.22447	0.0188		1.97227	0.841789	0.94675	0.0788		1.48476	0.751793	0.6945	0.255		1.52048	0.755276	0.71125	0.0645	NP_490545
PSLT067	PSLT067		0.99794	0.0908576	0.329491		5.86862	1.16835	1.96366	0.00126		7.50373	2.38696	2.56641	0.00323		4.71464	0.869399	1.55974	0.00235		1.66341	0.815781	0.54925	0.00752		1.28524	0.751342	0.4235	0.0995		1.0982	0.760809	0.36425	0.508	NP_490555
psiB	PSLT069		0.998597	0.0749442	0.160308		2.4401	0.903214	0.392004	0.000824		2.87507	0.9965	0.464045	0.00214		2.96308	0.865342	0.475552	0.0019		2.35678	2.24887	0.47325	0.299		1.81369	0.755766	0.292	0.0627		1.56326	0.776058	0.25525	0.0999	NP_490557
traY	PSLT076		0.936624	0.518875	0.114722		3.32474	0.933616	0.389132	0.019		3.31526	1.15797	0.393248	0.028		3.33285	0.864633	0.382477	0.0303		1.5757	0.839143	0.18525	0.216		0.744434	0.757865	0.08585	0.652		0.821794	0.781621	0.0975	0.76	NP_490562
traA	PSLT077		0.990491	0.195817	0.094063		2.11819	0.907532	0.199948	0.00566		2.32734	1.10564	0.220161	0.00608		2.58043	0.905919	0.24959	0.0409		2.51	1.26137	0.25725	0.107		2.51346	0.765976	0.239	0.0798		1.86695	1.01145	0.19275	0.252	NP_490563
traL	PSLT078		0.998705	0.0723218	0.108802		2.2708	0.90117	0.247127	0.000252		2.66436	1.05471	0.29068	0.000947		2.44601	0.870416	0.267272	0.00625		1.56512	0.83003	0.173	0.0827		1.54234	0.755382	0.168	0.0548		1.10166	0.785702	0.1236	0.738	NP_490564
traK	PSLT080		0.999281	0.0725147	0.14286		2.55001	0.907126	0.365856	0.00136		2.76308	1.035	0.401579	0.00712		2.37024	0.870066	0.340078	0.00627		2.11271	1.43973	0.346	0.248		2.67299	0.77257	0.3885	0.0687		1.56024	0.762093	0.22425	0.0267	NP_490566
traB	PSLT081		0.99567	0.131839	0.104363		2.321	0.901754	0.242346	0.000868		2.34348	1.04453	0.244899	0.00139		2.53344	0.864715	0.264492	0.00371		2.2031	1.49844	0.26325	0.228		1.81116	0.783832	0.193	0.165		1.48045	0.7779	0.1575	0.146	NP_490567
traV	PSLT084		0.998421	0.0795167	0.148985		2.12526	0.927251	0.321974	0.018		2.81275	1.00652	0.423078	0.0036		2.77343	0.876151	0.416793	0.00898		1.29808	0.834782	0.198	0.306		1.36249	0.751985	0.203	0.0646		1.23445	0.766739	0.18575	0.248	NP_490570
traR	PSLT085		0.994775	0.144889	0.103676		2.3344	0.904409	0.242569	0.00185		3.50338	1.07401	0.365314	0.00153		2.86276	0.866798	0.2972	0.00423		1.46752	0.822935	0.15325	0.0632		1.0903	0.767841	0.1144	0.71		1.08897	0.781731	0.11615	0.752	NP_490571
PSLT087	PSLT087		0.995294	0.13748	0.10191		2.05628	0.905502	0.210087	0.00302		2.40861	1.09558	0.247922	0.00691		2.79196	0.879258	0.287288	0.0117		1.5639	0.827686	0.1615	0.0765		1.64353	0.753701	0.1675	0.0692		1.50947	0.808805	0.161	0.274	NP_490572
trbI	PSLT089		0.999775	0.0723918	0.090424		2.40927	0.907067	0.218686	0.00125		2.95815	1.09693	0.268572	0.000973		2.86203	0.879103	0.261106	0.00772		1.55743	0.867667	0.147675	0.241		2.10551	0.755653	0.1905	0.0195		1.48471	0.777391	0.13675	0.126	NP_490574
PSLT109	PSLT109		0.983832	0.256081	0.491183		2.79892	0.942694	1.42324	0.0219		3.20323	0.951853	1.58525	0.00434		2.42191	0.865998	1.19196	0.0162		1.6849	0.996851	0.9225	0.35		1.17268	0.75097	0.576	0.49		1.19213	0.774209	0.597	0.485
traX	PSLT110		0.995601	0.132899	0.346135		2.53817	0.903107	0.881097	0.00151		2.11452	0.944721	0.731937	0.0011		2.44826	0.872521	0.852573	0.0112		2.30295	1.76219	0.93975	0.243		1.51795	0.751599	0.5255	0.0846		1.54758	0.762041	0.53925	0.0425	NP_490593
