# Supplementary material for: During infection of epithelial cells Salmonella enterica serovar Typhimurium undergoes a time-dependent transcriptional adaptation that results in simultaneous expression of three type 3 secretion systems
Source: Cell Microbiol. 2008 Apr 1;10(4):958–84. doi: 10.1111/j.1462-5822.2007.01099.x (PMC2343689; doi:10.1111/j.1462-5822.2007.01099.x)
Supplement: Table S10 — Data taken from Table S1 showing the genes specifically downregulated in HeLa cells at 2 h p.i., as depicted on Fig. 1. [file cmi0010-0958-SD11.xls]

## Sheet: Sheet1
Table S10. Data taken from Table S1 showing the genes specifically down-regulated in HeLa cells at 2h p.i., as depicted on Figure 1			LB Mid-logarithmic culture				Macrophage 4h post infection					Macrophage 8h post infection					Macrophage 12h post infection					HeLa 2h post infection					HeLa 4h post infection					HeLa 6h post infection
Systematic name	Common name	Description	Expression level relative to LB Control	Std Deviation	Ratio sample/reference DNA		Expression level relative to LB Control	Std Deviation	Ratio sample/reference DNA	P-value		Expression level relative to LB Control	Std Deviation	Ratio sample/reference DNA	P-value		Expression level relative to LB Control	Std Deviation	Ratio sample/reference DNA	P-value		Expression level relative to LB Control	Std Deviation	Ratio sample/reference DNA	P-value		Expression level relative to LB Control	Std Deviation	Ratio sample/reference DNA	P-value		Expression level relative to LB Control	Std Deviation	Ratio sample/reference DNA	P-value	Genbank	Product
STM0461	mdlB	similar to E. coli putative ATP-binding component of a transport system (AAC73552.1); Blastp hit to AAC73552.1 (593 aa), 88% identity in aa 1 - 593; putative ABC superfamily (atp&membrane) transporter [Salmonella typhimurium LT2].	0.999998	0.0722881	2.96826		0.738696	0.901544	2.20136	0.0265		2.34563	1.00533	7.37197	0.0566		1.06161	0.867429	3.16384	0.558		0.4188	0.822178	1.28325	0.0365		0.471152	0.753337	1.405	0.042		0.683489	0.759257	2.045	0.0513	AAL19416	putative ABC superfamily (atp&membrane) transporter
STM0312	yafK	Putative RBS for yafK; RegulonDB:STMS1H000670	0.998719	0.0726349	2.22228		0.811112	0.902177	1.80941	0.0852		0.930371	0.943188	2.08836	0.654		0.8829	0.863395	1.96237	0.0787		0.468012	0.824589	1.0645	0.0373		0.636698	0.750949	1.415	0.037		0.65572	0.756028	1.46	0.00985	AAL19269	putative periplasmic protein
STM0608	ahpC	S. typhimurium alkyl hydroperoxide reductase C22 protein. (SW:AHPC_SALTY)	0.99971	0.0722605	17.3724		0.53392	0.899122	9.27966	0.00029		0.271558	0.934726	4.75523	0.00131		0.646385	0.863691	11.2373	0.00457		0.441178	0.813558	7.675	0.0012		0.934857	0.751795	16.25	0.301		0.640415	0.76727	11.37	0.116	AAL19559	alkyl hydroperoxide reductase, C22 subunit; detoxification of hydroperoxides
STM0683	nagA	similar to E. coli N-acetylglucosamine-6-phosphate deacetylase (AAC73771.1); Blastp hit to AAC73771.1 (382 aa), 92% identity in aa 1 - 380; N-acetylglucosamine-6-phosphate deacetylase [Salmonella typhimurium LT2].	0.999638	0.072262	2.33554		0.59699	0.901229	1.40009	0.00695		0.642994	0.937581	1.51215	0.0225		0.55765	0.863602	1.30332	0.00285		0.480249	0.824325	1.1465	0.039		0.588538	0.751202	1.375	0.0236		0.690013	0.760779	1.6275	0.0746	AAL19627	N-acetylglucosamine-6-phosphate deacetylase
STM0996	ycbK	similar to E. coli orf, hypothetical protein (AAC74012.1); Blastp hit to AAC74012.1 (182 aa), 95% identity in aa 1 - 182; putative outer membrane protein [Salmonella typhimurium LT2].	0.999949	0.0722695	5.67841		0.846595	0.900085	4.8147	0.0392		0.595229	0.942181	3.43334	0.0395		0.714269	0.864342	4.06139	0.012		0.438437	0.819176	2.52	0.0119		0.567016	0.750757	3.22	0.014		0.587048	0.755793	3.3425	0.00574	AAL19930	putative outer membrane protein
STM1427	cfa	similar to E. coli cyclopropane fatty acyl phospholipid synthase (AAC74733.1); Blastp hit to AAC74733.1 (382 aa), 90% identity in aa 1 - 382; cyclopropane fatty acyl phospholipid synthase [Salmonella typhimurium LT2].	0.999983	0.0723141	2.48444		0.958597	0.900018	2.38444	0.42		0.689371	0.936241	1.71876	0.0141		0.648578	0.864539	1.6143	0.00966		0.358482	0.819112	0.90625	0.011		0.51519	0.750873	1.28	0.0117		0.693681	0.765195	1.7525	0.134	AAL20349	cyclopropane fatty acyl phospholipid synthase
STM1489	ynfK	similar to E. coli orf, hypothetical protein (AAC74665.1); Blastp hit to AAC74665.1 (235 aa), 93% identity in aa 5 - 233; putative dethiobiotin synthase [Salmonella typhimurium LT2].	0.998159	0.0858678	1.47696		0.516854	0.909704	0.781716	0.0451		0.553739	0.950867	0.84716	0.0898		0.530812	0.863515	0.784334	0.00412		0.388409	0.813165	0.5745	0.00141		0.370598	0.750779	0.5475	0.0224		0.556562	0.766288	0.839	0.0621	AAL20408	putative dethiobiotin synthase
STM1565	rpsV	similar to E. coli 30S ribosomal subunit protein S22 (AAC74553.1); Blastp hit to AAC74553.1 (45 aa), 86% identity in aa 1 - 44; 30S ribosomal subunit protein S22 [Salmonella typhimurium LT2].	0.993662	0.159651	3.5726		0.736129	0.924303	2.71903	0.326		0.388442	0.934662	1.39315	0.00273		0.550127	0.86632	1.97665	0.0313		0.223313	0.818077	0.8255	0.0108		0.197903	0.751293	0.712	0.0324		0.307072	0.777026	1.20875	0.0779	AAL20483	30S ribosomal subunit protein S22
STM1695	sapD	atp-binding; peptide transport system atp-binding protein SAPD. (SW:SAPD_SALTY); ABC superfamily peptide transport protein [Salmonella typhimurium LT2].	0.992171	0.177546	1.3459		0.520625	0.900764	0.703683	0.00875		0.695231	0.940697	0.944571	0.0889		0.472141	0.863673	0.636168	0.0115		0.479208	0.814723	0.6465	0.00735		0.669889	0.752831	0.9035	0.155		0.446907	0.7713	0.629	0.0768	AAL20612	ABC superfamily (atp-binding), peptide transport protein
	STM1733	similar to E. coli putative ferredoxin (AAC73391.1); Blastp hit to AAC73391.1 (109 aa), 74% identity in aa 1 - 109; putative ferredoxin [Salmonella typhimurium LT2].	0.991687	0.182994	1.9252		0.601309	0.905754	1.17159	0.0464		0.519407	0.934248	1.00087	0.00482		0.567524	0.863614	1.09335	0.021		0.49164	0.813473	0.949	0.00891		0.597249	0.750766	1.15	0.0995		0.800883	0.759311	1.5525	0.245	AAL20651	putative ferredoxin
STM1814	minC	activated MinC inhibits FtsZ ring formation; similar to E. coli cell division inhibitor, inhibits ftsZ ring formation (AAC74260.1); Blastp hit to AAC74260.1 (231 aa), 84% identity in aa 1 - 231; cell division inhibitor [Salmonella typhimurium LT2].	0.999354	0.0722748	5.40968		0.571799	0.902558	3.11418	0.0112		0.553136	0.936679	3.01264	0.00985		0.503858	0.864856	2.73641	0.0089		0.4233	0.827022	2.3675	0.0417		0.507416	0.750773	2.745	0.0195		0.503697	0.75459	2.725	0.000464	AAL20729	cell division inhibitor; activated MinC inhibits FtsZ ring formation
STM2103	wcaJ	Putative RBS for wcaJ; RegulonDB:STMS1H002249	0.999702	0.0722606	0.712091		0.727613	0.920897	0.535187	0.255		0.956867	0.950059	0.692355	0.817		0.735778	0.88515	0.539011	0.304		0.391907	0.819511	0.2865	0.0245		0.369204	0.750832	0.263	0.0143		0.268517	0.77755	0.21725	0.0783	AAL21007	putative UDP-glucose lipid carrier transferase/glucose-1-phosphate transferase in colanic acid gene cluster
STM2183	cdd	Ortholog of E. coli cytidine/deoxycytidine deaminase (AAC75204.1); Blastp hit to AAC75204.1 (294 aa), 87% identity in aa 1 - 293	0.99576	0.130465	1.67013		0.656207	0.903367	1.10431	0.0395		1.09241	0.937697	1.83074	0.414		0.868939	0.873203	1.46858	0.491		0.468989	0.814953	0.78925	0.0115		0.58344	0.750967	0.9745	0.0605		0.61973	0.755666	1.0365	0.0107	AAL21087	cytidine/deoxycytidine deaminase
STM2290	yfaV	similar to E. coli putative transport protein (AAC75306.1); Blastp hit to AAC75306.1 (442 aa), 91% identity in aa 14 - 442; putative MFS family transport protein [Salmonella typhimurium LT2].	0.999544	0.0722653	0.480909		0.505656	0.899326	0.243341	0.000384		0.53341	0.939641	0.256711	0.000674		0.490598	0.865088	0.236978	0.00896		0.465977	0.81947	0.2285	0.0272		0.588252	0.752665	0.2835	0.0446		0.515257	0.770354	0.2565	0.0815	AAL21191	putative MFS family transport protein
	STM2446	similar to E. coli orf, hypothetical protein (AAC75484.1); Blastp hit to AAC75484.1 (308 aa), 94% identity in aa 10 - 308; putative iron-dependent peroxidase [Salmonella typhimurium LT2].	0.99851	0.0772481	3.43857		0.542551	0.910333	1.91062	0.0496		0.542647	0.94464	1.91176	0.0538		0.411725	0.86505	1.42432	0.00896		0.449092	0.816072	1.5625	0.0136		0.442044	0.750795	1.52	0.0228		0.508811	0.755402	1.7525	0.00294	AAL21340	putative iron-dependent peroxidase
STM2473	talA	similar to E. coli transaldolase A (AAC75517.1); Blastp hit to AAC75517.1 (316 aa), 89% identity in aa 1 - 316; transaldolase A [Salmonella typhimurium LT2].	0.997665	0.0967455	1.38694		0.742169	0.915244	1.05187	0.228		0.383872	0.934878	0.533932	0.00125		1.14886	0.865451	1.59652	0.195		0.475226	0.813167	0.65975	0.00201		0.500348	0.75143	0.6945	0.0369		0.635023	0.760236	0.88975	0.0538	AAL21367	transaldolase A
STM2533	sseA	similar to E. coli putative thiosulfate sulfurtransferase (AAC75574.1); Blastp hit to AAC75574.1 (334 aa), 80% identity in aa 54 - 332; putative sulfurtransferase [Salmonella typhimurium LT2].	0.999403	0.0722721	2.08018		0.702832	0.907985	1.48278	0.092		0.864727	0.941869	1.81465	0.331		0.751074	0.866356	1.56942	0.071		0.483249	0.813732	1.006	0.00103		0.740307	0.750915	1.54	0.0379		0.715714	0.756207	1.4925	0.0202	AAL21427	putative sulfurtransferase
STM2813	emrR	MarR family; similar to E. coli regulator of plasmid mcrB operon (microcin B17 synthesis) (AAC75731.1); Blastp hit to AAC75731.1 (176 aa), 93% identity in aa 1 - 175; transcriptional repressor of emrAB operon [Salmonella typhimurium LT2].	0.996185	0.123728	4.28444		1.27159	0.899621	5.45179	0.0278		2.77794	0.951253	12.0263	0.00447		1.62724	0.865555	6.9851	0.0191		0.313914	0.81862	1.3725	0.0111		0.402577	0.750892	1.725	0.0311		0.592682	0.780511	2.65	0.178	AAL21698	transcriptional repressor of emrAB operon (MarR family)
STM3151	yghW	similar to E. coli orf, hypothetical protein (AAC76034.1); Blastp hit to AAC76034.1 (95 aa), 78% identity in aa 1 - 94; putative cytoplasmic protein [Salmonella typhimurium LT2].	0.999093	0.0725562	0.988137		0.955775	0.912755	0.95742	0.804		1.58685	0.955882	1.59254	0.0598		1.18844	0.868545	1.17959	0.185		0.442926	0.817572	0.4425	0.0121		0.432457	0.7517	0.428	0.0276		0.514628	0.768358	0.5225	0.0657	AAL22025	putative cytoplasmic protein
	STM3167	putative diadenosine tetraphosphate (Ap4A) hydrolase [Salmonella typhimurium LT2].	0.999517	0.0722665	1.83856		0.769239	0.905282	1.42603	0.101		0.725969	0.936716	1.34025	0.0284		0.890602	0.864073	1.63869	0.0972		0.443433	0.828596	0.844	0.0496		0.415001	0.751006	0.764	0.0232		0.547689	0.765322	1.0265	0.0518	AAL22041	putative diadenosine tetraphosphate (Ap4A) hydrolase
STM3211	rpoD	major sigma factor during exponential growth; RNA polymerase sigma factor PROD (SIGMA-70). (SW:RPSD_SALTY); sigma D factor of RNA polymerase; sigma 70 [Salmonella typhimurium LT2].	0.999566	0.0722644	15.5468		0.578277	0.905917	9.11438	0.0288		0.821207	0.942408	12.8991	0.235		0.56321	0.863989	8.77044	0.00559		0.475873	0.818039	7.4675	0.0124		0.705168	0.752387	11	0.0957		0.697607	0.763018	10.9925	0.113	AAL22085	sigma D (sigma 70) factor of RNA polymerase, major sigma factor during exponential growth
STM3264	yraM	similar to E. coli putative glycosylase (AAC76181.1); Blastp hit to AAC76181.1 (678 aa), 80% identity in aa 1 - 678; putative transglycosylase [Salmonella typhimurium LT2].	0.999749	0.0723992	2.56265		0.430501	0.913493	1.14839	0.126		0.545429	0.939649	1.41594	0.0238		0.408892	0.863264	1.04785	0.000682		0.420973	0.794652	1.084	0.0317					1		0.47607		1.22	0.0648	AAL22136	paral putative transglycosylase
STM3545	yhhX	similar to E. coli putative regulator (AAC76465.1); Blastp hit to AAC76465.1 (345 aa), 92% identity in aa 1 - 345; putative oxidoreductase [Salmonella typhimurium LT2].	0.994795	0.14461	0.73952		0.796088	0.899532	0.589209	0.0518		0.348277	0.947849	0.271972	0.0429		0.623736	0.864954	0.462694	0.0334		0.488374	0.817283	0.3635	0.0121		0.747135	0.756797	0.558	0.295		0.763109	0.75587	0.5655	0.0652	AAL22405	putative oxidoreductase
STM4381	yjfQ	DeoR family; similar to E. coli putative DEOR-type transcriptional regulator (AAC77148.1); Blastp hit to AAC77148.1 (251 aa), 96% identity in aa 1 - 251; putative transcriptional repressor [Salmonella typhimurium LT2].	0.999816	0.0723796	1.87693		0.59943	0.902633	1.13313	0.0141		0.60884	0.936361	1.14841	0.00951		0.526107	0.864939	0.990679	0.00775		0.492944	0.816714	0.93625	0.0172		0.625879	0.751143	1.175	0.0214		0.574009	0.75565	1.08	0.00481	AAL23201	putative transcriptional repressor (DeoR family)
STM4384	sgaB	similar to E. coli orf, hypothetical protein (AAC77151.1); Blastp hit to AAC77151.1 (101 aa), 99% identity in aa 1 - 101; putative PTS enzyme IIsga subunit [Salmonella typhimurium LT2].	0.999697	0.0722607	0.528785		1.25904	0.978737	0.725366	0.575		1.09382	0.984125	0.603835	0.778		2.87084	0.864594	1.51912	0.00107		0.460186	0.823412	0.249	0.0369		0.522828	0.751075	0.2765	0.0173		0.37809	0.778159	0.21625	0.0901	AAL23204	putative PTS enzyme IIsga subunit
	STM4430	ribokinase family; putative sugar kinase [Salmonella typhimurium LT2].	0.999998	0.0722875	0.423738		0.528453	0.903575	0.226239	0.0129		0.624154	0.986444	0.286324	0.269		0.631929	0.866893	0.269483	0.0327		0.356276	0.819271	0.155	0.0173		0.383518	0.755414	0.1645	0.0559		0.412976	0.769237	0.18275	0.0535	AAL23250	putative sugar kinase, ribokinase family
	STM4448	putative phosphotransferase system mannitol/fructose-specific IIA domain (Ntr-type) [Salmonella typhimurium LT2].	0.997595	0.0981886	0.819073		0.561068	0.908911	0.468864	0.0447		0.446187	0.938409	0.368627	0.00653		0.989446	0.891813	0.833639	0.977		0.441774	0.81523	0.365	0.00975		0.461181	0.751329	0.378	0.0326		0.493145	0.76858	0.41725	0.0689	AAL23268	putative phosphotransferase system mannitol/fructose-specific IIA domain (Ntr-type)
STM4484	idnD	similar to E. coli L-idonate dehydrogenase (AAC77224.1); Blastp hit to AAC77224.1 (343 aa), 82% identity in aa 1 - 343; L-idonate 5-dehydrogenase [Salmonella typhimurium LT2].	0.999061	0.0725632	0.409952		1.20943	0.899172	0.496279	0.0487		1.47072	0.97497	0.619449	0.161		11.2816	5.80093	4.96042	0.0135		0.447341	0.82433	0.18975	0.0459		0.413317	0.755949	0.1715	0.0645		0.327159	0.785418	0.15175	0.107	AAL23303	L-idonate 5-dehydrogenase
	STM4490	putative Mrr restriction endonuclease [Salmonella typhimurium LT2].	0.997876	0.0922555	1.91893		0.521884	0.899171	1.00223	0.00105		0.668425	0.938701	1.29279	0.0409		0.56107	0.86484	1.07995	0.0135		0.469307	0.819847	0.91975	0.0344		0.687884	0.750829	1.32	0.061		0.676612	0.787908	1.36725	0.323	AAL23308	putative Mrr restriction endonuclease
traS	PSLT102		0.999968	0.0722732	2.35428		0.553502	0.912416	1.33831	0.0661		0.527097	0.939328	1.25702	0.0183		0.585122	0.863436	1.37789	0.00118		0.462473	0.826837	1.12	0.0442		0.279233	0.751402	0.659	0.0197		0.471318	0.791752	1.20525	0.161	NP_490586
