# Supplementary material for: During infection of epithelial cells Salmonella enterica serovar Typhimurium undergoes a time-dependent transcriptional adaptation that results in simultaneous expression of three type 3 secretion systems
Source: Cell Microbiol. 2008 Apr 1;10(4):958–84. doi: 10.1111/j.1462-5822.2007.01099.x (PMC2343689; doi:10.1111/j.1462-5822.2007.01099.x)
Supplement: Table S11 — Data taken from Table S1 showing the genes specifically downregulated in HeLa cells at 2 and 6 h p.i., as depicted on Fig. 1. [file cmi0010-0958-SD12.xls]

## Sheet: Sheet1
Table S11. Data taken from Table S1 showing the genes specifically down-regulated in HeLa cells at 2 and 6h p.i., as depicted on Figure 1			LB Mid-logarithmic culture				Macrophage 4h post infection					Macrophage 8h post infection					Macrophage 12h post infection					HeLa 2h post infection					HeLa 4h post infection					HeLa 6h post infection
Systematic name	Common name	Description	Expression level relative to LB Control	Std Deviation	Ratio sample/reference DNA		Expression level relative to LB Control	Std Deviation	Ratio sample/reference DNA	P-value		Expression level relative to LB Control	Std Deviation	Ratio sample/reference DNA	P-value		Expression level relative to LB Control	Std Deviation	Ratio sample/reference DNA	P-value		Expression level relative to LB Control	Std Deviation	Ratio sample/reference DNA	P-value		Expression level relative to LB Control	Std Deviation	Ratio sample/reference DNA	P-value		Expression level relative to LB Control	Std Deviation	Ratio sample/reference DNA	P-value	Genbank	Product
STM0022	bcfB	fimbrial chaperone (gi|4959512); fimbrial chaparone [Salmonella typhimurium LT2].	0.998651	0.0734872	0.616887		0.710518	0.899447	0.438685	0.00497		0.674766	0.937508	0.416594	0.00346		0.595181	0.864044	0.367659	0.00818		0.482406	0.815496	0.29875	0.00503		0.433928	0.75156	0.268	0.0277		0.396213	0.756257	0.2455	0.0034	AAL18986	fimbrial chaparone
STM0070	caiD	similar to E. coli carnitine racemase (AAC73147.1); Blastp hit to AAC73147.1 (297 aa), 93% identity in aa 37 - 297; carnitine racemase [Salmonella typhimurium LT2].	0.999712	0.0722604	3.13562		0.537839	0.902104	1.69809	0.00803		0.466563	0.939062	1.48527	0.0135		0.618223	0.863536	1.93954	0.00315		0.0941616	0.813715	0.307	0.00375		0.0890683	0.750792	0.28	0.014		0.0728134	0.754774	0.23275	0.00149	AAL19034	carnitine racemase
STM0118	fruR	S. typhimurium fructose repressor (catabolite repressor/activator). (SW:FRUR_SALTY)	0.999677	0.0724189	3.09471		1.32165	0.905369	4.11347	0.0569		1.23025	0.936689	3.81837	0.054		1.58127	0.863481	4.89447	0.00202		0.411488	0.817999	1.2975	0.0171		0.335705	0.75262	1.0485	0.0415		0.343367	0.767197	1.116	0.037	AAL19082	transcriptional repressor of fru operon and others (GlaR/LacI family)
STM0142	hofC	similar to E. coli putative integral membrane protein involved in biogenesis of fimbriae, protein transport, DNA uptake (AAC73217.1); Blastp hit to AAC73217.1 (400 aa), 67% identity in aa 1 - 400; putative component in type IV pilin biogenesis [Salmonella	0.986142	0.236841	1.31469		0.53714	0.902738	0.712253	0.0265		0.654651	0.955367	0.890493	0.216		0.618832	0.875026	0.830512	0.163		0.3803	0.820135	0.51525	0.036		0.395141	0.75084	0.5195	0.0645		0.332111	0.760237	0.4475	0.022	AAL19106	putative component in type IV pilin biogenesis
STM0167	yacC	similar to E. coli orf, hypothetical protein (AAC73233.1); Blastp hit to AAC73233.1 (156 aa), 95% identity in aa 42 - 156; putative periplasmic protein [Salmonella typhimurium LT2].	0.998096	0.0873456	2.39436		0.570165	0.89983	1.36754	0.00272		0.668057	0.941178	1.6184	0.0631		0.627105	0.864475	1.50435	0.0149		0.349528	0.820615	0.85775	0.0181		0.305209	0.753465	0.7385	0.0438		0.351412	0.753497	0.843	0.00447	AAL19131	putative periplasmic protein
STM1324	STM1324	similar to E. coli orf, hypothetical protein (AAC74795.1); Blastp hit to AAC74795.1 (286 aa), 92% identity in aa 1 - 285; putative cytoplasmic protein [Salmonella typhimurium LT2].	0.997016	0.109384	2.10514		0.529507	0.901007	1.11997	0.0061		0.33332	0.971518	0.832029	0.16		0.386226	0.86379	0.814679	0.00428		0.423349	0.813858	0.8955	0.00494		0.395844	0.751249	0.834	0.0301		0.490205	0.758245	1.0415	0.016	AAL20249	putative cytoplasmic protein
STM0332	STM0332	similar to E. coli orf, hypothetical protein (AAC73780.1); Blastp hit to AAC73780.1 (254 aa), 33% identity in aa 15 - 129; putative hydrolase or acyltransferase [Salmonella typhimurium LT2].	0.999756	0.07226	0.690541		0.528668	0.901533	0.367004	0.00495		0.655515	0.942552	0.457078	0.0407		0.600714	0.87678	0.424687	0.11		0.369612	0.813811	0.25625	0.00207		0.47332	0.751234	0.327	0.0188		0.34252	0.75546	0.2375	0.00198	AAL19286	putative hydrolase or acyltransferase
STM0356	STM0356	similar to E. coli putative transport protein (AAC77235.1); Blastp hit to AAC77235.1 (425 aa), 28% identity in aa 33 - 412; putative inner membrane protein [Salmonella typhimurium LT2].	0.999586	0.0722637	1.16509		0.700114	0.900487	0.817727	0.00968		0.435578	0.949104	0.52996	0.0544		0.579986	0.866782	0.679929	0.0237		0.333357	0.813658	0.389	0.000816		0.316382	0.751376	0.37	0.0264		0.239329	0.755474	0.281	0.00212	AAL19310	putative inner membrane protein
STM0644	cobD	S. typhimurium CobD (gi|1895094)	0.999988	0.0723106	1.02908		0.523144	0.908908	0.550633	0.034		0.63295	0.939713	0.656635	0.0248		0.555115	0.872412	0.582	0.066		0.480199	0.82214	0.507	0.0435		0.314172	0.752889	0.327	0.043		0.361171	0.762093	0.382	0.022	AAL19595	putative aminotransferase in cobalamin synthesis
STM0665	gltI	ABC superfamily (bind_prot); similar to E. coli putative periplasmic binding transport protein (AAC73756.1); Blastp hit to AAC73756.1 (302 aa), 93% identity in aa 1 - 302; glutamate/aspartate transporter [Salmonella typhimurium LT2].	0.999432	0.0722706	3.52817		0.650562	0.904158	2.31394	0.0312		0.292382	0.93369	1.03238	0.000233		0.778366	0.865709	2.75431	0.0625		0.32423	0.815394	1.15425	0.00421		0.427947	0.750893	1.51	0.0165		0.435259	0.762326	1.57	0.028	AAL19616	ABC superfamily (bind_prot), glutamate/aspartate transporter
STM1111	yccD	Putative RBS for yccD; RegulonDB:STMS1H001383	0.990404	0.196722	3.36523		0.509915	0.90155	1.72673	0.0124		0.61918	0.935406	2.09034	0.0225		0.466996	0.86327	1.57162	0.0114		0.264658	0.813408	0.89225	0.00197		0.240989	0.753324	0.828	0.0608		0.290972	0.754841	0.9805	0.00225	AAL20043	putative cytoplasmic protein
STM1116	scsD	S. typhimurium suppressor for copper-sensitivity D (gi|2327006)	0.998817	0.0726147	0.84916		0.825484	0.922004	0.723203	0.457		1.24183	0.949235	1.06638	0.218		0.918721	0.865879	0.782608	0.415		0.467886	0.819585	0.4055	0.03		0.375067	0.751536	0.319	0.0256		0.438198	0.760524	0.3785	0.0213	AAL20048	Suppression of copper sensitivity: lipoprotein modification in lgt mutants of E. coli
STM1128	STM1128	similar to E. coli putative cotransporter (AAC76702.1); Blastp hit to AAC76702.1 (571 aa), 22% identity in aa 7 - 478; putative sodium/glucose cotransporter [Salmonella typhimurium LT2].	0.977667	0.301807	1.08621		1.13422	0.923732	1.25912	0.589		1.58213	0.936621	1.72102	0.0397		1.72186	0.863281	1.87031	0.0544		0.421883	0.814892	0.461	0.018		0.359824	0.750807	0.391	0.0788		0.372115	0.755138	0.40525	0.0101	AAL20059	putative sodium/glucose cotransporter
STM1129	STM1129	similar to E. coli putative enzyme (AAC76255.1); Blastp hit to AAC76255.1 (229 aa), 70% identity in aa 1 - 226; putative inner membrane protein [Salmonella typhimurium LT2].	0.999333	0.072276	0.61463		0.617981	0.920746	0.394878	0.142		0.708723	0.957428	0.448693	0.222		0.609779	0.874746	0.38212	0.0923		0.444584	0.814685	0.27475	0.00515		0.301293	0.7533	0.187	0.0392		0.332904	0.762415	0.2115	0.0231	AAL20060	putative inner membrane protein
STM1304	astA	similar to E. coli orf, hypothetical protein (AAC74817.1); Blastp hit to AAC74817.1 (344 aa), 91% identity in aa 1 - 343; arginine succinyltransferase [Salmonella typhimurium LT2].	0.999266	0.0722801	0.888652		0.557559	0.907629	0.504221	0.0356		0.767746	0.958667	0.703603	0.339		0.711183	0.908994	0.675292	0.418		0.330225	0.816026	0.2985	0.0092		0.370114	0.751004	0.329	0.0173		0.285793	0.762605	0.26525	0.0233	AAL20229	arginine succinyltransferase
STM1311	osmE	similar to E. coli activator of ntrL gene (AAC74809.1); Blastp hit to AAC74809.1 (112 aa), 96% identity in aa 1 - 112; transcriptional activator of ntrL gene [Salmonella typhimurium LT2].	0.998185	0.0852617	2.35311		0.776853	0.91224	1.85812	0.244		0.416799	0.934141	0.982272	0.000889		0.660551	0.86492	1.55797	0.0219		0.45183	0.818777	1.07575	0.0147		0.3353	0.750794	0.789	0.0197		0.474131	0.766886	1.14625	0.0493	AAL20236	transcriptional activator of ntrL gene
STM1432	ydhO	similar to E. coli putative lipoprotein (AAC74727.1); Blastp hit to AAC74727.1 (271 aa), 72% identity in aa 1 - 271; putative cell wall-associated hydrolase [Salmonella typhimurium LT2].	0.999733	0.0722602	2.15626		0.518537	0.899282	1.11918	0.000522		0.61971	0.93497	1.33899	0.00336		0.523831	0.86387	1.13082	0.00323		0.439444	0.819024	0.959	0.0123		0.47492	0.751093	1.0255	0.0259		0.431003	0.754604	0.92975	0.000464	AAL20354	putative cell wall-associated hydrolase
STM1433	ydhD	similar to E. coli orf, hypothetical protein (AAC74726.1); Blastp hit to AAC74726.1 (115 aa), 97% identity in aa 1 - 115; putative glutaredoxin protein [Salmonella typhimurium LT2].	0.999995	0.0722846	8.998		0.536275	0.902638	4.86211	0.00906		0.719664	0.939644	6.53765	0.0721		0.643726	0.863914	5.79838	0.00517		0.391354	0.829668	3.685	0.0484		0.260608	0.75076	2.345	0.00738		0.29553	0.766664	2.8125	0.0348	AAL20355	putative glutaredoxin protein
STM1498	STM1498	similar to E. coli putative oxidoreductase, major subunit (AAC74660.1); Blastp hit to AAC74660.1 (808 aa), 91% identity in aa 2 - 807; putative dimethyl sulphoxide reductase [Salmonella typhimurium LT2].	0.997436	0.101383	0.540952		0.931724	0.910133	0.510042	0.687		1.06616	0.942126	0.579014	0.54		0.943381	0.869935	0.513705	0.699		0.331893	0.814482	0.1805	0.00286		0.280378	0.751096	0.152	0.0256		0.219212	0.762138	0.126325	0.0235	AAL20417	putative dimethyl sulphoxide reductase
STM1539	STM1539	similar to E. coli hydrogenase-1 small subunit (AAC74057.1); Blastp hit to AAC74057.1 (372 aa), 72% identity in aa 1 - 371; putative hydrogenase-1 small subunit [Salmonella typhimurium LT2].	0.999646	0.0722618	1.33127		0.542331	0.899089	0.722281	0.0003		0.39831	0.935064	0.531669	0.000935		0.623096	0.86521	0.831981	0.0147		0.449315	0.81359	0.59975	0.00224		0.403357	0.750861	0.537	0.014		0.294223	0.757414	0.39775	0.00627	AAL20458	putative hydrogenase-1 small subunit
STM1543	STM1543	similar to E. coli putative transport protein (AAC76161.1); Blastp hit to AAC76161.1 (444 aa), 32% identity in aa 17 - 433, 23% identity in aa 108 - 270; putative transport protein [Salmonella typhimurium LT2].	0.999938	0.0722679	0.735653		0.729852	0.899307	0.537165	0.00126		0.520742	0.936913	0.383866	0.0014		0.727138	0.863633	0.535205	0.00531		0.473647	0.819676	0.353	0.0178		0.344028	0.75105	0.2535	0.0197		0.317247	0.756167	0.23525	0.00344	AAL20462	putative transport protein
STM1559	STM1559	similar to E. coli trehalase 6-P hydrolase (AAC77196.1); Blastp hit to AAC77196.1 (551 aa), 36% identity in aa 41 - 129, 25% identity in aa 149 - 210, 37% identity in aa 356 - 379; putative glycosyl hydrolase [Salmonella typhimurium LT2].	0.994276	0.151674	0.499615		1.18528	0.899891	0.592754	0.106		1.07365	0.942611	0.538217	0.519		1.26164	0.864992	0.631112	0.105		0.397099	0.816605	0.20125	0.0148		0.341273	0.751362	0.171	0.0402		0.298799	0.758697	0.1525	0.0118	AAL20477	putative glycosyl hydrolase
STM1742	oppF	ABC superfamily (atp-binding); oligopeptide transport ATP-binding protein ) OPPF. (SW:OPPF_SALTY); oligopeptide transport protein [Salmonella typhimurium LT2].	0.999995	0.0723037	2.41586		0.746746	0.900324	1.80746	0.0105		0.730244	0.938137	1.77622	0.053		0.734146	0.863736	1.77482	0.00695		0.489282	0.817464	1.19925	0.0224		0.471592	0.75127	1.14	0.0176		0.439868	0.75707	1.07075	0.00704	AAL20660	ABC superfamily (atp-binding), oligopeptide transport protein
STM1746	oppA	ABC superfamily (periplasm); periplasmic oligopeptide-binding protein precursor. (SW:OPPA_SALTY); oligopeptide transport protein with chaperone properties [Salmonella typhimurium LT2].	0.99939	0.0724898	3.828		0.542255	0.901391	2.08654	0.006		0.429673	0.950312	1.72601	0.0464		0.510426	0.867905	1.97314	0.0239		0.288148	0.817988	1.12675	0.00903		0.364418	0.750801	1.395	0.014		0.436232	0.754569	1.67	0.000302	AAL20664	ABC superfamily (periplasm), oligopeptide transport protein with chaperone properties
STM1747	STM1747	hypothetical protein; putative inner membrane protein [Salmonella typhimurium LT2].	0.999414	0.0722715	2.3231		0.51338	0.900727	1.19752	0.00337		0.497855	0.937722	1.16763	0.00965		0.51082	0.874266	1.21499	0.0601		0.30989	0.826098	0.7595	0.0357		0.299152	0.7536	0.703	0.0424		0.356901	0.755864	0.83275	0.00238	AAL20665	putative inner membrane protein
STM1782	ychH	similar to E. coli orf, hypothetical protein (AAC74289.1); Blastp hit to AAC74289.1 (92 aa), 91% identity in aa 1 - 92; putative inner membrane protein [Salmonella typhimurium LT2].	0.99838	0.080543	2.21442		0.498872	0.911137	1.13644	0.0482		0.456873	0.937028	1.02135	0.00737		0.608012	0.863959	1.34778	0.00825		0.391031	0.818722	0.87825	0.0117		0.285391	0.751236	0.633	0.0221		0.333259	0.768777	0.77875	0.0432	AAL20697	putative inner membrane protein
STM1798	ycgR	similar to E. coli orf, hypothetical protein (AAC74278.1); Blastp hit to AAC74278.1 (244 aa), 72% identity in aa 1 - 244; putative inner membrane protein [Salmonella typhimurium LT2].	0.999953	0.0723307	2.13706		0.529351	0.899314	1.13231	0.000482		0.709545	0.937204	1.52368	0.0269		0.439162	0.865931	0.94585	0.0112		0.470139	0.818663	1.02325	0.0265		0.324156	0.750962	0.693	0.0137		0.430628	0.754957	0.921	0.000609	AAL20713	putative inner membrane protein
STM1804	ycgB	similar to E. coli putative sporulation protein (AAC74272.1); Blastp hit to AAC74272.1 (510 aa), 96% identity in aa 1 - 510; putative cytoplasmic protein [Salmonella typhimurium LT2].	0.999987	0.0722796	1.59111		0.542297	0.903175	0.870347	0.0118		0.297801	0.936047	0.479166	0.00255		0.385855	0.863449	0.614323	0.00101		0.305093	0.814281	0.48975	0.00328		0.296211	0.751752	0.473	0.0236		0.306186	0.756815	0.493	0.00512	AAL20719	putative cytoplasmic protein
STM1925	flhD	acts on class 2 operons; flagellar transcriptional activator FLHD. (SW:FLHD_SALTY); regulator of flagellar biosynthesis, [Salmonella typhimurium LT2].	0.999841	0.072261	11.9237		0.506734	0.899271	6.04849	0.000501		0.646727	0.935471	7.73965	0.00929		0.569791	0.86723	6.84297	0.0241		0.357996	0.813284	4.27	0.000227		0.319699	0.751299	3.825	0.025		0.263625	0.756279	3.18	0.00372	AAL20841	regulator of flagellar biosynthesis, acts on class 2 operons
STM1936	yecH	similar to E. coli orf, hypothetical protein (AAC74976.1); Blastp hit to AAC74976.1 (79 aa), 87% identity in aa 1 - 79; putative cytoplasmic protein [Salmonella typhimurium LT2].	0.99902	0.072297	1.75154		0.543991	0.900493	0.955764	0.00319		0.423975	0.934524	0.744015	0.000899		0.583591	0.864096	1.02361	0.00686		0.297288	0.814284	0.523	0.00174		0.264082	0.751688	0.4645	0.0256		0.226164	0.754663	0.3965	0.000373	AAL20851	putative cytoplasmic protein
STM1946	uvrC	forms a DNA excision repair enzyme with UvrAB; excinuclease ABC subunit C. (SW:UVRC_SALTY); UvrC [Salmonella typhimurium LT2].	0.997498	0.100146	1.81076		0.62651	0.900301	1.13713	0.00696		0.899487	0.941718	1.6433	0.499		0.580885	0.863489	1.05239	0.00719		0.373546	0.814284	0.678	0.00192		0.539029	0.75162	0.977	0.0445		0.449662	0.760188	0.827	0.0218	AAL20858	UvrC with UvrAB is a DNA excision repair enzyme
STM1949	yecF	similar to E. coli orf, hypothetical protein (AAC74982.1); Blastp hit to AAC74982.1 (74 aa), 87% identity in aa 1 - 74; putative cytoplasmic protein [Salmonella typhimurium LT2].	0.990634	0.194327	2.15589		1.32027	0.91349	2.8765	0.168		2.69187	0.940667	5.82685	0.00312		1.75364	0.86345	3.78138	0.0208		0.478477	0.81843	1.041	0.0199		0.277274	0.7558	0.6125	0.0739		0.29802	0.759555	0.6575	0.0147	AAL20861	putative cytoplasmic protein
STM2035	cbiA	cobyrinic acid A,C-diamide synthase. (SW:CBIA_SALTY); synthesis of vitamin B12 adenosyl cobalamide precursor [Salmonella typhimurium LT2].	0.999998	0.0723004	1.26283					1					1					1		0.205026	0.816533	0.2695	0.0102		0.157262	0.753695	0.2085	0.0587		0.176789	0.756641	0.2295	0.00574	AAL20939	synthesis of vitamin B12 adenosyl cobalamide precursor
STM2187	yeiA	Ortholog of E. coli putative oxidoreductase (AAC75208.1); Blastp hit to AAC75208.1 (413 aa), 93% identity in aa 3 - 413	0.999451	0.0722696	1.03068		0.509441	0.903953	0.531257	0.0135		0.566359	0.943863	0.594741	0.0471		0.401646	0.8787	0.435321	0.0724		0.236106	0.813752	0.2455	0.00223		0.237546	0.750956	0.245	0.014		0.185455	0.755399	0.19325	0.00215	AAL21091	putative dihydropyrimidine dehydrogenase
STM2214	spr	suppresses thermosensitivity of prc mutants at low osmolality; similar to E. coli putative lipoprotein (AAC75236.1); Blastp hit to AAC75236.1 (188 aa), 92% identity in aa 1 - 188; putative lipoprotein [Salmonella typhimurium LT2].	0.999894	0.072354	26.4068		0.552508	0.899212	14.6006	0.000457		0.611338	0.937153	16.2447	0.0147		0.455839	0.863323	12.0402	0.000947		0.206818	0.816435	5.6175	0.00696		0.135569	0.750764	3.58	0.00854		0.174023	0.756952	4.7325	0.00594	AAL21117	putative lipoprotein, suppresses thermosensitivity of prc mutants at low osmolality
STM2311	elaB	similar to E. coli orf, hypothetical protein (AAC75326.1); Blastp hit to AAC75326.1 (101 aa), 89% identity in aa 1 - 101; putative inner membrane protein [Salmonella typhimurium LT2].	0.995712	0.131198	3.30686		0.917268	0.911079	3.0716	0.65		0.493323	0.934339	1.63462	0.00295		0.920022	0.863544	3.04309	0.391		0.32412	0.820365	1.1005	0.0167		0.292564	0.750976	0.968	0.0266		0.469885	0.75716	1.5625	0.00899	AAL21212	putative inner membrane protein
STM2361	STM2361	similar to E. coli response regulator of ato, ornithine decarboxylase antizyme (sensor ATOS) (AAC75280.1); Blastp hit to AAC75280.1 (461 aa), 39% identity in aa 122 - 456; putative regulatory protein [Salmonella typhimurium LT2].	0.999838	0.072261	1.37537		0.557823	0.899823	0.768564	0.0014		0.686468	0.937411	0.948551	0.0196		0.541352	0.864675	0.74693	0.00837		0.276271	0.81427	0.38325	0.00259		0.352062	0.752756	0.487	0.0333		0.281991	0.754859	0.38875	0.000758	AAL21262	putative regulatory protein
STM2436	ptsJ	putative transcriptional regulatory protein PTSJ. (SW:PTSJ_SALTY); putative gntR family regulatory protein [Salmonella typhimurium LT2].	0.998962	0.0725844	1.89317		0.560757	0.909485	1.08504	0.0459		0.659667	0.940371	1.26139	0.0461		0.480913	0.863401	0.910701	0.00194		0.368678	0.816397	0.7085	0.00986		0.281802	0.750783	0.5335	0.0142		0.240853	0.755301	0.459	0.00194	AAL21330	putative regulatory protein, gntR family
STM2492	STM2492	similar to E. coli orf, hypothetical protein (AAC73616.1); Blastp hit to AAC73616.1 (381 aa), 52% identity in aa 191 - 298; putative glycerate kinase [Salmonella typhimurium LT2].	0.999944	0.0722688	4.13004		0.467703	0.93264	2.10683	0.114		0.47053	0.955575	2.054	0.0845		0.387168	0.864025	1.60283	0.00275		0.320548	0.817062	1.3425	0.00648		0.384222	0.751678	1.59	0.0228		0.362991	0.758621	1.52	0.00844	AAL21386	putative Glycerate kinase
STM2530	STM2530	similar to E. coli putative oxidoreductase, major subunit (AAC74660.1); Blastp hit to AAC74660.1 (808 aa), 42% identity in aa 15 - 807; putative anaerobic dimethylsulfoxide reductase [Salmonella typhimurium LT2].	0.999534	0.0724553	0.49652		2.2095	0.933323	1.11957	0.0199		2.51637	0.94951	1.25769	0.00266		2.22206	0.880255	1.11595	0.0194		0.410794	0.819053	0.20875	0.0239		0.372327	0.75095	0.185	0.0185		0.307221	0.762321	0.15825	0.0228	AAL21424	putative anaerobic dimethylsulfoxide reductase
STM2559	cadA	lysine decarboxylase, inducible. (SW:DCLY_SALTY); lysine decarboxylase 1 [Salmonella typhimurium LT2].	0.995087	0.140468	0.80816		1.00296	0.904241	0.81602	0.96					1					1		0.330508	0.813584	0.26825	0.00281		0.461322	0.766809	0.386	0.16		0.255936	0.758031	0.21175	0.00928	AAL21453	lysine decarboxylase 1
STM2635	STM2635	similar to excisionase in phage phi-80; probable excisionase (gi|7467278); Gifsy-1 prophage protein [phage Gifsy-1].	0.99378	0.158147	5.78733		1.67463	1.01482	10.638	0.275		1.04048	0.979114	6.32387	0.896		2.59332	0.873976	15.1146	0.0122		0.140688	0.814712	0.8365	0.0041		0.0595488	0.750773	0.345	0.0166		0.0621399	0.754653	0.364	0.00103	AAL21529	Gifsy-1 prophage: similar to excisionase in phage phi-80
STM2754	STM2754	putative hexulose 6 phosphate synthase [Salmonella typhimurium LT2].	0.999689	0.0722608	0.939732		0.681717	0.955527	0.699505	0.422		1.11993	0.947467	1.06355	0.479		0.779667	0.863657	0.732965	0.00952		0.335267	0.819297	0.325	0.0186		0.373849	0.75334	0.355	0.0499		0.282011	0.756558	0.26825	0.00463	AAL21640	putative hexulose 6 phosphate synthase
STM2791	gabD	Ortholog of E. coli succinate-semialdehyde dehydrogenase, NADP-dependent activity (AAC75708.1); Blastp hit to AAC75708.1 (482 aa), 90% identity in aa 1 - 482	0.994792	0.144658	0.675491		0.706534	0.930204	0.501649	0.31		0.872085	0.977827	0.617332	0.698		0.845538	0.865267	0.572525	0.235		0.324866	0.817849	0.22525	0.0163		0.314282	0.754192	0.215	0.0564		0.231792	0.760986	0.1645	0.0195	AAL21676	succinate-semialdehyde dehydrogenase I, NADP-dependent
STM2914	STM2914	similar to E. coli UDP-galactose-4-epimerase (AAC73846.1); Blastp hit to AAC73846.1 (338 aa), 25% identity in aa 1 - 162; putative nucleoside-diphosphate-sugar epimerase [Salmonella typhimurium LT2].	0.994756	0.145153	0.605978		0.588783	0.902413	0.359217	0.0195		0.59179	0.938552	0.359694	0.0104		0.590543	0.863622	0.358124	0.016		0.459222	0.822839	0.28575	0.0475		0.330498	0.751287	0.2005	0.0327		0.221099	0.761714	0.14225	0.0238	AAL21794	putative nucleoside-diphosphate-sugar epimerase
STM2977	fucK	similar to E. coli L-fuculokinase (AAC75845.1); Blastp hit to AAC75845.1 (482 aa), 84% identity in aa 11 - 482; L-fuculokinase [Salmonella typhimurium LT2].	0.999863	0.0722619	0.618176		0.77938	0.919957	0.496094	0.328		1.36017	0.988006	0.876735	0.329		0.738561	0.912593	0.49059	0.479		0.434785	0.817132	0.27275	0.0148		0.398405	0.752942	0.2475	0.0352		0.346829	0.755167	0.215	0.00128	AAL21855	L-fuculokinase
STM2978	fucU	similar to E. coli protein of fucose operon (AAC75846.1); Blastp hit to AAC75846.1 (140 aa), 91% identity in aa 1 - 140; conserved protein of fucose operon [Salmonella typhimurium LT2].	0.999639	0.072262	0.649398		0.523967	0.908289	0.347344	0.0339		0.974745	0.947684	0.640934	0.884		0.530139	0.871855	0.350592	0.0535		0.380087	0.817386	0.25025	0.0102		0.565619	0.756569	0.3705	0.0892		0.378309	0.755185	0.24625	0.00135	AAL21856	conserved protein of fucose operon
STM3108	yggL	similar to E. coli orf, hypothetical protein (AAC75996.1); Blastp hit to AAC75996.1 (118 aa), 95% identity in aa 11 - 118; putative cytoplasmic protein [Salmonella typhimurium LT2].	0.998609	0.0746289	6.66174		0.676134	0.900336	4.51362	0.00791		0.812063	0.946728	5.50858	0.318		0.606642	0.869033	4.08059	0.0478		0.347745	0.827264	2.43	0.0407		0.439792	0.751159	2.935	0.0309		0.362313	0.754671	2.415	0.000622	AAL21983	putative cytoplasmic protein
STM3141	STM3141	molybdenum-binding periplasmic protein [Salmonella typhimurium LT2].	0.999884	0.0722629	1.2397		0.663451	0.902253	0.827014	0.0184		0.840452	0.93774	1.04634	0.127		0.672241	0.86508	0.835944	0.0207		0.463506	0.814933	0.579	0.00818		0.401709	0.750805	0.498	0.012		0.482539	0.755951	0.59975	0.00269	AAL22015	molybdenum-binding periplasmic protein
STM3192	STM3192	putative arylsulfate sulfotransferase [Salmonella typhimurium LT2].	0.999544	0.0722653	0.508457		0.623495	0.899415	0.317235	0.000974		1.03197	1.03158	0.584027	0.949		0.58281	0.86458	0.297111	0.01		0.490454	0.815771	0.2515	0.0115		0.444613	0.752757	0.2275	0.0475		0.438138	0.75719	0.22425	0.00652	AAL22066	putative arylsulfate sulfotransferase
STM3465	yhfA	similar to E. coli orf, hypothetical protein (AAC76381.1); Blastp hit to AAC76381.1 (134 aa), 94% identity in aa 1 - 134; putative inner membrane protein [Salmonella typhimurium LT2].	0.99844	0.0790568	3.26628		0.499883	0.900407	1.63901	0.00302		0.580252	0.936213	1.90465	0.00906		0.509522	0.865324	1.67131	0.0114		0.368451	0.813723	1.205	0.00107		0.300488	0.750763	0.9815	0.0176		0.400327	0.763984	1.3425	0.028	AAL22327	putative inner membrane protein
STM3515	malT	binds inducer (maltotriose) and ATP (LysR family); similar to E. coli positive regulator of mal regulon (AAC76443.1); Blastp hit to AAC76443.1 (901 aa), 91% identity in aa 1 - 901; transcriptional activator of the mal genes [Salmonella typhimurium LT2].	0.999189	0.0722851	3.86545		0.510108	0.928565	2.11149	0.118		0.679256	0.958705	2.72544	0.225		0.369226	0.864011	1.4314	0.0035		0.205487	0.813071	0.79475	0.000227		0.333565	0.751007	1.29	0.0174		0.269476	0.755317	1.04725	0.00179	AAL22377	transcriptional activator of the mal genes, binds inducer (maltotriose) and ATP (LysR familiy)
STM3601	STM3601	similar to E. coli putative transport protein (AAC76396.1); Blastp hit to AAC76396.1 (347 aa), 28% identity in aa 42 - 303; putative phosphosugar isomerase [Salmonella typhimurium LT2].	0.999989	0.0722808	0.997615		0.50563	0.900473	0.506176	0.00215		0.591831	0.943524	0.599702	0.0404		0.688991	0.866249	0.690149	0.0325		0.438223	0.813217	0.43775	0.000996		0.349782	0.750912	0.349	0.012		0.352879	0.755191	0.353	0.00125	AAL22461	putative phosphosugar isomerase
STM3638	lpfC	outer membrane usher protein LPFC precursor. (SW:LPFC_SALTY); long polar fimbrial outer membrane usher protein [Salmonella typhimurium LT2].	0.999791	0.0722601	0.700249		1.15888	0.943531	0.846652	0.646		1.25107	1.06452	0.958406	0.648		1.90484	0.956845	1.44346	0.197		0.4633	0.815251	0.32725	0.00985		0.365009	0.751517	0.2565	0.0279		0.352701	0.754781	0.24725	0.000575	AAL22498	long polar fimbrial outer membrane usher protein
STM3752	STM3752	Pathogenicity island encoded protein: SPI3; putative cytoplasmic protein [Salmonella typhimurium LT2].	0.990983	0.190643	0.996688		0.589135	0.908593	0.597554	0.0662		1.13551	0.976127	1.17155	0.657		0.830951	0.875677	0.839928	0.452		0.418888	0.8165	0.4225	0.0153		0.295992	0.75276	0.2985	0.0582		0.34345	0.755679	0.34375	0.00461	AAL22610	putative cytoplasmic protein
STM3757	misL	Pathogenicity island encoded protein: SPI3; MisL (gi|4324610); putative autotransported protein [Salmonella typhimurium LT2].	0.981619	0.273318	0.77871		0.543342	0.899086	0.423233	0.0144		0.617623	0.936844	0.481968	0.0378		0.603776	0.880911	0.485226	0.211		0.450257	0.815217	0.35325	0.0215		0.349923	0.750871	0.2725	0.0662		0.285169	0.755683	0.2235	0.00632	AAL22615	putative autotransported protein
STM3774	STM3774	putative inner membrane protein [Salmonella typhimurium LT2].	0.999566	0.0722645	0.644046		0.623151	0.906665	0.406477	0.0411		0.448953	0.939094	0.291016	0.00384		0.818462	0.865063	0.528173	0.0671		0.431539	0.813369	0.2785	0.00165		0.452617	0.762411	0.301	0.135		0.4605	0.75781	0.299	0.00916	AAL22632	putative inner membrane protein
STM3775	STM3775	similar to E. coli 6-phospho-beta-glucosidase; cryptic (AAC75758.1); Blastp hit to AAC75758.1 (474 aa), 34% identity in aa 4 - 472; putative glycosyl hydrolase family [Salmonella typhimurium LT2].	0.999655	0.0722616	1.2122		2.64096	0.908651	3.22019	0.00177		4.61867	1.0599	5.69923	0.00284		2.84155	0.866877	3.45327	0.00266		0.308121	0.815041	0.3785	0.00576		0.29015	0.751055	0.352	0.015		0.27686	0.757565	0.34175	0.007	AAL22633	putative glycosyl hydrolase family
STM3801	dsdX	similar to E. coli transport system permease (serine?) (AAC75424.1); Blastp hit to AAC75424.1 (445 aa), 93% identity in aa 1 - 445; putative Gnt family transport protein [Salmonella typhimurium LT2].	0.998714	0.072321	2.22542		0.405501	0.916099	0.954398	0.0528		0.610044	0.943572	1.38196	0.0661		0.425828	0.863265	0.947645	0.00135		0.200544	0.817102	0.46925	0.0141		0.156732	0.750774	0.349	0.014		0.14126	0.756617	0.3275	0.0068	AAL22661	putative Gnt family transport protein
STM3820	STM3820	Putative RBS for STM3820; RegulonDB:STMS1H003784	0.965986	0.374503	1.5289		0.24235	0.91161	0.410666	0.0537		0.1594	0.940897	0.273738	0.0277		0.219948	0.863971	0.338592	0.0138		0.142079	0.815329	0.22925	0.0135		0.24582	0.767882	0.4165	0.172		0.0918795	0.754634	0.14125	0.00226	AAL22679	putative cytochrome c peroxidase
STM3843	trmE	similar to E. coli GTP-binding protein in thiophene and furan oxidation (AAC76729.1); Blastp hit to AAC76729.1 (454 aa), 94% identity in aa 1 - 454; GTPase for tRNA modification and thiophene and furan oxidation [Salmonella typhimurium LT2].	0.998761	0.0726263	4.41651		1.3421	0.912521	5.99903	0.121		1.88824	0.970732	8.53739	0.0455		1.7623	0.865257	7.79472	0.00686		0.24969	0.814007	1.1145	0.00305		0.312464	0.750778	1.38	0.0166		0.178797	0.756453	0.80975	0.00525	AAL22702	GTPase for tRNA modification and thiophene and furan oxidation
STM4004	hemN	oxygen-independent coproporphyrinogen III oxidase. (SW:HEMN_SALTY); O2-independent coproporphyrinogen III oxidase [Salmonella typhimurium LT2].	0.992741	0.170924	2.23762		0.498906	0.901738	1.12403	0.0104		0.530308	0.936389	1.19308	0.0115		0.417759	0.863707	0.936252	0.00834		0.485656	0.82073	1.10175	0.0293		0.546906	0.756518	1.24	0.144		0.39423	0.755153	0.8835	0.00347	AAL22843	O2-independent coproporphyrinogen III oxidase
STM4044	STM4044	similar to E. coli putative oxidoreductase (AAC76613.1); Blastp hit to AAC76613.1 (382 aa), 47% identity in aa 8 - 379; putative iron-containing alcohol dehydrogenase [Salmonella typhimurium LT2].	0.999594	0.0724406	0.651511		3.44261	0.912518	2.26197	0.00145		4.03942	0.946609	2.64684	0.000851		6.51093	2.76835	4.49486	0.0162		0.431693	0.81775	0.286	0.0182		0.444113	0.751244	0.2895	0.0195		0.486741	0.76057	0.32175	0.0238	AAL22884	putative iron-containing alcohol dehydrogenase
STM4072	ydeV	similar to E. coli putative kinase (AAC74584.1); Blastp hit to AAC74584.1 (530 aa), 82% identity in aa 1 - 530; putative sugar kinase [Salmonella typhimurium LT2].	0.999923	0.0722662	0.971142		0.521066	0.900126	0.507486	0.00185		0.425803	0.935428	0.414126	0.000563		0.572291	0.864143	0.556651	0.00499		0.402784	0.81636	0.39675	0.0114		0.465021	0.752017	0.4525	0.0276		0.371997	0.766784	0.377	0.0408	AAL22912	putative sugar kinase
STM4073	ydeW	similar to E. coli putative transcriptional regulator, sorC family (AAC74585.1); Blastp hit to AAC74585.1 (317 aa), 77% identity in aa 4 - 316; putative transcriptional repressor [Salmonella typhimurium LT2].	0.999648	0.0724265	1.20392		1.27323	0.940207	1.57863	0.379		1.35442	0.973373	1.68361	0.282		1.36735	0.867216	1.65187	0.0416		0.286801	0.813977	0.34725	0.00193		0.401176	0.750856	0.483	0.014		0.247235	0.756515	0.302	0.00436	AAL22913	putative transcriptional repressor
STM4075	ydeY	ABC superfamily (membrane); similar to E. coli putative transport system permease protein (AAC74587.1); Blastp hit to AAC74587.1 (342 aa), 83% identity in aa 1 - 342; putative sugar transport protein [Salmonella typhimurium LT2].	1		2.02312					1					1					1		0.122269	0.81406	0.255	0.0186		0.137019	0.750956	0.278	0.0771		0.099767	0.756218	0.21525	0.0382	AAL22915	putative ABC superfamily (membrane), sugar transport protein
STM4080	STM4080	similar to E. coli D-ribulose-5-phosphate 3-epimerase (AAC76411.1); Blastp hit to AAC76411.1 (225 aa), 26% identity in aa 1 - 217; putative ribulose-5-phosphate 3-epimerase [Salmonella typhimurium LT2].	0.998019	0.0890822	2.36681		0.508488	0.899778	1.20594	0.00185		0.262328	0.934648	0.624858	0.00115		0.414203	0.863266	0.980367	0.00188		0.433048	0.81466	1.0275	0.00258		0.521589	0.750811	1.235	0.0342		0.444647	0.754534	1.0525	0.000863	AAL22920	putative ribulose-5-phosphate 3-epimerase
STM4189	yjbB	S. typhimurium hypothetical protein in metH-pepE intergenic region. (SW:YJBB_SALTY)	0.997721	0.095576	1.0998		0.53766	0.901208	0.594107	0.00612		0.440958	0.938434	0.490315	0.00897		0.503796	0.876394	0.570356	0.0773		0.450798	0.813041	0.496	0.00128		0.605102	0.750886	0.6655	0.0445		0.49212	0.755331	0.54225	0.00347	AAL23013	putative PNaS family transport protein
STM4196	STM4196	putative cytoplasmic protein [Salmonella typhimurium LT2].	0.998626	0.0741827	0.261407		0.535739	0.900273	0.140368	0.00228		0.945101	0.953358	0.247327	0.395		0.730262	0.869735	0.192505	0.111		0.490652	0.817361	0.12925	0.0115		0.51621	0.75161	0.135	0.0292		0.469953	0.757509	0.12375	0.00973	AAL23020	putative cytoplasmic protein
STM4227	malG	ABC superfamily (membrane); maltose transport system permease protein MALG. (SW:MALG_SALTY); maltose transport protein [Salmonella typhimurium LT2].	0.999589	0.0724417	3.45038		0.694604	0.922197	2.48818	0.221		0.401768	0.942946	1.42903	0.0227		0.320912	0.86405	1.11184	0.00346		0.312824	0.813125	1.08	0.000338		0.213144	0.750916	0.736	0.014		0.187972	0.754603	0.64925	0.000252	AAL23051	ABC superfamily (membrane), maltose transport protein
STM4285	fdhF	Putative RBS for fdhF; RegulonDB:STMS1H004182	0.999498	0.0722673	0.704865		0.519822	0.899743	0.367155	0.00138		0.40218	0.942194	0.289425	0.0146		0.501379	0.865202	0.354831	0.00876		0.4368	0.816798	0.311	0.01		0.276376	0.752892	0.1975	0.0433		0.324198	0.757096	0.231	0.00515	AAL23109	formate dehydrogenase
STM4296	adi	Putative RBS for adi; RegulonDB:STMS1H004192	0.998097	0.0873284	1.95355		0.427596	1.02133	1.13888	0.457		0.926405	0.96638	1.87024	0.802		0.558811	0.863267	1.09167	0.00377		0.186512	0.816238	0.3815	0.0114		0.148831	0.751086	0.292	0.0208		0.14764	0.75624	0.29775	0.00546	AAL23120	arginine decarboxylase, catabolic; inducible by acid
STM4303	dcuR	Putative RBS for dcuR; RegulonDB:STMS1H004199	0.999934	0.0722674	0.93152		0.520592	0.900958	0.487288	0.00398		0.586816	0.937225	0.549114	0.00703		0.609715	0.863884	0.568561	0.00432		0.255516	0.81323	0.2385	0.000596		0.326851	0.751031	0.305	0.0195		0.288627	0.757653	0.2735	0.007	AAL23127	response regulator in two-component regulatory system with DcuS, regulates anaerobic fumarate respiration
STM4426	srfJ	similar to Homo sapiens lysosomal glucosyl ceramidase; SrfJ (gi|8347262); activated by transcription factor SsrB [Salmonella typhimurium LT2].	0.999384	0.0724912	0.631815		0.496425	0.909687	0.32165	0.0402		0.622782	0.958367	0.40859	0.15		1.1296	0.905601	0.745549	0.704		0.315729	0.817956	0.2045	0.0119		0.356338	0.753625	0.227	0.0424		0.312499	0.759628	0.20225	0.0131	AAL23246	activated by transcription factor SsrB, similar to Homo sapiens lysosomal glucosyl ceramidase
STM4433	STM4433	oxidoreductase family; similar to E. coli putative virulence factor (AAC74152.1); Blastp hit to AAC74152.1 (307 aa), 29% identity in aa 1 - 188, 52% identity in aa 272 - 296; putative thiamine pyrophosphate-requiring enzyme [Salmonella typhimurium LT2].	1		1.40266		1.75697	0.904018	2.47281	0.0224		1.62965	0.938804	2.29371	0.0323		2.69825	0.86371	3.78578	0.00387		0.202683	0.813307	0.28575	0.00563		0.181569	0.75151	0.2565	0.119		0.182779	0.756149	0.26175	0.0221	AAL23253	putative thiamine pyrophosphate-requiring enzyme, oxidoreductase family
STM4491	STM4491	similar to E. coli DNA-binding, ATP-dependent protease La; heat shock K-protein (AAC73542.1); Blastp hit to AAC73542.1 (784 aa), 27% identity in aa 610 - 757, 26% identity in aa 193 - 259, 50% identity in aa 352 - 363; putative ATP-dependent Lon protease	0.998132	0.0865149	2.22196		8.2383	3.05389	19.2691	0.00381		11.308	2.23748	25.4832	0.000712		7.29698	0.866256	16.2462	0.00107		0.313816	0.815179	0.70225	0.0032		0.496897	0.751443	1.105	0.0336		0.396305	0.760953	0.89925	0.0208	AAL23309	putative ATP-dependent Lon protease
STM4492	STM4492	putative cytoplasmic protein [Salmonella typhimurium LT2].	0.989708	0.203785	4.71784		1.2932	0.951986	6.42622	0.44		1.64397	0.96321	7.91661	0.0841		1.54571	0.866538	7.31093	0.0547		0.185422	0.814596	0.888	0.00392		0.3231	0.750977	1.525	0.0432		0.250824	0.754951	1.1875	0.00248	AAL23310	putative cytoplasmic protein
STM4493	STM4493	putative cytoplasmic protein [Salmonella typhimurium LT2].	0.999936	0.072338	17.8233		1.39012	0.915359	25.1375	0.153		1.3426	0.945705	24.1526	0.0912		1.52594	0.868101	27.2928	0.0212		0.0441586	0.813056	0.79825	0.000794		0.0765725	0.750763	1.365	0.00854		0.0604808	0.754697	1.0995	0.00128	AAL23311	putative cytoplasmic protein
STM4494	STM4494	putative ABC-type sugar/spermidine/putrescine transport systems, ATPase component [Salmonella typhimurium LT2].	0.997771	0.0945139	2.37454		1.03703	0.97433	2.65399	0.927		0.732	0.934049	1.73897	0.00733		1.00668	0.899245	2.47888	0.977		0.461227	0.814655	1.0975	0.00275		0.560092	0.750883	1.33	0.0377		0.477723	0.756383	1.14	0.00695	AAL23312	putative ABC-type sugar/spermidine/putrescine transport systems, ATPase component
STM4500	yjhP	similar to E. coli putative methyltransferase (AAC77262.1); Blastp hit to AAC77262.1 (248 aa), 30% identity in aa 1 - 138; putative SAM-dependent methyltransferase [Salmonella typhimurium LT2].	0.998094	0.0873863	1.11568		0.793195	0.911372	0.900296	0.263		0.876612	0.950091	0.994534	0.527		0.898443	0.874976	1.01484	0.579		0.487335	0.816847	0.5505	0.0196		0.342313	0.752592	0.384	0.0366		0.379608	0.754789	0.424	0.00116	AAL23318	putative SAM-dependent methyltransferase
STM4519	STM4519	Paralog of E. coli putative aldehyde dehydrogenase (AAC74598.1); Blastp hit to AAC74598.1 (470 aa), 42% identity in aa 19 - 465	0.999939	0.0722681	0.990839		0.5789	0.901813	0.576618	0.00793		0.633844	0.973334	0.670506	0.254		0.956242	0.869606	0.95351	0.721		0.395102	0.813904	0.39325	0.00268		0.364843	0.751416	0.362	0.0195		0.425079	0.758703	0.4265	0.0123	AAL23337	putative NAD-dependent aldehyde dehydrogenase
STM4577	smp	transcribed divergently from serB; similar to E. coli orf, hypothetical protein (AAC77340.1); Blastp hit to AAC77340.1 (214 aa), 90% identity in aa 1 - 214; membrane protein [Salmonella typhimurium LT2].	0.999788	0.072388	1.31862		0.521135	0.912678	0.708833	0.0555		0.623155	0.942549	0.833325	0.047		0.518919	0.868924	0.692449	0.0318		0.434539	0.817255	0.58225	0.0171		0.481932	0.750781	0.6355	0.014		0.445201	0.755945	0.5895	0.00366	AAL23392	membrane protein, transcribed divergently from serB
pefB	PSLT019		0.989635	0.204518	0.513717		0.545034	0.899941	0.280522	0.00914		0.7521	0.944225	0.389554	0.159		0.630984	0.868109	0.326613	0.0835		0.419444	0.815951	0.218	0.0168		0.418406	0.751104	0.215	0.0587		0.23885	0.762141	0.12965	0.0254	NP_490511
parA	PSLT052		0.999431	0.0722706	3.17825		0.542275	0.90636	1.74987	0.0283		0.95233	0.949992	3.08098	0.816		0.86028	0.863842	2.73604	0.0537		0.33781	0.815856	1.083	0.00417		0.352381	0.750828	1.12	0.014		0.353347	0.755691	1.1275	0.00211	NP_490542
