# Supplementary material for: During infection of epithelial cells Salmonella enterica serovar Typhimurium undergoes a time-dependent transcriptional adaptation that results in simultaneous expression of three type 3 secretion systems
Source: Cell Microbiol. 2008 Apr 1;10(4):958–84. doi: 10.1111/j.1462-5822.2007.01099.x (PMC2343689; doi:10.1111/j.1462-5822.2007.01099.x)
Supplement: Table S12 — Data taken from Table S1 showing the genes specifically downregulated in HeLa cells at 6 h p.i., as depicted on Fig. 1. [file cmi0010-0958-SD13.xls]

## Sheet: Sheet1
Table S12. Data taken from Table S1 showing the genes specifically down-regulated in HeLa cells at 6h p.i., as depicted on Figure 1			LB Mid-logarithmic culture				Macrophage 4h post infection					Macrophage 8h post infection					Macrophage 12h post infection					HeLa 2h post infection					HeLa 4h post infection					HeLa 6h post infection
Systematic name	Common name	Description	Expression level relative to LB Control	Std Deviation	Ratio sample/reference DNA		Expression level relative to LB Control	Std Deviation	Ratio sample/reference DNA	P-value		Expression level relative to LB Control	Std Deviation	Ratio sample/reference DNA	P-value		Expression level relative to LB Control	Std Deviation	Ratio sample/reference DNA	P-value		Expression level relative to LB Control	Std Deviation	Ratio sample/reference DNA	P-value		Expression level relative to LB Control	Std Deviation	Ratio sample/reference DNA	P-value		Expression level relative to LB Control	Std Deviation	Ratio sample/reference DNA	P-value	Genbank	Product
STM0175	stiC	similar to E. coli putative outer membrane protein (AAC76178.1); Blastp hit to AAC76178.1 (838 aa), 39% identity in aa 20 - 558, 34% identity in aa 493 - 837; putativie fimbrial usher [Salmonella typhimurium LT2].	0.99854	0.0764588	0.721218		2.095	0.963425	1.58023	0.0637		1.3669	0.949826	0.996357	0.104		2.57353	0.866278	1.86001	0.00346		0.450957	0.801722	0.334	0.128		0.418736		0.302	0.108		0.340594	0.756856	0.249667	0.0221	AAL19139	putativie fimbrial usher
STM1858	STM1858	putative cytoplasmic protein [Salmonella typhimurium LT2].	0.999398	0.072488	0.483122		1.5787	0.901694	0.764178	0.00371		1.85248	0.940354	0.895838	0.000914		1.53585	0.868708	0.744992	0.0254		0.774444	0.81444	0.3745	0.0129		0.572666	0.756561	0.279	0.0915		0.484758	0.764694	0.23925	0.0411	AAL20773	putative cytoplasmic protein
STM4344	yjeA	putative LYSL-tRNA synthetase. (SW:SYK3_SALTY); putative pyruvate oxidase; lysyl-tRNA synthetase [Salmonella typhimurium LT2].	0.987291	0.226694	1.21739		0.896282	0.901494	1.09453	0.505		0.747287	0.938011	0.914635	0.135		0.778029	0.863317	0.947191	0.172		0.730796	0.821395	0.9035	0.238		0.748662	0.752243	0.9125	0.294		0.47004	0.761618	0.58275	0.0422	AAL23167	putative pyruvate oxidase (lysyl-tRNA synthetase)
STM0328	STM0328	Paralog of E. coli putative transport protein (AAC74668.1); Blastp hit to AAC74668.1 (417 aa), 34% identity in aa 33 - 407	0.9993	0.0725104	0.175928					1					1					1		0.542699	0.832535	0.0998	0.126		0.376194	0.753256	0.06645	0.0317		0.296167	0.75847	0.053025	0.00767	AAL19282	putative permease
STM0412	STM0412	hypothetical protein 14.5K (gi|1073681); putative inner membrane protein [Salmonella typhimurium LT2].	0.988099	0.219293	1.70138		0.562754	0.899931	0.959516	0.0131		0.63116	0.934309	1.07451	0.0196		0.686842	0.864431	1.17078	0.088		0.504809	0.813371	0.85925	0.0092		0.516799	0.751839	0.8805	0.0971		0.494982	0.756078	0.8445	0.0133	AAL19366	putative inner membrane protein
STM0517	gcl	Ortholog of E. coli glyoxylate carboligase (AAC73609.1); Blastp hit to AAC73609.1 (593 aa), 96% identity in aa 1 - 593	0.99725	0.105004	0.371474		0.58339	0.903235	0.218511	0.0182		0.759339	0.947156	0.283745	0.0856		0.545213	0.864916	0.203146	0.0135		0.547288	0.815543	0.2045	0.0137		0.522133	0.755737	0.1955	0.0842		0.472992	0.758001	0.17725	0.0132	AAL19471	glyoxylate carboligase
STM0549	fimZ	Putative RBS for fimZ; RegulonDB:STMS1H000880	0.999888	0.0723561	0.199463		0.806067	0.902356	0.161316	0.0551		1.05787	0.977257	0.213612	0.734		0.921041	0.864808	0.183929	0.202		0.674597	0.874294	0.1462	0.402		1.1787	0.821797	0.25	0.725		0.469837	0.755165	0.093725	0.000252	AAL19503	fimbrial protein Z, putative transcriptional regulator (LuxR/UhpA family)
STM0943	cspD	similar to E. coli cold shock protein (AAC73967.1); Blastp hit to AAC73967.1 (74 aa), 94% identity in aa 1 - 71; similar to CspA but not cold shock induced [Salmonella typhimurium LT2].	0.993781	0.158136	6.35888		0.681984	0.901552	4.35321	0.0329		0.548002	0.942279	3.54844	0.0447		0.690256	0.863478	4.39032	0.0368		0.432401	0.832298	2.8775	0.0698		0.292733	0.751323	1.865	0.0334		0.304616	0.766286	2.04	0.0362	AAL19879	similar to CspA but not cold shock induced
STM0944	yljA	similar to E. coli orf, hypothetical protein (AAC73968.1); Blastp hit to AAC73968.1 (106 aa), 97% identity in aa 1 - 106; putative cytoplasmic protein [Salmonella typhimurium LT2].	0.999835	0.0723739	6.71619		1.21594	0.899875	8.17273	0.0103		0.927697	0.941976	6.28428	0.591		0.76776	0.863808	5.15965	0.0104		0.616659	0.823087	4.195	0.0528		0.381157	0.750828	2.56	0.0133		0.463015	0.762043	3.1625	0.0245	AAL19880	putative cytoplasmic protein
STM1064	pqiB	similar to E. coli paraquat-inducible protein B (AAC74037.1); Blastp hit to AAC74037.1 (546 aa), 89% identity in aa 1 - 546; paraquat-inducible protein B [Salmonella typhimurium LT2].	0.99919	0.072285	1.84681		0.518751	0.899292	0.95898	0.000717		0.648001	0.939095	1.20714	0.0327		0.499229	0.864915	0.925838	0.00969		0.56697	0.813197	1.0475	0.00128		0.704748	0.75341	1.305	0.0905		0.44497	0.75949	0.83325	0.0168	AAL19997	paraquat-inducible protein B
STM1101	hpaG	Paralog of E. coli putative isomerase (AAC74264.1); Blastp hit to AAC74264.1 (219 aa), 38% identity in aa 22 - 219, 29 503319650dentity in aa 35 - 211	0.999562	0.0722646	0.447349		0.55385	0.900245	0.248462	0.00274		0.709138	0.950711	0.322035	0.112		0.628048	0.866833	0.282735	0.0338		0.482567	0.83229	0.2275	0.102		0.291614	0.751054	0.1305	0.014		0.353237	0.757046	0.1595	0.00552	AAL20033	4-hydroxyphenylacetate catabolism
STM1132	STM1132	Paralog of E. coli putative transport protein (AAC77235.1); Blastp hit to AAC77235.1 (425 aa), 57% identity in aa 25 - 418	0.98995	0.201356	0.397964		0.622596	0.900158	0.248206	0.0177		0.861541	0.944351	0.343745	0.308		0.775901	0.863468	0.308861	0.138		0.544085	0.814936	0.217	0.0144		0.51839	0.752059	0.207	0.0978		0.486564	0.754946	0.19375	0.007	AAL20063	putative sugar transport protein
STM1233	ycfC	similar to E. coli orf, hypothetical protein (AAC74216.1); Blastp hit to AAC74216.1 (213 aa), 94% identity in aa 1 - 213; unknown membrane associated protein [Salmonella typhimurium LT2].	0.998968	0.0725831	2.58343		0.626182	0.916861	1.67003	0.12		0.819329	0.961235	2.18701	0.482		0.387928	0.877119	1.05226	0.0701		0.530782	0.820569	1.3875	0.025		0.468865	0.751635	1.215	0.0389		0.364293	0.755359	0.9435	0.00157	AAL20162	membrane associated protein of unknown function
STM1258	STM1258	contains duplicated ATPase domain; putative ATPase (gi|2337945); putative ATPase component of ABC-type transport system [Salmonella typhimurium LT2].	0.999646	0.0722618	0.91534		0.619527	0.900467	0.568509	0.00433		0.45768	0.964871	0.454681	0.143		0.646624	0.872493	0.600435	0.091		0.603105	0.833065	0.57525	0.17		0.516318	0.756236	0.479	0.0968		0.490859	0.76131	0.45675	0.0283	AAL20184	putative ATPase component of ABC-type transport system, contain duplicated ATPase domain
STM1354	ydiQ	similar to E. coli putative transport protein (AAC74767.1); Blastp hit to AAC74767.1 (254 aa), 79% identity in aa 1 - 254; putative electron transfer flavoprotein [Salmonella typhimurium LT2].	0.995012	0.141546	0.475091		0.996637	0.916603	0.482758	0.994		1.27471	0.955254	0.613541	0.217		0.834726	0.868692	0.398968	0.292		0.677102	0.816235	0.323	0.0401		0.409231	0.753318	0.1955	0.056		0.478522	0.757172	0.2285	0.00936	AAL20279	putative electron transfer flavoprotein
STM1525	yneH	similar to E. coli putative glutaminase (AAC74597.1); Blastp hit to AAC74597.1 (308 aa), 91% identity in aa 1 - 308; putative glutaminase [Salmonella typhimurium LT2].	0.973698	0.328133	1.78433		0.443422	0.930624	0.864147	0.15		0.426932	0.941504	0.779652	0.0384		0.36285	0.863369	0.647728	0.0196		0.510013	0.816437	0.92	0.0553		0.627685	0.750823	1.12	0.251		0.41504	0.762472	0.7585	0.0485	AAL20444	putative glutaminase
STM1613	STM1613	similar to E. coli galactitol-specific enzyme IIB of phosphotransferase system (AAC75154.1); Blastp hit to AAC75154.1 (94 aa), 34% identity in aa 1 - 92; putative PTS system, enzymeIIB component [Salmonella typhimurium LT2].	1		0.638555		0.544443	0.903961	0.351472	0.0692		0.547021	0.960321	0.366523	0.272		0.469923	0.865763	0.301819	0.0541		0.518176	0.821955	0.33675	0.112		0.355487	0.750834	0.227	0.0234		0.299561	0.755563	0.19225	0.00973	AAL20531	putative PTS system, enzymeIIB component
STM1624	STM1624	similar to E. coli orf, hypothetical protein (AAC74505.1); Blastp hit to AAC74505.1 (447 aa), 87% identity in aa 1 - 447; putative cytoplasmic protein [Salmonella typhimurium LT2].	0.999963	0.0722721	0.483224		0.653594	0.899717	0.316171	0.00161		0.816422	0.953014	0.401294	0.332		0.776875	0.863494	0.375524	0.00514		0.501278	0.819951	0.2465	0.0289		0.429047	0.751007	0.2075	0.0185		0.399044	0.761671	0.19725	0.0221	AAL20542	putative cytoplasmic protein
STM1731	STM1731	putative catalase (gi|7162108); putative catalase [Salmonella typhimurium LT2].	0.999895	0.0722637	1.12818		1.09477	0.899719	1.23611	0.0872		1.54897	0.941208	1.75692	0.0156		1.1402	0.863367	1.28645	0.00785		0.593142	0.821044	0.67875	0.0486		0.438251	0.750779	0.4945	0.0138		0.431354	0.758738	0.4915	0.0091	AAL20649	putative catalase
STM1766	narX	senses nitrate/nitrite; regulates anaerobic respiration and fermentation; similar to E. coli nitrate/nitrate sensor, histidine protein kinase acts on NarL regulator (AAC74306.1); Blastp hit to AAC74306.1 (598 aa), 86% identity in aa 1 - 598; sensory histi	0.998085	0.0875823	0.878631		1.52496	0.935221	1.37446	0.132		1.4188	0.949548	1.26053	0.0841		1.21247	0.8651	1.06718	0.0943		0.809173	0.821594	0.7215	0.316		0.598011	0.750792	0.5255	0.0409		0.474557	0.756823	0.4195	0.00823	AAL20681	sensory histidine kinase in two component regulatory system with NarL, senses nitrate/nitrite, regulates anaerobic respiration and fermentation
STM1796	treA	similar to E. coli trehalase, periplasmic (AAC74281.1); Blastp hit to AAC74281.1 (565 aa), 82% identity in aa 11 - 553; trehalase, periplasmic [Salmonella typhimurium LT2].	0.988276	0.217643	1.41541		0.738797	0.901242	1.04883	0.0868		0.411628	0.935529	0.585173	0.00555		0.770566	0.865199	1.09322	0.186		0.64358	0.820838	0.9265	0.131		0.411013	0.751491	0.5825	0.065		0.443947	0.759091	0.6365	0.0245	AAL20711	trehalase, periplasmic
STM1926	STM1926	hypothetical protein; putative cytoplasmic protein [Salmonella typhimurium LT2].	0.999279	0.0725151	0.84597		0.883591	0.906049	0.753374	0.379		1.0929	0.940221	0.928713	0.399		0.899354	0.867455	0.764076	0.364		0.760382	0.817976	0.656667	0.307		0.424042	0.750908	0.359	0.0221		0.403441	0.757473	0.3445	0.00719	AAL20842	putative cytoplasmic protein
STM2158	yehT	Putative RBS for yehT; RegulonDB:STMS1H002302	0.998478	0.0780712	1.11376		0.506551	0.913372	0.582915	0.062		0.368325	0.939559	0.418728	0.0109		0.563543	0.882411	0.650852	0.128		0.609117	0.814627	0.6795	0.00565		0.641513	0.750803	0.7145	0.041		0.439016	0.76399	0.502	0.0372	AAL21062	putative regulator
STM2398	pgtC	phosphoglycerate transport; phosphoglycerate transport regulatory protein PGTC precursor. (SW:PGTC_SALTY); protein for signal transmission [Salmonella typhimurium LT2].	0.998941	0.0725888	0.566476		0.709572	0.906586	0.406637	0.0813		0.780536	0.940252	0.443726	0.0507		0.773785	0.874149	0.444428	0.231		0.637321	0.824939	0.3695	0.118		0.582646	0.751916	0.331	0.0564		0.41001	0.760734	0.23675	0.0198	AAL21298	Phosphoglycerate transport: protein for signal transmission
STM2410	yfeA	diguanylate cyclase/phosphodiesterase domain 2; similar to E. coli orf, hypothetical protein (AAC75454.1); Blastp hit to AAC75454.1 (768 aa), 68% identity in aa 45 - 766; putative diguanylate cyclase/phosphodiesterase domain 1 containing protein [Salmonel	0.998398	0.0800949	0.617394		0.592251	0.901938	0.367775	0.0117		0.635474	0.947341	0.399236	0.0766		0.478187	0.866438	0.297675	0.0178		0.53397	0.822414	0.33475	0.0353		0.685319	0.772036	0.435	0.316		0.491067	0.761925	0.308	0.0285	AAL21310	putative Diguanylate cyclase/phosphodiesterase domain 1; Diguanylate cyclase/phosphodiesterase domain 2
STM2475	STM2475	hypothetical protein; putative cytoplasmic protein [Salmonella typhimurium LT2].	0.999965	0.0723244	2.73343		0.878698	0.913489	2.43943	0.5		0.268682	0.977998	0.945594	0.139		0.787011	0.864359	2.15389	0.0234		0.596675	0.816673	1.645	0.0257		0.468219	0.750942	1.28	0.0135		0.434124	0.762964	1.212	0.0268	AAL21369	putative cytoplasmic protein
STM2498	upp	similar to E. coli uracil phosphoribosyltransferase (AAC75551.1); Blastp hit to AAC75551.1 (217 aa), 99% identity in aa 10 - 217; uracil phosphoribosyltransferase [Salmonella typhimurium LT2].	0.977852	0.300531	3.39489		1.38988	0.89965	4.72149	0.0782		1.59951	0.950642	5.49782	0.0822		1.00715	0.864166	3.42289	0.884		0.630708	0.814736	2.1525	0.0879		0.667379	0.752652	2.27	0.279		0.393482	0.755065	1.3375	0.0102	AAL21392	uracil phosphoribosyltransferase
STM2558	cadB	similar to E. coli transport of lysine/cadaverine (AAC77093.1); Blastp hit to AAC77093.1 (444 aa), 90% identity in aa 1 - 440; APC family lysine/cadaverine transport protein [Salmonella typhimurium LT2].	0.998933	0.0723035	0.925005		0.733061	0.900637	0.679764	0.0172		1.07884	0.950015	1.01226	0.678		1.26152	0.866033	1.16999	0.0717		0.68314	0.89817	0.72525	0.537		0.532093	0.7514	0.4925	0.0295		0.453723	0.760919	0.427	0.024	AAL21452	APC family, lysine/cadaverine transport protein
STM2596	STM2596	similar to minor tail protein; Gifsy-1 prophage protein [Salmonella typhimurium LT2].	0.995111	0.140135	0.513578		0.640176	0.907661	0.33339	0.0696		0.621005	0.94906	0.324699	0.0762		0.621328	0.866427	0.320731	0.0427		0.512592	0.815627	0.2655	0.0183		0.414184	0.751108	0.213	0.0419		0.40267	0.760548	0.21075	0.0208	AAL21491	Gifsy-1 prophage: similar to minor tail protein
STM2697	STM2697	Putative RBS for STM2697; RegulonDB:STMS1H002783	0.997516	0.0997905	0.519331		0.853032	0.924964	0.457603	0.561		2.24485	2.74843	1.67158	0.369		1.07742	0.870881	0.563938	0.617		0.492437	0.821689	0.262	0.0446		0.344028	0.761108	0.185	0.0999		0.370456	0.760053	0.19625	0.0164	AAL21584	Fels-2 prophage:similar to orfG protein in phage 186
STM3029	stdA	similar to E. coli putative fimbrial-like protein (AAC73813.1); Blastp hit to AAC73813.1 (188 aa), 32% identity in aa 8 - 187; putative fimbrial-like protein [Salmonella typhimurium LT2].	0.995736	0.13083	0.284454		0.516884	0.899905	0.147247	0.00261		0.559417	0.952006	0.16013	0.0139		0.519106	0.864851	0.148124	0.0144		0.691918	0.821689	0.19975	0.128		0.799453	0.751812	0.2275	0.202		0.478718	0.755143	0.13625	0.00274	AAL21905	putative fimbrial-like protein
STM3060	ygfE	similar to E. coli orf, hypothetical protein (AAC75948.1); Blastp hit to AAC75948.1 (109 aa), 96% identity in aa 1 - 109; putative cytoplasmic protein [Salmonella typhimurium LT2].	0.998369	0.0808188	9.88868		1.09285	0.899688	10.8152	0.169		1.60258	0.963381	16.1847	0.0817		0.795106	0.870189	7.93646	0.216		0.343828		3.4	0.1					1		0.261091	0.753193	2.59	0.00373	AAL21935	putative cytoplasmic protein
STM3088	yqgC	similar to E. coli orf, hypothetical protein (AAC75977.1); Blastp hit to AAC75977.1 (71 aa), 78% identity in aa 1 - 51; putative cytoplasmic protein [Salmonella typhimurium LT2].	0.998081	0.0876784	3.37175		0.873505	0.913557	2.99818	0.505		1.07967	0.982403	3.80724	0.811		0.684027	0.867211	2.31977	0.0585		0.480278	0.841237	1.715	0.119		0.429881	0.751076	1.45	0.0266		0.439794	0.761203	1.5075	0.0213	AAL21963	putative cytoplasmic protein
STM3143	hybG	Putative RBS for hybG; RegulonDB:STMS1H003180	0.999684	0.0724172	0.750191		0.681567	0.914441	0.523121	0.145		0.736318	0.959666	0.571592	0.291		0.834254	0.869602	0.630304	0.24		0.507562	0.818285	0.38425	0.015		0.502538	0.750848	0.377	0.0144		0.44424	0.755075	0.33375	0.00123	AAL22017	hydrogenase-2 operon protein
STM3385	fis	DNA-binding protein FIS (factor-for-inversion stimulation protein)(HIN recombinational enhancer binding protein). (SW:FIS_ECOLI); site-specific DNA inversion stimulation factor [Salmonella typhimurium LT2].	0.985191	0.244935	6.68832		0.796246	0.900031	5.33255	0.17		0.774672	0.934236	5.18751	0.134		0.715201	0.863558	4.785	0.118		0.709157	0.856271	5.0025	0.419		0.713158	0.750767	4.77	0.256		0.345737	0.756748	2.33	0.00905	AAL22254	site-specific DNA inversion stimulation factor
STM3475	nirD	nitrite reductase [NAD(P)H] small subunit. (SW:NIRD_SALTY); nitrite reductase small subunit [Salmonella typhimurium LT2].	0.999971	0.0723214	0.754512		0.629582	0.903529	0.478653	0.021		0.707381	0.938924	0.536091	0.0241		0.927567	0.885935	0.716178	0.757		0.552184	0.818381	0.42225	0.031		0.425389	0.750803	0.321	0.0133		0.457232	0.756617	0.347	0.00575	AAL22337	nitrite reductase, small subunit
STM3605	STM3605	putative phage endolysin [Salmonella typhimurium LT2].	1	0.0722909	0.434377		0.804446	0.901092	0.350295	0.0345		1.03416	0.942086	0.449777	0.527		0.898949	0.868974	0.392845	0.4		0.412908	0.871595	0.214175	0.25		0.49175	0.752157	0.214	0.0278		0.402244	0.760876	0.17825	0.0192	AAL22465	putative phage endolysin
STM3680	aldB	lactaldehyde dehydrogenase; similar to E. coli aldehyde dehydrogenase B (lactaldehyde dehydrogenase) (AAC76612.1); Blastp hit to AAC76612.1 (542 aa), 96% identity in aa 31 - 542; aldehyde dehydrogenase B [Salmonella typhimurium LT2].	0.996503	0.118442	0.592541		1.18789	0.901002	0.70516	0.0991		1.00115	0.944484	0.597335	0.976		2.01203	0.86618	1.1948	0.00897		0.560221	0.822202	0.3395	0.0721		0.412318	0.751317	0.2445	0.0334		0.464073	0.756894	0.27675	0.00909	AAL22539	aldehyde dehydrogenase B (lactaldehyde dehydrogenase)
STM3695	yibK	similar to E. coli orf, hypothetical protein (AAC76630.1); Blastp hit to AAC76630.1 (157 aa), 94% identity in aa 1 - 156; putative tRNA/rRNA methyltransferase [Salmonella typhimurium LT2].	0.996028	0.126257	1.8162		0.62453	0.900819	1.13836	0.0129		0.633347	0.934811	1.15189	0.00737		0.542184	0.863707	0.985764	0.00988		0.5223	0.817594	0.96175	0.033		0.384847	0.751206	0.6995	0.0327		0.361792	0.756135	0.66025	0.00376	AAL22554	putative tRNA/rRNA methyltransferase
STM3734	rph	ribonuclease PH. (SW:RNPH_SALTY); RNase PH [Salmonella typhimurium LT2].	0.992282	0.176275	4.07313		1.01061	0.905361	4.14574	0.908		1.26374	0.95743	5.24604	0.308		0.836119	0.868349	3.42805	0.347		0.724444	0.837857	3.075	0.37		0.555594	0.751585	2.265	0.0845		0.476823	0.756131	1.95	0.00995	AAL22593	RNase PH
STM3792	STM3792	similar to E. coli fucose permease (AAC75843.1); Blastp hit to AAC75843.1 (438 aa), 34% identity in aa 17 - 428; putative L-fucose permease [Salmonella typhimurium LT2].	0.99993	0.0722669	0.973516		0.559947	0.900776	0.547094	0.00385		0.708364	0.936007	0.690877	0.00672		0.58139	0.863638	0.566463	0.00309		0.541953	0.826904	0.54575	0.0925		0.518267	0.752118	0.5065	0.0444		0.473151	0.762645	0.47	0.0318	AAL22650	putative L-fucose permease
STM4048	rhaS	AraC/XylS family; L-rhamnose operon regulatory protein RHAS. (SW:RHAS_SALTY); positive regulator for rhaBAD operon [Salmonella typhimurium LT2].	0.992238	0.176782	0.504848		0.563068	0.90429	0.287412	0.0292		0.594673	0.964225	0.314575	0.172		0.534462	0.863404	0.269858	0.0141		0.510311	0.817335	0.26075	0.0305		0.396139	0.750864	0.2	0.0448		0.368177	0.764378	0.1925	0.0362	AAL22888	positive regulator for rhaBAD operon (AraC/XylS family)
STM4071	STM4071	Putative RBS for STM4071; RegulonDB:STMS1H003998	0.999727	0.0724055	0.722549		0.769708	0.902737	0.55913	0.0599		0.680228	0.939093	0.493717	0.018		0.796481	0.864563	0.576312	0.0336		0.572099	0.819878	0.4205	0.0536		0.403774	0.754946	0.296	0.0672		0.464894	0.759139	0.3395	0.0133	AAL22911	putative Mannose-6-phosphate isomerase
STM4079	yneC	similar to E. coli orf, hypothetical protein (AAC74591.1); Blastp hit to AAC74591.1 (96 aa), 80% identity in aa 1 - 96; putative inner membrane protein [Salmonella typhimurium LT2].	0.999973	0.0723201	1.3703		0.875973	0.90824	1.21252	0.39		0.378505	0.935885	0.521949	0.00212		0.886719	0.871832	1.22607	0.443		0.518189	0.85244	0.76375	0.178		0.450603	0.753058	0.622	0.0513		0.46422	0.755405	0.63725	0.0016	AAL22919	putative inner membrane protein
STM4159	thiH	Putative RBS for thiH; RegulonDB:STMS1H004074	0.986796	0.231121	0.847106		0.500722	0.90501	0.430459	0.0288		0.543312	0.943544	0.468083	0.0515		0.397945	0.864532	0.338603	0.0164		0.51767	0.819713	0.44675	0.058		0.441715	0.751383	0.3745	0.0762		0.35817	0.764522	0.315	0.0405	AAL22987	deoxyxylulose-5-P + thi-S-COSH + tyrosine = 4-methyl-5-(beta-hydroxyethyl)thiazole-P + 4-hydroxy-benzyl-alcohol + C1 of tyrosine
STM4276	STM4276	hypothetical protein	0.999976	0.0723185	0.839114		1.1123	0.951987	0.978846	0.746		1.18202	1.02834	1.07018	0.699		0.924246	0.876638	0.786224	0.673		0.980181	0.815608	0.8265	0.861		0.473441	0.75088	0.3975	0.0174		0.373663	0.76425	0.32425	0.0285	AAL23100	putative cytoplasmic protein
STM4281	nrfE	involved in attachment of haem c to cytochrome c552; similar to E. coli formate-dependent nitrite reductase; possible assembly function (AAD13457.1); Blastp hit to AAD13457.1 (552 aa), 76% identity in aa 1 - 552; formate-dependent nitrite reductase [Salmo	0.990423	0.196525	0.447937		0.875973	0.922721	0.404449	0.646		0.898581	0.944221	0.404424	0.513		0.796617	0.864882	0.357453	0.192		0.639891	0.815258	0.288	0.046		0.594994	0.751505	0.267	0.12		0.487461	0.756224	0.21925	0.0128	AAL23105	formate-dependent nitrite reductase; involved in attachment of haem c to cytochrome c552
STM4295	adiY	AraC/XylS family; similar to E. coli putative ARAC-type regulatory protein (AAC77077.1); Blastp hit to AAC77077.1 (253 aa), 79% identity in aa 1 - 253; transcriptional activator of adiA [Salmonella typhimurium LT2].	1	0.0722963	0.916128		0.588833	0.903611	0.544173	0.0175		0.665861	0.938839	0.613646	0.0217		0.817731	0.863906	0.749643	0.0169		0.534229	0.813629	0.48975	0.000917		0.373824	0.750788	0.3425	0.011		0.411119	0.757291	0.37925	0.00525	AAL23119	transcriptional activator of adiA (AraC/XylS family)
STM4440	STM4440	nitrogen regulation protein nr(ii) (SW:NTRB_SALTY); putative cytoplasmic protein [Salmonella typhimurium LT2].	0.999564	0.0722645	0.606949		1.20464	0.910645	0.73948	0.259		1.50236	0.957755	0.925466	0.076		1.47063	0.86778	0.89555	0.0251		0.509145	0.819648	0.3145	0.0347		0.498173	0.755704	0.305	0.069		0.406567	0.762908	0.25325	0.0266	AAL23260	putative cytoplasmic protein
STM4481	idnR	GalR/LacI family; similar to E. coli L-idonate transcriptional regulator (AAC77221.1); Blastp hit to AAC77221.1 (332 aa), 89% identity in aa 1 - 332; L-idonate regulator [Salmonella typhimurium LT2].	0.999726	0.0722602	0.632522		0.541385	0.912122	0.352253	0.0525		0.735516	0.955939	0.477898	0.241		0.443351	0.865755	0.282428	0.0106		0.558583	0.813269	0.3535	0.000996		0.595193	0.750824	0.3765	0.0188		0.455293	0.755543	0.28875	0.00246	AAL23300	L-idonate regulator (GalR/LacI family)
STM4501	STM4501	putative cytoplasmic protein [Salmonella typhimurium LT2].	0.998394	0.0801967	0.809736		0.834492	0.899887	0.676437	0.0408		0.794037	0.948176	0.653375	0.257		0.915447	0.865923	0.743211	0.391		0.789189	0.826642	0.661333	0.474		0.449739	0.750959	0.3645	0.0285		0.410802	0.767643	0.34475	0.0444	AAL23319	putative cytoplasmic protein
traP	PSLT082		0.985332	0.243749	0.422367		0.512228	0.900218	0.216933	0.0116		0.637421	0.941747	0.269608	0.0315		0.702842	0.885947	0.306814	0.327		0.409601	0.82812	0.18225	0.0766		0.385128	0.752983	0.1635	0.0777		0.326609	0.762964	0.143	0.0313	NP_490568
