# Supplementary material for: During infection of epithelial cells Salmonella enterica serovar Typhimurium undergoes a time-dependent transcriptional adaptation that results in simultaneous expression of three type 3 secretion systems
Source: Cell Microbiol. 2008 Apr 1;10(4):958–84. doi: 10.1111/j.1462-5822.2007.01099.x (PMC2343689; doi:10.1111/j.1462-5822.2007.01099.x)
Supplement: Table S13 — Data taken from Table S1 showing the genes specifically downregulated in both macrophages and HeLa cells, as depicted on Fig. 1. [file cmi0010-0958-SD14.xls]

## Sheet: Sheet1
Table S13. Data taken from Table S1 showing the genes specifically down-regulated in both macrophages and HeLa cells, as depicted on Figure 1			LB Mid-logarithmic culture				Macrophage 4h post infection					Macrophage 8h post infection					Macrophage 12h post infection					HeLa 2h post infection					HeLa 4h post infection					HeLa 6h post infection
Systematic name	Common name	Description	Expression level relative to LB Control	Std Deviation	Ratio sample/reference DNA		Expression level relative to LB Control	Std Deviation	Ratio sample/reference DNA	P-value		Expression level relative to LB Control	Std Deviation	Ratio sample/reference DNA	P-value		Expression level relative to LB Control	Std Deviation	Ratio sample/reference DNA	P-value		Expression level relative to LB Control	Std Deviation	Ratio sample/reference DNA	P-value		Expression level relative to LB Control	Std Deviation	Ratio sample/reference DNA	P-value		Expression level relative to LB Control	Std Deviation	Ratio sample/reference DNA	P-value	Genbank	Product
STM0007	talB	similar to E. coli transaldolase B (AAC73119.1); Blastp hit to AAC73119.1 (317 aa), 94% identity in aa 1 - 317; transaldolase B [Salmonella typhimurium LT2].	0.995471	0.13485	32.0844		0.118621	0.899215	3.84865	0.000685		0.083434	0.933697	2.72117	0.000843		0.169214	0.863324	5.43512	0.00145		0.219421	0.814231	7.0975	0.00233		0.351312	0.751726	11.3	0.0368		0.371358	0.754821	11.925	0.0017	AAL18971	transaldolase B
STM0024	bcfD	fimbrial subunit (gi|4959514); fimbrial subunit [Salmonella typhimurium LT2].	0.999887	0.0722631	0.511551		0.381522	0.90204	0.197374	0.00409		0.478941	0.94137	0.246903	0.00579		0.51323	0.863569	0.262669	0.0014		0.348194	0.816471	0.18125	0.0105		0.385178	0.75192	0.1975	0.0249		0.309005	0.769102	0.169	0.0467	AAL18988	fimbrial subunit
STM0117	ilvH	S. typhimurium acetolactate synthase isozyme III small subunit. (SW:ILVH_SALTY)	0.996696	0.115123	2.75679		0.40616	0.904457	1.14043	0.0135		0.406494	0.935718	1.12883	0.00417		0.326312	0.863618	0.901237	0.00328		0.358925	0.813775	0.991	0.00161		0.349863	0.750779	0.9645	0.0259		0.356181	0.755845	0.98625	0.00319	AAL19081	acetolactate synthase III, small subunit
STM0176	stiB	similar to E. coli periplasmic chaperone, required for type 1 fimbriae (AAC77272.1); Blastp hit to AAC77272.1 (241 aa), 39% identity in aa 20 - 235; putative fimbrial chaparone [Salmonella typhimurium LT2].	0.990081	0.200035	0.714773		0.37194	0.905367	0.272363	0.016		0.412453	0.942372	0.301076	0.0212		0.36339	0.863626	0.26011	0.00772		0.276203	0.816981	0.2015	0.0111		0.206993	0.756029	0.1545	0.0762		0.231651	0.762375	0.17585	0.0278	AAL19140	putative fimbrial chaparone
STM0211	yaeH	similar to E. coli putative structural protein (AAC73274.1); Blastp hit to AAC73274.1 (128 aa), 95% identity in aa 1 - 128; putative cytoplasmic protein [Salmonella typhimurium LT2].	0.999999	0.072297	10.6781		0.0954288	0.898936	1.02247	0.000122		0.119672	0.933998	1.29895	0.001		0.0924214	0.863276	0.987753	0.000625		0.0809905	0.813242	0.87625	0.00112		0.0510796	0.750755	0.5455	0.00738		0.0687815	0.755	0.76125	0.00277	AAL19175	putative cytoplasmic protein
STM0225	hlpA	S. typhimurium outer membrane protein OMPH precursor. (SW:OMPH_SALTY)	0.999984	0.0723131	22.2386		0.159218	0.899133	3.55854	0.000285		0.152155	0.933636	3.39484	0.0003		0.18221	0.86331	4.05532	0.000728		0.295956	0.821363	6.8225	0.0182		0.473589	0.752606	10.565	0.0341		0.39349	0.755007	8.7675	0.00116	AAL19189	histone-like protein, located in outer membrane
STM0316	pepD	similar to E. coli aminoacyl-histidine dipeptidase (peptidase D) (AAC73341.1); Blastp hit to AAC73341.1 (485 aa), 92% identity in aa 1 - 485; aminoacyl-histidine dipeptidase (peptidase D) [Salmonella typhimurium LT2].	0.999898	0.0722639	14.5082		0.332091	0.904265	4.93683	0.00827		0.291598	0.937128	4.31944	0.00571		0.289192	0.86353	4.2031	0.00136		0.300573	0.814648	4.385	0.00201		0.555373	0.752045	8.07	0.0311		0.480349	0.763469	7.125	0.0391	AAL19272	aminoacyl-histidine dipeptidase (peptidase D)
STM0327	STM0327	Paralog of E. coli orf, hypothetical protein (AAC74880.1); Blastp hit to AAC74880.1 (119 aa), 66% identity in aa 13 - 119	0.999224	0.0722828	12.5898		0.0416972	0.899022	0.544893	0.000904		0.0287049	0.93349	0.366149	0.000314		0.0607863	0.86361	0.79381	0.00444		0.030565	0.812969	0.386	0.000196		0.0275018	0.750817	0.358	0.0249		0.033514	0.754603	0.433	0.00119	AAL19281	putative cytoplasmic protein
STM0367	prpR	propionate catabolism operon regulatory protein. (SW:PRPR_SALTY); regulator for prp operon (EBP family) [Salmonella typhimurium LT2].	0.999998	0.0722874	0.81515		0.409627	0.90107	0.336294	0.00267		0.52387	0.944079	0.435252	0.0334		0.420825	0.871368	0.351361	0.0368		0.283824	0.814507	0.234	0.00372		0.21907	0.754119	0.183	0.0486		0.20241	0.755852	0.16725	0.00283	AAL19321	regulator for prp operon (EBP family)
STM0380	ddlA	Putative RBS for ddlA; RegulonDB:STMS1H000734	0.997616	0.0977562	3.5614		0.239002	0.89898	0.852062	0.000207		0.26795	0.933711	0.955189	0.000357		0.224906	0.863348	0.801514	0.00123		0.392182	0.813241	1.4	0.00209		0.454661	0.751161	1.62	0.0307		0.476312	0.755324	1.7	0.00348	AAL19334	D-alanine-D-alanine ligase A
STM0413	tsx	nucleoside-specific channel-forming protein TSX precursor. (SW:TSX_SALTY); nucleoside channel; receptor of phage T6 and colicin K [Salmonella typhimurium LT2].	0.998984	0.0722996	16.1311		0.0443519	0.898928	0.725408	0.000305		0.0357579	0.933492	0.58359	0.000331		0.0853193	0.863327	1.38173	0.00104		0.102191	0.812978	1.65	0.000196		0.182105	0.75088	2.94	0.0142		0.108567	0.754777	1.7675	0.00103	AAL19367	nucleoside channel; receptor of phage T6 and colicin K
STM0426	phnV	Putative RBS for phnV; RegulonDB:STMS1H000774	0.974744	0.321383	2.55103		0.343637	0.903116	0.893067	0.0151		0.367906	0.934477	0.941288	0.00744		0.337495	0.864984	0.867824	0.0236		0.269543	0.813503	0.691	0.00635		0.248872	0.75171	0.638	0.0638		0.440769	0.75908	1.139	0.0375	AAL19380	2-aminoethylphosphonate transporter, memrane component
STM0440	cyoD	similar to E. coli cytochrome o ubiquinol oxidase subunit IV (AAC73532.1); Blastp hit to AAC73532.1 (109 aa), 93% identity in aa 1 - 109; cytochrome o ubiquinol oxidase subunit IV [Salmonella typhimurium LT2].	0.996594	0.116895	20.3138		0.115511	0.898985	2.35582	0.000232		0.085977	0.933581	1.75882	0.000394		0.0998836	0.863311	2.03381	0.00113		0.234144	0.819419	4.9625	0.0151		0.320453	0.750839	6.515	0.0268		0.204142	0.75579	4.2025	0.00336	AAL19395	cytochrome o ubiquinol oxidase subunit IV
STM0441	cyoC	similar to E. coli cytochrome o ubiquinol oxidase subunit III (AAC73533.1); Blastp hit to AAC73533.1 (204 aa), 96% identity in aa 1 - 204; cytochrome o ubiquinol oxidase subunit III [Salmonella typhimurium LT2].	0.998706	0.0726376	28.6211		0.1085	0.898956	3.1153	0.000156		0.0894911	0.93406	2.64855	0.00168		0.118398	0.863653	3.42751	0.00275		0.235573	0.815238	6.8325	0.0036		0.382261	0.751223	10.95	0.0232		0.233915	0.760581	7.0125	0.0174	AAL19396	cytochrome o ubiquinol oxidase subunit III
STM0442	cyoB	similar to E. coli cytochrome o ubiquinol oxidase subunit I (AAC73534.1); Blastp hit to AAC73534.1 (663 aa), 95% identity in aa 1 - 663; cytochrome o ubiquinol oxidase subunit I [Salmonella typhimurium LT2].	0.993054	0.167171	41.8676		0.107965	0.89889	4.52369	0.000163		0.0792536	0.933557	3.34269	0.000476		0.105307	0.863268	4.41036	0.0012		0.226075	0.817274	9.745	0.00982		0.40722	0.750843	17.05	0.0437		0.282537	0.759551	12.17	0.0152	AAL19397	cytochrome o ubiquinol oxidase subunit I
STM0443	cyoA	Putative -35_signal for cyoA; RegulonDB:STMLTH004674	0.995444	0.135253	30.2457		0.275888	0.899844	8.39663	0.00134		0.26344	0.935705	8.09114	0.00354		0.224216	0.863992	6.8263	0.00423		0.309472	0.81537	9.4325	0.00393		0.335581	0.750765	10.15	0.0283		0.302752	0.755838	9.2225	0.00377	AAL19398	cytochrome o ubiquinol oxidase subunit II
STM0451	hupB	DNA-binding protein HU-beta (NS1) (HU-1). (SW:DBHB_SALTY); DNA-binding protein HU-beta, NS1 (HU-1) [Salmonella typhimurium LT2].	0.998445	0.0789293	60.0753		0.177992	0.901474	11.1255	0.00612		0.10895	0.934802	6.89768	0.00417		0.203658	0.863409	12.2527	0.0012		0.155528	0.816241	9.79	0.00897		0.134646	0.75082	8.095	0.014		0.155109	0.760942	10.23	0.0231	AAL19406	DNA-binding protein HU-beta, NS1 (HU-1)
STM0456	ybaE	Putative RBS for ybaE; RegulonDB:STMS1H000801	0.998416	0.0796545	1.38322		0.416893	0.904032	0.586107	0.00982		0.404963	0.93938	0.569524	0.0102		0.404754	0.86337	0.5601	0.00194		0.416127	0.818217	0.587	0.02		0.438504	0.751353	0.608	0.0349		0.379643	0.758287	0.53225	0.0104	AAL19411	putative ABC transporter periplasmic binding protein
STM0515	allA	similar to E. coli orf, hypothetical protein (AAC73607.1); Blastp hit to AAC73607.1 (160 aa), 85% identity in aa 1 - 160; ureidoglycolate hydrolase [Salmonella typhimurium LT2].	0.999822	0.0722606	0.973739		0.397934	0.907523	0.39886	0.0221		0.236452	0.936096	0.232767	0.00152		0.344962	0.863612	0.336313	0.00135		0.470067	0.81453	0.459	0.00263		0.553502	0.750786	0.539	0.0146		0.452017	0.756696	0.44275	0.00581	AAL19469	ureidoglycolate hydrolase
STM0527	allC	similar to E. coli putative hydantoin utilization protein (AAC73618.1); Blastp hit to AAC73618.1 (411 aa), 88% identity in aa 1 - 411; allantoate amidohydrolase [Salmonella typhimurium LT2].	0.989379	0.207047	0.495505		0.312462	0.903484	0.158433	0.0096		0.452989	0.942757	0.226905	0.0147		0.323245	0.863618	0.160442	0.00682		0.453434	0.813694	0.22525	0.00815		0.41507	0.754678	0.2075	0.0852		0.445959	0.764169	0.22675	0.0462	AAL19481	allantoate amidohydrolase
STM0578	nfnB	Putative RBS for nfnB; RegulonDB:STMS1H000907	0.992462	0.174195	6.91011		0.203868	0.899205	1.41405	0.000657		0.155976	0.933531	1.07873	0.000382		0.228757	0.863625	1.58606	0.00387		0.272735	0.817248	1.9225	0.0092		0.493223	0.751238	3.41	0.0641		0.404173	0.756579	2.8125	0.00868	AAL19529	dihydropteridine reductase/oxygen-insensitive NAD(P)H nitroreductase
STM0605	ybdN	similar to E. coli orf, hypothetical protein (AAC73703.1); Blastp hit to AAC73703.1 (406 aa), 82% identity in aa 1 - 406; putative 3'-phosphoadenosine 5'-phosphosulfate sulfotransferase (PAPS reductase)/FAD synthetase [Salmonella typhimurium LT2].	0.999432	0.0722705	1.05632		0.253926	0.899238	0.268876	0.000278		0.331374	0.93531	0.351032	0.000712		0.263681	0.86337	0.278746	0.000985		0.280208	0.813645	0.29675	0.000945		0.320411	0.750885	0.3385	0.014		0.317817	0.754682	0.336	0.00048	AAL19556	putative 3'-phosphoadenosine 5'-phosphosulfate sulfotransferase (PAPS reductase)/FAD synthetase
STM0616	rnk	Putative RBS for rnk; RegulonDB:STMS1H000943	0.999248	0.0725221	3.60084		0.48459	0.90182	1.7579	0.00561		0.317516	0.937693	1.16636	0.00663		0.369087	0.863832	1.33156	0.00256		0.435156	0.818533	1.585	0.0117		0.452663	0.750837	1.63	0.0185		0.431379	0.754921	1.555	0.00106	AAL19567	regulator of nucleoside diphosphate kinase
STM0659	hscC	similar to E. coli putative dnaK protein (AAC73751.1); Blastp hit to AAC73751.1 (556 aa), 83% identity in aa 1 - 556; putative heatshock protein, homolog of hsp70 in Hsc66 subfamily [Salmonella typhimurium LT2].	0.999312	0.0722773	0.879447		0.364377	0.899237	0.320863	0.00031		0.470356	0.939436	0.418057	0.00878		0.427353	0.871309	0.384367	0.0339		0.178864	0.814408	0.16025	0.00346		0.192102	0.752428	0.1715	0.0345		0.172686	0.756356	0.15575	0.00497	AAL19610	putative heatshock protein, homolog of hsp70 in Hsc66 subfamily
STM0660	STM0660	putative cytoplasmic protein [Salmonella typhimurium LT2].	0.998971	0.0723006	2.00847		0.154199	0.899289	0.312178	0.000479		0.15716	0.933975	0.316727	0.000343		0.162109	0.86335	0.326	0.000966		0.173516	0.815059	0.359	0.00523		0.308152	0.753337	0.625	0.041		0.211139	0.756761	0.43325	0.00552	AAL19611	putative cytoplasmic protein
STM0661	ybeK	Putative RBS for ybeK; RegulonDB:STMS1H000982	0.997351	0.103052	6.0266		0.0957697	0.899534	0.594642	0.00135		0.0859328	0.933985	0.533447	0.00154		0.100285	0.863279	0.604975	0.000947		0.0889083	0.813231	0.5455	0.00172		0.120644	0.750929	0.7295	0.019		0.097971	0.755326	0.61025	0.00366	AAL19612	putative purine nucleoside hydrolase
STM0662	gltL	ABC superfamily (atp_bind); similar to E. coli ATP-binding protein of glutamate/aspartate transport system (AAC73753.1); Blastp hit to AAC73753.1 (241 aa), 95% identity in aa 1 - 241; glutamate/aspartate transporter [Salmonella typhimurium LT2].	0.99999	0.0722809	3.15989		0.158953	0.899131	0.504619	0.00027		0.124523	0.933686	0.394708	0.000233		0.17719	0.863406	0.560939	0.000966		0.112731	0.813683	0.364	0.0025		0.111481	0.750912	0.3535	0.0149		0.118026	0.754784	0.376	0.000915	AAL19613	ABC superfamily (atp_bind), glutamate/aspartate transporter
STM0663	gltK	Putative RBS for gltK; RegulonDB:STMS1H000984	0.999949	0.0722696	1.23465		0.433391	0.901196	0.538642	0.00319		0.289834	0.935366	0.360032	0.00111		0.522003	0.863656	0.644949	0.0019		0.477515	0.817792	0.59875	0.0221		0.464769	0.750796	0.574	0.014		0.380579	0.75864	0.47675	0.0106	AAL19614	ABC superfamily (membrane), glutamate/aspartate transporter
STM0670	miaB	similar to E. coli orf, hypothetical protein (AAC73762.1); Blastp hit to AAC73762.1 (474 aa), 98% identity in aa 1 - 474; methylthiolation of isopentenylated A37 derivatives in rRNA [Salmonella typhimurium LT2].	0.999954	0.0722705	6.2931		0.415383	0.900429	2.6266	0.0017		0.304972	0.933902	1.92412	0.00051		0.375577	0.863547	2.36591	0.00126		0.487805	0.81321	3.075	0.00173		0.483784	0.750981	3.045	0.014		0.275541	0.754606	1.735	0.000252	AAL19621	methylthiolation of isopentenylated A37 derivatives in rRNA
STM0684	nagB	similar to E. coli glucosamine-6-phosphate deaminase (AAC73772.1); Blastp hit to AAC73772.1 (266 aa), 95% identity in aa 1 - 266; glucosamine-6-phosphate deaminase [Salmonella typhimurium LT2].	0.999981	0.0723155	5.97083		0.18367	0.899198	1.10175	0.000312		0.194878	0.933899	1.16907	0.000487		0.230027	0.863584	1.37696	0.00135		0.153938	0.815103	0.9495	0.00586		0.262924	0.750756	1.57	0.00877		0.301346	0.755663	1.81	0.0023	AAL19628	glucosamine-6-phosphate deaminase
STM0685	nagE	similar to E. coli PTS system, N-acetylglucosamine-specific enzyme IIABC (AAC73773.1); Blastp hit to AAC73773.1 (648 aa), 92% identity in aa 1 - 647; Sugar Specific PTS family, n-acetylglucosamine-specific enzyme IIABC [Salmonella typhimurium LT2].	0.999483	0.072268	4.71837		0.231479	0.899289	1.09654	0.00038		0.209918	0.933893	0.994428	0.000496		0.221823	0.863286	1.04693	0.000728		0.216502	0.815013	1.04325	0.00494		0.296182	0.752154	1.405	0.0285		0.256982	0.756985	1.23325	0.00565	AAL19629	Sugar Specific PTS family, n-acetylglucosamine-specific enzyme IIABC
STM0687	ybfM	similar to E. coli orf, hypothetical protein (AAC73775.1); Blastp hit to AAC73775.1 (468 aa), 91% identity in aa 1 - 468; putative outer membrane protein [Salmonella typhimurium LT2].	0.998912	0.0723051	1.28544		0.234765	0.898947	0.30194	0.000114		0.247258	0.934392	0.318111	0.000234		0.293106	0.865112	0.380369	0.00636		0.236405	0.816409	0.31175	0.00876		0.308412	0.759323	0.4105	0.0859		0.266443	0.757627	0.34925	0.00725	AAL19631	putative outer membrane protein
STM0697	seqA	inhibits open complex formation; mutation in gene alters cell membrane; similar to E. coli negative modulator of initiation of replication (AAC73781.1); Blastp hit to AAC73781.1 (181 aa), 87% identity in aa 1 - 181; negative modulator of initiation of rep	0.999377	0.0724929	9.84521		0.176393	0.899166	1.74368	0.000274		0.162756	0.933873	1.61301	0.000563		0.145254	0.86338	1.43376	0.00106		0.196082	0.81625	1.9875	0.00679		0.290481	0.750757	2.86	0.014		0.248128	0.756474	2.4725	0.00366	AAL19641	negative modulator of initiation of replication, inhibits open complex formation, mutation in gene alters cell membrane
STM0699	STM0699	putative cytoplasmic protein [Salmonella typhimurium LT2].	0.999021	0.0722969	2.29284		0.176476	0.899077	0.405826	0.000224		0.178113	0.933771	0.408752	0.000171		0.19007	0.863725	0.438333	0.00241		0.211435	0.81356	0.48675	0.000996		0.173825	0.751136	0.4	0.0197		0.17728	0.754841	0.408	0.000751	AAL19643	putative cytoplasmic protein
STM0700	potE	similar to E. coli putrescine transport protein (AAC73786.1); Blastp hit to AAC73786.1 (439 aa), 94% identity in aa 1 - 439; APC family, putrescine/ornithine antiporter [Salmonella typhimurium LT2].	0.98116	0.276768	2.3082		0.18045	0.898936	0.416908	0.000855		0.160721	0.933849	0.371961	0.00105		0.17954	0.86355	0.416174	0.00554		0.192721	0.806195	0.449333	0.0119					1		0.165786	0.756666	0.395	0.0086	AAL19644	APC family, putrescine/ornithine antiporter
STM0701	speF	similar to E. coli ornithine decarboxylase isozyme, inducible (AAC73787.1); Blastp hit to AAC73787.1 (732 aa), 91% identity in aa 1 - 732; ornithine decarboxylase isozyme, inducible [Salmonella typhimurium LT2].	0.999347	0.0722752	6.01728		0.0385899	0.89894	0.23703	0.000374		0.0449458	0.933534	0.272984	0.000314		0.0624297	0.863675	0.393365	0.00625		0.0476673	0.812988	0.28875	0.000435		0.0365727	0.750881	0.2285	0.0276		0.0434745	0.754744	0.274	0.00266	AAL19645	ornithine decarboxylase isozyme, inducible
STM0702	kdpE	regulates kdp operon encoding a high-affinity K translocating ATPase (OmpR family); similar to E. coli regulator of kdp operon (transcriptional effector) (AAC73788.1); Blastp hit to AAC73788.1 (225 aa), 91% identity in aa 1 - 224; response regulator in tw	0.99979	0.0723873	2.7568		0.36418	0.90007	1.00842	0.00105		0.261141	0.935195	0.727617	0.00172		0.330986	0.864765	0.918457	0.00534		0.294484	0.813288	0.81475	0.00128		0.311658	0.750946	0.8595	0.014		0.29053	0.75511	0.80375	0.00122	AAL19646	response regulator in two-component regulatory system with KdpD, regulates kdp operon encoding a high-affinity K translocating ATPase (OmpR family)
STM0730	gltA	citrate synthase. (SW:CISY_SALTY); citrate synthase [Salmonella typhimurium LT2].	0.996667	0.115626	43.9201		0.143393	0.899349	6.3648	0.000699		0.114069	0.933778	5.06498	0.000742		0.129983	0.863276	5.71151	0.000987		0.146153	0.813091	6.4475	0.000879		0.115364	0.750798	5.07	0.0161		0.130961	0.754519	5.7525	0.000252	AAL19674	citrate synthase
STM0731	STM0731	hypothetical protein; putative inner membrane protein [Salmonella typhimurium LT2].	0.997272	0.104587	28.1924		0.201734	0.899707	5.7419	0.00099		0.188622	0.935212	5.4375	0.00295		0.132199	0.863426	3.74314	0.00161		0.192276	0.81365	5.45	0.00128		0.139837	0.75082	3.945	0.0164		0.169946	0.757093	4.95	0.00689	AAL19675	putative inner membrane protein
STM0732	sdhC	similar to E. coli succinate dehydrogenase, cytochrome b556 (AAC73815.1); Blastp hit to AAC73815.1 (129 aa), 92% identity in aa 1 - 129; succinate dehydrogenase, cytochrome b556 [Salmonella typhimurium LT2].	0.999834	0.0722609	17.1713		0.189494	0.899746	3.29158	0.00103		0.102437	0.933669	1.77547	0.0005		0.235777	0.864312	4.0826	0.00407		0.103193	0.814178	1.84	0.00402		0.091968	0.750759	1.58	0.012		0.0689982	0.754548	1.1875	0.000252	AAL19676	succinate dehydrogenase, cytochrome b556
STM0733	sdhD	Ortholog of E. coli succinate dehydrogenase, hydrophobic subunit (AAC73816.1); Blastp hit to AAC73816.1 (115 aa), 94% identity in aa 1 - 115	0.99812	0.0867941	16.9967		0.0995218	0.898888	1.69289	7.81e-05		0.0437637	0.93355	0.759486	0.00061		0.119072	0.86333	2.02766	0.00101		0.10449	0.813542	1.805	0.00174		0.105392	0.750844	1.795	0.0153		0.0723808	0.754537	1.2325	0.000252	AAL19677	succinate dehydrogenase, hydrophobic subunit
STM0734	sdhA	similar to E. coli succinate dehydrogenase, flavoprotein subunit (AAC73817.1); Blastp hit to AAC73817.1 (588 aa), 97% identity in aa 1 - 588; succinate dehydrogenase, flavoprotein subunit [Salmonella typhimurium LT2].	0.997192	0.106108	32.5614		0.0480727	0.898914	1.57898	0.000204		0.0274722	0.933481	0.906438	0.000337		0.0567403	0.863262	1.84838	0.000728		0.0745935	0.814117	2.6525	0.00876		0.0733336	0.750784	2.395	0.0161		0.0442807	0.754621	1.4725	0.00119	AAL19678	succinate dehydrogenase, flavoprotein subunit
STM0735	sdhB	Ortholog of E. coli succinate dehydrogenase, iron sulfur protein (AAC73818.1); Blastp hit to AAC73818.1 (238 aa), 96% identity in aa 1 - 238	0.999494	0.0722675	36.4971		0.0324799	0.898903	1.20182	0.000232		0.0211525	0.933468	0.78035	0.000247		0.0408473	0.863261	1.49109	0.000491		0.036288	0.812976	1.3275	0.000196		0.0401399	0.750756	1.465	0.00877		0.0255037	0.754518	0.931	3.16e-05	AAL19679	succinate dehydrogenase, Fe-S protein
STM0737	sucB	similar to E. coli 2-oxoglutarate dehydrogenase (dihydrolipoyltranssuccinase E2 component) (AAC73821.1); Blastp hit to AAC73821.1 (405 aa), 96% identity in aa 1 - 405; 2-oxoglutarate dehydrogenase (dihydrolipoyltranssuccinase E2 component) [Salmonella typ	0.992686	0.171575	36.881		0.0277559	0.898873	1.02555	0.000103		0.0172532	0.93346	0.639036	0.000175		0.0411141	0.863278	1.52338	0.00117		0.0561929	0.813038	2.085	0.000633		0.0957133	0.750757	3.53	0.019		0.0975733	0.754727	3.6325	0.00125	AAL19681	2-oxoglutarate dehydrogenase (dihydrolipoyltranssuccinase E2 component)
STM0738	sucC	similar to E. coli succinyl-CoA synthetase, beta subunit (AAC73822.1); Blastp hit to AAC73822.1 (388 aa), 98% identity in aa 1 - 388; succinyl-CoA synthetase, beta subunit [Salmonella typhimurium LT2].	0.994516	0.148446	100.583		0.0193836	0.898872	1.95665	0.000101		0.01	0.933457	0.911509	8.43e-05		0.024882	0.863264	2.50985	0.000891		0.0236417	0.812967	2.3825	0.000221		0.0348083	0.750761	3.505	0.014		0.0393549	0.754592	4.035	0.0011	AAL19682	succinyl-CoA synthetase, beta subunit
STM0739	sucD	similar to E. coli succinyl-CoA synthetase, alpha subunit (AAC73823.1); Blastp hit to AAC73823.1 (289 aa), 95% identity in aa 1 - 289; succinyl-CoA synthetase, alpha subunit [Salmonella typhimurium LT2].	0.99998	0.0723162	35.0913		0.050746	0.898871	1.78121	1.44e-05		0.0466501	0.93378	1.73557	0.00177		0.0760097	0.863324	2.68076	0.00104		0.0453699	0.812971	1.5925	1.44e-05		0.0611261	0.750756	2.145	0.00738		0.0600467	0.754539	2.1125	0.000252	AAL19683	succinyl-CoA synthetase, alpha subunit
STM0740	cydA	Ortholog of E. coli cytochrome d terminal oxidase, polypeptide subunit I (AAC73827.1); Blastp hit to AAC73827.1 (523 aa), 96% identity in aa 2 - 523	0.993794	0.157974	37.7024		0.0726838	0.898925	2.75316	0.000222		0.0828579	0.933567	3.14933	0.00051		0.11825	0.863302	4.46532	0.00141		0.223374	0.814291	8.4875	0.00253		0.468123	0.75086	17.65	0.0497		0.219312	0.757741	8.5075	0.0091	AAL19684	cytochrome d terminal oxidase, polypeptide subunit I
STM0749	pal	uptake of group A colicins, and translocation of phage DNA to cytoplasm; similar to E. coli peptidoglycan-associated lipoprotein (AAC73835.1); Blastp hit to AAC73835.1 (173 aa), 97% identity in aa 1 - 173; tol protein required for outer membrane integrity	0.999579	0.072264	43.7712		0.258684	0.899464	11.372	0.000501		0.200518	0.934026	8.83238	0.000673		0.275639	0.863353	12.0734	0.000966		0.303218	0.81856	13.575	0.0107		0.398584	0.750761	17.45	0.015		0.437038	0.756628	19.225	0.00446	AAL19693	tol protein required for outer membrane integrity, uptake of group A colicins, and translocation of phage DNA to cytoplasm
STM0750	ybgF	similar to E. coli orf, hypothetical protein (AAC73836.1); Blastp hit to AAC73836.1 (263 aa), 90% identity in aa 1 - 263; putative periplasmic protein [Salmonella typhimurium LT2].	0.999583	0.0722638	10.7261		0.303763	0.899256	3.26509	0.000312		0.252403	0.933703	2.71179	0.000308		0.24277	0.864036	2.62071	0.00332		0.380582	0.81449	4.095	0.00189		0.537925	0.750866	5.77	0.0179		0.475365	0.754771	5.1025	0.000867	AAL19694	putative periplasmic protein
STM0775	galT	galactose-1-phosphate uridylyltransferase. (SW:GAL7_SALTY); galactose-1-phosphate uridylyltransferase [Salmonella typhimurium LT2].	0.997893	0.0918862	8.82705		0.181035	0.899108	1.60384	0.000312		0.165551	0.933525	1.46236	0.000191		0.21577	0.863457	1.9084	0.00155		0.176007	0.814356	1.575	0.00248		0.2639	0.750858	2.33	0.019		0.217053	0.758041	1.9775	0.00936	AAL19713	galactose-1-phosphate uridylyltransferase
STM0780	STM0780	similar to E. coli orf, hypothetical protein (AAC73849.1); Blastp hit to AAC73849.1 (49 aa), 91% identity in aa 1 - 48; putative outer membrane or exported [Salmonella typhimurium LT2].	0.998685	0.0726419	5.71441		0.294827	0.899127	1.68738	0.000287		0.3633	0.94459	2.16588	0.0265		0.310892	0.866241	1.80143	0.0103		0.177614	0.818263	1.07775	0.0154		0.114754	0.750759	0.656	0.0138		0.157486	0.76524	1.042	0.0431	AAL19718	putative outer membrane or exported
STM0804	moaC	similar to E. coli molybdopterin biosynthesis, protein C (AAC73870.1); Blastp hit to AAC73870.1 (161 aa), 94% identity in aa 1 - 161; molybdopterin biosynthesis, protein C [Salmonella typhimurium LT2].	0.997494	0.100217	4.19418		0.0894581	0.898933	0.376497	0.000158		0.0886419	0.933594	0.373012	0.000249		0.0944138	0.863321	0.397208	0.0011		0.247446	0.813672	1.041	0.00115		0.38837	0.751164	1.63	0.0276		0.424729	0.762831	1.825	0.0306	AAL19741	molybdopterin biosynthesis, protein C
STM0828	glnQ	ABC superfamily (atp_bind); similar to E. coli ATP-binding component of glutamine high-affinity transport system (AAC73896.1); Blastp hit to AAC73896.1 (240 aa), 95% identity in aa 1 - 240; glutamine high-affinity transporter [Salmonella typhimurium LT2].	0.996838	0.112602	4.63121		0.243188	0.898938	1.12691	0.000207		0.255655	0.93382	1.18665	0.000563		0.24411	0.863501	1.13276	0.00217		0.274291	0.813062	1.2725	0.00103		0.306425	0.750805	1.42	0.025		0.292406	0.755559	1.3625	0.00279	AAL19764	ABC superfamily (atp_bind), glutamine high-affinity transporter
STM0830	glnH	ABC superfamily (bind_prot); similar to E. coli periplasmic glutamine-binding protein; permease (AAC73898.1); Blastp hit to AAC73898.1 (248 aa), 96% identity in aa 1 - 248; glutamine high-affinity transporter [Salmonella typhimurium LT2].	0.9977	0.0960053	9.88954		0.100974	0.898934	1.00139	0.000152		0.0690201	0.933516	0.685842	0.000275		0.110817	0.863418	1.10184	0.00157		0.15359	0.814029	1.54	0.00221		0.173909	0.75078	1.72	0.0152		0.170625	0.754518	1.6875	0.000252	AAL19766	ABC superfamily (bind_prot), glutamine high-affinity transporter
STM0831	dps	similar to E. coli global regulator, starvation conditions (AAC73899.1); Blastp hit to AAC73899.1 (167 aa), 95% identity in aa 1 - 167; stress response DNA-binding protein; starvation induced resistance to H2O2 [Salmonella typhimurium LT2].	0.999139	0.0722885	9.23325		0.492791	0.901183	4.57395	0.00403		0.222407	0.933587	2.05561	0.000215		0.496677	0.864763	4.60072	0.00757		0.192551	0.813189	1.78	0.000339		0.168951	0.75077	1.56	0.0136		0.37356	0.759082	3.4975	0.00997	AAL19767	stress response DNA-binding protein; starvation induced resistance to H2O2
STM0848	yliA	similar to E. coli putative ATP-binding component of a transport system (AAC73916.1); Blastp hit to AAC73916.1 (612 aa), 84% identity in aa 1 - 611; putative ATPase components of ABC-type transport system, contain duplicated ATPase domain [Salmonella typh	0.998324	0.0819439	2.14923		0.452572	0.914747	1.0157	0.0474		0.533766	0.945355	1.17579	0.0501		0.306455	0.863982	0.661166	0.00353		0.401291	0.818289	0.881	0.0206		0.51571	0.751873	1.11	0.039		0.461565	0.759269	1.0045	0.0173	AAL19784	putative ATPase components of ABC-type transport system, contain duplicated ATPase domain
STM0964	dmsA	Ortholog of E. coli anaerobic dimethyl sulfoxide reductase subunit A (AAC73980.1); Blastp hit to AAC73980.1 (785 aa), 93% identity in aa 1 - 784	0.999139	0.0725462	2.32398		0.126003	0.899345	0.296642	0.000694		0.12183	0.934258	0.288239	0.00114		0.12807	0.866854	0.322548	0.0186		0.128947	0.813442	0.30225	0.00115		0.0875585	0.750767	0.2035	0.0125		0.0867764	0.754633	0.203	0.00061	AAL19899	anaerobic dimethyl sulfoxide reductase, subunit A
STM0965	dmsB	Ortholog of E. coli anaerobic dimethyl sulfoxide reductase subunit B (AAC73981.1); Blastp hit to AAC73981.1 (205 aa), 96% identity in aa 1 - 205	0.999998	0.0723006	1.15744		0.193182	0.899161	0.224412	0.000253		0.216302	0.93491	0.251545	0.000559		0.17874	0.863486	0.207494	0.00123		0.233194	0.815112	0.27575	0.00602		0.259933	0.751905	0.3025	0.0259		0.178556	0.757541	0.21475	0.00844	AAL19900	anaerobic dimethyl sulfoxide reductase, subunit B
STM0973	pflB	Putative RBS for pflB; RegulonDB:STMS1H001259	0.99878	0.0723156	25.1411		0.0866837	0.898971	2.19131	0.000188		0.0588592	0.933727	1.52944	0.00108		0.175646	0.863563	4.43343	0.00167		0.143285	0.813939	3.655	0.00208		0.363365	0.751052	9.14	0.0206		0.296804	0.762334	7.765	0.0229	AAL19907	pyruvate formate lyase I, induced anaerobically
STM0974	focA	formate channel 1; putative FNT family member; similar to E. coli probable formate transporter (formate channel 1) (AAC73990.1); Blastp hit to AAC73990.1 (285 aa), 95% identity in aa 1 - 285; formate transporter [Salmonella typhimurium LT2].	0.995241	0.138242	4.92011		0.112921	0.898984	0.557774	0.000255		0.105784	0.933702	0.524529	0.000553		0.106613	0.863273	0.524765	0.00101		0.247608	0.816825	1.2455	0.0081		0.368859	0.750868	1.815	0.0317		0.283174	0.755584	1.4	0.00246	AAL19908	putative FNT family, formate transporter (formate channel 1)
STM0988	kdsB	similar to E. coli CTP:CMP-3-deoxy-D-manno-octulosonate transferase (AAC74004.1); Blastp hit to AAC74004.1 (248 aa), 93% identity in aa 1 - 248; CTP:CMP-3-deoxy-D-manno-octulosonate transferase [Salmonella typhimurium LT2].	0.998027	0.0889124	7.20017		0.327497	0.900792	2.37999	0.00244		0.409061	0.950355	3.11231	0.0509		0.351797	0.863276	2.53307	0.0014		0.280653	0.813229	2.025	0.000996		0.36335	0.752069	2.625	0.0327		0.38815	0.756564	2.815	0.00556	AAL19922	CTP:CMP-3-deoxy-D-manno-octulosonate transferase
STM0993	mukE	similar to E. coli orf, hypothetical protein (AAC74009.1); Blastp hit to AAC74009.1 (225 aa), 99% identity in aa 1 - 225; putative chromosome partitioning [Salmonella typhimurium LT2].	0.999792	0.0723867	7.98199		0.190566	0.899078	1.52502	0.000188		0.142706	0.93435	1.16302	0.00184		0.0976177	0.867286	0.929463	0.0447		0.208776	0.813984	1.6775	0.00145		0.36151	0.751435	2.89	0.0206		0.268521	0.757608	2.185	0.00702	AAL19927	putative chromosome partitioning
STM1035	STM1035	Gifsy-2 prophage ATP-binding sugar transporter-like protein [phage Gifsy-2].	0.988091	0.219371	0.602164		0.273344	0.901568	0.167394	0.00518		0.298971	0.942265	0.184964	0.0112		0.327358	0.880026	0.211331	0.0704		0.371349	0.808699	0.226	0.0289		0.421812		0.254	0.247		0.31866	0.758889	0.19575	0.015	AAL19969	Gifsy-2 prophage; ATP-binding sugar transporter-like protein
STM1076	mgsA	similar to E. coli methylglyoxal synthase (AAC74049.1); Blastp hit to AAC74049.1 (155 aa), 94% identity in aa 4 - 155; methylglyoxal synthase [Salmonella typhimurium LT2].	0.997179	0.106349	7.69831		0.121199	0.898988	0.936735	0.000232		0.122062	0.933566	0.941947	0.000279		0.138861	0.863279	1.06953	0.000966		0.147747	0.812973	1.1375	0.000238		0.183778	0.750756	1.415	0.0173		0.191333	0.754606	1.475	0.000554	AAL20009	methylglyoxal synthase
STM1092	orfX	Pathogenicity island encoded protein: SPI5 [Salmonella typhimurium LT2].	0.998951	0.0723021	10.851		0.0298936	0.898889	0.327741	0.000167		0.0479609	0.934105	0.576244	0.00379		0.0388715	0.86327	0.423136	0.000753		0.0541979	0.813037	0.593	0.000565		0.0392591	0.750756	0.426	0.0117		0.045572	0.754958	0.53175	0.00469	AAL20024	putative cytoplasmic protein
STM1093	STM1093	hypothetical protein; Pathogenicity island encoded protein: SPI5 [Salmonella typhimurium LT2].	0.999992	0.0722826	2.54156		0.128571	0.89927	0.330385	0.000582		0.220448	0.935345	0.569823	0.00252		0.120842	0.86341	0.308371	0.00115		0.371526	0.794876	0.954	0.0436					1		0.416602	0.749371	1.06	0.0108	AAL20025	putative cytoplasmic protein
STM1103	hpaD	4-hydroxyphenylacetate catabolism protein [Salmonella typhimurium LT2].	0.99893	0.0725912	0.81734		0.3901	0.900881	0.319216	0.0016		0.419308	0.938444	0.345886	0.00538		0.441308	0.866938	0.364164	0.0152		0.334784	0.819727	0.28325	0.0237		0.404787	0.751125	0.331	0.0214		0.286855	0.764877	0.2475	0.031	AAL20035	4-hydroxyphenylacetate catabolism
STM1112	cbpA	curved DNA-binding protein. (SW:CBPA_SALTY); curved DNA-binding protein [Salmonella typhimurium LT2].	0.997244	0.105124	2.93627		0.467525	0.899175	1.37378	0.000855		0.386075	0.934374	1.13643	0.00119		0.406513	0.86426	1.19779	0.0064		0.366261	0.813209	1.0775	0.00172		0.458061	0.750779	1.345	0.0304		0.467118	0.757471	1.3825	0.0111	AAL20044	curved DNA-binding protein
STM1117	agp	glucose-1-phosphatase precursor. (SW:AGP_SALTY); glucose-1-phosphatase [Salmonella typhimurium LT2].	0.994704	0.145867	6.25595		0.19301	0.900655	1.20908	0.00136		0.170105	0.933596	1.06601	0.000393		0.284214	0.863404	1.77948	0.00286		0.136699	0.814944	0.8855	0.00554		0.0982256	0.75076	0.6145	0.0172		0.100619	0.754769	0.636	0.00125	AAL20049	glucose-1-phosphatase
STM1118	yccJ	similar to E. coli orf, hypothetical protein (AAC74088.1); Blastp hit to AAC74088.1 (75 aa), 92% identity in aa 1 - 75; putative cytoplasmic protein [Salmonella typhimurium LT2].	0.993619	0.160192	4.32231		0.359609	0.913785	1.64724	0.0456		0.158934	0.933885	0.691771	0.00085		0.305244	0.866222	1.33916	0.0143		0.194435	0.813496	0.844	0.00149		0.160331		0.693	0.108		0.245085	0.756171	1.07075	0.00418	AAL20050	putative cytoplasmic protein
STM1123	STM1123	putative periplasmic protein [Salmonella typhimurium LT2].	0.999061	0.0725633	5.21575		0.271077	0.900083	1.42466	0.00119		0.240387	0.93433	1.26312	0.00105		0.303696	0.863443	1.58549	0.00128		0.223684	0.81402	1.1805	0.00275		0.181464	0.750758	0.9465	0.0137		0.18735	0.755935	0.992	0.00315	AAL20054	putative periplasmic protein
STM1124	putA	PUTA protein (SW:PUTA_SALTY); bifunctional in plasma membrane proline dehydrogenase and pyrroline-5-carboxylate dehydrogenase OR in cytoplasm a transcriptional repressor; plasma membrane proline dehydrogenase; plasma membrane pyrroline-5-carboxylate dehyd	0.999545	0.0722653	19.3677		0.133434	0.899803	2.64776	0.00164		0.133895	0.933928	2.6257	0.00086		0.195491	0.863286	3.78778	0.000728		0.0423787	0.813086	0.8475	0.00172		0.0552465	0.750756	1.07	0.00877		0.052493	0.754877	1.06825	0.00324	AAL20055	bifunctional in plasma membrane proline dehydrogenase and pyrroline-5-carboxylate dehydrogenase OR in cytoplasm a transcriptional repressor
STM1125	putP	sodium/proline symporter (proline permease). (SW:PUTP_SALTY); SSS family major sodium/proline symporter [Salmonella typhimurium LT2].	0.999812	0.0723808	7.95484		0.12298	0.899073	0.98428	0.000274		0.135071	0.933768	1.08186	0.000477		0.133221	0.864132	1.08397	0.00552		0.134858	0.813422	1.088	0.0018		0.128218	0.750767	1.02	0.00877		0.106223	0.755228	0.8665	0.00273	AAL20056	SSS family, major sodium/proline symporter
STM1130	STM1130	similar to E. coli orf, hypothetical protein (AAC77266.1); Blastp hit to AAC77266.1 (404 aa), 41% identity in aa 40 - 403; putative inner membrane protein [Salmonella typhimurium LT2].	0.998494	0.0776519	0.795469		0.252103	0.899345	0.201184	0.000416		0.224146	0.943378	0.192881	0.027		0.270771	0.863714	0.216032	0.00243		0.175379	0.814147	0.142	0.00295		0.261967	0.75112	0.209	0.0237		0.128813	0.757903	0.11055	0.0136	AAL20061	putative inner membrane protein
STM1131	STM1131	similar to E. coli orf, hypothetical protein (AAC77267.1); Blastp hit to AAC77267.1 (241 aa), 26% identity in aa 4 - 239; putative outer membrane protein [Salmonella typhimurium LT2].	0.997872	0.0923378	0.450807		0.290199	0.89917	0.130962	0.000269		0.443868	0.940376	0.200279	0.000833		0.328905	0.863619	0.148509	0.00258		0.352645	0.82611	0.16775	0.0416		0.300078	0.751716	0.136	0.0325		0.228573	0.757929	0.105875	0.00852	AAL20062	putative outer membrane protein
STM1142	csgD	Putative RBS for csgD; RegulonDB:STMS1H001412	0.998997	0.0722987	1.22269		0.2572	0.899713	0.316458	0.000836		0.326797	0.934756	0.400317	0.000519		0.289368	0.863304	0.353916	0.000966		0.218224	0.814132	0.2695	0.00234		0.134926	0.750798	0.165	0.0136		0.116927	0.755543	0.14725	0.00374	AAL20072	putative transcriptional regulator (LuxR/UhpA family)
STM1160	solA	similar to E. coli sarcosine oxidase-like protein (AAC74143.1); Blastp hit to AAC74143.1 (372 aa), 84% identity in aa 1 - 371; putative sarcosine oxidase [Salmonella typhimurium LT2].	0.998797	0.0726189	2.81142		0.442856	0.90769	1.2768	0.0219		0.451419	0.937391	1.2818	0.00745		0.421579	0.863719	1.18713	0.00328		0.393365	0.814253	1.1125	0.00396		0.52457	0.750761	1.475	0.0266		0.490111	0.761808	1.4025	0.0324	AAL20090	putative sarcosine oxidase
STM1165	grxB	similar to E. coli glutaredoxin 2 (AAC74148.1); Blastp hit to AAC74148.1 (215 aa), 85% identity in aa 1 - 215; glutaredoxin 2 [Salmonella typhimurium LT2].	0.999849	0.0722613	5.42027		0.238417	0.899593	1.2997	0.000616		0.161748	0.933619	0.87857	0.000221		0.248168	0.864927	1.36086	0.00554		0.179408	0.815491	0.998	0.00504		0.244312	0.750785	1.325	0.0138		0.341156	0.756798	1.8675	0.00514	AAL20095	glutaredoxin 2
STM1167	rimJ	similar to E. coli acetylation of N-terminal alanine of 30S ribosomal subunit protein S5 (AAC74150.1); Blastp hit to AAC74150.1 (194 aa), 95% identity in aa 1 - 194; acetylation of N-terminal alanine of 30S ribosomal subunit protein S5 [Salmonella typhimu	0.999159	0.0722871	6.72285		0.135596	0.899092	0.916583	0.00029		0.0658149	0.934219	0.479933	0.00527		0.120354	0.863434	0.813229	0.00143		0.139555	0.814309	0.95975	0.00316		0.20144	0.750774	1.355	0.014		0.188378	0.755415	1.28	0.00209	AAL20097	acetylation of N-terminal alanine of 30S ribosomal subunit protein S5
STM1168	yceH	Ortholog of E. coli orf, hypothetical protein (AAC74151.1); Blastp hit to AAC74151.1 (215 aa), 86% identity in aa 1 - 215	0.981473	0.274423	5.0838		0.238382	0.899493	1.21799	0.00209		0.135951	0.933906	0.697843	0.00142		0.242269	0.86756	1.27488	0.0263		0.295555	0.818601	1.55	0.0206		0.392998	0.752246	2.01	0.0925		0.400159	0.755654	2.0425	0.0115	AAL20098	putative cytoplasmic protein
STM1171	flgN	belived to be export chaperone for FlgK and FlgL; flagella synthesis protein FLGN. (SW:FLGN_SALTY); flagellar biosynthesis protein [Salmonella typhimurium LT2].	0.999961	0.0723265	6.88856		0.152722	0.898973	1.05423	0.000121		0.174711	0.933695	1.20776	0.000342		0.14989	0.863303	1.0333	0.000682		0.166988	0.814081	1.16475	0.00203		0.187879	0.750775	1.295	0.0135		0.337596	0.765377	2.42	0.0294	AAL20101	flagellar biosynthesis: belived to be export chaperone for FlgK and FlgL
STM1172	flgM	anti-sigma; negative regulator of flagellin synthesis (anti-sigma-28 factor). (SW:FLGM_SALTY); anti-FliA factor; RflB protein [Salmonella typhimurium LT2].	0.992369	0.175274	9.31126		0.0921716	0.899079	0.868066	0.000605		0.0968345	0.93397	0.924507	0.00163		0.0971001	0.863695	0.920829	0.00416		0.111285	0.814313	1.076	0.00523		0.15247	0.750792	1.42	0.0228		0.28934	0.763217	2.8075	0.025	AAL20102	anti-FliA (anti-sigma) factor; also known as RflB protein
STM1173	flgA	assembly of basal-body periplasmic P ring; flagella basal body P-ring formation protein FLGA precursor. (SW:FLGA_SALTY); flagellar biosynthesis protein [Salmonella typhimurium LT2].	0.99622	0.123164	5.82507		0.0873655	0.899754	0.53287	0.00216		0.102136	0.934722	0.626083	0.00382		0.0739008	0.863358	0.433774	0.00165		0.109964	0.814178	0.67025	0.00618		0.422787	0.750905	2.465	0.0365		0.408514	0.759554	2.43	0.0434	AAL20103	flagellar biosynthesis; assembly of basal-body periplasmic P ring
STM1174	flgB	cell-proximal portion of basal-body rod; flagellar basal-body rod protein FLGB (putative proximal rod protein). (SW:FLGB_SALTY); flagellar biosynthesis protein [Salmonella typhimurium LT2].	0.999963	0.0722722	16.0713		0.0264062	0.898874	0.425694	6.84e-05		0.0161125	0.933479	0.266716	0.000479		0.0204663	0.863283	0.336361	0.00159		0.0567303	0.813286	0.94425	0.00224		0.285914	0.750777	4.595	0.00775		0.379567	0.75671	6.1475	0.00484	AAL20104	flagellar biosynthesis, cell-proximal portion of basal-body rod
STM1175	flgC	cell-proximal portion of basal-body rod; flagellar basal-body rod protein FLGC (putative proximal rod protein). (SW:FLGC_SALTY); flagellar biosynthesis protein [Salmonella typhimurium LT2].	0.999231	0.0722823	18.8424		0.0215212	0.898869	0.405704	1.72e-05		0.0149821	0.933467	0.285775	0.000233		0.0175447	0.863261	0.331413	0.000649		0.0489837	0.81324	0.95575	0.00188		0.350259	0.750826	6.6	0.015		0.398435	0.763092	7.715	0.0283	AAL20105	flagellar biosynthesis, cell-proximal portion of basal-body rod
STM1183	flgK	flagellar biosynthesis protein; flagellar hook-associated protein 1 (HAP1). (SW:FLGK_SALTY); hook-filament junction protein 1 [Salmonella typhimurium LT2].	0.998454	0.0786896	10.6022		0.0845072	0.898878	0.896522	6.74e-05		0.126817	0.933662	1.35295	0.000459		0.08246	0.863285	0.875897	0.000883		0.132808	0.813071	1.4125	0.000556		0.198475	0.750834	2.105	0.0149		0.335893	0.754736	3.565	0.000773	AAL20113	flagellar biosynthesis, hook-filament junction protein 1
STM1227	pepT	peptidase T (SW:PEPT_SALTY); putative peptidase T; aminotripeptidase [Salmonella typhimurium LT2].	0.998261	0.0834634	3.02203		0.28518	0.899097	0.863183	0.000302		0.326326	0.952704	1.07374	0.0453		0.220977	0.863377	0.668648	0.00126		0.223473	0.81349	0.6775	0.00097		0.156896	0.750933	0.476	0.0205		0.20433	0.75465	0.618	0.000387	AAL20156	putative peptidase T(aminotripeptidase)
STM1255	STM1255	putative substrate-binding protein (gi|2337942); putative ABC transporter periplasmic binding protein [Salmonella typhimurium LT2].	0.990422	0.196535	5.07908		0.267524	0.900312	1.3722	0.00281		0.354731	0.942393	1.87159	0.0263		0.247849	0.863291	1.25921	0.00353		0.209142	0.81354	1.0715	0.00286		0.19641	0.751262	1.0015	0.0325		0.25819	0.755028	1.315	0.00229	AAL20181	putative ABC transporter periplasmic binding protein
STM1256	STM1256	putative transmembrane protein (gi|2337943); putative ABC transporter [Salmonella typhimurium LT2].	0.999114	0.0722902	2.43714		0.385636	0.89994	0.943351	0.00118		0.399086	0.938969	0.991205	0.0117		0.373706	0.863446	0.911418	0.00146		0.244459	0.813203	0.59625	0.000346		0.223112	0.75085	0.5445	0.0172		0.320659	0.755506	0.785	0.00207	AAL20182	putative ABC transporter
STM1300	STM1300	similar to E. coli orf, hypothetical protein (AAC74830.1); Blastp hit to AAC74830.1 (90 aa), 73% identity in aa 1 - 89; putative periplasmic protein [Salmonella typhimurium LT2].	0.999864	0.0723644	5.78676		0.202605	0.899761	1.18466	0.00103		0.200963	0.933948	1.16945	0.000602		0.163776	0.863396	0.950047	0.00104		0.230876	0.814185	1.345	0.00164		0.237346	0.750832	1.375	0.014		0.296465	0.757659	1.74	0.00588	AAL20225	putative periplasmic protein
STM1310	nadE	prefers NH3 over glutamine; similar to E. coli NAD synthetase, prefers NH3 over glutamine (AAC74810.1); Blastp hit to AAC74810.1 (275 aa), 89% identity in aa 1 - 275; NAD synthetase [Salmonella typhimurium LT2].	0.999707	0.0724107	3.87792		0.416473	0.898963	1.61567	0.000137		0.274348	0.933781	1.0654	0.000298		0.375069	0.863517	1.4558	0.00132		0.289533	0.813199	1.125	0.000757		0.329822	0.751098	1.28	0.0161		0.387626	0.754805	1.505	0.000753	AAL20235	NAD synthetase, prefers NH3 over glutamine
STM1349	pps	similar to E. coli phosphoenolpyruvate synthase (AAC74772.1); Blastp hit to AAC74772.1 (792 aa), 96% identity in aa 1 - 792; phosphoenolpyruvate synthase [Salmonella typhimurium LT2].	0.999999	0.0722884	10.7425		0.238554	0.900484	2.59773	0.00182		0.164437	0.933888	1.77875	0.000581		0.221509	0.863345	2.38126	0.000728		0.134479	0.812994	1.4475	0.000284		0.127057	0.750756	1.365	0.00738		0.147669	0.754947	1.6	0.0012	AAL20274	phosphoenolpyruvate synthase
STM1377	lpp	links outer and inner membranes; similar to E. coli murein lipoprotein (AAC74747.1); Blastp hit to AAC74747.1 (78 aa), 96% identity in aa 1 - 78; murein lipoprotein [Salmonella typhimurium LT2].	0.99998	0.0723161	217.342		0.115928	0.899462	25.7015	0.00103		0.0962954	0.933725	21.2358	0.000758		0.178801	0.86368	39.0823	0.00207		0.0660086	0.813906	15.43	0.006		0.0448744	0.750772	9.795	0.014		0.0588805	0.756305	15.025	0.016	AAL20301	murein lipoprotein, links outer and inner membranes
STM1386	ttrS	TtrS (gi|4456870); tetrathionate reductase complex: sensory transduction histidine kinase [Salmonella typhimurium LT2].	0.999492	0.0724657	2.66265		0.184709	0.899096	0.493465	0.000241		0.164158	0.9364	0.456878	0.00547		0.154099	0.863585	0.412757	0.00193		0.229863	0.813384	0.613	0.000471		0.262422	0.751206	0.7	0.0189		0.250437	0.755486	0.6715	0.00198	AAL20310	Tetrathionate reductase complex: sensory transduction histidine kinase
STM1387	ttrR	TtrR (gi|4456869); tetrathionate reductase complex: response regulator [Salmonella typhimurium LT2].	0.998196	0.0850158	1.11369		0.378295	0.89903	0.421566	0.000312		0.417742	0.935144	0.466167	0.00107		0.329333	0.864497	0.369008	0.00576		0.39913	0.814053	0.446	0.00258		0.40396	0.751025	0.4505	0.0283		0.412452	0.756981	0.46225	0.0056	AAL20311	Tetrathionate reductase complex: response regulator
STM1431	sodB	similar to E. coli superoxide dismutase, iron (AAC74728.1); Blastp hit to AAC74728.1 (193 aa), 94% identity in aa 1 - 193; iron superoxide dismutase [Salmonella typhimurium LT2].	0.998952	0.0723021	36.1192		0.0983415	0.898873	3.55285	4.74e-05		0.105508	0.933592	3.83196	0.000347		0.0941648	0.863335	3.41343	0.00105		0.136867	0.813005	4.95	0.000262		0.0817271	0.750764	2.955	0.0137		0.0607429	0.754682	2.2275	0.00103	AAL20353	superoxide dismutase, iron
STM1467	manA	mannose-6-phosphate isomerase. (SW:MANA_SALTY); mannose-6-phosphate isomerase [Salmonella typhimurium LT2].	0.998649	0.0735515	3.80129		0.228397	0.89921	0.870962	0.000334		0.13572	0.934023	0.52175	0.000801		0.308446	0.863662	1.17483	0.0022		0.338432	0.8169	1.3025	0.00681		0.550178	0.753625	2.1	0.061		0.446279	0.75836	1.715	0.0129	AAL20387	mannose-6-phosphate isomerase
STM1468	fumA	fumarate hydratase class I; aerobic isozyme; (SW:FUMA_SALTY); fumarase A [Salmonella typhimurium LT2].	0.998521	0.0769691	16.9453		0.0478349	0.898877	0.811953	6.99e-05		0.0386512	0.93347	0.656849	0.000155		0.0444919	0.863288	0.758578	0.00101		0.0758651	0.813463	1.3385	0.00329		0.0716862	0.750756	1.215	0.0135		0.058752	0.754646	1.01075	0.00103	AAL20388	fumarase A (fumarate hydratase class I), aerobic isozyme
STM1469	fumC	fumarate hydratase Class II; similar to E. coli fumarase C= fumarate hydratase Class II; isozyme (AAC74683.1); Blastp hit to AAC74683.1 (467 aa), 91% identity in aa 1 - 467; fumarase C [Salmonella typhimurium LT2].	0.99902	0.0722969	5.39015		0.264137	0.89971	1.43208	0.000812		0.148748	0.934295	0.815203	0.0014		0.280441	0.863736	1.51582	0.00225		0.168244	0.81345	0.91625	0.00175		0.185727	0.750834	1.0015	0.014		0.253685	0.757126	1.3925	0.00615	AAL20389	fumarase C (fumarate hydratase Class II)
STM1478	ydgH	similar to E. coli orf, hypothetical protein (AAC74676.1); Blastp hit to AAC74676.1 (314 aa), 90% identity in aa 1 - 314; putative periplasmic protein [Salmonella typhimurium LT2].	0.998896	0.0725982	6.32194		0.378311	0.898915	2.39224	0.000162		0.413309	0.933948	2.61659	0.000696		0.343332	0.863353	2.17157	0.00126		0.447063	0.813442	2.8275	0.000816		0.491131	0.750864	3.105	0.0228		0.49723	0.755737	3.1525	0.00417	AAL20397	putative periplasmic protein
STM1509	ydfZ	similar to E. coli orf, hypothetical protein (AAC74614.1); Blastp hit to AAC74614.1 (67 aa), 79% identity in aa 1 - 67; putative cytoplasmic protein [Salmonella typhimurium LT2].	0.986012	0.237966	1.79553		0.481792	0.900644	0.869145	0.011		0.536173	0.939441	0.973845	0.0335		0.51918	0.866635	0.938615	0.0443		0.290427	0.814661	0.52475	0.00518		0.311329		0.559	0.208		0.349609	0.757073	0.6335	0.00991	AAL20428	putative cytoplasmic protein
STM1538	STM1538	similar to E. coli hydrogenase-1 large subunit (AAC74058.1); Blastp hit to AAC74058.1 (597 aa), 66% identity in aa 1 - 597; putative hydrogenase-1 large subunit [Salmonella typhimurium LT2].	0.997666	0.0967225	1.62767		0.292219	0.901618	0.483194	0.00367		0.22192	0.9562	0.427672	0.0512		0.366305	0.864248	0.598227	0.00466		0.36382	0.814317	0.59425	0.0024		0.360747	0.750818	0.5875	0.0253		0.229903	0.75832	0.38575	0.00977	AAL20457	putative hydrogenase-1 large subunit
	STM1542	similar to E. coli starvation sensing protein (AAC74652.1); Blastp hit to AAC74652.1 (339 aa), 32% identity in aa 1 - 337; putative zinc-binding dehydrogenase [Salmonella typhimurium LT2].	0.999406	0.0722719	1.58556		0.355177	0.899259	0.564018	0.000329		0.362494	0.935742	0.57863	0.00213		0.602419	0.864782	0.957468	0.0107		0.212153	0.815668	0.34425	0.00625		0.210316	0.750807	0.3335	0.0136		0.214271	0.754854	0.341	0.000877	AAL20461	putative zinc-binding dehydrogenase
	STM1554	putative coiled-coil protein [Salmonella typhimurium LT2].	0.996898	0.111533	0.662313		0.218858	0.899856	0.146302	0.00118		0.37432	0.941304	0.252441	0.0101		0.366638	0.864663	0.243985	0.00644		0.33259	0.821521	0.22725	0.0232		0.336838	0.767241	0.2365	0.136		0.387568	0.755326	0.25725	0.00226	AAL20472	putative coiled-coil protein
STM1568	fdnI	nitrate-inducible; similar to E. coli formate dehydrogenase-N, nitrate-inducible, cytochrome B556(Fdn) gamma subunit (AAD13440.1); Blastp hit to AAD13440.1 (217 aa), 98% identity in aa 1 - 217; formate dehydrogenase-N, cytochrome B556(Fdn) gamma subunit [	0.998448	0.0788314	2.33428		0.31267	0.899833	0.733328	0.001		0.365631	0.934768	0.857213	0.00148		0.321813	0.863295	0.751375	0.0012		0.373573	0.814634	0.87975	0.00578		0.334005	0.750994	0.78	0.0205		0.257698	0.755239	0.60475	0.00177	AAL20486	formate dehydrogenase-N, cytochrome B556(Fdn) gamma subunit, nitrate-inducible
STM1570	fdnG	similar to E. coli formate dehydrogenase-N, nitrate-inducible, alpha subunit (AAD13438.1); Blastp hit to AAD13438.1 (1015 aa), 93% identity in aa 1 - 1015; contains selenocysteine tRNA suppressible codon; putative molybdopterin oxidoreductases [Salmonella	0.997904	0.091638	5.84715		0.157869	0.89909	0.927055	0.000296		0.185664	0.93365	1.08777	0.000329		0.171254	0.863362	1.00312	0.00123		0.264206	0.813117	1.5475	0.000829		0.212909	0.750756	1.245	0.0165		0.168039	0.754619	0.98425	0.000485	AAL20488	putative molybdopterin oxidoreductases
STM1572	nmpC	predicted bacterial porin; outer membrane porin protein PMPD. (SW:OMPD_SALTY); new outer membrane protein [Salmonella typhimurium LT2].	0.999986	0.0722792	168.275		0.0295327	0.898871	4.97313	1.72e-05		0.0175329	0.933457	2.9523	3.17e-05		0.0514855	0.863264	8.66963	0.000491		0.1433	0.813021	24.15	0.000238		0.337151	0.750934	56.75	0.0135		0.238529	0.761925	42.375	0.022	AAL20490	new outer membrane protein; predicted bacterial porin
STM1579	narW	assembly function; similar to E. coli cryptic nitrate reductase 2, delta subunit, assembly function (AAC74548.1); Blastp hit to AAC74548.1 (231 aa), 82% identity in aa 1 - 231; nitrate reductase 2, delta subunit [Salmonella typhimurium LT2].	0.999838	0.0722609	3.94561		0.120292	0.898988	0.476398	0.00016		0.0972368	0.933655	0.385743	0.000319		0.0951706	0.863274	0.375702	0.000559		0.0863921	0.813309	0.349	0.00204		0.0719425	0.750759	0.284	0.0113		0.0619451	0.755188	0.26075	0.00512	AAL20497	nitrate reductase 2, delta subunit, assembly function
STM1593	srfA	SrfA (gi|8347258); ssrAB activated gene [Salmonella typhimurium LT2].	0.99751	0.0999128	4.69753		0.11441	0.900184	0.560076	0.00261		0.115778	0.93454	0.562517	0.00254		0.0869022	0.863301	0.409294	0.00101		0.102195	0.813107	0.482	0.000565		0.29681	0.750791	1.395	0.0221		0.388671	0.758378	1.85	0.0112	AAL20511	ssrAB activated gene
STM1607	STM1607	similar to E. coli orf, hypothetical protein (AAC74513.1); Blastp hit to AAC74513.1 (222 aa), 84% identity in aa 1 - 222; putative outer membrane lipoprotein [Salmonella typhimurium LT2].	0.994525	0.148335	3.50892		0.29526	0.898934	1.03646	0.000426		0.54632	0.938549	1.93621	0.0207		0.359436	0.863765	1.26382	0.00526		0.244121	0.813213	0.859	0.00148		0.269928	0.7509	0.9475	0.0275		0.382924	0.754938	1.345	0.00225	AAL20525	putative outer membrane lipoprotein
STM1623	STM1623	putative carboxylesterase [Salmonella typhimurium LT2].	0.998092	0.0874255	1.59847		0.27568	0.903177	0.452749	0.00693		0.528783	1.00015	0.974119	0.274		0.490878	0.881295	0.817668	0.0965		0.364751	0.814019	0.58675	0.00391		0.444168	0.750779	0.71	0.0256		0.402644	0.763735	0.6625	0.0323	AAL20541	putative carboxylesterase
STM1626	trg	ribose and galactose sensor receptor; similar to E. coli methyl-accepting chemotaxis protein III, ribose sensor receptor (AAC74503.1); Blastp hit to AAC74503.1 (546 aa), 79% identity in aa 6 - 526; methyl-accepting chemotaxis protein III [Salmonella typhi	1		4.58926		0.286563	0.899142	1.32502	0.0292		0.461445	0.934282	2.12202	0.00633		0.263488	0.86446	1.21924	0.0293		0.182537	0.814406	0.8575	0.0235		0.150645	0.750852	0.692	0.0556		0.160649	0.754625	0.73875	0.00212	AAL20544	methyl-accepting chemotaxis protein III, ribose and galactose sensor receptor
STM1642	acpD	similar to E. coli acyl carrier protein phosphodiesterase (AAC74494.1); Blastp hit to AAC74494.1 (201 aa), 87% identity in aa 1 - 201; acyl carrier protein phosphodiesterase [Salmonella typhimurium LT2].	0.995073	0.140676	1.6459		0.367471	0.899243	0.605707	0.000944		0.355311	0.937919	0.594178	0.00799		0.46502	0.866673	0.771676	0.0204		0.418159	0.813282	0.6885	0.00194		0.432041	0.751636	0.7135	0.0524		0.420909	0.754786	0.6935	0.00255	AAL20560	acyl carrier protein phosphodiesterase
STM1652	ynaF	similar to E. coli putative filament protein (AAC74458.1); Blastp hit to AAC74458.1 (168 aa), 90% identity in aa 25 - 168; putative universal stress protein [Salmonella typhimurium LT2].	0.992896	0.169074	13.3162		0.0843004	0.898991	1.13107	0.000357		0.103463	0.93354	1.38286	0.000393		0.106987	0.863296	1.42634	0.00136		0.0646508	0.813666	0.9105	0.00451		0.0604862	0.750756	0.8055	0.0166		0.0847655	0.75552	1.185	0.00523	AAL20570	putative universal stress protein
STM1696	sapF	atp-binding; peptide transport system atp-binding protein SAPF. (SW:SAPF_SALTY); ABC superfamily peptide transport protein [Salmonella typhimurium LT2].	0.994274	0.151703	4.06666		0.284027	0.903201	1.18491	0.00716		0.39561	0.938177	1.63372	0.0107		0.254288	0.864465	1.04372	0.00683		0.221366	0.813082	0.90225	0.00118		0.238479	0.750834	0.97	0.0256		0.236975	0.755197	0.969	0.0022	AAL20613	ABC superfamily (atp-binding), peptide transport protein
STM1717	yciK	similar to E. coli putative oxidoreductase (AAC74353.1); Blastp hit to AAC74353.1 (252 aa), 88% identity in aa 1 - 252; putative oxoacyl-(acyl carrier protein) reductase [Salmonella typhimurium LT2].	0.999969	0.0722736	4.97729		0.413666	0.901717	2.07794	0.00392		0.318244	0.934318	1.59011	0.000814		0.291669	0.863331	1.45248	0.000745		0.424618	0.821561	2.1775	0.0353		0.3988	0.750763	1.985	0.00954		0.370393	0.759957	1.88	0.0147	AAL20635	putative oxoacyl-(acyl carrier protein) reductase
STM1732	ompW	colicin S4 receptor; putative transporter; similar to E. coli putative outer membrane protein (AAC74338.1); Blastp hit to AAC74338.1 (212 aa), 88% identity in aa 1 - 212; outer membrane protein W [Salmonella typhimurium LT2].	0.997966	0.0902782	40.3734		0.0200484	0.898881	0.820986	0.000204		0.0176734	0.933461	0.71752	0.000163		0.0177725	0.86326	0.718247	0.000598		0.0252136	0.812978	1.0295	0.000504		0.020236	0.750755	0.817	0.012		0.0335224	0.754633	1.4025	0.0017	AAL20650	outer membrane protein W; colicin S4 receptor; putative transporter
STM1743	oppD	ABC superfamily (atp-binding); oligopeptide transport ATP-binding protein OPPD. (SW:OPPD_SALTY); oligopeptide transport protein [Salmonella typhimurium LT2].	0.997865	0.0924887	2.97345		0.349711	0.899162	1.04099	0.000385		0.231746	0.933951	0.691515	0.00059		0.330424	0.863591	0.984102	0.0026		0.348813	0.813249	1.0375	0.000681		0.551538	0.750774	1.64	0.0357		0.424202	0.766107	1.30425	0.0446	AAL20661	ABC superfamily (atp-binding), oligopeptide transport protein
STM1744	oppC	ABC superfamily (membrane); oligopeptide transport system permease protein OPPC. (SW:OPPC_SALTY); oligopeptide transport protein [Salmonella typhimurium LT2].	0.996057	0.125791	3.30455		0.396323	0.900977	1.31874	0.00365		0.226822	0.933614	0.749877	0.000331		0.388044	0.86468	1.28803	0.00757		0.250711	0.81584	0.84125	0.00523		0.307148	0.750766	1.015	0.0255		0.294254	0.754589	0.973	0.000902	AAL20662	ABC superfamily (membrane), oligopeptide transport protein
STM1762	narJ	chaperone required for molybdenum cofactor assembly in nitrate reductase 1; similar to E. coli nitrate reductase 1, delta subunit, assembly function (AAC74310.1); Blastp hit to AAC74310.1 (236 aa), 88% identity in aa 1 - 236; nitrate reductase 1, delta su	0.999981	0.0722771	1.16197		0.224322	0.899432	0.262012	0.000458		0.265529	0.935697	0.311165	0.00141		0.302614	0.863975	0.353082	0.00303		0.219354	0.815711	0.2625	0.00817		0.234083	0.750796	0.272	0.00738		0.183681	0.75598	0.21725	0.00342	AAL20677	nitrate reductase 1, delta subunit, chaperone required for molybdenum cofactor assembly in nitrate reductase 1
STM1763	narH	similar to E. coli nitrate reductase 1, beta subunit (AAC74309.1); Blastp hit to AAC74309.1 (512 aa), 92% identity in aa 1 - 511; nitrate reductase 1, FeS (beta) subunit [Salmonella typhimurium LT2].	0.999911	0.0722649	1.05712		0.237489	0.899034	0.251356	0.000122		0.230605	0.934936	0.244452	0.000366		0.303774	0.863438	0.321461	0.00104		0.217243	0.820382	0.24725	0.0271		0.210941	0.750781	0.223	0.00877		0.155381	0.756697	0.17025	0.00652	AAL20678	nitrate reductase 1, FeS (beta) subunit
STM1765	narK	similar to E. coli nitrite extrusion protein (AAC74307.1); Blastp hit to AAC74307.1 (463 aa), 94% identity in aa 1 - 462; MFS superfamily nitrite extrusion protein [Salmonella typhimurium LT2].	0.999015	0.0722974	10.6239		0.0361081	0.898894	0.386698	0.000152		0.0310946	0.933557	0.342851	0.000823		0.0446983	0.863288	0.477775	0.00101		0.0295156	0.812969	0.3145	0.000196		0.0249181	0.750761	0.266	0.014		0.0262897	0.754577	0.28875	0.00131	AAL20680	MFS superfamily, nitrite extrusion protein
STM1802	dadX	catabolic; alanine racemase, catabolic. (SW:ALR2_SALTY); alanine racemase 2 [Salmonella typhimurium LT2].	0.99989	0.0723556	3.48318		0.187743	0.898902	0.654263	6.16e-05		0.125907	0.933907	0.44312	0.000663		0.186148	0.86327	0.6485	0.000504		0.17584	0.813774	0.62175	0.00258		0.161921	0.750762	0.564	0.00854		0.187441	0.754697	0.6545	0.000489	AAL20717	alanine racemase 2, catabolic
STM1803	dadA	similar to E. coli D-amino acid dehydrogenase subunit (AAC74273.1); Blastp hit to AAC74273.1 (432 aa), 90% identity in aa 1 - 432; D-amino acid dehydrogenase subunit [Salmonella typhimurium LT2].	0.999628	0.0724318	8.02821		0.254023	0.899509	2.04917	0.000567		0.146162	0.933669	1.17822	0.000337		0.274391	0.864471	2.21934	0.00456		0.188021	0.806617	1.51	0.00337		0.116075	0.750806	0.934	0.014		0.145448	0.751895	1.18	0.018	AAL20718	D-amino acid dehydrogenase subunit
STM1815	minD	a membrane ATPase, activates MinC, directs division apparatus to middle of cell by oscillating from one half to other; similar to E. coli cell division inhibitor, a membrane ATPase, activates minC (AAC74259.1); Blastp hit to AAC74259.1 (270 aa), 97% ident	0.998414	0.0797048	13.8508		0.239139	0.899064	3.3171	0.000208		0.201471	0.933482	2.79137	0.000163		0.221004	0.863289	3.06225	0.000966		0.283228	0.81444	3.945	0.00208		0.414833	0.75086	5.75	0.0259		0.491918	0.754668	6.8175	0.00143	AAL20730	cell division inhibitor, a membrane ATPase, activates MinC, directs division apparatus to middle of cell by oscillating from one half to other
STM1838	yobF	Putative RBS for yobF; RegulonDB:STMS1H002009	0.998718	0.0723207	56.866		0.198324	0.899011	11.2949	0.00016		0.137825	0.933746	7.89552	0.000563		0.171614	0.86407	9.87424	0.00405		0.131686	0.820659	8.7325	0.0373		0.0850797	0.750905	4.885	0.0212		0.117006	0.758904	7.41	0.0194	AAL20753	putative cytoplasmic protein
STM1875	yobA	similar to E. coli orf, hypothetical protein (AAC74911.1); Blastp hit to AAC74911.1 (124 aa), 74% identity in aa 1 - 124; similar Cu resistance protein CopC [Salmonella typhimurium LT2].	0.999631	0.0722622	5.46141		0.379772	0.900371	2.08582	0.0016		0.309768	0.933873	1.69498	0.00042		0.343093	0.863866	1.87887	0.00268		0.39377	0.827279	2.235	0.0412		0.428461	0.750792	2.34	0.014		0.441394	0.758831	2.435	0.0104	AAL20791	putative homolog of Cu resistance protein CopC
STM1887	yebK	similar to E. coli orf, hypothetical protein (AAC74923.1); Blastp hit to AAC74923.1 (289 aa), 92% identity in aa 1 - 289; putative transcriptional regulator [Salmonella typhimurium LT2].	0.998886	0.0723072	2.29683		0.265548	0.89926	0.61151	0.000353		0.213254	0.933925	0.490926	0.000344		0.272354	0.863328	0.625752	0.000966		0.326324	0.814199	0.752	0.00161		0.413386	0.750835	0.9495	0.0195		0.419345	0.755224	0.9655	0.00215	AAL20803	putative transcriptional regulator
STM1888	pykA	glucose stimulated; similar to E. coli pyruvate kinase II, glucose stimulated (AAC74924.1); Blastp hit to AAC74924.1 (480 aa), 98% identity in aa 1 - 480; pyruvate kinase II [Salmonella typhimurium LT2].	0.996698	0.11508	11.0475		0.129411	0.899008	1.43524	0.00025		0.103458	0.933529	1.14586	0.000267		0.133327	0.863291	1.47396	0.00101		0.204845	0.813251	2.2675	0.000794		0.320794	0.750922	3.545	0.0253		0.323128	0.758475	3.635	0.0106	AAL20804	pyruvate kinase II, glucose stimulated
STM1916	cheY	transmits chemoreceptor signals to flagelllar motor components; chemotaxis protein CHEY. (SW:CHEY_SALTY); chemotaxis regulator protein [Salmonella typhimurium LT2].	0.999471	0.0722686	15.8835		0.0512004	0.89888	0.814674	6.74e-05		0.0894256	0.933893	1.45775	0.00141		0.0636715	0.863278	1.01329	0.000728		0.0809537	0.813334	1.31	0.00156		0.197374	0.750767	3.135	0.0133		0.308769	0.758479	5	0.00953	AAL20832	chemotaxis regulator, transmits chemoreceptor signals to flagelllar motor components
STM1918	cheR	response regulator for chemotaxis; chemotaxis protein methyltransferase. (SW:CHER_SALTY); glutamate methyltransferase [Salmonella typhimurium LT2].	0.995772	0.130279	5.70452		0.087181	0.898952	0.499804	0.000226		0.173199	0.933697	0.991195	0.00048		0.090475	0.86339	0.519746	0.00181		0.124058	0.812983	0.70825	0.00037		0.166355	0.750772	0.949	0.019		0.268814	0.754892	1.5375	0.00142	AAL20834	glutamate methyltransferase, response regulator for chemotaxis
STM1934	STM1934	similar to E. coli orf, hypothetical protein (AAC74974.1); Blastp hit to AAC74974.1 (107 aa), 61% identity in aa 1 - 104; putative outer membrane lipoprotein [Salmonella typhimurium LT2].	0.998366	0.0808977	1.42204		0.296535	0.899062	0.4221	0.000233		0.377765	0.935616	0.540176	0.00217		0.262942	0.863348	0.374152	0.00119		0.30326	0.821379	0.44575	0.0172		0.329375	0.750928	0.4685	0.0198		0.399583	0.757919	0.5735	0.00767	AAL20849	putative outer membrane lipoprotein
STM1935	ftn	similar to E. coli cytoplasmic ferritin (an iron storage protein) (AAC74975.1); Blastp hit to AAC74975.1 (165 aa), 92% identity in aa 1 - 165; cytoplasmic ferritin [Salmonella typhimurium LT2].	0.998626	0.0741737	11.3367		0.115345	0.89901	1.31399	0.000226		0.133241	0.933741	1.52087	0.000519		0.110458	0.863289	1.25342	0.000772		0.109822	0.813299	1.255	0.000939		0.0657598	0.750856	0.7535	0.0204		0.0767195	0.754916	0.89075	0.00204	AAL20850	cytoplasmic ferritin
STM1955	fliZ	FLIZ protein. (SW:FLIZ_SALTY); putative regulator of FliA [Salmonella typhimurium LT2].	0.99254	0.173285	20.0091		0.0331664	0.89888	0.666443	0.000136		0.0389431	0.933466	0.780481	0.000181		0.0279479	0.863264	0.560542	0.000966		0.0655436	0.813067	1.32	0.000757		0.169896	0.750792	3.4	0.0236		0.241159	0.75485	4.84	0.00181	AAL20867	putative regulator of FliA
STM1956	fliA	transcription of late flagellar genes (class 3a and 3b operons); RNA polymerase sigma factor for flagellar operon (sigma-f factor)(sigma-27) (sigma-28). (SW:FLIA_SALTY); sigma F (sigma 28) factor of RNA polymerase [Salmonella typhimurium LT2].	0.999073	0.0722931	23.8472		0.0523973	0.898935	1.26336	0.00027		0.0476637	0.93357	1.16305	0.000687		0.0434135	0.863267	1.03692	0.00069		0.103378	0.813187	2.4925	0.00118		0.223911	0.750794	5.34	0.014		0.291482	0.75459	6.9525	0.000252	AAL20868	sigma F (sigma 28) factor of RNA polymerase, transcription of late flagellar genes (class 3a and 3b operons)
STM1959	fliC	filament structural protein; flagellin (phase-1-I flagellin). (SW:FLIC_SALTY); flagellar biosynthesis; flagellin [Salmonella typhimurium LT2].	0.999799	0.0722602	124.099		0.0187506	0.898872	2.33534	6.74e-05		0.0205195	0.933463	2.56134	0.000163		0.0127852	0.863261	1.59012	0.000564		0.0636474	0.813036	7.9775	0.00075		0.0636156	0.750778	7.905	0.0133		0.193212	0.763987	26.275	0.0305	AAL20871	flagellar biosynthesis; flagellin, filament structural protein
STM1960	fliD	flagellar biosynthesis; enables filament assembly; flagellar hook-associated protein 2 (HAP2) (filament CAP protein)(flagellar CAP protein). (SW:FLID_SALTY); filament capping protein [Salmonella typhimurium LT2].	0.998186	0.0852372	14.8715		0.0535475	0.898914	0.802062	0.000178		0.0776053	0.933545	1.16111	0.000331		0.0471756	0.863284	0.705055	0.000988		0.109441	0.813338	1.65	0.00151		0.193168	0.750891	2.875	0.017		0.39256	0.755295	5.8525	0.00213	AAL20872	flagellar biosynthesis; filament capping protein; enables filament assembly
STM1961	fliS	flagellar biosynthesis; flagellar protein FLIS. (SW:FLIS_SALTY); repressor of class 3a and 3b operons (RflA activity) [Salmonella typhimurium LT2].	0.999853	0.0723681	14.0701		0.035797	0.898928	0.512839	0.000295		0.0627948	0.9336	0.896409	0.000496		0.0316039	0.863294	0.451225	0.00136		0.0555129	0.812992	0.78375	0.000238		0.109096	0.75076	1.535	0.00854		0.187466	0.7549	2.6475	0.000704	AAL20873	flagellar biosynthesis; repressor of class 3a and 3b operons (RflA activity)
STM1962	fliT	flagellar biosynthesis; flagellar protein FLIT. (SW:FLIT_SALTY); possible export chaperone for FliD [Salmonella typhimurium LT2].	0.999196	0.0722846	8.63681		0.056047	0.89893	0.488324	0.000207		0.0852737	0.933498	0.737493	0.000139		0.0544304	0.86329	0.472351	0.000966		0.0910927	0.813294	0.79825	0.00143		0.160872	0.751904	1.41	0.0308		0.299997	0.756803	2.6175	0.00426	AAL20874	flagellar biosynthesis; possible export chaperone for FliD
STM1966	yedF	hypothetical 8.6 Kda protein in amyA-fliE intergenic region (ORF 9). (SW:YEDF_ECOLI); putative transcriptional regulator [Salmonella typhimurium LT2].	0.999999	0.0722901	2.22692		0.132258	0.899476	0.298875	0.000807		0.142269	0.934207	0.320295	0.000828		0.159412	0.86516	0.365889	0.00842		0.286337	0.822084	0.665	0.0209		0.227519	0.752774	0.5135	0.0357		0.186612	0.755056	0.4185	0.00128	AAL20878	putative transcriptional regulator
STM1968	fliE	flagellar hook-basal body complex protein FLIE. (SW:FLIE_SALTY); putative flagellar hook-basal body protein [Salmonella typhimurium LT2].	0.999187	0.0722852	6.20683		0.0481672	0.899238	0.317427	0.00156		0.0546028	0.933779	0.353504	0.00151		0.0427541	0.86328	0.266762	0.000966		0.0826831	0.812985	0.514	0.00021		0.168329	0.751063	1.048	0.0185		0.253114	0.755469	1.58	0.00177	AAL20880	putative Flagellar hook-basal body protein
STM2001	yeeI	similar to E. coli orf, hypothetical protein (AAC75041.1); Blastp hit to AAC75041.1 (278 aa), 85% identity in aa 14 - 263; putative inner membrane protein [Salmonella typhimurium LT2].	0.999745	0.0722601	2.0697		0.474782	0.899354	0.983916	0.000519		0.676237	0.934162	1.40039	0.00128		0.561497	0.864872	1.16547	0.00903		0.231763	0.81401	0.4855	0.00293		0.206881	0.750907	0.4285	0.014		0.210603	0.756554	0.4445	0.00488	AAL20910	putative inner membrane protein
STM2020	cbiO	cobalt transport atp-binding protein CBIO. (SW:CBIO_SALTY); synthesis of vitamin B12 adenosyl cobalamide precursor [Salmonella typhimurium LT2].	0.999971	0.0722742	1.06524		0.225513	0.898923	0.240298	4.74e-05		0.24495	0.935018	0.261659	0.00039		0.22906	0.86334	0.244121	0.000691		0.243335	0.81376	0.2605	0.0013		0.307284	0.750815	0.3275	0.014		0.310663	0.755034	0.33175	0.000906	AAL20924	synthesis of vitamin B12 adenosyl cobalamide precursor
STM2021	cboQ	Putative RBS for cboQ; RegulonDB:STMS1H002172	0.999072	0.0722932	0.877594		0.213583	0.900415	0.190263	0.0018		0.18062	0.935372	0.158937	0.000329		0.233161	0.864191	0.20613	0.0038		0.324756	0.814262	0.28725	0.00348		0.457115	0.751405	0.4015	0.0256		0.402019	0.760242	0.35925	0.0173	AAL20925	synthesis of vitamin B12 adenosyl cobalamide precursor
STM2022	cbiN	cobalt transport protein CBIN. (SW:CBIN_SALTY); synthesis of vitamin B12 adenosyl cobalamide precursor [Salmonella typhimurium LT2].	1	0.0722964	1.35616		0.159471	0.899182	0.217359	0.000284		0.184408	0.936116	0.256336	0.00278		0.198417	0.867514	0.281042	0.0161		0.287498	0.823107	0.4145	0.0343		0.380834	0.750771	0.5165	0.00932		0.289851	0.764939	0.415	0.0317	AAL20926	synthesis of vitamin B12 adenosyl cobalamide precursor
STM2023	cbiM	CBIM protein. (SW:CBIM_SALTY); synthesis of vitamin B12 adenosyl cobalamide precursor [Salmonella typhimurium LT2].	0.996027	0.126279	1.33939		0.180437	0.899003	0.242083	0.000241		0.166334	0.935052	0.226085	0.00157		0.225429	0.863452	0.302374	0.00199		0.332326	0.82154	0.4645	0.0321		0.448711	0.750829	0.601	0.0362		0.369157	0.763341	0.51025	0.0297	AAL20927	synthesis of vitamin B12 adenosyl cobalamide precursor
STM2024	cbiL	precorrin-2 C20-methyltransferase. (SW:CBIL_SALTY); synthesis of vitamin B12 adenosyl cobalamide precursor [Salmonella typhimurium LT2].	0.999987	0.0722795	1.67767		0.217055	0.919546	0.427552	0.0419		0.266597	0.945581	0.482944	0.0305		0.198301	0.864125	0.336053	0.0039		0.175534	0.813985	0.2995	0.00293		0.16265	0.75099	0.2735	0.0147		0.218323	0.755319	0.369	0.0017	AAL20928	synthesis of vitamin B12 adenosyl cobalamide precursor
STM2025	cbiK	Putative RBS for cbiK; RegulonDB:STMS1H002176	0.999768	0.07226	1.54253		0.131395	0.899583	0.206334	0.000986		0.149719	0.935412	0.237555	0.00274		0.159248	0.863308	0.245824	0.000726		0.143431	0.814023	0.227	0.00361		0.22081	0.752014	0.3435	0.0283		0.17713	0.75744	0.28375	0.00829	AAL20929	synthesis of vitamin B12 adenosyl cobalamide precursor
STM2026	cbiJ	precorrin-6x reductase. (SW:CBIJ_SALTY); synthesis of vitamin B12 adenosyl cobalamide precursor [Salmonella typhimurium LT2].	0.993379	0.163195	1.26955		0.177082	0.905081	0.243143	0.0127		0.15354	0.934968	0.197355	0.00122		0.245541	0.866107	0.318257	0.0129		0.247164	0.816336	0.323	0.0113		0.247332		0.314	0.135		0.249771	0.761489	0.3325	0.0221	AAL20930	synthesis of vitamin B12 adenosyl cobalamide precursor
STM2027	cbiH	precorrin-3B C17-methyltransferase. (SW:CBIH_SALTY); synthesis of vitamin B12 adenosyl cobalamide precursor [Salmonella typhimurium LT2].	0.999969	0.0722736	1.16687		0.10683	0.899119	0.12586	0.000374		0.116906	0.936066	0.143118	0.00346		0.224915	0.865649	0.267751	0.00853		0.218951	0.813996	0.25875	0.00284		0.271284	0.751124	0.3175	0.0211		0.282864	0.756933	0.33475	0.00532	AAL20931	synthesis of vitamin B12 adenosyl cobalamide precursor
STM2028	cbiG	CBIG protein. (SW:CBIG_SALTY); synthesis of vitamin B12 adenosyl cobalamide precursor [Salmonella typhimurium LT2].	0.9817	0.272707	1.2277		0.0846637	0.898911	0.104116	0.000349		0.128679	0.93531	0.162266	0.00313		0.181019	0.86331	0.222338	0.00435		0.200097	0.814993	0.25225	0.0092		0.310506	0.75153	0.383	0.0662		0.317724	0.76523	0.40925	0.0442	AAL20932	synthesis of vitamin B12 adenosyl cobalamide precursor
STM2040	pduC	glycerol dehydratase large subunit. (SW:DHAB_SALTY); propanediol utilization dehydratase, large subunit [Salmonella typhimurium LT2].	0.992807	0.170138	22.0658		0.17276	0.899984	3.87437	0.00176		0.103226	0.933862	2.31996	0.00121		0.362344	0.863489	8.00218	0.0053		0.0117349	0.812971	0.2465	0.000565		0.01	0.750755	0.152	0.0137		0.01	0.754518	0.111525	0.000203	AAL20944	Propanediol utilization: dehydratase, large subunit
STM2045	pduJ	polyhedral bodies; similar to E. coli detox protein (AAC75510.1); Blastp hit to AAC75510.1 (111 aa), 64% identity in aa 17 - 101; propanediol utilization protein [Salmonella typhimurium LT2].	0.999628	0.0722623	2.31385		0.120271	0.89966	0.284789	0.00122		0.118264	0.935467	0.287864	0.00379		0.193212	0.864753	0.455012	0.00616		0.167511	0.817334	0.41075	0.0131		0.0883785	0.750765	0.2045	0.00954		0.0700891	0.754757	0.16525	0.00135	AAL20949	Propanediol utilization: polyhedral bodies
STM2056	pduV	S. typhimurium propanediol utilization protein PDUV. (SW:PDUV_SALTY)	0.997324	0.103571	1.36308		0.14796	0.899928	0.205891	0.00148		0.223834	0.935746	0.309556	0.00228		0.187421	0.867745	0.268756	0.0185		0.127291	0.813607	0.177	0.00257		0.136779	0.751553	0.189	0.0291		0.120776	0.755843	0.1705	0.00484	AAL20960	Propanediol utilization
STM2061	sbmC	DNA gyrase inhibitory protein homolog. (SW:GYRI_SALTY); DNA gyrase inhibitor [Salmonella typhimurium LT2].	0.99466	0.146483	4.03753		0.361402	0.900975	1.47134	0.00362		0.369053	0.936751	1.51022	0.00774		0.601729	0.871699	2.46498	0.0864		0.269888	0.813551	1.093	0.00174		0.204806	0.750757	0.827	0.0226		0.242922	0.7573	0.99825	0.0063	AAL20965	DNA gyrase inhibitor
STM2063	phsC	thiosulfate reductase cytochrome B subunit. (SW:PHSC_SALTY); hydrogen sulfide production membrane anchoring protein [Salmonella typhimurium LT2].	0.999996	0.0723034	1.18854		0.302187	0.899371	0.360104	0.00035		0.315167	0.935261	0.376153	0.000889		0.324166	0.863543	0.385721	0.00115		0.334825	0.813866	0.4005	0.00278		0.288889	0.753555	0.3475	0.0409		0.276056	0.755024	0.329	0.000863	AAL20967	Hydrogen sulfide production: membrane anchoring protein
STM2064	phsB	electron transfer; thiosulfate reductase electron transport proteinPHSB. (SW:PHSB_SALTY); hydrogen sulfide production iron-sulfur subunit [Salmonella typhimurium LT2].	0.999172	0.0722862	1.30658		0.244662	0.902084	0.327409	0.0043		0.235334	0.934925	0.309479	0.000937		0.265181	0.86541	0.351106	0.0073		0.21574	0.81394	0.2845	0.00207		0.254417	0.750874	0.3325	0.014		0.229453	0.758033	0.3085	0.00887	AAL20968	Hydrogen sulfide production: iron- sulfur subunit; electron transfer
STM2065	phsA	thiosulfate reductase precursor. (SW:PHSA_SALTY); hydrogen sulfide production membrane anchoring protein [Salmonella typhimurium LT2].	0.996014	0.126474	2.65735		0.0977774	0.898894	0.260053	0.000114		0.112322	0.933709	0.299231	0.0003		0.107226	0.863278	0.285162	0.00101		0.117875	0.813652	0.32	0.00248		0.122732	0.751378	0.3305	0.0285		0.120696	0.754786	0.32325	0.00115	AAL20969	Hydrogen sulfide production: membrane anchoring protein
STM2083	rfbK	Putative RBS for rfbK; RegulonDB:STMS1H002231	0.99992	0.0722658	2.5695		0.301765	0.899072	0.776193	0.000148		0.336678	0.939145	0.888042	0.0119		0.350299	0.865111	0.906497	0.00618		0.34033	0.829816	0.92625	0.0462		0.492218	0.751015	1.265	0.014		0.43629	0.755117	1.1225	0.00101	AAL20987	LPS side chain defect: phosphomannomutase
STM2084	rfbM	Putative RBS for rfbM; RegulonDB:STMS1H002232	0.999365	0.0722741	4.06837		0.222873	0.899814	0.914954	0.000995		0.309302	0.93523	1.2706	0.00244		0.25137	0.863364	1.02347	0.000966		0.240221	0.82492	1.0545	0.0331		0.314584	0.750855	1.28	0.014		0.340052	0.757809	1.4	0.00652	AAL20988	LPS side chain defect: mannose-1-phosphate guanylyltransferase
STM2085	rfbN	Putative RBS for rfbN; RegulonDB:STMS1H002233	0.999119	0.0722899	3.36253		0.271035	0.899226	0.913531	0.000319		0.43339	0.93426	1.46053	0.00105		0.307928	0.864513	1.04225	0.00487		0.297064	0.820704	1.03225	0.0169		0.447557	0.750761	1.505	0.0195		0.393201	0.756043	1.3275	0.00285	AAL20989	LPS side chain defect: rhamnosyl transferase
STM2087	rfbV	Putative RBS for rfbV; RegulonDB:STMS1H002235	1	0.0722928	2.2897		0.246239	0.898949	0.564197	8.23e-05		0.222762	0.944717	0.57036	0.0457		0.236401	0.863266	0.541328	0.000491		0.290772	0.829348	0.717	0.0457		0.543735	0.750843	1.245	0.00738		0.374343	0.754583	0.8575	0.000252	AAL20991	LPS side chain defect: abequosyltransferase
STM2090	rfbH	Putative RBS for rfbH; RegulonDB:STMS1H002237	0.980881	0.278839	27.8523		0.114656	0.898922	3.19884	0.000508		0.105579	0.933602	2.9579	0.000887		0.247677	0.944217	10.4371	0.227		0.117434	0.818415	3.7275	0.0269		0.215547	0.750831	6.005	0.0431		0.223497	0.754936	6.245	0.0033	AAL20994	LPS side chain defect: CDP-6deoxy-D-xylo-4-hexulose-3-dehydrase
STM2091	rfbG	Putative RBS for rfbG; RegulonDB:STMS1H002238	0.999644	0.0722619	11.2369		0.350308	0.900415	3.96211	0.00169		0.299415	0.935265	3.40076	0.00251		0.307764	0.865058	3.48786	0.00586		0.291016	0.830376	3.535	0.0484		0.449808	0.750756	5.055	0.0149		0.432316	0.758247	4.9025	0.00861	AAL20995	LPS side chain defect: CDP glucose 4,6-dehydratase
STM2092	rfbF	Putative RBS for rfbF; RegulonDB:STMS1H002239	0.999623	0.0722625	17.2694		0.19925	0.899588	3.47045	0.000805		0.217154	0.934173	3.77893	0.000935		0.202686	0.863308	3.50169	0.000722		0.195074	0.818608	3.55	0.0141		0.289599	0.751027	5.005	0.015		0.297051	0.755026	5.14	0.000751	AAL20996	LPS side chain defect: glucose-1-phosphate cytidylyltransferase
STM2093	rfbI	S. typhimurium RFBI protein. (SW:RFBI_SALTY)	0.994001	0.155297	9.40098		0.219831	0.899038	2.06966	0.000385		0.306856	0.934136	2.89584	0.00146		0.212521	0.863627	2.00597	0.0034		0.259276	0.825693	2.615	0.0365		0.526847	0.751217	4.955	0.0627		0.452291	0.754538	4.2525	0.00274	AAL20997	LPS side chain defect: CDP-6-deoxy-delta3,4-glucoseen reductase
STM2094	rfbC	Putative RBS for rfbC; RegulonDB:STMS1H002240	0.999823	0.0722606	7.03483		0.229839	0.900529	1.64143	0.00218		0.25475	0.937216	1.84458	0.00672		0.245009	0.863869	1.73116	0.00241		0.24822	0.82592	1.885	0.035		0.358215	0.7508	2.52	0.0128		0.373751	0.761563	2.6875	0.0178	AAL20998	dTDP-4,deoxyrhamnose 3,5 epimerase
STM2095	rfbA	glucose-1-phosphate thymidylyltransferase. (SW:RFBA_SALTY); dTDP-glucose pyrophosphorylase [Salmonella typhimurium LT2].	0.993391	0.163046	6.74383		0.316965	0.898954	2.13852	0.000626		0.327657	0.934303	2.21828	0.00179		0.276686	0.863417	1.86749	0.00327		0.279524	0.818431	1.9325	0.012		0.424781	0.750756	2.865	0.0448		0.416651	0.758321	2.8375	0.0124	AAL20999	dTDP-glucose pyrophosphorylase
STM2122	udk	Putative RBS for udk; RegulonDB:STMS1H002267	0.993299	0.164184	3.13336		0.265837	0.899758	0.837883	0.00139		0.328197	0.939372	1.05828	0.0142		0.273108	0.864943	0.864303	0.00826		0.353843	0.822805	1.14425	0.0268		0.561471	0.750815	1.76	0.0762		0.393471	0.756771	1.2425	0.00839	AAL21026	uridine/cytidine kinase
STM2142	yegT	Ortholog of E. coli putative nucleoside permease protein (AAC75159.1); Blastp hit to AAC75159.1 (425 aa), 94% identity in aa 1 - 425	0.997619	0.097695	0.812062		0.362927	0.902803	0.299467	0.00773		0.661891	0.980054	0.57802	0.32		0.521051	0.863523	0.423298	0.00456		0.257003	0.814058	0.21025	0.0024		0.316821	0.758123	0.2665	0.0911		0.318491	0.756685	0.261	0.00469	AAL21045	putative MFS family transport protein
STM2186	STM2186	similar to E. coli putative oxidoreductase (AAC75207.1); Blastp hit to AAC75207.1 (412 aa), 84% identity in aa 1 - 412; putative NADPH-dependent glutamate synthase beta chain or related oxidoreductase [Salmonella typhimurium LT2].	0.997409	0.101922	1.38059		0.230537	0.900746	0.323511	0.00237		0.383378	0.936956	0.534613	0.00471		0.267471	0.864102	0.371458	0.00429		0.143043	0.814048	0.2025	0.0036		0.21236	0.752694	0.2975	0.0391		0.138847	0.75513	0.19425	0.00204	AAL21090	putative NADPH-dependent glutamate synthase beta chain or related oxidoreductase
STM2188	mglC	Putative RBS for mglC; RegulonDB:STMS1H002331	0.999879	0.0722626	7.35649		0.108414	0.899525	0.818131	0.00142		0.104704	0.934459	0.802804	0.0028		0.129285	0.863357	0.953423	0.000966		0.0699525	0.813031	0.519	0.000656		0.0618518	0.750769	0.456	0.0136		0.0614641	0.754599	0.45625	0.00061	AAL21092	ABC superfamily (membrane), methyl-galactoside transport protein
STM2189	mglA	Putative RBS for mglA; RegulonDB:STMS1H002332	0.991763	0.182146	22.0196		0.0271724	0.898873	0.599687	0.00011		0.0338926	0.933464	0.747556	0.000181		0.0313008	0.863268	0.691942	0.00105		0.0149577	0.812969	0.3325	0.00044		0.0179929	0.750756	0.3965	0.014		0.0162864	0.754537	0.369	0.00101	AAL21093	ABC superfamily (atp_bind), galactose (methyl-galactoside) transport protein
STM2190	mglB	ABC superfamily (peri_perm); D-galactose-binding periplasmic protein precursor (GDP) (D-galactose/D-glucose binding protein) (GGBP). (SW:DGAL_SALTY); galactose transport protein [Salmonella typhimurium LT2].	0.999579	0.072264	50.4585		0.0248564	0.898873	1.25736	6.16e-05		0.0180113	0.93346	0.912189	0.000119		0.0444589	0.86346	2.33571	0.004		0.01	0.812966	0.4125	3.3e-06		0.0103339	0.750756	0.5215	0.00829		0.011689	0.754518	0.591	0.000137	AAL21094	ABC superfamily (peri_perm), galactose transport protein
STM2191	galS	similar to E. coli mgl repressor, galactose operon inducer (AAC75212.1); Blastp hit to AAC75212.1 (346 aa), 88% identity in aa 1 - 340; GalR/LacI family transcriptional repressor of mgl operon [Salmonella typhimurium LT2].	0.99954	0.072454	1.50287		0.265707	0.899831	0.402133	0.001		0.323499	0.93431	0.486903	0.000382		0.312279	0.863356	0.469484	0.000909		0.188205	0.813175	0.2835	0.000501		0.198507	0.751841	0.301	0.0276		0.17027	0.755328	0.259	0.00215	AAL21095	transcriptional repressor of mgl operon (GalR/LacI family)
STM2211	yeiP	Ortholog of E. coli putative elongation factor (AAC75232.1); Blastp hit to AAC75232.1 (275 aa), 83% identity in aa 8 - 275	1	0.0722911	3.2903		0.243008	0.899129	0.80112	0.000188		0.273801	0.934486	0.905915	0.000905		0.267008	0.863431	0.879689	0.00103		0.315046	0.817894	1.0555	0.00891		0.364594	0.750775	1.2	0.0136		0.343222	0.755124	1.1325	0.00125	AAL21114	putative elongation factor
STM2232	oafA	O-antigen five:; acetylation of the O-antigen (LPS) [Salmonella typhimurium LT2].	0.998419	0.0795767	2.49389		0.161342	0.898984	0.403212	0.000163		0.262216	0.934048	0.655698	0.000533		0.186082	0.863405	0.464833	0.00117		0.255923	0.8268	0.6905	0.0391		0.256207	0.750819	0.6395	0.019		0.25573	0.756294	0.6445	0.00344	AAL21134	O-antigen five: acetylation of the O-antigen (LPS)
STM2255	napC	cytochrome c-type biogenesis protein; similar to E. coli cytochrome c-type protein (AAC75262.1); Blastp hit to AAC75262.1 (200 aa), 88% identity in aa 1 - 200; periplasmic nitrate reductase [Salmonella typhimurium LT2].	0.999994	0.0723053	12.633		0.0873211	0.900222	1.18814	0.00481		0.0688066	0.933875	0.901127	0.00133		0.0992256	0.863935	1.28999	0.00525		0.058158	0.813037	0.74325	0.000794		0.0473364		0.598	0.0141		0.0498579	0.754535	0.63125	0.000239	AAL21157	periplasmic nitrate reductase, cytochrome c-type protein
STM2256	napB	complexes with NapA; similar to E. coli cytochrome c-type protein (AAC75263.1); Blastp hit to AAC75263.1 (156 aa), 91% identity in aa 8 - 156; periplasmic small subunit nitrate reductase of cytochrome C550 [Salmonella typhimurium LT2].	0.998828	0.0723117	16.9804		0.0674645	0.899041	1.16464	0.000491		0.0546069	0.933517	0.93591	0.000343		0.0702998	0.863315	1.19916	0.00104		0.0822648	0.813429	1.445	0.00288		0.063891	0.75076	1.085	0.0127		0.0568415	0.754532	0.9675	0.000252	AAL21158	periplasmic nitrate reductase, small subunit, cytochrome C550, in complex with NapA
STM2257	napH	Putative RBS for napH; RegulonDB:STMS1H002393	1	0.0722912	9.493		0.0519941		0.49358	0.00117					1					1		0.0691341	0.813002	0.6595	0.00037		0.0743	0.750765	0.7055	0.00854		0.0514518	0.754768	0.50675	0.00232	AAL21159	ferredoxin-type protein: electron transfer
STM2260	napD	similar to E. coli orf, hypothetical protein (AAC75267.1); Blastp hit to AAC75267.1 (87 aa), 81% identity in aa 1 - 87; periplasmic nitrate reductase [Salmonella typhimurium LT2].	0.988996	0.21079	7.50087		0.0230727	0.89889	0.17616	0.000335		0.0305991	0.933532	0.234756	0.000605		0.038857	0.86358	0.314405	0.0072		0.0595158	0.813135	0.4575	0.00201		0.050048	0.75076	0.3755	0.0188		0.053827	0.754561	0.406	0.000687	AAL21162	periplasmic nitrate reductase
STM2261	napF	Putative RBS for napF; RegulonDB:STMS1H002397	0.997886	0.0920342	21.709		0.0101836	0.898869	0.218077	2.18e-05		0.0122497	0.933462	0.266824	0.000171		0.0132823	0.863262	0.289888	0.000742		0.0266126	0.813017	0.598	0.00144		0.019984	0.750755	0.434	0.0125		0.0209931	0.754534	0.46175	0.000517	AAL21163	ferredoxin-type protein: electron transfer
STM2264	alkB	alkylated DNA repair protein ALKB. (SW:ALKB_SALTY); DNA repair system specific for alkylated DNA [Salmonella typhimurium LT2].	0.998208	0.0847338	2.33889		0.367445	0.900656	0.865557	0.00233		0.279573	0.93563	0.661855	0.00269		0.297192	0.863272	0.695123	0.00109		0.271291	0.814087	0.641	0.00348		0.257673	0.750936	0.603	0.0188		0.218865	0.757372	0.525	0.00707	AAL21166	DNA repair system specific for alkylated DNA
STM2267	ompC	Putative -35_signal for ompC; RegulonDB:STMLTH004531	0.995379	0.136214	71.448		0.218852	0.902316	16.1794	0.00715		0.102704	0.93402	7.52684	0.00159		0.411595	0.865403	29.595	0.0122		0.381718	0.813715	27.4	0.00414		0.473274	0.751516	33.85	0.0474		0.252707	0.762237	19	0.0238	AAL21169	outer membrane protein 1b (ib;c), porin
STM2270	rcsB	positive regulator; similar to E. coli positive response regulator for colanic capsule biosynthesis, (sensor, RcsC) (AAC75277.1); Blastp hit to AAC75277.1 (216 aa), 99% identity in aa 1 - 216; LuxR/UhpA family response regulator in two-component regulator	0.997265	0.104721	8.55165		0.197028	0.899947	1.70722	0.00154		0.131269	0.933656	1.12858	0.000455		0.208595	0.863381	1.78613	0.00141		0.276093	0.815155	2.3825	0.00335		0.339386	0.751169	2.905	0.0264		0.340654	0.756928	2.9375	0.00505	AAL21171	response regulator (positive) in two-component regulatory system with RcsC (LuxR/UhpA familiy)
STM2281	STM2281	similar to E. coli orf, hypothetical protein (AAC75298.1); Blastp hit to AAC75298.1 (68 aa), 80% identity in aa 1 - 66; putative LysR family transcriptional regulator [Salmonella typhimurium LT2].	0.998894	0.0723065	3.0953		0.105739	0.898936	0.32809	0.000121		0.0812451	0.934913	0.276621	0.0084		0.215939	0.863989	0.672809	0.00313		0.10545	0.813898	0.336	0.00321		0.183818	0.750794	0.5695	0.0148		0.122797	0.755019	0.3855	0.0018	AAL21182	putative transcriptional regulator, LysR family
STM2282	glpQ	similar to E. coli glycerophosphodiester phosphodiesterase, periplasmic (AAC75299.1); Blastp hit to AAC75299.1 (358 aa), 89% identity in aa 1 - 357; periplasmic glycerophosphodiester phosphodiesterase [Salmonella typhimurium LT2].	0.996078	0.125452	28.5804		0.0513491	0.898899	1.47481	0.000157		0.0397004	0.933478	1.14139	0.000247		0.0612268	0.863267	1.7511	0.000823		0.0466069	0.812967	1.3325	0.000196		0.0870973	0.75077	2.49	0.0148		0.0563368	0.754563	1.62	0.000528	AAL21183	glycerophosphodiester phosphodiesterase, periplasmic
STM2283	glpT	similar to E. coli sn-glycerol-3-phosphate permease (AAC75300.1); Blastp hit to AAC75300.1 (452 aa), 96% identity in aa 1 - 452; MFS family, sn-glycerol-3-phosphate transport protein [Salmonella typhimurium LT2].	0.983718	0.257001	84.6799		0.0220016	0.898875	1.87339	0.000185		0.0145298	0.933466	1.25425	0.000445		0.031433	0.863261	2.66351	0.0012		0.0211624	0.81297	1.795	0.00037		0.046762	0.750757	3.96	0.0211		0.0292749	0.754575	2.545	0.00146	AAL21184	MFS family, sn-glycerol-3-phosphate transport protein
STM2284	glpA	similar to E. coli sn-glycerol-3-phosphate dehydrogenase (anaerobic), large subunit (AAC75301.1); Blastp hit to AAC75301.1 (542 aa), 92% identity in aa 1 - 542; sn-glycerol-3-phosphate dehydrogenase (anaerobic), large subunit [Salmonella typhimurium LT2].	0.999949	0.0723325	7.07871		0.0852596	0.898896	0.604574	7.5e-05		0.055597	0.93378	0.409273	0.00125		0.130168	0.863364	0.92378	0.000966		0.0939417	0.814059	0.70375	0.00604		0.167729	0.750992	1.19	0.0149		0.153892	0.756001	1.118	0.00443	AAL21185	sn-glycerol-3-phosphate dehydrogenase (anaerobic), large subunit
STM2285	glpB	similar to E. coli sn-glycerol-3-phosphate dehydrogenase (anaerobic), membrane anchor subunit (AAC75302.1); Blastp hit to AAC75302.1 (419 aa), 81% identity in aa 1 - 419; sn-glycerol-3-phosphate dehydrogenase (anaerobic), membrane anchor subunit [Salmonel	0.998965	0.0723011	19.1625		0.0270699	0.898894	0.526749	0.00024		0.0186697	0.933467	0.360818	0.0002		0.0390584	0.863264	0.749581	0.000682		0.0335931	0.813094	0.67775	0.00235		0.0583893	0.750771	1.12	0.0135		0.0448993	0.754738	0.897	0.00238	AAL21186	sn-glycerol-3-phosphate dehydrogenase (anaerobic), membrane anchor subunit
STM2286	glpC	Ortholog of E. coli sn-glycerol-3-phosphate dehydrogenase (anaerobic), K-small subunit (AAC75303.1); Blastp hit to AAC75303.1 (396 aa), 94% identity in aa 1 - 395	0.998309	0.0822953	16.5628		0.0433866	0.898878	0.720086	7.65e-05		0.0460368	0.93347	0.764122	0.000147		0.0488189	0.863265	0.809431	0.000702		0.034946	0.813044	0.597	0.00149		0.0440155	0.750762	0.7295	0.0135		0.0391562	0.754644	0.6695	0.00165	AAL21187	sn-glycerol-3-phosphate dehydrogenase (anaerobic), K-small subunit
STM2314	STM2314	similar to E. coli positive regulator of CheA protein activity (AAC74957.1); Blastp hit to AAC74957.1 (167 aa), 25% identity in aa 18 - 151; putative chemotaxis signal transduction protein [Salmonella typhimurium LT2].	0.999988	0.0722804	4.85166		0.122779	0.898894	0.596141	5.66e-05		0.164907	0.933701	0.802937	0.000337		0.0970529	0.863343	0.472749	0.00101		0.145075	0.813215	0.70875	0.000989		0.169137	0.75089	0.8215	0.0137		0.333035	0.755063	1.62	0.00114	AAL21215	putative chemotaxis signal transduction protein
STM2319	nuoK	similar to E. coli NADH dehydrogenase I chain K (AAC75339.1); Blastp hit to AAC75339.1 (100 aa), 99% identity in aa 1 - 100; NADH dehydrogenase I chain K [Salmonella typhimurium LT2].	0.99977	0.07226	7.94148		0.0885406	0.898886	0.703834	6.16e-05		0.0708089	0.933514	0.564156	0.000171		0.0788746	0.863271	0.62694	0.000628		0.356358	0.815364	2.8475	0.00308		0.375109	0.751004	2.98	0.014		0.15688	0.757421	1.30525	0.00906	AAL21220	NADH dehydrogenase I chain K
STM2320	nuoJ	similar to E. coli NADH dehydrogenase I chain J (AAC75340.1); Blastp hit to AAC75340.1 (184 aa), 96% identity in aa 1 - 184; NADH dehydrogenase I chain J [Salmonella typhimurium LT2].	0.996878	0.111904	8.76497		0.12369	0.898873	1.08424	9.19e-05		0.0796843	0.933598	0.704342	0.000423		0.137859	0.863309	1.20967	0.00107		0.386509	0.814155	3.395	0.00213		0.414723	0.751014	3.64	0.0347		0.179082	0.759299	1.665	0.0158	AAL21221	NADH dehydrogenase I chain J
STM2321	nuoI	similar to E. coli NADH dehydrogenase I chain I (AAC75341.1); Blastp hit to AAC75341.1 (180 aa), 99% identity in aa 1 - 180; NADH dehydrogenase I chain I [Salmonella typhimurium LT2].	0.99913	0.0725483	7.21601		0.0706405	0.898998	0.515734	0.000349		0.050295	0.933625	0.372868	0.000905		0.0868303	0.863267	0.626871	0.000645		0.441383	0.813559	3.195	0.00274		0.615186	0.751698	4.45	0.0578		0.256477	0.76325	1.9575	0.0264	AAL21222	NADH dehydrogenase I chain I
STM2322	nuoH	nadh dehydrogenase I chain H. (SW:NUOH_SALTY); NADH dehydrogenase I chain H [Salmonella typhimurium LT2].	0.998924	0.0723042	10.6107		0.0571421	0.899021	0.619588	0.000632		0.0317994	0.933496	0.342047	0.000362		0.0780041	0.86329	0.829286	0.000799		0.298131	0.816148	3.2025	0.00499		0.268583	0.750756	2.85	0.0143		0.123271	0.754916	1.3225	0.00135	AAL21223	NADH dehydrogenase I chain H
STM2324	nuoF	nadh dehydrogenase I chain F. (SW:NUOF_SALTY); NADH dehydrogenase I chain F [Salmonella typhimurium LT2].	0.999219	0.0722831	18.4551		0.0754636	0.898941	1.40066	0.000167		0.0622829	0.933704	1.18083	0.000949		0.0754203	0.863309	1.39745	0.00101		0.237056	0.813933	4.4225	0.00278		0.273052	0.750757	5.04	0.014		0.127185	0.75553	2.4075	0.00347	AAL21225	NADH dehydrogenase I chain F
STM2325	nuoE	nadh dehydrogenaseI i chain E. (SW:NUOE_SALTY); NADH dehydrogenase I chain E [Salmonella typhimurium LT2].	0.999439	0.0722702	18.6034		0.0560179	0.898882	1.04414	6.99e-05		0.0387542	0.933515	0.733235	0.000455		0.0590068	0.863322	1.10558	0.00117		0.174375	0.812985	3.2475	0.000252		0.220835	0.751057	4.115	0.017		0.09609	0.755566	1.8675	0.00481	AAL21226	NADH dehydrogenase I chain E
STM2326	nuoC	nadh dehydrogenase I chain C/D. (SW:NUCD_SALTY); NADH dehydrogenase I chain C,D [Salmonella typhimurium LT2].	0.999955	0.0723296	14.4157		0.080875	0.898921	1.17017	0.000119		0.0549176	0.933487	0.794439	0.000163		0.0610486	0.863292	0.883766	0.000959		0.222443	0.813077	3.2075	7.84e-05		0.230794	0.750807	3.33	0.014		0.12324	0.755491	1.8225	0.00323	AAL21227	NADH dehydrogenase I chain C,D
STM2327	nuoB	similar to E. coli NADH dehydrogenase I chain B (AAC75347.1); Blastp hit to AAC75347.1 (220 aa), 99% identity in aa 1 - 220; NADH dehydrogenase I chain B [Salmonella typhimurium LT2].	1		21.4568		0.112119	0.899045	2.42106	0.00197		0.096436	0.93362	2.08485	0.0024		0.100017	0.863365	2.15535	0.00776		0.238048	0.813163	5.11	0.000939		0.218817	0.750908	4.705	0.0837		0.138275	0.75463	2.975	0.00233	AAL21228	NADH dehydrogenase I chain B
STM2339	yfcC	similar to E. coli putative S-transferase (AAC75358.1); Blastp hit to AAC75358.1 (513 aa), 91% identity in aa 8 - 513; putative integral membrane protein [Salmonella typhimurium LT2].	0.999924	0.0722663	1.97511		0.141331	0.899219	0.28134	0.000385		0.174483	0.934133	0.346359	0.000477		0.128531	0.863559	0.255921	0.00201		0.264793	0.816407	0.532	0.00583		0.255815	0.750784	0.5055	0.0136		0.210519	0.755495	0.42	0.00229	AAL21240	putative integral membrane protein
STM2340	STM2340	similar to E. coli 1-deoxyxylulose-5-phosphate synthase; flavoprotein (AAC73523.1); Blastp hit to AAC73523.1 (620 aa), 26% identity in aa 323 - 619; putative transketolase [Salmonella typhimurium LT2].	0.999333	0.072276	22.2941		0.0208683	0.898869	0.465383	1.44e-05		0.0159482	0.933459	0.355688	3.17e-05		0.0197934	0.863269	0.446091	0.00103		0.0245271	0.812969	0.54925	0.000227		0.0331319	0.750768	0.741	0.0137		0.0274998	0.754626	0.647	0.00232	AAL21241	putative transketolase
STM2341	STM2341	similar to E. coli transketolase 1 isozyme (AAC75972.1); Blastp hit to AAC75972.1 (663 aa), 33% identity in aa 6 - 267; putative transketolase [Salmonella typhimurium LT2].	0.999377	0.0722735	23.6106		0.0243828	0.898869	0.575734	1.44e-05		0.0152576	0.933461	0.361346	0.000101		0.0277659	0.863261	0.656121	0.000504		0.0246234	0.812984	0.59075	0.000633		0.0292848	0.750759	0.692	0.012		0.0273024	0.754635	0.68325	0.00246	AAL21242	putative transketolase
STM2342	STM2342	similar to E. coli orf, hypothetical protein (AAC77150.1); Blastp hit to AAC77150.1 (484 aa), 27% identity in aa 30 - 483; putative inner membrane protein [Salmonella typhimurium LT2].	0.999994	0.0723048	18.1974		0.0239361	0.898876	0.437703	8.23e-05		0.0184427	0.933463	0.336701	0.000104		0.0272022	0.863262	0.495815	0.000576		0.0275386	0.81297	0.50325	0.000219		0.0401914	0.750759	0.7325	0.012		0.0370793	0.754632	0.697	0.00158	AAL21243	putative inner membrane protein
STM2343	STM2343	putative cytoplasmic protein [Salmonella typhimurium LT2].	0.996576	0.117203	17.1687		0.0255657	0.89888	0.442273	0.000141		0.0192831	0.933467	0.333374	0.0002		0.0320547	0.863282	0.554985	0.00115		0.0232576	0.813037	0.417	0.0017		0.0324684	0.75076	0.558	0.0138		0.028736	0.754544	0.49975	0.00061	AAL21244	putative cytoplasmic protein
STM2344	STM2344	similar to E. coli putative PTS system enzyme II A component (AAC77152.1); Blastp hit to AAC77152.1 (154 aa), 41% identity in aa 12 - 149; putative phosphotransferase system [Salmonella typhimurium LT2].	0.999908	0.0722646	19.6865		0.0333199	0.898887	0.660102	0.000114		0.0270429	0.933476	0.537814	0.000249		0.0372775	0.86326	0.733891	0.000255		0.0245947	0.812978	0.48825	0.000347		0.0307692	0.750782	0.611	0.0149		0.0231902	0.754522	0.458	0.000235	AAL21245	putative phosphotransferase system
STM2392	vacJ	similar to E. coli lipoprotein precursor (AAC75406.1); Blastp hit to AAC75406.1 (251 aa), 94% identity in aa 1 - 251; lipoprotein precursor [Salmonella typhimurium LT2].	0.999303	0.0722778	7.67778		0.37238	0.901264	2.88465	0.00329		0.350605	0.934685	2.70684	0.00155		0.346375	0.863637	2.66318	0.00183		0.469058	0.817208	3.6525	0.0191		0.573464	0.750834	4.405	0.0282		0.438147	0.7625	3.44	0.0288	AAL21293	lipoprotein precursor
STM2397	pgtB	phosphoglycerate transport; phosphoglycerate transport system sensor protein PGTB. (SW:PGTB_SALTY); protein for signal transmission [Salmonella typhimurium LT2].	0.999205	0.0725317	1.01952		0.490345	0.900405	0.501836	0.00249		0.507104	0.93513	0.517483	0.000801		0.407436	0.864695	0.417436	0.00664		0.487905	0.81786	0.50525	0.0257		0.438842	0.75105	0.448	0.0263		0.460644	0.756444	0.47225	0.00627	AAL21297	Phosphoglycerate transport: protein for signal transmission
STM2399	pgtP	phosphoglycerate transport; phosphoglycerate transporter protein. (SW:PGTP_SALTY); transporter protein [Salmonella typhimurium LT2].	0.999965	0.0722726	1.58575		0.231217	0.899092	0.367276	0.000158		0.2453	0.934266	0.389978	0.000372		0.224606	0.863266	0.356183	0.000466		0.260137	0.814611	0.416	0.00251		0.23733	0.751346	0.3775	0.0197		0.177793	0.755087	0.284	0.00123	AAL21299	Phosphoglycerate transport: transporter
STM2403	glk	similar to E. coli glucokinase (AAC75447.1); Blastp hit to AAC75447.1 (321 aa), 93% identity in aa 1 - 321; glucokinase [Salmonella typhimurium LT2].	0.999892	0.0722635	3.5434		0.260528	0.899124	0.924771	0.000191		0.200805	0.933876	0.713927	0.000373		0.330202	0.863354	1.17047	0.000745		0.210726	0.813239	0.74975	0.000917		0.301956	0.750759	1.07	0.0117		0.321523	0.758177	1.15875	0.00864	AAL21303	glucokinase
STM2409	nupC	similar to E. coli permease of transport system for 3 nucleosides (AAC75452.1); Blastp hit to AAC75452.1 (400 aa), 98% identity in aa 1 - 400; NUP family nucleoside transport protein [Salmonella typhimurium LT2].	0.999539	0.0722655	3.76526		0.279488	0.89947	1.05611	0.000474		0.228755	0.933814	0.863369	0.000347		0.380684	0.864577	1.43969	0.00486		0.329564	0.817058	1.2575	0.00671		0.483103	0.750837	1.82	0.0214		0.479195	0.755158	1.8075	0.002	AAL21309	NUP family, nucleoside transport
STM2413	yfeC	similar to E. coli orf, hypothetical protein (AAC75455.1); Blastp hit to AAC75455.1 (119 aa), 79% identity in aa 1 - 119; putative negative regulator [Salmonella typhimurium LT2].	0.996918	0.111175	2.72764		0.304368	0.900843	0.839101	0.00288		0.500475	0.93526	1.37083	0.00469		0.374082	0.864363	1.02441	0.00598		0.190753	0.81312	0.522	0.000927		0.165021	0.751832	0.456	0.0318		0.179681	0.756954	0.50375	0.00612	AAL21311	putative negative regulator
STM2414	yfeD	similar to E. coli orf, hypothetical protein (AAC75456.1); Blastp hit to AAC75456.1 (130 aa), 70% identity in aa 1 - 129; putative negative regulator [Salmonella typhimurium LT2].	0.997755	0.0948577	2.4365		0.156037	0.900753	0.381719	0.00121		0.233025	0.93383	0.568504	0.000341		0.173446	0.863508	0.424016	0.00169		0.202537	0.813351	0.49475	0.000794		0.269561	0.751052	0.6585	0.0254		0.252265	0.756127	0.62125	0.00368	AAL21312	putative negative regulator
STM2438	yfeK	hypothetical 13.3 Kda protein in pdxK-cysM intergenic region. (SW:YFEK_SALTY); putative periplasmic protein [Salmonella typhimurium LT2].	0.9969	0.11151	2.81954		0.181119	0.899044	0.5119	0.000265		0.296711	0.934874	0.842571	0.00181		0.189645	0.863278	0.534879	0.00113		0.165905	0.813509	0.47075	0.00129		0.154145	0.751107	0.4365	0.0224		0.138138	0.754736	0.391	0.000737	AAL21332	putative periplasmic protein
STM2445	ucpA	similar to E. coli putative oxidoreductase (AAC75479.1); Blastp hit to AAC75479.1 (285 aa), 92% identity in aa 23 - 285; putative oxidoreductase [Salmonella typhimurium LT2].	0.994932	0.142684	16.349		0.0499968	0.898891	0.82041	0.000137		0.0501676	0.933478	0.822776	0.00022		0.0488851	0.86327	0.800709	0.000966		0.0581521	0.812972	0.95225	0.000284		0.0828793	0.750758	1.355	0.0158		0.0798144	0.754604	1.3125	0.000674	AAL21339	putative oxidoreductase
STM2458	eutB	ethanolamine ammonia-lyase heavy chain. (SW:EUTB_SALTY); ethanolamine ammonia-lyase, heavy chain [Salmonella typhimurium LT2].	0.987837	0.221721	2.00459		0.0902756	0.899066	0.182967	0.000674		0.109117	0.934387	0.223599	0.00174		0.0877166	0.863342	0.176674	0.00232		0.144828	0.819707	0.3315	0.034		0.157243	0.753207	0.3285	0.0628		0.137008	0.75573	0.28125	0.00469	AAL21352	ethanolamine ammonia-lyase, heavy chain
STM2472	maeB	NADP-dependent malic enzyme. (SW:MAO2_SALTY); putative transferase [Salmonella typhimurium LT2].	0.999992	0.0722825	8.94222		0.107975	0.898911	0.967167	8.23e-05		0.0582733	0.934317	0.583671	0.00746		0.135504	0.863505	1.2188	0.00155		0.123079	0.813047	1.105	0.000501		0.132959	0.750827	1.19	0.0133		0.156008	0.755659	1.4225	0.00314	AAL21366	paral putative transferase
STM2484	STM2484	putative inner membrane protein [Salmonella typhimurium LT2].	0.999169	0.0725398	4.43397		0.296489	0.899255	1.31725	0.000312		0.264583	0.934756	1.18434	0.00173		0.264688	0.864708	1.18428	0.00514		0.391542	0.81406	1.74	0.00159		0.473079	0.751564	2.1	0.0276		0.468587	0.755379	2.0825	0.00253	AAL21378	putative inner membrane protein
STM2491	bcp	similar to E. coli bacterioferritin comigratory protein (AAC75533.1); Blastp hit to AAC75533.1 (156 aa), 98% identity in aa 1 - 156; thioredoxin dependent thiol peroxidase [Salmonella typhimurium LT2].	0.999632	0.0724309	7.7292		0.295559	0.900173	2.30135	0.00137		0.224226	0.935621	1.77018	0.00333		0.419092	0.86768	3.2803	0.0168		0.305714	0.814527	2.375	0.00197		0.420356	0.750776	3.25	0.0165		0.46584	0.754693	3.6025	0.000622	AAL21385	thiol peroxidase, thioredoxin dependent
STM2516	sinI	SinI (gi|4583530); putative outer membrane protein [Salmonella typhimurium LT2].	0.978852	0.293533	2.09191		0.17192	0.899025	0.360459	0.00104		0.218838	0.93445	0.461302	0.00286		0.192233	0.863289	0.402312	0.0053		0.131064	0.813583	0.27925	0.00394		0.127908	0.751926	0.274	0.0495		0.117793	0.755	0.24975	0.00288	AAL21410	putative outer membrane protein
STM2526	ndk	similar to E. coli nucleoside diphosphate kinase (AAC75571.1); Blastp hit to AAC75571.1 (143 aa), 96% identity in aa 1 - 143; nucleoside diphosphate kinase [Salmonella typhimurium LT2].	0.999436	0.0722703	24.2405		0.23202	0.899548	5.65695	0.000632		0.163255	0.934194	4.00701	0.00106		0.292451	0.864015	7.11918	0.00308		0.140393	0.813906	3.455	0.00207		0.193977	0.750868	4.705	0.014		0.10461	0.755183	2.5975	0.00256	AAL21420	nucleoside diphosphate kinase
STM2548	asrA	anaerobic sulfite reductase subunit A (anaerobic sulfite reductaseiron-sulfur subunit). (SW:ASRA_SALTY); anaerobic sulfide reductase [Salmonella typhimurium LT2].	0.999958	0.0723281	0.577701		0.419399	0.903154	0.245655	0.00876		0.527563	0.938286	0.305313	0.00127		0.595433	0.866294	0.345701	0.0192		0.434661	0.816904	0.253	0.00655		0.203361	0.751927	0.1185	0.0275		0.232211	0.75489	0.1345	0.000628	AAL21442	anaerobic sulfide reductase
STM2560	yjdL	similar to E. coli putative peptide transporter (AAC77091.1); Blastp hit to AAC77091.1 (485 aa), 80% identity in aa 1 - 484; putative POT family, di-/tripeptide transport protein [Salmonella typhimurium LT2].	0.995593	0.13302	2.23812		0.279783	0.906756	0.655454	0.0141		0.260155	0.937892	0.599483	0.00799		0.244299	0.863856	0.549472	0.00392		0.265686	0.814682	0.6035	0.00568		0.287412	0.750923	0.6435	0.0262		0.265896	0.754954	0.597	0.00163	AAL21454	putative POT family, di-/tripeptide transport protein
STM2651	yfiQ	similar to E. coli orf, hypothetical protein (AAC75637.1); Blastp hit to AAC75637.1 (886 aa), 92% identity in aa 1 - 886; putative acetyl-CoA synthetase [Salmonella typhimurium LT2].	0.995887	0.128486	2.06218		0.211663	0.901396	0.44773	0.00378		0.229765	0.934847	0.478327	0.00157		0.17016	0.863374	0.351509	0.00156		0.234754	0.81504	0.491	0.00456		0.278425	0.75118	0.575	0.0275		0.225861	0.755051	0.468	0.00163	AAL21545	putative acetyl-CoA synthetase
STM2721	STM2721	Putative RBS for STM2721; RegulonDB:STMS1H002806	0.999951	0.0723316	0.878623		0.178461	0.8992	0.157481	0.000285		0.320585	0.937039	0.284336	0.00237		0.328924	0.865103	0.291497	0.00651		0.175117	0.819331	0.16865	0.0253		0.169339	0.750848	0.149	0.014		0.122499	0.758082	0.11735	0.0149	AAL21608	Fels-2 prophage: similar to gpO, capsid scaffold, in phage P2
STM2746	STM2746	putative excinuclease ATPase subunit [Salmonella typhimurium LT2].	0.99506	0.14086	1.18466		0.107433	0.899367	0.12973	0.00115		0.0812113	0.936492	0.108871	0.00951		0.148752	0.863296	0.176297	0.00124		0.204427	0.816258	0.25025	0.0103		0.230902	0.756897	0.2875	0.0853		0.221396	0.762978	0.27975	0.0254	AAL21632	putative Excinuclease ATPase subunit
STM2747	STM2747	Putative RBS for STM2747; RegulonDB:STMS1H002826	0.999429	0.0724807	0.878089		0.152311	0.898966	0.133929	0.000109		0.230211	0.935921	0.20339	0.000811		0.235357	0.864725	0.208974	0.00509		0.260329	0.818604	0.23625	0.0141		0.23931	0.770655	0.241	0.165		0.344456	0.755479	0.3035	0.00172	AAL21633	putative cytoplasmic protein
STM2766	STM2766	putative cytoplasmic protein [Salmonella typhimurium LT2].	0.999805	0.0722603	0.782514		0.138302	0.899664	0.1102	0.00122		0.18181	0.937324	0.145775	0.00291		0.212897	0.86526	0.169692	0.00727		0.348331	0.816031	0.275	0.00473		0.287401	0.751138	0.2255	0.0214		0.451437	0.759173	0.357	0.0125	AAL21652	putative cytoplasmic protein
STM2767	STM2767	putative superfamily I DNA and RNA helicase [Salmonella typhimurium LT2].	0.999908	0.0722647	2.45205		0.0993621	0.898961	0.24454	0.000136		0.106879	0.933739	0.26269	0.000171		0.119077	0.863364	0.293022	0.00107		0.199474	0.814024	0.49325	0.00174		0.210635	0.750783	0.5165	0.00877		0.278776	0.75553	0.68675	0.00149	AAL21653	putative Superfamily I DNA and RNA helicase
STM2785	tctD	Putative RBS for tctD; RegulonDB:STMS1H002857	0.99893	0.0723037	1.39366		0.309391	0.899449	0.43246	0.000535		0.21288	0.939692	0.31407	0.0135		0.368414	0.8666	0.519465	0.012		0.348608	0.814472	0.49025	0.00493		0.324964	0.750922	0.453	0.0173		0.259705	0.760572	0.37575	0.015	AAL21670	tricarboxylic transport: regulatory protein
STM2793	gabP	APC family; similar to E. coli transport permease protein of gamma-aminobutyrate (AAC75710.1); Blastp hit to AAC75710.1 (466 aa), 92% identity in aa 1 - 466; RpoS dependent gamma-aminobutyrate transport protein [Salmonella typhimurium LT2].	0.998142	0.0862763	1.20842		0.242064	0.899197	0.293262	0.00033		0.384854	0.936245	0.468078	0.00279		0.345979	0.863874	0.419042	0.00316		0.176756	0.813634	0.21625	0.00224		0.166259	0.750783	0.201	0.0149		0.161883	0.755186	0.19775	0.0019	AAL21678	APC family, gamma-aminobutyrate transport protein, RpoS dependent
STM2832	srlA	Ortholog of E. coli PTS system, glucitol/sorbitol-specific IIC component, one of two (AAC75744.1); Blastp hit to AAC75744.1 (187 aa), 96% identity in aa 1 - 187	0.999956	0.072329	0.772603		0.277449	0.900055	0.215886	0.00108		0.479084	0.945178	0.379374	0.0306		0.595958	0.863869	0.460926	0.00397		0.473242	0.82309	0.373	0.0311		0.484517	0.751728	0.3755	0.0352		0.371096	0.755205	0.28725	0.00102	AAL21712	PTS family, glucitol/sorbitol-specific enzyme IIC component,one of two IIC components
STM2833	srlE	one of two IIC components; similar to E. coli PTS system, glucitol/sorbitol-specific IIB component and second of two IIC components (AAC75745.1); Blastp hit to AAC75745.1 (319 aa), 92% identity in aa 1 - 319; PTS family, glucitol/sorbitol-specific IIB com	0.999891	0.072355	1.66248		0.213182	0.901193	0.363202	0.0035		0.328873	0.934436	0.547895	0.000479		0.286375	0.863485	0.47681	0.00123		0.361707	0.816163	0.611	0.0103		0.30629	0.75081	0.5095	0.014		0.227851	0.757072	0.387	0.00606	AAL21713	PTS family, glucitol/sorbitol-specific IIB component, one of two IIC components
STM2837	srlR	DeoR family; similar to E. coli regulator for gut (srl), glucitol operon (AAC75749.1); Blastp hit to AAC75749.1 (257 aa), 94% identity in aa 1 - 257; transcriptional repressor for glucitol operon [Salmonella typhimurium LT2].	0.999805	0.0722603	3.519		0.178794	0.899388	0.633849	0.000553		0.179099	0.934203	0.636496	0.000935		0.192761	0.863392	0.679269	0.000966		0.225263	0.813137	0.794	0.000446		0.33951	0.750912	1.195	0.0137		0.268476	0.756556	0.957	0.00442	AAL21717	transcriptional repressor for glucitol operon (DeoR family)
STM2841	ygbD	similar to E. coli putative oxidoreductase (AAC75753.1); Blastp hit to AAC75753.1 (377 aa), 85% identity in aa 1 - 375; putative oxidoreductase [Salmonella typhimurium LT2].	0.987483	0.22496	0.936758		0.39251	0.914016	0.386742	0.044		1.1033	0.95019	1.04816	0.609		0.535457	0.865885	0.504454	0.0419		0.33784	0.824367	0.334	0.0493		0.319487	0.752906	0.3015	0.062		0.235754	0.75821	0.227	0.0108	AAL21721	putative oxidoreductase
STM2854	hypA	functions as nickel donor for HycE of hydrogenlyase 3; similar to E. coli pleiotrophic effects on 3 hydrogenase isozymes (AAC75768.1); Blastp hit to AAC75768.1 (116 aa), 86% identity in aa 1 - 115; guanine-nucleotide binding protein in formate-hydrogenlya	0.980563	0.281193	1.54431		0.142051	0.899184	0.220888	0.00107		0.122853	0.934577	0.19276	0.00179		0.155107	0.863578	0.240835	0.00524		0.276263	0.814115	0.42875	0.00532		0.258241	0.752135	0.403	0.0649		0.223637	0.754698	0.34575	0.00273	AAL21734	guanine-nucleotide binding protein in formate-hydrogenlyase system, functions as nickel donor for HycE of hydrogenlyase 3
STM2856	hypC	similar to E. coli pleiotrophic effects on 3 hydrogenase isozymes (AAC75770.1); Blastp hit to AAC75770.1 (90 aa), 96% identity in aa 1 - 90; putative hydrogenase expression/formation protein [Salmonella typhimurium LT2].	0.99973	0.0722602	3.7175		0.257427	0.900471	0.968257	0.00177		0.156203	0.935146	0.596947	0.00249		0.368755	0.864516	1.37693	0.00456		0.396651	0.81308	1.475	0.000284		0.371217	0.750786	1.38	0.0136		0.252026	0.7605	0.9755	0.0164	AAL21736	putative hydrogenase expression/formation protein
STM2915	ygbM	similar to E. coli orf, hypothetical protein (AAC75781.1); Blastp hit to AAC75781.1 (258 aa), 79% identity in aa 1 - 258; putative endonuclease [Salmonella typhimurium LT2].	0.994657	0.146522	1.14913		0.126323	0.899309	0.146889	0.000756		0.177514	0.935537	0.207077	0.0018		0.228268	0.865032	0.266395	0.00884		0.259486	0.823614	0.32175	0.0397		0.304943	0.750782	0.3505	0.0286		0.210514	0.766476	0.2685	0.0429	AAL21795	putative endonuclease
STM2916	ygbL	similar to E. coli putative epimerase/aldolase (AAC75780.1); Blastp hit to AAC75780.1 (212 aa), 85% identity in aa 1 - 211; putative fuculose phosphate aldolase [Salmonella typhimurium LT2].	0.999902	0.0722642	1.33464		0.181568	0.899669	0.245089	0.000946		0.203835	0.934422	0.272722	0.000313		0.194219	0.86419	0.262062	0.00417		0.148025	0.813447	0.2	0.00175		0.185521	0.750985	0.248	0.014		0.102982	0.755408	0.142	0.00363	AAL21796	putative fuculose phosphate aldolase
STM2919	ygbI	similar to E. coli putative DEOR-type transcriptional regulator (AAC75777.1); Blastp hit to AAC75777.1 (265 aa), 86% identity in aa 11 - 263; putative regulatory protein, deoR family [Salmonella typhimurium LT2].	0.99992	0.0722658	1.41743		0.458333	0.906879	0.664113	0.0222		0.572629	0.937387	0.816874	0.0102		0.494656	0.864483	0.70336	0.00632		0.453651	0.819066	0.65625	0.0271		0.486337	0.75078	0.6895	0.014		0.441333	0.75564	0.627	0.00187	AAL21799	putative regulatory protein, deoR family
STM2926	pcm	similar to E. coli L-isoaspartate protein carboxylmethyltransferase type II (AAC75785.1); Blastp hit to AAC75785.1 (208 aa), 94% identity in aa 1 - 208; L-isoaspartate protein carboxylmethyltransferase type II [Salmonella typhimurium LT2].	0.999957	0.0723285	4.28109		0.429222	0.900785	1.83903	0.0009		0.388478	0.934169	1.6671	0.000744		0.33636	0.866401	1.46094	0.0124		0.476859	0.81361	2.0425	0.000533		0.56388	0.752677	2.42	0.0405		0.469556	0.755415	2.015	0.00229	AAL21806	L-isoaspartate protein carboxylmethyltransferase type II
STM2960	gudD	similar to E. coli putative glucarate dehydratase (AAC75829.1); Blastp hit to AAC75829.1 (446 aa), 97% identity in aa 1 - 446; d-glucarate dehydratase [Salmonella typhimurium LT2].	0.991336	0.186843	1.89481		0.131782	0.899181	0.251739	0.000691		0.0967965	0.934219	0.187119	0.00131		0.159762	0.863375	0.303251	0.0024		0.241175	0.81385	0.45975	0.0027		0.30709	0.752873	0.5865	0.0528		0.247472	0.756558	0.476	0.00624	AAL21840	d-glucarate dehydratase
STM2962	gudT	similar to E. coli putative transport protein (AAC75831.1); Blastp hit to AAC75831.1 (450 aa), 96% identity in aa 1 - 450; putative MFS superfamily D-glucarate permease [Salmonella typhimurium LT2].	0.998436	0.0791518	0.630542		0.282283	0.899608	0.178728	0.000694		0.272131	0.93757	0.172434	0.000947		0.294081	0.864001	0.186242	0.0037		0.477607	0.813742	0.302	0.00347		0.356328	0.751448	0.225	0.0253		0.374951	0.756642	0.23825	0.0052	AAL21842	putative MFS superfamily, D-glucarate permease
STM2970	sdaC	similar to E. coli probable serine transporter (AAC75838.1); Blastp hit to AAC75838.1 (429 aa), 95% identity in aa 1 - 429; putative HAAAP family serine transport protein [Salmonella typhimurium LT2].	0.999584	0.0722638	20.9054		0.0617598	0.898934	1.3011	0.000203		0.0412984	0.933478	0.867961	0.000191		0.108984	0.863326	2.28358	0.000947		0.0757333	0.813169	1.6	0.000879		0.280748	0.750756	5.87	0.0137		0.158333	0.758074	3.5	0.0118	AAL21849	putative HAAAP family, serine transport protein
STM2971	sdaB	similar to E. coli L-serine dehydratase (deaminase), L-SD2 (AAC75839.1); Blastp hit to AAC75839.1 (455 aa), 94% identity in aa 1 - 455; L-serine dehydratase; L-threonine deaminase 2 [Salmonella typhimurium LT2].	0.999566	0.0722644	11.3294		0.0871309	0.899126	1.00164	0.000477		0.0876646	0.933713	1.00699	0.000637		0.0716093	0.863278	0.812386	0.000702		0.0899295	0.813097	1.02775	0.000864		0.317823	0.751201	3.605	0.0185		0.170428	0.760809	2.0975	0.0223	AAL21850	L-serine dehydratase (L-threonine deaminase 2)
STM2974	fucA	similar to E. coli L-fuculose-1-phosphate aldolase (AAC75842.1); Blastp hit to AAC75842.1 (215 aa), 91% identity in aa 1 - 215; L-fuculose-1-phosphate aldolase [Salmonella typhimurium LT2].	0.999328	0.0722763	0.361839		0.463218	0.900402	0.168223	0.00188		0.651225	0.946815	0.236869	0.0176		0.567233	0.864183	0.205603	0.00646		0.422886	0.813682	0.1535	0.00246		0.504525	0.755509	0.184	0.0679		0.336292	0.762877	0.125825	0.0222	AAL21853	L-fuculose-1-phosphate aldolase
STM3019	yqeF	similar to E. coli putative acyltransferase (AAC75883.1); Blastp hit to AAC75883.1 (394 aa), 91% identity in aa 2 - 393; putative acetyl-CoA acetyltransferase [Salmonella typhimurium LT2].	0.99989	0.0723556	1.54582		0.465078	0.901451	0.723689	0.00419		0.503659	0.944723	0.799177	0.0403		0.701371	0.863959	1.08549	0.0099		0.367797	0.820232	0.587	0.0267		0.329563	0.750866	0.5095	0.0129		0.281009	0.756324	0.439	0.00372	AAL21895	putative acetyl-CoA acetyltransferase
STM3052	STM3052	putative outer membrane protein [Salmonella typhimurium LT2].	0.982467	0.266834	0.676972		0.241264	0.89961	0.164248	0.00214		0.330296	0.937192	0.224423	0.00393		0.295485	0.873915	0.210919	0.0486		0.301698	0.819856	0.211	0.025		0.411962	0.751931	0.2795	0.0862		0.23592	0.755754	0.16125	0.00545	AAL21927	putative outer membrane protein
STM3053	gcvP	glycine decarboxylase; similar to E. coli glycine decarboxylase, P protein of glycine cleavage system (AAC75941.1); Blastp hit to AAC75941.1 (957 aa), 96% identity in aa 1 - 957; glycine cleavage complex protein P [Salmonella typhimurium LT2].	0.997874	0.0922906	13.1347		0.054455	0.899301	0.756266	0.00165		0.0518448	0.933631	0.699918	0.000914		0.0709515	0.86326	0.932013	0.000682		0.131483	0.813284	1.745	0.00146		0.18691	0.750762	2.455	0.0151		0.191123	0.759945	2.6625	0.0171	AAL21928	glycine cleavage complex protein P, glycine decarboxylase
STM3054	gcvH	carrier of aminomethyl moiety via covalently bound lipoyl cofactor; similar to E. coli in glycine cleavage complex, carrier of aminomethyl moiety via covalently bound lipoyl cofactor (AAC75942.1); Blastp hit to AAC75942.1 (129 aa), 99% identity in aa 1 -	0.993594	0.160514	28.0391		0.0240886	0.898881	0.681709	0.000167		0.019221	0.933479	0.551801	0.000459		0.0383569	0.863277	1.08152	0.00117		0.0559652	0.813355	1.635	0.00281		0.0791359	0.750772	2.22	0.0175		0.0906392	0.754542	2.545	0.000464	AAL21929	glycine cleavage complex protein H, carrier of aminomethyl moiety via covalently bound lipoyl cofactor
STM3055	gcvT	aminomethyltransferase; tetrahydrofolate-dependent; similar to E. coli aminomethyltransferase (T protein; tetrahydrofolate-dependent) of glycine cleavage system (AAC75943.1); Blastp hit to AAC75943.1 (364 aa), 94% identity in aa 1 - 364; glycine cleavage	0.998959	0.0723015	34.3532		0.0231378	0.898873	0.797458	6.99e-05		0.013091	0.933463	0.442648	0.000233		0.0264722	0.863264	0.91205	0.000728		0.0802246	0.813056	2.765	0.000339		0.11522	0.750789	3.96	0.0137		0.134662	0.756077	4.7875	0.00525	AAL21930	glycine cleavage complex protein T, aminomethyltransferase, tetrahydrofolate-dependent
STM3073	STM3073	permease component CbiQ and related transporter; putative ABC-type cobalt transport system [Salmonella typhimurium LT2].	0.999501	0.0722672	0.773997		0.318556	0.901937	0.250557	0.00505		0.447073	0.946175	0.356642	0.0297		0.683721	0.902157	0.560514	0.352		0.494242	0.814809	0.38375	0.00377		0.58603	0.755392	0.4565	0.0814		0.410525	0.759998	0.32325	0.0182	AAL21948	putative ABC-type cobalt transport system, permease component CbiQ and related transporter
STM3075	STM3075	ATPase component; similar to E. coli ATP-binding component of sulfate permease A protein; chromate resistance (AAC75475.1); Blastp hit to AAC75475.1 (365 aa), 33% identity in aa 18 - 219; putative ABC-type cobalt transport system [Salmonella typhimurium L	0.992605	0.172532	2.93472		0.096726	0.899695	0.294177	0.00187		0.109584	0.934037	0.32675	0.00113		0.0992507	0.864031	0.300436	0.00636		0.183403	0.813913	0.54275	0.00217		0.228311	0.756151	0.6955	0.0739		0.213526	0.755709	0.63425	0.00395	AAL21950	putative ABC-type cobalt transport system, ATPase component
STM3091	galP	similar to E. coli galactose-proton symport of transport system (AAC75980.1); Blastp hit to AAC75980.1 (464 aa), 97% identity in aa 1 - 464; MFS family galactose:proton symporter [Salmonella typhimurium LT2].	0.996234	0.122932	5.87581		0.106506	0.898901	0.626488	0.000121		0.0747865	0.933725	0.447262	0.000775		0.140229	0.863691	0.831821	0.00315		0.113081	0.813033	0.6665	0.000586		0.161078	0.750757	0.9465	0.0179		0.150823	0.755659	0.90475	0.00363	AAL21966	MFS family, galactose:proton symporter
STM3106	ansB	similar to E. coli periplasmic L-asparaginase II (AAC75994.1); Blastp hit to AAC75994.1 (348 aa), 92% identity in aa 1 - 348; periplasmic L-asparaginase II [Salmonella typhimurium LT2].	0.997845	0.0929222	31.2327		0.0381749	0.89889	1.2005	0.000146		0.0365556	0.933478	1.15001	0.000247		0.0323529	0.863272	1.0159	0.000966		0.0224961	0.812967	0.7045	0.000196		0.0248035	0.750762	0.777	0.0138		0.0248421	0.75452	0.7775	0.000235	AAL21981	periplasmic L-asparaginase II
STM3111	yggX	similar to E. coli orf, hypothetical protein (AAC75999.1); Blastp hit to AAC75999.1 (91 aa), 94% identity in aa 1 - 91; putative cytoplasmic protein [Salmonella typhimurium LT2].	0.998692	0.0723599	5.94719		0.347053	0.89901	2.06506	0.000202		0.252733	0.934655	1.5161	0.00139		0.302167	0.863313	1.79756	0.00107		0.344715	0.813296	2.0525	0.000864		0.401839	0.750756	2.39	0.0205		0.389993	0.757046	2.34	0.00666	AAL21986	putative cytoplasmic protein
STM3112	mltC	similar to E. coli membrane-bound lytic murein transglycosylase C (AAC76000.1); Blastp hit to AAC76000.1 (360 aa), 91% identity in aa 1 - 360; membrane-bound lytic murein transglycosylase C [Salmonella typhimurium LT2].	0.999958	0.0722711	2.59265		0.242552	0.89893	0.629168	6.99e-05		0.208865	0.934534	0.54686	0.00112		0.253192	0.863407	0.657064	0.000947		0.350133	0.813358	0.91	0.00118		0.548409	0.75149	1.425	0.0362		0.486158	0.762512	1.285	0.0333	AAL21987	membrane-bound lytic murein transglycosylase C
STM3113	nupG	Ortholog of E. coli transport of nucleosides, permease protein (AAC76001.1); Blastp hit to AAC76001.1 (434 aa), 90% identity in aa 17 - 434	0.999461	0.0722691	4.67554		0.087894	0.898924	0.412205	0.000119		0.0804765	0.933566	0.377545	0.0002		0.0909187	0.863282	0.425504	0.000691		0.0967962	0.813072	0.4555	0.000636		0.121595	0.750898	0.57	0.0148		0.10174	0.754723	0.47975	0.000869	AAL21988	MFS family, nucleoside transport
STM3134	STM3134	similar to E. coli transport of hexuronates (AAC76128.1); Blastp hit to AAC76128.1 (472 aa), 47% identity in aa 43 - 454; putative permease [Salmonella typhimurium LT2].	0.998832	0.0723114	3.28052		0.173162	0.89893	0.568593	0.00011		0.116941	0.93364	0.384413	0.0002		0.161748	0.863438	0.532109	0.00128		0.115669	0.81317	0.38275	0.00104		0.168112	0.75077	0.5515	0.0138		0.301713	0.754614	0.99	0.000311	AAL22008	putative permease
STM3137	STM3137	similar to E. coli uronate isomerase (AAC76127.1); Blastp hit to AAC76127.1 (470 aa), 67% identity in aa 1 - 468; putative uronate isomerase [Salmonella typhimurium LT2].	0.996052	0.125881	4.4644		0.218121	0.899374	0.978692	0.000657		0.211729	0.933859	0.94833	0.000595		0.214049	0.863348	0.956565	0.00166		0.184607	0.81551	0.8555	0.00909		0.249449	0.750851	1.115	0.0249		0.265877	0.755855	1.1975	0.00352	AAL22011	putative uronate isomerase
STM3138	STM3138	similar to E. coli methyl-accepting chemotaxis protein I, serine sensor receptor (AAC77311.1); Blastp hit to AAC77311.1 (551 aa), 30% identity in aa 319 - 463; putative methyl-accepting chemotaxis protein [Salmonella typhimurium LT2].	0.99936	0.0722745	12.7172		0.0299768	0.898882	0.383541	0.000114		0.0254918	0.933741	0.376837	0.00608		0.0316023	0.863275	0.404531	0.000966		0.129278	0.815286	1.725	0.00735		0.122835	0.750798	1.565	0.014		0.21458	0.759946	2.8525	0.0141	AAL22012	putative methyl-accepting chemotaxis protein
STM3144	hybF	similar to E. coli may modulate levels of hydrogenease-2 (AAC76027.1); Blastp hit to AAC76027.1 (113 aa), 84% identity in aa 1 - 113; putative hydrogenase expression/formation protein [Salmonella typhimurium LT2].	0.999534	0.0722657	1.55538		0.363098	0.901441	0.570563	0.00321		0.411955	0.937899	0.648678	0.00755		0.393891	0.866537	0.618956	0.0117		0.31909	0.813664	0.49875	0.00202		0.389368	0.753632	0.61	0.0433		0.328187	0.760538	0.524	0.0163	AAL22018	putative hydrogenase expression/formation protein
STM3145	hybE	similar to E. coli member of hyb operon (AAC76028.1); Blastp hit to AAC76028.1 (162 aa), 80% identity in aa 1 - 162; putative hydrogenase [Salmonella typhimurium LT2].	0.996185	0.123736	1.55422		0.36343	0.900076	0.567468	0.00177		0.387113	0.935432	0.604976	0.00283		0.380737	0.863362	0.59198	0.00322		0.354734	0.816404	0.56075	0.0116		0.511184	0.750846	0.7945	0.0432		0.356384	0.764039	0.574	0.032	AAL22019	putative hydrogenase
STM3146	hybD	similar to E. coli probable processing element for hydrogenase-2 (AAC76029.1); Blastp hit to AAC76029.1 (164 aa), 94% identity in aa 1 - 163; putative processing element for hydrogenase-2 [Salmonella typhimurium LT2].	0.999243	0.0722816	4.27466		0.243654	0.899338	1.04561	0.000423		0.340124	0.934055	1.4576	0.000675		0.221557	0.863278	0.947258	0.000728		0.226428	0.816667	1.0045	0.0117		0.279493	0.750761	1.195	0.014		0.243693	0.759746	1.0815	0.0142	AAL22020	putative processing element for hydrogenase-2
STM3147	hybC	similar to E. coli probable large subunit, hydrogenase-2 (AAC76030.1); Blastp hit to AAC76030.1 (567 aa), 94% identity in aa 1 - 567; hydrogenase-2, large subunit [Salmonella typhimurium LT2].	0.989538	0.205485	3.5214		0.287236	0.899226	1.01346	0.00118		0.334882	0.934634	1.18573	0.00323		0.27684	0.863533	0.976712	0.00526		0.222942	0.814148	0.796	0.0049		0.221188	0.750758	0.779	0.0311		0.205143	0.755168	0.72725	0.00258	AAL22021	hydrogenase-2, large subunit
STM3148	hybB	similar to E. coli probable cytochrome Ni/Fe component of hydrogenase-2 (AAC76031.1); Blastp hit to AAC76031.1 (392 aa), 96% identity in aa 1 - 392; putative cytochrome Ni/Fe component of hydrogenase-2 [Salmonella typhimurium LT2].	0.997492	0.100261	2.18928		0.168667	0.899339	0.371884	0.000554		0.120782	0.940143	0.32043	0.0387		0.205687	0.863278	0.450412	0.00104		0.19139	0.813431	0.422	0.00158		0.271903	0.750777	0.5955	0.0208		0.205393	0.756382	0.45825	0.00481	AAL22022	putative cytochrome Ni/Fe component of hydrogenase-2
STM3149	hybA	intitally thought to be hydrogenase-2 small subunit which now identified as hybO; similar to E. coli hydrogenase-2 small subunit (AAC76032.1); Blastp hit to AAC76032.1 (328 aa), 95% identity in aa 1 - 328; unknown [Salmonella typhimurium LT2].	0.999791	0.0723872	3.87783		0.188071	0.898938	0.730081	0.000102		0.252044	0.934215	0.982972	0.000877		0.184162	0.863354	0.715031	0.000898		0.13919	0.814655	0.563	0.00663		0.153749	0.750818	0.5965	0.0133		0.128524	0.754775	0.50175	0.000835	AAL22023	function unknown, intitally thought to be hydrogenase-2 small subunit which now identified as hybO
STM3164	yqhD	similar to E. coli putative oxidoreductase (AAC76047.1); Blastp hit to AAC76047.1 (387 aa), 88% identity in aa 1 - 387; putative alcohol dehydrogenase [Salmonella typhimurium LT2].	0.999975	0.0723193	4.85184		0.169591	0.899325	0.828833	0.000466		0.17978	0.93529	0.895848	0.00339		0.191611	0.863662	0.934162	0.00194		0.144986	0.813547	0.7145	0.00217		0.161919	0.751089	0.7885	0.0177		0.106041	0.75569	0.53575	0.00481	AAL22038	putative alcohol dehydrogenase
STM3165	yqhE	similar to E. coli orf, hypothetical protein (AAC76048.1); Blastp hit to AAC76048.1 (236 aa), 93% identity in aa 1 - 236; 2,5-diketo-D-gluconate reductase A [Salmonella typhimurium LT2].	0.999944	0.0722687	2.43415		0.242592	0.89904	0.591209	0.000122		0.174223	0.93388	0.425311	0.000305		0.228016	0.863278	0.555143	0.000559		0.266062	0.815138	0.65925	0.00592		0.30515	0.750914	0.743	0.0135		0.25146	0.760059	0.6355	0.0147	AAL22039	2,5-diketo-D-gluconate reductase A
STM3185	yqiE	similar to E. coli orf, hypothetical protein (AAC76070.1); Blastp hit to AAC76070.1 (209 aa), 87% identity in aa 1 - 208; putative resistance protein [Salmonella typhimurium LT2].	0.999652	0.0724256	3.10828		0.285493	0.900584	0.896607	0.00175		0.234383	0.935208	0.738561	0.0021		0.211453	0.863362	0.657983	0.000959		0.35781	0.813285	1.1125	0.000252		0.403757	0.750774	1.255	0.014		0.429044	0.755803	1.3375	0.00235	AAL22059	putative resistance protein
STM3186	tolC	specific tolerance to colicin E1; segregation of daughter chromosomes; role in organic solvent tolerance; similar to E. coli outer membrane channel; specific tolerance to colicin E1; segregation of daughter chromosomes (AAC76071.1); Blastp hit to AAC76071	0.995291	0.137517	12.374		0.103999	0.898874	1.28716	0.000112		0.0667855	0.933489	0.828203	0.000213		0.106239	0.863355	1.31973	0.00152		0.210856	0.814643	2.64	0.00306		0.343004	0.750885	4.245	0.0295		0.329605	0.754678	4.0825	0.00141	AAL22060	outer membrane channel; specific tolerance to colicin E1; segregation of daughter chromosomes, role in organic solvent tolerance
STM3195	ribB	similar to E. coli 3,4 dihydroxy-2-butanone-4-phosphate synthase (AAC76077.1); Blastp hit to AAC76077.1 (217 aa), 96% identity in aa 1 - 217; 3,4 dihydroxy-2-butanone-4-phosphate synthase [Salmonella typhimurium LT2].	1		6.48504		0.360976	0.898935	2.34159	0.000414		0.508497	0.936338	3.32135	0.0361		0.489639	0.86374	3.17851	0.015		0.285853	0.818787	1.9025	0.0499		0.472754	0.751686	3.07	0.118		0.341804	0.755595	2.225	0.00945	AAL22069	3,4 dihydroxy-2-butanone-4-phosphate synthase
STM3198	STM3198	similar to E. coli putative oxidoreductase (AAC76086.1); Blastp hit to AAC76086.1 (209 aa), 72% identity in aa 1 - 201; putative inner membrane protein [Salmonella typhimurium LT2].	0.999033	0.072296	1.19984		0.264333	0.903744	0.327629	0.00781		0.295657	0.937765	0.361224	0.00465		0.278309	0.866116	0.339353	0.00968		0.250473	0.814062	0.302	0.00148		0.278593	0.750824	0.3345	0.0173		0.308826	0.754862	0.37125	0.000875	AAL22072	putative inner membrane protein
STM3216	STM3216	Putative RBS for STM3216; RegulonDB:STMS1H003244	0.998711	0.0726366	17.1624		0.0649653	0.89899	1.12903	0.00033		0.0894089	0.933524	1.54037	0.000247		0.0475305	0.863335	0.828416	0.00196		0.155628	0.813489	2.7025	0.00184		0.198649	0.750814	3.41	0.014		0.238033	0.75532	4.1125	0.0019	AAL22089	putative methyl-accepting chemotaxis protein
STM3217	aer	senses cellular redox state or proton motive force; similar to E. coli aerotaxis sensor receptor, flavoprotein (AAC76107.1); Blastp hit to AAC76107.1 (506 aa), 83% identity in aa 1 - 506; aerotaxis sensor receptor [Salmonella typhimurium LT2].	0.999103	0.072291	3.90793		0.205324	0.898892	0.802652	7.79e-05		0.149772	0.933567	0.5856	0.00013		0.128097	0.86332	0.501527	0.000966		0.202037	0.815038	0.811	0.00636		0.115788	0.750758	0.4525	0.0133		0.13632	0.754691	0.535	0.00061	AAL22090	aerotaxis sensor receptor, senses cellular redox state or proton motive force
STM3237	yhaL	similar to E. coli orf, hypothetical protein (AAC76142.1); Blastp hit to AAC76142.1 (56 aa), 70% identity in aa 3 - 56; putative cytoplasmic protein [Salmonella typhimurium LT2].	0.996183	0.123758	1.57302		0.335551	0.900916	0.532655	0.00299		0.22549	0.934285	0.355636	0.000563		0.444937	0.875476	0.722914	0.0637		0.356343	0.816128	0.56925	0.0105		0.253364	0.750854	0.399	0.0247		0.297783	0.756514	0.473	0.00469	AAL22110	putative cytoplasmic protein
STM3241	tdcE	similar to E. coli probable formate acetyltransferase 3 (AAC76149.1); Blastp hit to AAC76149.1 (746 aa), 93% identity in aa 1 - 741; pyruvate formate-lyase 4; 2-ketobutyrate formate-lyase [Salmonella typhimurium LT2].	0.999101	0.0722911	1.3593		0.247502	0.900046	0.33961	0.00127		0.269899	0.937054	0.37442	0.0048		0.306534	0.864881	0.42036	0.00647		0.347203	0.814397	0.4735	0.00174		0.312396	0.751254	0.426	0.0259		0.439257	0.755313	0.598	0.00152	AAL22114	pyruvate formate-lyase 4/ 2-ketobutyrate formate-lyase
STM3244	tdcB	catabolic; similar to E. coli threonine dehydratase, catabolic (AAC76152.1); Blastp hit to AAC76152.1 (329 aa), 95% identity in aa 1 - 329; threonine dehydratase [Salmonella typhimurium LT2].	0.998827	0.0723118	1.30885		0.479908	0.90053	0.630675	0.0028		1.03068	0.940502	1.35742	0.804		0.458576	0.868627	0.60902	0.0263		0.358661	0.815137	0.475	0.00741		0.454742	0.752866	0.5975	0.0419		0.35943	0.756246	0.473	0.00322	AAL22117	threonine dehydratase, catabolic
STM3245	tdcA	LysR family; similar to E. coli transcriptional activator of tdc operon (AAC76153.1); Blastp hit to AAC76153.1 (312 aa), 89% identity in aa 1 - 311; transcriptional activator of tdc operon [Salmonella typhimurium LT2].	0.999977	0.072318	0.930032		0.234923	0.899744	0.220096	0.000766		0.364374	0.935357	0.339283	0.000344		0.233338	0.864801	0.219932	0.006		0.397355	0.814716	0.372	0.00405		0.297501	0.752051	0.278	0.0266		0.337517	0.759986	0.32075	0.0132	AAL22118	transcriptional activator of tdc operon (LysR family)
STM3248	garR	similar to E. coli putative dehydrogenase (AAC76159.1); Blastp hit to AAC76159.1 (299 aa), 97% identity in aa 4 - 299; tartronate semialdehyde reductase (TSAR) [Salmonella typhimurium LT2].	0.999986	0.0722793	1.4659		0.243908	0.900871	0.363153	0.00219		0.197789	0.936636	0.299182	0.00461		0.35157	0.863577	0.516127	0.0015		0.392832	0.817167	0.58625	0.0145		0.288131	0.75078	0.4225	0.0133		0.296555	0.755209	0.43625	0.0012	AAL22120	tartronate semialdehyde reductase (TSAR)
STM3249	garL	similar to E. coli orf, hypothetical protein (AAC76160.1); Blastp hit to AAC76160.1 (256 aa), 90% identity in aa 1 - 256; 2-dehydro-3-deoxy-galactarate Aldolase [Salmonella typhimurium LT2].	0.997121	0.107437	3.04743		0.092158	0.898941	0.281971	0.000185		0.0683369	0.933946	0.21575	0.00172		0.119732	0.863281	0.365051	0.000947		0.119645	0.813193	0.3675	0.00103		0.105047	0.750967	0.323	0.0233		0.0918394	0.754654	0.28175	0.000748	AAL22121	2-Dehydro-3-Deoxy-Galactarate Aldolase
STM3253	STM3253	similar to E. coli tagatose-bisphosphate aldolase 1 (AAC75157.1); Blastp hit to AAC75157.1 (286 aa), 65% identity in aa 3 - 285; putative fructose/tagatose biphosphate aldolase [Salmonella typhimurium LT2].	0.998312	0.0822299	0.589803		0.270878	0.899	0.159851	0.000159		0.326046	0.943608	0.19834	0.0141		0.344115	0.865344	0.204601	0.00772		0.319928	0.816207	0.19225	0.00982		0.422008	0.75087	0.249	0.0253		0.267341	0.762649	0.1655	0.0238	AAL22125	putative fructose/tagatose biphosphate aldolase
STM3259	STM3259	similar to E. coli galactitol-specific enzyme IIB of phosphotransferase system (AAC75154.1); Blastp hit to AAC75154.1 (94 aa), 77% identity in aa 1 - 94; PTS family galactitol-specific enzyme IIB [Salmonella typhimurium LT2].	0.998366	0.0808986	1.03807		0.150625	0.89892	0.156472	0.000103		0.221242	0.935406	0.231304	0.000956		0.176348	0.863908	0.184603	0.00313		0.188937	0.816288	0.20375	0.0104		0.209686	0.751039	0.218	0.0189		0.206175	0.757379	0.2205	0.00864	AAL22131	PTS family galactitol-specific enzyme IIB
STM3273	yhbT	similar to E. coli orf, hypothetical protein (AAC76191.1); Blastp hit to AAC76191.1 (174 aa), 90% identity in aa 1 - 174; putative lipid carrier protein [Salmonella typhimurium LT2].	0.999859	0.0722617	4.68912		0.303018	0.900872	1.43626	0.00241		0.196728	0.933924	0.927386	0.000553		0.278822	0.864034	1.31304	0.00274		0.291083	0.813597	1.3675	0.000723		0.364674	0.750784	1.71	0.012		0.441527	0.756546	2.0825	0.00528	AAL22145	putative lipid carrier protein
STM3274	yhbU	similar to E. coli putative collagenase (AAC76192.1); Blastp hit to AAC76192.1 (331 aa), 96% identity in aa 1 - 331; putative protease [Salmonella typhimurium LT2].	1	0.0722906	2.90282		0.0443553	0.899106	0.134879	0.00105		0.0485252	0.933756	0.144522	0.000773		0.0496926	0.863307	0.145384	0.00115		0.0734935	0.813101	0.21625	0.00103		0.0915897	0.751023	0.2685	0.0209		0.0768597	0.754587	0.22425	0.000464	AAL22146	putative protease
STM3275	yhbV	Ortholog of E. coli orf, hypothetical protein (AAC76193.1); Blastp hit to AAC76193.1 (298 aa), 91% identity in aa 1 - 298	0.997785	0.0942181	1.27228		0.12489	0.899419	0.161336	0.000838		0.145418	0.935021	0.187911	0.00128		0.122888	0.863336	0.156618	0.00101		0.189293	0.813998	0.24475	0.00329		0.157332	0.750933	0.2005	0.0178		0.144663	0.754579	0.18425	0.000328	AAL22147	putative protease
STM3321	yhbH	probable SIGMA(54) modulation protein (ORF95). (SW:RP5M_SALTY); putative sigma N modulation factor [Salmonella typhimurium LT2].	0.998627	0.0741467	16.2429		0.476177	0.907041	7.89096	0.0238		0.186439	0.933608	3.03392	0.00029		0.511729	0.863369	8.31354	0.00259		0.197169	0.815909	3.285	0.00583		0.283582	0.750971	4.615	0.0221		0.308971	0.756103	5.06	0.00367	AAL22190	putative sigma N modulation factor
STM3322	ptsN	also regulates N metabolism; similar to E. coli phosphotransferase system enzyme IIA, regulates N metabolism (AAC76236.1); Blastp hit to AAC76236.1 (163 aa), 95% identity in aa 1 - 163; sugar specific PTS family enzyme IIA [Salmonella typhimurium LT2].	0.999696	0.0724139	5.59196		0.342717	0.899938	1.92573	0.00102		0.246893	0.935027	1.39679	0.00186		0.270953	0.863711	1.51935	0.0019		0.291535	0.819901	1.6825	0.0159		0.456359	0.751556	2.555	0.0236		0.470172	0.761336	2.675	0.0261	AAL22191	sugar specific PTS family, enzyme IIA, also regulates N metabolism
STM3323	yhbJ	similar to E. coli orf, hypothetical protein (AAC76237.1); Blastp hit to AAC76237.1 (284 aa), 98% identity in aa 1 - 283; putative P-loop-containing kinase [Salmonella typhimurium LT2].	0.99997	0.0722737	4.29086		0.301267	0.899782	1.29924	0.000794		0.227064	0.933633	0.975131	0.000163		0.265926	0.863285	1.14119	0.000491		0.383669	0.817474	1.665	0.00787		0.540639	0.750757	2.32	0.0136		0.468633	0.762129	2.05	0.0284	AAL22192	putative P-loop-containing kinase
STM3335	yhcH	similar to E. coli orf, hypothetical protein (AAC76253.1); Blastp hit to AAC76253.1 (154 aa), 80% identity in aa 1 - 154; putative cytoplasmic protein [Salmonella typhimurium LT2].	0.99952	0.0722663	7.34839		0.0593495	0.898898	0.437606	0.000109		0.045809	0.933583	0.343419	0.000555		0.0650947	0.863261	0.478418	0.000491		0.0652154	0.813035	0.48325	0.000608		0.0667831	0.750813	0.4925	0.014		0.0732791	0.754539	0.5395	0.000252	AAL22204	putative cytoplasmic protein
STM3336	nanK	similar to E. coli putative NAGC-like transcriptional regulator (AAC76254.1); Blastp hit to AAC76254.1 (302 aa), 75% identity in aa 12 - 302; putative ManNAc kinase [Salmonella typhimurium LT2].	0.998728	0.0723198	5.78398		0.0668819	0.90056	0.387719	0.000344		0.0475402	0.933531	0.276688	0.000233		0.0939028	0.863681	0.555299	0.00424		0.0690313	0.813173	0.40825	0.00168		0.0826061	0.750785	0.479	0.014		0.0641137	0.754828	0.382	0.00222	AAL22205	putative ManNAc kinase
STM3337	nanE	similar to E. coli putative enzyme (AAC76255.1); Blastp hit to AAC76255.1 (229 aa), 80% identity in aa 1 - 227; putative ManNAc-6P epimerase [Salmonella typhimurium LT2].	0.998334	0.0817028	8.97254		0.0584089	0.898869	0.524093	3.99e-05		0.0454755	0.933491	0.409557	0.000171		0.088576	0.863339	0.798188	0.00117		0.0650929	0.812989	0.58575	0.000284		0.0711712	0.750759	0.639	0.0137		0.0610555	0.754873	0.56825	0.0026	AAL22206	putative ManNAc-6P epimerase
STM3338	nanT	similar to E. coli sialic acid transporter (AAC76256.1); Blastp hit to AAC76256.1 (506 aa), 94% identity in aa 11 - 506; MFS family sialic acid transport protein [Salmonella typhimurium LT2].	0.990881	0.191725	3.94292		0.120178	0.898929	0.474694	0.000279		0.0749205	0.933593	0.296741	0.000389		0.138921	0.863298	0.548321	0.00199		0.127139	0.813246	0.5065	0.0018		0.128435	0.750757	0.5065	0.0228		0.104351	0.75612	0.43525	0.00779	AAL22207	MFS family, sialic acid transport protein
STM3339	nanA	aldolase; similar to E. coli N-acetylneuraminate lyase (aldolase); catabolism of sialic acid; not K12? (AAC76257.1); Blastp hit to AAC76257.1 (297 aa), 90% identity in aa 1 - 296; N-acetylneuraminate lyase [Salmonella typhimurium LT2].	0.996085	0.125351	24.6042		0.0254978	0.898877	0.630697	0.000114		0.0207332	0.933536	0.547917	0.00136		0.0476541	0.863276	1.17596	0.000966		0.0191273	0.812972	0.4725	0.000227		0.0312084	0.750777	0.773	0.0164		0.019879	0.754519	0.4905	0.000252	AAL22208	N-acetylneuraminate lyase (aldolase)
STM3362	STM3362	similar to E. coli orf, hypothetical protein (AAC76270.1); Blastp hit to AAC76270.1 (104 aa), 53% identity in aa 18 - 104; putative periplasmic protein [Salmonella typhimurium LT2].	0.99897	0.0723007	4.52948		0.220751	0.899005	1.00103	0.000142		0.294036	0.934758	1.3424	0.00173		0.298574	0.863866	1.35644	0.00266		0.155806	0.815085	0.7275	0.00531		0.144373	0.75099	0.656	0.0177		0.270403	0.765803	1.30125	0.0322	AAL22231	putative periplasmic protein
STM3405	smf	similar to E. coli orf, fragment 1 (AAC76311.1); Blastp hit to AAC76311.1 (253 aa), 66% identity in aa 1 - 248; putative protein involved in DNA uptake [Salmonella typhimurium LT2].	1		4.96642		0.192369	0.899129	0.95857	0.00182		0.187986	0.935102	0.952526	0.0141		0.155361	0.86344	0.774302	0.00896		0.215779	0.813191	1.0725	0.00129		0.183421	0.750782	0.911	0.0276		0.211557	0.754784	1.053	0.00287	AAL22268	putative protein involved in DNA uptake
STM3448	rpsL	30S ribosomal protein S12. (SW:RS12_ECOLI); 30S ribosomal subunit protein S12 [Salmonella typhimurium LT2].	0.994773	0.144918	73.4317		0.347965	0.908485	26.5718	0.0203		0.429491	0.950467	33.1328	0.0593		0.300472	0.863556	22.1039	0.0037		0.405937	0.816457	30.025	0.00765		0.456399	0.751487	33.55	0.0477		0.373546	0.755199	27.5	0.00293	AAL22311	30S ribosomal subunit protein S12
STM3461	STM3461	similar to E. coli orf, hypothetical protein (AAC74737.1); Blastp hit to AAC74737.1 (101 aa), 65% identity in aa 3 - 100; putative cytoplasmic protein [Salmonella typhimurium LT2].	0.999389	0.0722728	5.27901		0.180997	0.899761	0.967875	0.0012		0.163856	0.933781	0.869616	0.000478		0.221264	0.863965	1.17545	0.00309		0.181747	0.81587	0.989	0.00629		0.188941	0.750787	0.9975	0.0135		0.240953	0.7607	1.32525	0.0155	AAL22323	putative cytoplasmic protein
STM3466	crp	catabolite gene activator (CAMP receptor protein) (CAMP-regulatoryprotein). (SW:CRP_SALTY); catabolite activator protein (CAP); cyclic AMP receptor protein (CRP family) [Salmonella typhimurium LT2].	0.996985	0.109962	16.9543		0.141264	0.898945	2.39945	0.000164		0.123118	0.933629	2.09727	0.000393		0.122752	0.863269	2.08199	0.000959		0.157555	0.815771	2.775	0.00725		0.258877	0.750759	4.39	0.0211		0.289345	0.755081	4.9225	0.0017	AAL22328	catabolite activator protein (CAP), cyclic AMP receptor protein (CRP family)
STM3474	nirB	similar to E. coli nitrite reductase (NAD(P)H) subunit (AAC76390.1); Blastp hit to AAC76390.1 (847 aa), 95% identity in aa 1 - 847; nitrite reductase large subunit [Salmonella typhimurium LT2].	0.997336	0.103338	2.06471		0.182794	0.899392	0.380165	0.000631		0.191767	0.934501	0.399547	0.00109		0.185087	0.863351	0.382622	0.00126		0.223856	0.814353	0.4695	0.00424		0.153614	0.750792	0.3175	0.0174		0.172814	0.754653	0.35725	0.000472	AAL22336	nitrite reductase, large subunit
STM3480	yhfL	similar to E. coli orf, hypothetical protein (AAC76394.1); Blastp hit to AAC76394.1 (55 aa), 81% identity in aa 1 - 54; putative outer membrane lipoprotein [Salmonella typhimurium LT2].	0.999448	0.0722697	7.94796		0.124517	0.898953	0.992183	0.00013		0.116571	0.933669	0.932105	0.000373		0.110289	0.8633	0.877734	0.000739		0.120947	0.8056	0.961667	0.000501		0.0903376		0.718	0.0409		0.0799581	0.756082	0.694	0.0104	AAL22342	putative outer membrane lipoprotein
STM3481	trpS	similar to E. coli tryptophan tRNA synthetase (AAC76409.1); Blastp hit to AAC76409.1 (334 aa), 96% identity in aa 1 - 334; tryptophan tRNA synthetase [Salmonella typhimurium LT2].	0.999906	0.0723499	9.28038		0.147492	0.899155	1.37701	0.000328		0.156894	0.934238	1.47827	0.00122		0.157849	0.863284	1.46549	0.000576		0.266643	0.814682	2.4925	0.00215		0.370022	0.750974	3.435	0.014		0.313298	0.755339	2.92	0.0017	AAL22343	tryptophan tRNA synthetase
STM3482	gph	similar to E. coli phosphoglycolate phosphatase (AAC76410.1); Blastp hit to AAC76410.1 (252 aa), 90% identity in aa 1 - 252; phosphoglycolate phosphatase [Salmonella typhimurium LT2].	0.999988	0.0722799	6.49693		0.148434	0.899868	0.983556	0.0013		0.162998	0.934375	1.07496	0.00131		0.132992	0.86334	0.865946	0.000947		0.233454	0.818158	1.57	0.0115		0.418181	0.751433	2.72	0.0197		0.335309	0.757844	2.21	0.00767	AAL22344	phosphoglycolate phosphatase
STM3483	rpe	similar to E. coli D-ribulose-5-phosphate 3-epimerase (AAC76411.1); Blastp hit to AAC76411.1 (225 aa), 97% identity in aa 1 - 224; D-ribulose-5-phosphate 3-epimerase [Salmonella typhimurium LT2].	0.999942	0.0723354	4.85672		0.270627	0.899996	1.32363	0.000981		0.116304	0.936806	0.636939	0.019		0.413192	0.8654	2.01923	0.00772		0.383192	0.817738	1.8825	0.00775		0.533786	0.75099	2.595	0.0247		0.426246	0.755607	2.0775	0.00266	AAL22345	D-ribulose-5-phosphate 3-epimerase
STM3489	yrfA	similar to E. coli orf, hypothetical protein (AAC76417.1); Blastp hit to AAC76417.1 (147 aa), 61% identity in aa 14 - 146; putative inner membrane protein [Salmonella typhimurium LT2].	0.998694	0.0723227	1.10803		0.264511	0.900403	0.296194	0.0017		0.259256	0.936162	0.290539	0.00204		0.230128	0.864473	0.257856	0.00549		0.348567	0.814698	0.38825	0.00274		0.210235	0.75078	0.233	0.0141		0.257207	0.754907	0.2855	0.000674	AAL22351	putative inner membrane protein
STM3500	pckA	phosphoenolpyruvate carboxykinase [ATP]. (SW:PPCK_SALTY); phosphoenolpyruvate carboxykinase [Salmonella typhimurium LT2].	0.992182	0.177423	46.2706		0.0422592	0.898874	1.95814	0.000114		0.0408341	0.933459	1.8903	0.000163		0.0456082	0.863262	2.11152	0.000966		0.0713565	0.813008	3.32	0.000757		0.12307	0.750821	5.7	0.0221		0.0953853	0.754941	4.4975	0.00226	AAL22362	phosphoenolpyruvate carboxykinase
STM3510	yhgH	similar to E. coli orf, hypothetical protein (AAC76438.1); Blastp hit to AAC76438.1 (243 aa), 85% identity in aa 17 - 243; putative amidophosphoribosyltransferase [Salmonella typhimurium LT2].	0.999973	0.0722745	2.43531		0.457998	0.90001	1.11894	0.00135		0.529345	0.937755	1.30007	0.00971		0.500033	0.864114	1.22036	0.00432		0.458496	0.814263	1.12	0.00259		0.528926	0.751167	1.29	0.028		0.493191	0.754897	1.2025	0.00123	AAL22372	putative amidophosphoribosyltransferase
STM3534	glgP	similar to E. coli glycogen phosphorylase (AAC76453.1); Blastp hit to AAC76453.1 (815 aa), 93% identity in aa 1 - 815; glycogen phosphorylase [Salmonella typhimurium LT2].	0.997876	0.092265	3.62405		0.251377	0.899223	0.913209	0.000348		0.149795	0.933822	0.545981	0.000526		0.267224	0.863464	0.969862	0.00179		0.253111	0.813344	0.91825	0.000608		0.352117	0.751908	1.28	0.0311		0.403393	0.759971	1.4875	0.0172	AAL22394	glycogen phosphorylase
STM3592	yhiP	similar to E. coli putative transport protein (AAC76521.1); Blastp hit to AAC76521.1 (489 aa), 88% identity in aa 1 - 486; putative POT family peptide transport protein [Salmonella typhimurium LT2].	0.998849	0.0723101	8.33418		0.116333	0.905847	1.14709	0.018		0.0603612	0.93355	0.507764	0.000348		0.136183	0.870375	1.30254	0.0371		0.0866824	0.813075	0.72775	0.000707		0.120057	0.75076	1.001	0.0137		0.114275	0.754802	0.96125	0.00108	AAL22452	putative POT family, peptide transport protein
STM3602	STM3602	similar to E. coli putative transcriptional regulator (AAC76400.1); Blastp hit to AAC76400.1 (265 aa), 28% identity in aa 27 - 260; putative gntR family regulatory protein [Salmonella typhimurium LT2].	0.997297	0.104102	0.886857		0.342259	0.899231	0.303947	0.000482		0.648182	0.935444	0.575062	0.00331		0.441203	0.863989	0.392159	0.00576		0.437987	0.813391	0.389	0.00213		0.400368	0.750998	0.3555	0.0309		0.491426	0.755175	0.43625	0.00249	AAL22462	putative regulatory protein, gntR family
STM3604	STM3604	putative inner membrane protein [Salmonella typhimurium LT2].	0.982378	0.267521	3.13746		0.283574	0.899391	0.892688	0.00238		0.30024	0.933672	0.942343	0.00212		0.19759	0.863522	0.621619	0.00538		0.220125	0.815592	0.7105	0.0114		0.248599	0.75076	0.78	0.045		0.244331	0.756183	0.77625	0.00696	AAL22464	putative inner membrane protein
STM3611	yhjH	similar to E. coli orf, hypothetical protein (AAC76550.1); Blastp hit to AAC76550.1 (256 aa), 79% identity in aa 2 - 256; putative diguanylate cyclase/phosphodiesterase domain 3 containing protein [Salmonella typhimurium LT2].	0.99691	0.111325	4.5349		0.113448	0.898924	0.51553	0.000148		0.118975	0.933801	0.54455	0.000659		0.0939325	0.863337	0.427413	0.00118		0.143107	0.813986	0.66575	0.00394		0.14411	0.750829	0.654	0.0173		0.192135	0.755931	0.88575	0.00378	AAL22471	putative Diguanylate cyclase/phosphodiesterase domain 3
STM3612	kdgK	similar to E. coli ketodeoxygluconokinase (AAC76551.1); Blastp hit to AAC76551.1 (382 aa), 92% identity in aa 74 - 381; ketodeoxygluconokinase [Salmonella typhimurium LT2].	0.980654	0.280524	3.34379		0.267663	0.899997	0.901861	0.00341		0.31591	0.938051	1.08038	0.0136		0.234254	0.863513	0.785008	0.00719		0.335506	0.81828	1.153	0.0268		0.328954	0.75076	1.1	0.0639		0.298263	0.755087	1.00075	0.00562	AAL22472	ketodeoxygluconokinase
STM3614	dctA	C4-dicarboxylate transport protein. (SW:DCTA_SALTY); DAACS family C4-dicarboxylic acids transport protein [Salmonella typhimurium LT2].	0.99948	0.0722682	10.7707		0.0538633	0.898871	0.580233	1.44e-05		0.0469115	0.93347	0.505484	5.53e-05		0.0760762	0.863286	0.821202	0.000772		0.042224	0.812986	0.45775	0.000367		0.0477253	0.750787	0.516	0.014		0.0430983	0.754551	0.46775	0.000464	AAL22474	DAACS family, C4-dicarboxylic acids transport protein
STM3642	tag	similar to E. coli 3-methyl-adenine DNA glycosylase I, constitutive (AAC76573.1); Blastp hit to AAC76573.1 (187 aa), 85% identity in aa 1 - 186; constitutive 3-methyl-adenine DNA glycosylase I [Salmonella typhimurium LT2].	0.994274	0.151706	2.13791		0.392144	0.89907	0.838831	0.000943		0.409678	0.933835	0.876148	0.00114		0.40399	0.863377	0.864007	0.00494		0.314376	0.815011	0.6805	0.00728		0.401774	0.751672	0.8605	0.0445		0.421902	0.75623	0.90675	0.00697	AAL22502	3-methyl-adenine DNA glycosylase I, constitutive
STM3643	yiaC	similar to E. coli orf, hypothetical protein (AAC76574.1); Blastp hit to AAC76574.1 (146 aa), 60% identity in aa 1 - 145; putative acetyltransferase [Salmonella typhimurium LT2].	0.998967	0.0723009	1.42305		0.38581	0.901701	0.554649	0.00401		0.408263	0.936084	0.584545	0.00282		0.327883	0.863363	0.466855	0.00122		0.346764	0.813128	0.49425	0.00098		0.37771	0.750802	0.5375	0.0176		0.435218	0.755087	0.62025	0.00149	AAL22503	putative acetyltransferase
STM3674	lyxK	similar to E. coli L-xylulose kinase, cryptic (AAC76604.1); Blastp hit to AAC76604.1 (498 aa), 85% identity in aa 1 - 498; cryptic L-xylulose kinase [Salmonella typhimurium LT2].	0.999366	0.0722741	0.60009		0.273056	0.910118	0.17548	0.0242		0.40337	0.947055	0.249834	0.0232		0.466779	0.865352	0.281494	0.00897		0.247648	0.818937	0.156	0.0191		0.196962	0.750993	0.1185	0.0185		0.22146	0.762643	0.142	0.0248	AAL22533	L-xylulose kinase, cryptic
STM3686	mtlD	similar to E. coli mannitol-1-phosphate dehydrogenase (AAC76624.1); Blastp hit to AAC76624.1 (382 aa), 93% identity in aa 1 - 380; mannitol-1-phosphate dehydrogenase [Salmonella typhimurium LT2].	0.99994	0.0722682	3.06756		0.433036	0.89938	1.33056	0.000495		0.384588	0.933978	1.18122	0.000393		0.396406	0.863441	1.21668	0.00101		0.295435	0.815146	0.91775	0.0045		0.343732	0.750807	1.055	0.014		0.327141	0.761032	1.0325	0.0179	AAL22545	mannitol-1-phosphate dehydrogenase
STM3692	lldP	similar to E. coli L-lactate permease (AAC76627.1); Blastp hit to AAC76627.1 (551 aa), 94% identity in aa 1 - 551; LctP transporter; L-lactate permease [Salmonella typhimurium LT2].	0.949087	0.462034	3.17416		0.161689	0.899055	0.514976	0.0031		0.106784	0.933609	0.339153	0.00172		0.430523	0.863608	1.36818	0.0685		0.12975	0.813861	0.42325	0.00878		0.126949	0.750912	0.404	0.057		0.114517	0.755313	0.3725	0.00713	AAL22551	LctP transporter, L-lactate permease
STM3693	lldR	similar to E. coli transcriptional regulator (AAC76628.1); Blastp hit to AAC76628.1 (258 aa), 86% identity in aa 1 - 258; putative transcriptional GntR family regulator for lct operon [Salmonella typhimurium LT2].	0.99309	0.166738	6.77612		0.0840779	0.899095	0.577829	0.000624		0.0519314	0.933652	0.36171	0.000986		0.123879	0.863272	0.839644	0.00131		0.0469657	0.81315	0.331	0.00248		0.0415911	0.750763	0.2825	0.0166		0.0389468	0.754546	0.266	0.000575	AAL22552	putative transcriptional regulator for lct operon (GntR family)
STM3702	grxC	similar to E. coli glutaredoxin 3 (AAC76634.1); Blastp hit to AAC76634.1 (83 aa), 89% identity in aa 1 - 83; glutaredoxin 3 [Salmonella typhimurium LT2].	0.999997	0.0723015	29.85		0.12039	0.898995	3.60781	0.000173		0.0859001	0.93348	2.56789	0.000117		0.109847	0.863387	3.29374	0.00117		0.21021	0.823461	6.825	0.03		0.376851	0.750755	11.25	0.0113		0.288768	0.754932	8.6425	0.000872	AAL22561	glutaredoxin 3
STM3703	yibN	similar to E. coli orf, hypothetical protein (AAC76635.1); Blastp hit to AAC76635.1 (143 aa), 93% identity in aa 1 - 143; putative rhodanese-related sulfurtransferases [Salmonella typhimurium LT2].	0.999106	0.0722908	10.8455		0.351758	0.89894	3.81614	0.000136		0.318331	0.934744	3.47365	0.00141		0.293315	0.863392	3.18302	0.00105		0.313796	0.822754	3.5325	0.0221		0.401089		4.35	0.0887		0.344118	0.756166	3.7525	0.00283	AAL22562	putative Rhodanese-related sulfurtransferases
STM3710	rfaD	ADP-L-glycero-D-manno-heptose-6-epimerase. (SW:RFAD_SALTY); ADP-L-glycero-D-mannoheptose-6-epimerase [Salmonella typhimurium LT2].	0.998045	0.0885093	9.52856		0.107452	0.898889	1.02464	8.23e-05		0.05956	0.933748	0.587847	0.00133		0.139729	0.863521	1.33917	0.00194		0.201422	0.815288	1.955	0.00416		0.377718	0.750953	3.6	0.0233		0.285745	0.758426	2.7825	0.00977	AAL22569	ADP-L-glycero-D-mannoheptose-6-epimerase
STM3712	rfaC	lipopolysaccharide heptosyltransferase-1. (SW:RFAC_SALTY); heptosyl transferase I [Salmonella typhimurium LT2].	0.999912	0.0722651	5.05255		0.173809	0.899529	0.887393	0.000795		0.193394	0.935307	1.00003	0.00316		0.154947	0.863289	0.783318	0.000645		0.280023	0.812998	1.415	7.84e-05		0.438338	0.750924	2.215	0.0136		0.306143	0.760466	1.5925	0.0159	AAL22571	heptosyl transferase I
STM3717	rfaJ	lipopolysaccharide 1,2-glucosyltransferase. (SW:RFAJ_SALTY); UDP-D-glucose:(galactosyl)lipopolysaccharide glucosyltransferase [Salmonella typhimurium LT2].	0.997127	0.107323	1.75653		0.343586	0.901819	0.611188	0.00438		0.378844	0.937746	0.67473	0.00684		0.481725	0.864852	0.849633	0.0111		0.285114	0.829197	0.54	0.0459		0.301395	0.751153	0.53	0.0253		0.287712	0.756783	0.511	0.00508	AAL22576	UDP-D-glucose:(galactosyl)lipopolysaccharide glucosyltransferase
STM3722	rfaG	similar to E. coli glucosyltransferase I; lipopolysaccharide core biosynthesis (AAC76655.1); Blastp hit to AAC76655.1 (374 aa), 86% identity in aa 1 - 374; glucosyltransferase I [Salmonella typhimurium LT2].	0.997482	0.100467	5.02364		0.230052	0.899141	1.1586	0.000335		0.215399	0.934335	1.09178	0.00122		0.218518	0.863347	1.09865	0.00126		0.360711	0.815374	1.8225	0.00361		0.474379	0.751375	2.385	0.0353		0.362056	0.756058	1.83	0.0042	AAL22581	glucosyltransferase I
STM3768	STM3768	putative selenocysteine synthase [L-seryl-tRNA(Ser) selenium transferase] [Salmonella typhimurium LT2].	0.9968	0.113294	1.74444		0.120131	0.899051	0.210714	0.000296		0.146963	0.936564	0.271187	0.00708		0.186525	0.864136	0.328865	0.00441		0.239566	0.815159	0.4265	0.0063		0.193636	0.750786	0.338	0.0195		0.174506	0.759412	0.32425	0.0166	AAL22626	putative selenocysteine synthase [L-seryl-tRNA(Ser) selenium transferase
STM3772	STM3772	putative phosphotransferase system enzyme IIA [Salmonella typhimurium LT2].	0.999318	0.0722769	0.823622		0.291269	0.906673	0.250533	0.0144		0.469741	0.952728	0.404605	0.0646		0.640377	0.905156	0.56462	0.313		0.379789	0.819028	0.321	0.0221		0.266311	0.755716	0.2265	0.0693		0.244454	0.764209	0.21525	0.0304	AAL22630	putative phosphotransferase system enzyme IIA
STM3783	STM3783	similar to E. coli galactitol-specific enzyme IIB of phosphotransferase system (AAC75154.1); Blastp hit to AAC75154.1 (94 aa), 37% identity in aa 1 - 94; putative periplasmic protein [Salmonella typhimurium LT2].	0.998978	0.072581	0.950299		0.27237	0.900231	0.261073	0.0014		0.366636	0.939246	0.354242	0.00766		0.298311	0.863691	0.284167	0.0022		0.2602	0.81554	0.2505	0.00417		0.292593	0.751709	0.279	0.0256		0.228872	0.754721	0.21775	0.000464	AAL22641	putative periplasmic protein
STM3784	STM3784	similar to E. coli galactitol-specific enzyme IIA of phosphotransferase system (AAC75155.1); Blastp hit to AAC75155.1 (150 aa), 23% identity in aa 5 - 143; putative phosphotransferase system mannitol/fructose-specific IIA domain containing protein [Salmon	0.995241	0.138245	1.45338		0.133722	0.899084	0.195306	0.000349		0.145456	0.934358	0.212619	0.000604		0.175329	0.86382	0.256705	0.00348		0.179827	0.813525	0.26375	0.00202		0.28027	0.750931	0.4075	0.0265		0.2059	0.756096	0.30375	0.00377	AAL22642	putative phosphotransferase system mannitol/fructose-specific IIA domain
STM3785	STM3785	similar to E. coli transcriptional regulator of succinylCoA synthetase operon (AAC73824.1); Blastp hit to AAC73824.1 (240 aa), 31% identity in aa 3 - 216; putative gntR family regulatory protein [Salmonella typhimurium LT2].	0.999513	0.0724606	1.78852		0.114118	0.899127	0.205928	0.000403		0.143415	0.934406	0.259621	0.000947		0.137796	0.863311	0.246732	0.000755		0.172271	0.813874	0.31125	0.0018		0.319188	0.750904	0.571	0.014		0.175365	0.756311	0.32125	0.00471	AAL22643	putative regulatory protein, gntR family
STM3791	STM3791	putative cytoplasmic protein [Salmonella typhimurium LT2].	0.994241	0.152141	1.60065		0.399235	0.902979	0.648164	0.0092		0.577088	0.938617	0.932018	0.0255		0.440978	0.864864	0.709045	0.0127		0.299308	0.815875	0.4885	0.0103		0.326386	0.750874	0.5225	0.0311		0.283412	0.757288	0.461	0.00773	AAL22649	putative cytoplasmic protein
STM3793	STM3793	ribokinase family; similar to E. coli ribokinase (AAC76775.1); Blastp hit to AAC76775.1 (309 aa), 36% identity in aa 7 - 305; putative sugar kinase [Salmonella typhimurium LT2].	0.995017	0.141481	1.20722		0.198371	0.899007	0.239794	0.000285		0.146678	0.937685	0.190203	0.011		0.224799	0.863359	0.271645	0.00205		0.196944	0.813268	0.2385	0.00112		0.326707	0.750781	0.3945	0.0292		0.205497	0.757414	0.25525	0.00795	AAL22651	putative sugar kinase, ribokinase family
STM3797	ivbL	similar to E. coli ilvB operon leader peptide (AAC76695.1); Blastp hit to AAC76695.1 (32 aa), 84% identity in aa 1 - 32; ilvB operon leader peptide [Salmonella typhimurium LT2].	0.998415	0.0796638	3.15244		0.388378	0.91064	1.27652	0.0355		0.296743	0.936646	0.953226	0.00601		0.68192	0.869036	2.16804	0.078		0.248387	0.813657	0.78825	0.00192		0.11484	0.75083	0.3625	0.014		0.15928	0.76376	0.57	0.0374	AAL22655	ilvB operon leader peptide
STM3799	STM3799	putative periplasmic protein [Salmonella typhimurium LT2].	0.996472	0.118963	1.55519		0.441744	0.905154	0.69951	0.015		0.521339	0.942836	0.826264	0.0343		0.396839	0.864532	0.619876	0.00757		0.337635	0.816145	0.53425	0.0109		0.364817	0.751308	0.568	0.0306		0.370943	0.762127	0.59275	0.0249	AAL22659	putative periplasmic protein
STM3800	dsdC	similar to E. coli D-serine dehydratase (deaminase) transcriptional activator (AAC75423.1); Blastp hit to AAC75423.1 (311 aa), 90% identity in aa 1 - 307; LysR family transcriptional activator [Salmonella typhimurium LT2].	0.980498	0.28167	1.97243		0.117454	0.898982	0.232523	0.000662		0.135688	0.933888	0.268145	0.000839		0.153565	0.863504	0.304161	0.00484		0.149593	0.812988	0.29525	0.00157		0.218322	0.750808	0.431	0.0445		0.168496	0.758247	0.35	0.015	AAL22660	transcriptional activator (LysR family)
STM3802	dsdA	similar to E. coli D-serine dehydratase (deaminase) (AAC75425.1); Blastp hit to AAC75425.1 (442 aa), 89% identity in aa 1 - 442; D-serine deaminase; dehydratase [Salmonella typhimurium LT2].	0.99998	0.0722769	37.5402		0.0115615	0.898879	0.443543	0.000255		0.0112466	0.933462	0.402566	0.000215		0.01	0.863259	0.355387	9.48e-06		0.0189536	0.812993	0.738	0.00122		0.0186858	0.750756	0.7015	0.00738		0.017082	0.75453	0.65275	0.000575	AAL22662	D-serine deaminase (dehydratase)
STM3803	yidF	similar to E. coli putative transcriptional regulator (AAC76697.1); Blastp hit to AAC76697.1 (165 aa), 48% identity in aa 1 - 165; putative cytoplasmic protein [Salmonella typhimurium LT2].	0.999318	0.0722769	2.47264		0.206237	0.899056	0.511085	0.000197		0.178261	0.93385	0.441792	0.000283		0.161468	0.863379	0.399948	0.000988		0.266289	0.817016	0.6715	0.00704		0.314692	0.751183	0.779	0.0191		0.287532	0.758378	0.72625	0.00921	AAL22663	putative cytoplasmic protein
STM3825	torT	Putative RBS for torT; RegulonDB:STMS1H003788	0.997929	0.0911021	1.83582		0.430164	0.903315	0.800257	0.00871		0.483559	0.941889	0.905166	0.0244		0.313017	0.864636	0.578465	0.00581		0.246879	0.813012	0.45325	0.00032		0.189289	0.75077	0.3475	0.0151		0.223366	0.754951	0.41175	0.00118	AAL22684	periplasmic sensor in multi-comopnent regulatory system with TorS (sensory kinase) and TorR (regulator), regulates tor operon
STM3861	glmS	similar to E. coli L-glutamine:D-fructose-6-phosphate aminotransferase (AAC76752.1); Blastp hit to AAC76752.1 (609 aa), 99% identity in aa 1 - 609; L-glutamine:D-fructose-6-phosphate aminotransferase [Salmonella typhimurium LT2].	0.999041	0.0722954	13.5972		0.17536	0.900079	2.42669	0.00147		0.234781	0.934778	3.23096	0.00198		0.130758	0.863448	1.7869	0.00146		0.349931	0.814366	4.7975	0.00438		0.42846	0.751247	5.83	0.0233		0.415454	0.758386	5.7175	0.011	AAL22719	L-glutamine:D-fructose-6-phosphate aminotransferase
STM3864	atpC	Putative RBS for atpC; RegulonDB:STMS1H003820	0.999997	0.0723015	28.6036		0.0922078	0.898973	2.6521	0.00018		0.0816493	0.933595	2.358	0.000429		0.103807	0.863267	2.97043	0.000491		0.207772	0.813177	5.9475	0.000206		0.344145	0.750816	9.85	0.014		0.189401	0.755239	5.465	0.00163	AAL22722	membrane-bound ATP synthase, F1 sector, epsilon-subunit
STM3866	atpG	similar to E. coli membrane-bound ATP synthase, F1 sector, gamma-subunit (AAC76756.1); Blastp hit to AAC76756.1 (287 aa), 96% identity in aa 1 - 287; membrane-bound ATP synthase, F1 sector, gamma-subunit [Salmonella typhimurium LT2].	0.998964	0.0723011	32.3042		0.122005	0.899038	3.96179	0.000245		0.109624	0.933577	3.55661	0.000313		0.147862	0.863304	4.78126	0.000871		0.419714	0.813826	13.575	0.0012		0.849496	0.75135	27.45	0.131		0.464716	0.765842	15.45	0.0477	AAL22724	membrane-bound ATP synthase, F1 sector, gamma-subunit
STM3868	atpH	Putative RBS for atpH; RegulonDB:STMS1H003824	0.999034	0.0725689	58.2091		0.112072	0.899027	6.56052	0.000252		0.0732377	0.933533	4.2937	0.000337		0.108178	0.863271	6.29974	0.000682		0.256343	0.819339	15.45	0.0134		0.526039	0.750981	30.65	0.0309		0.315432	0.761647	18.975	0.0203	AAL22726	membrane-bound ATP synthase, F1 sector, delta-subunit
STM3869	atpF	Putative RBS for atpF; RegulonDB:STMS1H003825	0.999078	0.0722928	100.11		0.0489723	0.898889	4.92085	0.000109		0.0379595	0.933462	3.80763	0.000114		0.0507542	0.863282	5.09839	0.000871		0.15514	0.816193	16.25	0.00852		0.284574	0.750774	28.5	0.0158		0.202456	0.754628	20.3	0.000464	AAL22727	membrane-bound ATP synthase, F0 sector, subunit b
STM3871	atpB	Putative RBS for atpB; RegulonDB:STMS1H003827	0.998125	0.0866649	27.4517		0.245842	0.89946	6.78013	0.000631		0.176946	0.933697	4.87597	0.000431		0.217818	0.863265	5.97976	0.000966		0.402164	0.819549	11.2125	0.0141		0.535375	0.750766	14.7	0.0331		0.398678	0.759393	11.12	0.0149	AAL22729	membrane-bound ATP synthase, F0 sector, subunit a, important for FO assembly
STM3884	rbsB	ABC superfamily (peri_perm); D-ribose-binding periplasmic protein precursor. (SW:RBSB_SALTY); D-ribose transport protein [Salmonella typhimurium LT2].	0.999962	0.072272	5.04003		0.170061	0.902764	0.915195	0.0123		0.14417	0.936829	0.782594	0.0101		0.259016	0.863316	1.30582	0.000645		0.284994	0.813313	1.4375	0.000284		0.310322	0.75102	1.565	0.014		0.25544	0.755051	1.2925	0.00109	AAL22742	ABC superfamily (peri_perm), D-ribose transport protein
STM3928	wecF	S. typhimurium probable 4-alpha-L-fucosyltransferase. (SW:WECF_SALTY)	0.989839	0.202482	8.49995		0.314328	0.914003	2.87	0.0388		0.257933	0.942219	2.33058	0.0232		0.789221	0.867431	6.7471	0.25		0.240648	0.815811	2.0925	0.00859		0.148096	0.75096	1.265	0.0292		0.190897	0.764506	1.775	0.028	AAL22777	TDP-Fuc4NAc:lipidII transferase
STM3984	pepQ	similar to E. coli proline dipeptidase (AAC76850.1); Blastp hit to AAC76850.1 (443 aa), 95% identity in aa 1 - 443; proline dipeptidase [Salmonella typhimurium LT2].	0.998957	0.0723017	8.72194		0.260617	0.904508	2.36334	0.0104		0.196071	0.937216	1.78547	0.00721		0.402548	0.869394	3.5796	0.0267		0.462662	0.821814	4.1475	0.0432		0.508472	0.750764	4.435	0.0234		0.460045	0.761362	4.0825	0.0255	AAL22828	proline dipeptidase
STM3995	yihD	Ortholog of E. coli orf, hypothetical protein (AAC76856.1); Blastp hit to AAC76856.1 (89 aa), 94% identity in aa 1 - 89	0.99894	0.072303	5.42912		0.112668	0.898993	0.614305	0.000197		0.104825	0.933533	0.56972	0.000147		0.187317	0.863641	1.02148	0.00194		0.238643	0.816994	1.3275	0.00756		0.203735	0.751831	1.1155	0.0282		0.236821	0.758332	1.31975	0.00837	AAL22834	putative cytoplasmic protein
STM4025	yihW	DeoR family; similar to E. coli putative DEOR-type transcriptional regulator (AAD13446.1); Blastp hit to AAD13446.1 (269 aa), 89% identity in aa 9 - 263; putative glycerol-3-phosphate regulon repressor [Salmonella typhimurium LT2].	0.992056	0.178855	2.65922		0.252337	0.899106	0.67222	0.000685		0.35028	0.943723	0.97202	0.0262		0.253546	0.863638	0.675892	0.00409		0.412033	0.817284	1.11425	0.0206		0.494417	0.751005	1.315	0.0646		0.434051	0.766067	1.192	0.0497	AAL22864	putative glycerol-3-phosphate regulon repressor (DeoR family)
STM4035	fdoI	similar to E. coli formate dehydrogenase, cytochrome B556 (FDO) subunit (AAD13454.1); Blastp hit to AAD13454.1 (211 aa), 96% identity in aa 1 - 211; formate dehydrogenase, cytochrome B556 (FDO) subunit [Salmonella typhimurium LT2].	0.992937	0.168587	9.14959		0.156025	0.899227	1.43724	0.000683		0.13198	0.933719	1.21633	0.00073		0.150109	0.863505	1.3798	0.00274		0.263129	0.814221	2.42	0.00255		0.328975	0.750791	3.01	0.0346		0.155538	0.754574	1.425	0.000739	AAL22874	formate dehydrogenase, cytochrome B556 (FDO) subunit
STM4036	fdoH	similar to E. coli formate dehydrogenase-O, iron-sulfur subunit (AAD13455.1); Blastp hit to AAD13455.1 (300 aa), 93% identity in aa 1 - 300; formate dehydrogenase-O, Fe-S subunit [Salmonella typhimurium LT2].	0.999575	0.0724452	14.5523		0.0986038	0.898942	1.43981	0.000136		0.106821	0.934186	1.59863	0.00153		0.0931251	0.863272	1.35596	0.000625		0.218106	0.814792	3.2425	0.00539		0.266452	0.750965	3.88	0.014		0.105137	0.755276	1.5725	0.00304	AAL22875	formate dehydrogenase-O, Fe-S subunit
STM4037	fdoG	Putative RBS for fdoG; RegulonDB:STMS1H003967	0.999785	0.0722601	22.7248		0.103813	0.89888	2.3605	4.48e-05		0.0917419	0.933487	2.08804	0.000139		0.0922266	0.863289	2.09901	0.000728		0.230994	0.814165	5.3225	0.00348		0.235547	0.750879	5.355	0.0136		0.139245	0.754558	3.1675	0.000252	AAL22876	formate dehydrogenase
STM4078	yneB	similar to E. coli orf, hypothetical protein (AAC74590.1); Blastp hit to AAC74590.1 (291 aa), 89% identity in aa 1 - 290; putative fructose-1,6-bisphosphate aldolase [Salmonella typhimurium LT2].	0.998983	0.0722997	2.14233		0.262413	0.899571	0.564759	0.000607		0.142278	0.933963	0.306245	0.000382		0.278475	0.863811	0.598381	0.00235		0.197093	0.815003	0.4295	0.0036		0.214885	0.751456	0.4625	0.0235		0.210141	0.754612	0.45075	0.00043	AAL22918	putative fructose-1,6-bisphosphate aldolase
STM4085	glpX	similar to E. coli unknown function in glycerol metabolism (AAC76907.1); Blastp hit to AAC76907.1 (336 aa), 94% identity in aa 1 - 336; unknown function in glycerol metabolism [Salmonella typhimurium LT2].	0.999888	0.0722632	6.26248		0.17341	0.899438	1.09548	0.000582		0.153475	0.933896	0.968629	0.000607		0.178253	0.863634	1.12255	0.00202		0.233218	0.81601	1.505	0.0092		0.250083	0.750994	1.57	0.019		0.209336	0.755564	1.325	0.00236	AAL22925	unknown function in glycerol metabolism
STM4087	glpF	similar to E. coli facilitated diffusion of glycerol (AAC76909.1); Blastp hit to AAC76909.1 (281 aa), 92% identity in aa 1 - 281; glycerol diffusion MIP channel [Salmonella typhimurium LT2].	0.997845	0.0929214	40.0474		0.0832612	0.899081	3.38029	0.000513		0.0284078	0.93348	1.15285	0.000343		0.162665	0.863634	6.55432	0.00246		0.0407485	0.813055	1.6575	0.000864		0.0751461	0.750756	3.01	0.0137		0.0664692	0.754536	2.6675	0.000252	AAL22927	MIP channel, glycerol diffusion
STM4092	hslV	similar to E. coli heat shock protein hslVU, proteasome-related peptidase subunit (AAC76914.1); Blastp hit to AAC76914.1 (176 aa), 97% identity in aa 1 - 176; peptidase component of the HslUV protease [Salmonella typhimurium LT2].	0.997365	0.102782	23.1015		0.178255	0.899095	4.13076	0.00029		0.105616	0.933577	2.4533	0.000393		0.166514	0.863328	3.85162	0.00117		0.28813	0.81416	6.7125	0.00332		0.51706	0.751206	11.95	0.0387		0.44656	0.758613	10.435	0.0147	AAL22932	peptidase component of the HslUV protease
STM4094	cytR	similar to E. coli regulator for deo operon, udp, cdd, tsx, nupC, and nupG (AAC76916.1); Blastp hit to AAC76916.1 (341 aa), 86% identity in aa 1 - 341; GalR/LacI family transcriptional repressor [Salmonella typhimurium LT2].	0.99968	0.072261	7.00147		0.103576	0.898964	0.728213	0.00016		0.0941824	0.933531	0.660835	0.000163		0.0991006	0.863289	0.694631	0.000722		0.141649	0.813345	0.997	0.000792		0.204163	0.750766	1.43	0.0136		0.193092	0.754844	1.3575	0.000789	AAL22934	transcriptional repressor (GalR/LacI family)
STM4109	talC	Putative RBS for talC; RegulonDB:STMS1H004033	0.997452	0.101073	1.95538		0.185437	0.898978	0.363142	0.000186		0.164169	0.934344	0.324008	0.000899		0.199386	0.863274	0.389904	0.00101		0.301242	0.813726	0.5925	0.00253		0.388051	0.750778	0.759	0.0265		0.408323	0.757184	0.80525	0.00784	AAL22949	putative transaldolase
STM4126	udhA	similar to E. coli putative oxidoreductase (AAC76944.1); Blastp hit to AAC76944.1 (444 aa), 97% identity in aa 1 - 444; soluble pyridine nucleotide transhydrogenase [Salmonella typhimurium LT2].	0.99783	0.0932581	8.70822		0.418311	0.907932	3.74643	0.0212		0.514064	0.942482	4.56704	0.0341		0.244422	0.864248	2.14548	0.00451		0.327318	0.813797	2.8575	0.00149		0.195096	0.75087	1.7	0.0173		0.287333	0.757603	2.54	0.00636	AAL22964	soluble pyridine nucleotide transhydrogenase
STM4130	btuB	vitamin B12 receptor precursor. (SW:BTUB_SALTY); outer membrane receptor for transport of vitamin B12, E colicins, and bacteriophage BF23 [Salmonella typhimurium LT2].	0.999379	0.0724923	7.0481		0.132902	0.89891	0.937736	8.23e-05		0.152659	0.935267	1.11383	0.00331		0.118119	0.863351	0.83489	0.00101		0.373054	0.813862	2.635	0.00135		0.403056	0.751542	2.845	0.0241		0.279136	0.754874	1.9725	0.000937	AAL22968	outer membrane receptor for transport of vitamin B12, E colicins, and bacteriophage BF23
STM4185	aceK	contains ATPase activity; isocitrate dehydrogenase kinase/phosphatase (LDH kinase/phosphatase). (SW:ACEK_SALTY); isocitrate dehydrogenase kinase/phosphatase [Salmonella typhimurium LT2].	0.98097	0.27818	0.727329		0.387481	0.899008	0.281937	0.00413		0.415691	0.936163	0.302519	0.00575		0.404746	0.863857	0.294938	0.0196		0.477696	0.815548	0.3505	0.0302		0.42887	0.753884	0.314	0.108		0.413085	0.75506	0.301	0.0104	AAL23009	isocitrate dehydrogenase kinase/phosphatase, also has ATPase activity
STM4190	pepE	peptidase E. (SW:PEPE_SALTY); (alpha)-aspartyl dipeptidase [Salmonella typhimurium LT2].	0.999902	0.0722641	3.03181		0.148136	0.899299	0.453203	0.000501		0.170628	0.933715	0.518191	0.000192		0.154112	0.865263	0.485792	0.0119		0.249516	0.814751	0.76925	0.00498		0.259254	0.751338	0.788	0.0195		0.366036	0.754613	1.11	0.000252	AAL23014	(alpha)-aspartyl dipeptidase
STM4192	STM4192	similar to E. coli nucleoprotein/polynucleotide-associated enzyme (AAC73457.1); Blastp hit to AAC73457.1 (218 aa), 86% identity in aa 40 - 218; putative cytoplasmic protein [Salmonella typhimurium LT2].	0.997506	0.0999811	2.39807		0.1544	0.900239	0.380544	0.00287		0.168914	0.934236	0.408839	0.000899		0.179129	0.863755	0.432272	0.00275		0.263114	0.81659	0.64225	0.0064		0.421939	0.750763	1.012	0.0276		0.41971	0.754599	1.00675	0.00103	AAL23016	putative cytoplasmic protein
STM4195	STM4195	putative Na+-dependent transporter [Salmonella typhimurium LT2].	0.998754	0.0723177	1.69915		0.311373	0.898963	0.529348	0.000162		0.338209	0.939619	0.58917	0.0107		0.347318	0.863317	0.590332	0.00123		0.389937	0.821476	0.68525	0.0336		0.355278	0.751709	0.6065	0.0336		0.470375	0.761176	0.813	0.0258	AAL23019	putative Na+-dependent transporter
STM4228	malF	ABC superfamily (membrane); maltose transport system permease protein MALF. (SW:MALF_SALTY); maltose transport protein [Salmonella typhimurium LT2].	0.99998	0.0722768	21.3577		0.0469712	0.898912	1.01208	0.00018		0.0392294	0.933602	0.869632	0.000913		0.0343275	0.863277	0.737531	0.000944		0.0206659	0.812997	0.4565	0.00114		0.0193784	0.750755	0.414	0.00738		0.0142945	0.754533	0.31475	0.000872	AAL23052	ABC superfamily (membrane), maltose transport protein
STM4229	malE	Putative -35_signal for malE; RegulonDB:STMLTH004656	0.996158	0.124165	27.2256		0.0135502	0.898874	0.373418	0.000145		0.0151324	0.933512	0.448369	0.00126		0.0183178	0.863304	0.524737	0.00335		0.0111237	0.812966	0.281	0.000227		0.0183439	0.750757	0.5	0.0136		0.0160295	0.75456	0.464	0.00205	AAL23053	ABC superfamily (bind_prot) maltose transport protein, substrate recognition for transport and chemotaxis
STM4230	malK	bifunctional; ABC superfamily (atp_bind); maltose/maltodextrin transport ATP-binding protein malk. (SW:MALK_SALTY); maltose transport protein; phenotypic repressor of mal operon [Salmonella typhimurium LT2].	0.999235	0.0722821	6.14413		0.0285156	0.898908	0.178745	0.000296		0.0305882	0.933553	0.193312	0.000637		0.0350027	0.863696	0.242495	0.0099		0.042578	0.81317	0.2745	0.00243		0.0612105	0.750821	0.378	0.0151		0.0554561	0.755146	0.36725	0.0056	AAL23054	bifunctional: ABC superfamily (atp_bind), maltose transportprotein; phenotypic repressor of mal operon
STM4232	malM	S. typhimurium maltose operon periplasmic protein precursor. (SW:MALM_SALTY)	0.999194	0.0722847	12.5091		0.029445	0.898891	0.372264	0.000163		0.0293532	0.93348	0.369875	0.000213		0.0273438	0.863263	0.342849	0.00069		0.0285585	0.812967	0.3575	7.24e-05		0.0419765	0.750764	0.5265	0.0137		0.038843	0.754555	0.49075	0.000539	AAL23056	periplasmic protein of mal regulon
STM4249	aphA	similar to E. coli diadenosine tetraphosphatase (AAC77025.1); Blastp hit to AAC77025.1 (237 aa), 89% identity in aa 1 - 237; non-specific acid phosphatase/phosphotransferase, class B [Salmonella typhimurium LT2].	0.999969	0.0722736	7.06788		0.183272	0.899537	1.30758	0.000774		0.111115	0.933832	0.795768	0.000773		0.181256	0.863336	1.28223	0.000728		0.205893	0.813263	1.4575	0.000358		0.221396	0.750809	1.565	0.00954		0.226036	0.755394	1.61	0.00188	AAL23073	non-specific acid phosphatase/phosphotransferase, class B
STM4250	yjbQ	similar to E. coli orf, hypothetical protein (AAC77026.1); Blastp hit to AAC77026.1 (138 aa), 78% identity in aa 1 - 138; putative cytoplasmic protein [Salmonella typhimurium LT2].	0.998372	0.0807633	2.31367		0.441524	0.899597	1.02348	0.000986		0.313889	0.936315	0.736062	0.00431		0.384016	0.863612	0.889451	0.00251		0.407086	0.815138	0.9465	0.00395		0.473033	0.751209	1.095	0.0283		0.495945	0.756867	1.1525	0.0066	AAL23074	putative cytoplasmic protein
STM4274	yjcH	Putative RBS for yjcH; RegulonDB:STMS1H004174	0.997335	0.103359	0.542303		0.417491	0.900696	0.2276	0.00265		0.454442	0.946977	0.252334	0.0239		0.526367	0.864294	0.286131	0.0101		0.400566	0.817073	0.22075	0.0141		0.308476	0.752658	0.169	0.0448		0.28345	0.767847	0.165025	0.0439	AAL23098	putative inner membrane protein
STM4277	nrfA	similar to E. coli periplasmic cytochrome c(552): plays a role in nitrite reduction (AAC77040.1); Blastp hit to AAC77040.1 (478 aa), 89% identity in aa 1 - 478; nitrite reductase periplasmic cytochrome c(552) [Salmonella typhimurium LT2].	0.987523	0.224597	1.40701		0.155782	0.900039	0.228219	0.0133					1					1		0.184762	0.813856	0.264	0.00448		0.153822	0.750773	0.2165	0.028		0.127752	0.755772	0.18525	0.00523	AAL23101	nitrite reductase periplasmic cytochrome c(552)
STM4278	nrfB	a penta-haeme cytochrome c; similar to E. coli formate-dependent nitrite reductase; a penta-haeme cytochrome c (AAC77041.1); Blastp hit to AAC77041.1 (190 aa), 88% identity in aa 1 - 190; formate-dependent nitrite reductase [Salmonella typhimurium LT2].	0.99979	0.0723876	1.10092		0.235227	0.899045	0.259281	0.000126		0.243039	0.935121	0.268744	0.000607		0.21666	0.864754	0.241711	0.0053		0.275722	0.820388	0.319	0.0239		0.172965	0.750786	0.1905	0.0133		0.164204	0.756474	0.186	0.00515	AAL23102	formate-dependent nitrite reductase; a penta-haeme cytochrome c
STM4297	melR	Putative -35_signal for melR; RegulonDB:STMLTH004665	0.993509	0.161574	0.808349		0.329258	0.900513	0.268221	0.00281		0.339046	0.946803	0.288393	0.0348		0.314356	0.863305	0.254129	0.00338		0.308598	0.813223	0.2495	0.00129		0.3378	0.751029	0.2735	0.0382		0.30033	0.756387	0.245	0.00497	AAL23121	regulator of melibiose operon (AraC/XylS family)
STM4300	fumB	fumarate hydratase class I; anaerobic isozyme; similar to E. coli fumarase B= fumarate hydratase Class I; anaerobic isozyme (AAC77083.1); Blastp hit to AAC77083.1 (548 aa), 92% identity in aa 1 - 548; fumarase B [Salmonella typhimurium LT2].	0.989371	0.207128	3.92692		0.128808	0.898889	0.506127	0.000278		0.129351	0.933602	0.5089	0.000479		0.121039	0.863525	0.479406	0.00365		0.129422	0.813855	0.52225	0.00438		0.12134	0.750777	0.477	0.0249		0.114999	0.754637	0.4535	0.00107	AAL23124	fumarase B (fumarate hydratase class I), anaerobic isozyme
STM4301	dcuB	similar to E. coli anaerobic dicarboxylate transport (AAC77084.1); Blastp hit to AAC77084.1 (446 aa), 97% identity in aa 1 - 446; Dcu family anaerobic C4-dicarboxylate transporter [Salmonella typhimurium LT2].	0.998256	0.0835836	1.18688		0.251618	0.898965	0.298852	0.00016		0.262377	0.93465	0.311942	0.000396		0.305593	0.863583	0.363336	0.00218		0.310272	0.824067	0.391	0.0407		0.299475	0.750881	0.3555	0.019		0.275732	0.761668	0.333333	0.0186	AAL23125	Dcu family, anaerobic C4-dicarboxylate transporter
STM4302	STM4302	Putative RBS for STM4302; RegulonDB:STMS1H004198	0.992025	0.179208	0.999135		0.0988713	0.900572	0.0988403	0.000852		0.215502	0.939008	0.22468	0.00977		0.16712	0.871131	0.185265	0.036		0.147091	0.813148	0.1475	0.00109		0.12378	0.750851	0.124	0.0236		0.114977	0.754768	0.11575	0.00127	AAL23126	putative cytoplasmic protein
STM4305	STM4305	similar to E. coli anaerobic dimethyl sulfoxide reductase subunit A (AAC73980.1); Blastp hit to AAC73980.1 (785 aa), 51% identity in aa 3 - 784; putative anaerobic dimethyl sulfoxide reductase, subunit A [Salmonella typhimurium LT2].	0.999837	0.0722609	0.756337		0.253287	0.899459	0.19235	0.000443		0.320889	0.936308	0.243345	0.000581		0.295962	0.864605	0.225529	0.0048		0.227874	0.815756	0.17725	0.00811		0.136293	0.751379	0.10455	0.0276		0.155596	0.755422	0.11945	0.00233	AAL23129	putative anaerobic dimethyl sulfoxide reductase, subunit A
STM4325	dcuA	similar to E. coli anaerobic dicarboxylate transport (AAC77098.1); Blastp hit to AAC77098.1 (433 aa), 94% identity in aa 1 - 433; Dcu family anaerobic dicarboxylate transport protein [Salmonella typhimurium LT2].	0.998736	0.0723192	13.9318		0.0634662	0.898876	0.884716	5.22e-05		0.0487182	0.933466	0.679014	8.37e-05		0.0462971	0.86326	0.645044	0.000504		0.0798464	0.812969	1.1125	7.84e-05		0.101915	0.750766	1.42	0.0135		0.0760527	0.754644	1.06925	0.000753	AAL23148	Dcu family, anaerobic dicarboxylate transport protein
STM4326	aspA	similar to E. coli aspartate ammonia-lyase (aspartase) (AAC77099.1); Blastp hit to AAC77099.1 (493 aa), 97% identity in aa 16 - 493; aspartate ammonia-lyase; aspartase [Salmonella typhimurium LT2].	0.999538	0.0724544	196.298		0.01	0.89887	1.44408	6.55e-06		0.01	0.933457	1.10687	6.51e-06		0.01	0.863259	1.82409	0.000356		0.01	0.812966	1.8625	3.3e-06		0.0152774	0.750756	3	0.00877		0.0140672	0.754521	2.785	0.000281	AAL23149	aspartate ammonia-lyase (aspartase)
STM4329	mopB	affects cell division; similar to E. coli GroES, 10 Kd chaperone binds to Hsp60 in pres. Mg-ATP, suppressing its ATPase activity (AAC77102.1); Blastp hit to AAC77102.1 (97 aa), 90% identity in aa 1 - 97; chaperone Hsp10 [Salmonella typhimurium LT2].	0.996999	0.109704	143.08		0.163567	0.898964	23.4387	0.000176		0.0948506	0.934716	14.3409	0.00335		0.190307	0.8633	27.2453	0.00117		0.232709	0.813004	33.325	0.000608		0.285945	0.751194	41.05	0.0288		0.459131	0.749625	65.75	0.0318	AAL23152	chaperone Hsp10, affects cell division
STM4334	efp	EF-P; similar to E. coli elongation factor P (EF-P) (AAC77107.1); Blastp hit to AAC77107.1 (188 aa), 98% identity in aa 1 - 188; elongation factor P [Salmonella typhimurium LT2].	0.999938	0.072337	23.0492		0.200491	0.899184	4.63877	0.000282		0.228793	0.934125	5.3039	0.00073		0.214782	0.8634	4.95864	0.00101		0.277355	0.81572	6.47	0.00403		0.511654	0.751299	11.8	0.0195		0.378438	0.756382	8.7825	0.00417	AAL23157	elongation factor P (EF-P)
STM4337	ecnR	putative luxR family bacterial regulatory protein [Salmonella typhimurium LT2].	0.999759	0.0723963	2.37024		0.319353	0.899467	0.759171	0.000477		0.369861	0.934657	0.87975	0.00106		0.269846	0.865137	0.647479	0.00681		0.282795	0.818411	0.687	0.0104		0.354369	0.750761	0.84	0.0136		0.441483	0.757922	1.05475	0.00767	AAL23160	putative bacterial regulatory protein, luxR family
STM4340	frdD	anaerobic; membrane anchor polypeptide; similar to E. coli fumarate reductase, anaerobic, membrane anchor polypeptide (AAC77111.1); Blastp hit to AAC77111.1 (119 aa), 92% identity in aa 1 - 119; fumarate reductase [Salmonella typhimurium LT2].	0.999173	0.0722861	23.6401		0.0329343	0.898887	0.784252	0.000128		0.0377269	0.933481	0.89786	0.000221		0.0356163	0.863263	0.843068	0.000645		0.0258011	0.812984	0.6145	0.000338		0.0282226	0.750756	0.6675	0.0117		0.0326558	0.75453	0.776	0.000277	AAL23163	fumarate reductase, anaerobic, membrane anchor polypeptide
STM4341	frdC	anaerobic; membrane anchor polypeptide; similar to E. coli fumarate reductase, anaerobic, membrane anchor polypeptide (AAC77112.1); Blastp hit to AAC77112.1 (131 aa), 89% identity in aa 1 - 131; fumarate reductase [Salmonella typhimurium LT2].	0.999062	0.0722939	11.801		0.0476911	0.898901	0.566301	0.000138		0.0559804	0.93353	0.666416	0.000331		0.0494452	0.863267	0.584229	0.000682		0.0442395	0.813004	0.52475	0.000338		0.0538097	0.750881	0.647	0.0232		0.0525728	0.754561	0.6245	0.000464	AAL23164	fumarate reductase, anaerobic, membrane anchor polypeptide
STM4342	frdB	anaerobic; Fe-S protein subunit; similar to E. coli fumarate reductase, anaerobic, iron-sulfur protein subunit (AAC77113.1); Blastp hit to AAC77113.1 (244 aa), 95% identity in aa 1 - 244; fumarate reductase [Salmonella typhimurium LT2].	0.994393	0.150111	25.4197		0.0222607	0.89887	0.566219	6.84e-05		0.024555	0.933459	0.624249	0.000104		0.0207783	0.86326	0.5286	0.000728		0.0308402	0.813034	0.81125	0.00161		0.0368415	0.750756	0.9365	0.014		0.033744	0.754564	0.872	0.000872	AAL23165	fumarate reductase, anaerobic, Fe-S protein subunit
STM4343	frdA	anaerobic; flavoprotein subunit; similar to E. coli fumarate reductase, anaerobic, flavoprotein subunit (AAC77114.1); Blastp hit to AAC77114.1 (602 aa), 95% identity in aa 1 - 595; fumarate reductase [Salmonella typhimurium LT2].	1		49.4421		0.0200034	0.898879	1.00097	0.00119		0.0244182	0.933518	1.25979	0.00519		0.0227895	0.863263	1.13005	0.00319		0.0208771	0.812975	1.0445	0.00248		0.0237632	0.750755	1.175	0.0214		0.0243692	0.75452	1.2075	0.000737	AAL23166	fumarate reductase, anaerobic, flavoprotein subunit
STM4378	yjfN	similar to E. coli orf, hypothetical protein (AAC77145.1); Blastp hit to AAC77145.1 (100 aa), 80% identity in aa 7 - 100; putative inner membrane protein [Salmonella typhimurium LT2].	0.993573	0.160775	3.36771		0.1971	0.899112	0.665627	0.000466		0.23734	0.935849	0.81566	0.00459		0.216176	0.863667	0.730614	0.00338		0.304499	0.813481	1.03	0.00281		0.365185	0.750888	1.23	0.0369		0.472797	0.754648	1.5925	0.00348	AAL23198	putative inner membrane protein
STM4379	yjfO	similar to E. coli orf, hypothetical protein (AAC77146.1); Blastp hit to AAC77146.1 (142 aa), 78% identity in aa 34 - 142; putative lipoprotein [Salmonella typhimurium LT2].	0.994666	0.146392	4.72386		0.163809	0.899003	0.77567	0.000296		0.13576	0.935357	0.668004	0.00369		0.194724	0.864259	0.929921	0.00507		0.133006	0.813634	0.63525	0.00174		0.143418	0.750768	0.6775	0.0195		0.169221	0.754532	0.7995	0.000492	AAL23199	putative lipoprotein
STM4403	cpdB	2',3'-cyclic-nucleotide 2'-phosphodiesterase precursor. (SW:CN16_SALTY); 2',3'-cyclic-nucleotide 2'-phosphodiesterase [Salmonella typhimurium LT2].	0.97626	0.311374	5.64414		0.11178	0.89927	0.639872	0.0014		0.136234	0.933598	0.770754	0.00105		0.12661	0.863487	0.719316	0.00517		0.105259	0.813283	0.60325	0.00286		0.130731	0.750795	0.739	0.0364		0.124917	0.75507	0.71525	0.00351	AAL23223	2':3'-cyclic-nucleotide 2'-phosphodiesterase
STM4411	ytfP	similar to E. coli orf, hypothetical protein (AAC77179.1); Blastp hit to AAC77179.1 (113 aa), 92% identity in aa 1 - 113; putative cytoplasmic protein [Salmonella typhimurium LT2].	0.999972	0.0722742	5.96366		0.468048	0.89961	2.79666	0.000754		0.463547	0.935092	2.77518	0.00211		0.398937	0.863736	2.38232	0.00172		0.307016	0.819832	1.885	0.0166		0.295929	0.750756	1.765	0.011		0.280279	0.754646	1.6725	0.000252	AAL23231	putative cytoplasmic protein
STM4414	ppa	similar to E. coli inorganic pyrophosphatase (AAC77183.1); Blastp hit to AAC77183.1 (176 aa), 94% identity in aa 1 - 176; inorganic pyrophosphatase [Salmonella typhimurium LT2].	0.99319	0.165514	18.2498		0.171593	0.898948	3.13533	0.00029		0.147574	0.933533	2.69787	0.000393		0.258649	0.863672	4.73385	0.00401		0.281897	0.816874	5.235	0.0084		0.367838	0.75097	6.715	0.0391		0.298721	0.756459	5.4975	0.00485	AAL23234	inorganic pyrophosphatase
STM4415	fbp	similar to E. coli fructose-bisphosphatase (AAC77189.1); Blastp hit to AAC77189.1 (332 aa), 97% identity in aa 1 - 332; fructose-bisphosphatase [Salmonella typhimurium LT2].	0.998196	0.0850038	13.2448		0.10701	0.899093	1.42959	0.000382		0.0691698	0.933481	0.917585	0.000155		0.108658	0.863292	1.44097	0.00092		0.137489	0.81304	1.8225	0.000252		0.210743	0.750993	2.795	0.0189		0.187499	0.756708	2.5475	0.00561	AAL23235	fructose-bisphosphatase
STM4422	STM4422	hypothetical protein; putative cytoplasmic protein [Salmonella typhimurium LT2].	0.974182	0.325027	0.810906		0.306353	0.900418	0.250398	0.00642		0.449669	1.00732	0.442192	0.262		0.662677	0.864153	0.538108	0.148		0.186649	0.814602	0.1545	0.00741		0.205762	0.75096	0.167	0.0504		0.122774	0.761065	0.115575	0.0358	AAL23242	putative cytoplasmic protein
STM4431	STM4431	similar to E. coli acetolactate synthase I, valine-sensitive, large subunit (AAC76694.1); Blastp hit to AAC76694.1 (562 aa), 27% identity in aa 26 - 326, 34% identity in aa 12 - 126; putative thiamine pyrophosphate-requiring enzyme [Salmonella typhimurium	0.999717	0.0724082	3.64218		0.168918	0.899668	0.62321	0.001		0.166515	0.935874	0.630437	0.00491		0.240259	0.869529	0.920326	0.0278		0.065861	0.813494	0.2535	0.0042		0.0569712	0.750758	0.2075	0.00854		0.0484829	0.754923	0.18825	0.00419	AAL23251	puttive thiamine pyrophosphate-requiring enzyme
STM4435	STM4435	putative cytoplasmic protein [Salmonella typhimurium LT2].	0.999928	0.0723413	2.29237		0.185578	0.900316	0.433482	0.00187		0.270004	0.938803	0.641196	0.0105		0.187628	0.865125	0.440221	0.00772		0.158375	0.813277	0.36525	0.000934		0.150619	0.750775	0.3455	0.0133		0.161994	0.754637	0.372	0.000302	AAL23255	putative cytoplasmic protein
STM4439	cybC	similar to E. coli cytochrome b(562) (AAC77193.1); Blastp hit to AAC77193.1 (100 aa), 86% identity in aa 1 - 100; cytochrome b(562) [Salmonella typhimurium LT2].	0.998884	0.0726008	8.73622		0.115659	0.89896	1.01329	0.000143		0.0968912	0.933658	0.854275	0.000516		0.119735	0.86331	1.04751	0.000897		0.144838	0.816122	1.3315	0.00903		0.108554	0.750795	0.949	0.0138		0.107978	0.755525	0.97225	0.00356	AAL23259	cytochrome b(562)
STM4452	nrdD	similar to E. coli anaerobic ribonucleoside-triphosphate reductase (AAC77195.1); Blastp hit to AAC77195.1 (712 aa), 96% identity in aa 1 - 712; anaerobic ribonucleoside-triphosphate reductase [Salmonella typhimurium LT2].	0.992203	0.177183	4.82664		0.0747102	0.898923	0.362147	0.000233		0.0941069	0.933693	0.458271	0.000637		0.0688068	0.863277	0.332684	0.00119		0.0786171	0.813276	0.38925	0.00237		0.0819741	0.750856	0.3985	0.0235		0.0916544	0.754763	0.44775	0.00146	AAL23272	anaerobic ribonucleoside-triphosphate reductase
STM4458	yjgF	similar to E. coli orf, hypothetical protein (AAC77200.1); Blastp hit to AAC77200.1 (141 aa), 93% identity in aa 14 - 141; putative translation initiation inhibitor [Salmonella typhimurium LT2].	0.995847	0.129112	26.6938		0.0905373	0.898917	2.42331	0.00016		0.0722987	0.933479	1.93307	0.000191		0.11219	0.863278	2.99663	0.00101		0.151404	0.807394	4.08667	0.00572		0.192162	0.75079	5.13	0.02		0.208684	0.757024	5.6925	0.00597	AAL23277	putative translation initiation inhibitor
STM4465	STM4465	similar to E. coli ornithine carbamoyltransferase 1 (AAC77211.1); Blastp hit to AAC77211.1 (334 aa), 68% identity in aa 6 - 332; putative ornithine carbamoyltransferase [Salmonella typhimurium LT2].	0.990353	0.197241	2.07173		0.0709957	0.899289	0.152388	0.00149		0.0797135	0.934033	0.168289	0.00107		0.082401	0.863279	0.170923	0.0014		0.155281	0.813369	0.325	0.00224		0.115446	0.750838	0.2395	0.0235		0.105553	0.754707	0.22025	0.00123	AAL23284	putative ornithine carbamoyltransferase
STM4476	holC	Putative RBS for holC; RegulonDB:STMS1H004351	0.999449	0.0722697	7.83677		0.324331	0.902224	2.58267	0.00436		0.348388	0.938239	2.78501	0.00843		0.282392	0.863424	2.21493	0.00104		0.301893	0.813131	2.37	0.000779		0.374694	0.751344	2.945	0.0276		0.342361	0.756439	2.705	0.00434	AAL23295	DNA polymerase III, chi subunit
STM4496	STM4496	putative ATPase involved in DNA repair [Salmonella typhimurium LT2].	0.997395	0.102185	3.61576		0.331294	0.908726	1.25116	0.0202		0.458418	0.946581	1.71712	0.0472		0.491413	0.863497	1.77789	0.00451		0.170978	0.815221	0.63425	0.00496		0.290277	0.750933	1.05	0.0219		0.228839	0.756189	0.83925	0.00419	AAL23314	putative ATPase involved in DNA repair
STM4497	STM4497	putative cytoplasmic protein [Salmonella typhimurium LT2].	0.985636	0.241179	5.16407		0.11264	0.899196	0.588481	0.000974		0.136916	0.933673	0.709841	0.000801		0.127	0.863288	0.656244	0.00258		0.150616	0.813827	0.78675	0.00274		0.234903	0.751737	1.22	0.0461		0.171343	0.755037	0.89175	0.00267	AAL23315	putative cytoplasmic protein
STM4498	STM4498	putative inner membrane protein [Salmonella typhimurium LT2].	0.999995	0.0723043	13.5301		0.117934	0.899237	1.61434	0.000537		0.128688	0.93362	1.74912	0.000329		0.190015	0.863425	2.57615	0.00103		0.0719971	0.813266	0.99325	0.00154		0.0786915	0.750767	1.065	0.00868		0.0713161	0.75452	0.965	9.09e-06	AAL23316	putative inner membrane protein
STM4503	STM4503	unknown (gi|5616505); putative inner membrane protein [Salmonella typhimurium LT2].	0.983441	0.259209	2.93595		0.0851544	0.899099	0.253513	0.0009		0.104548	0.933824	0.309638	0.000947		0.133525	0.863943	0.398267	0.00646		0.118397	0.813088	0.3485	0.00128		0.138136	0.751257	0.4105	0.04		0.14914	0.754769	0.44	0.00203	AAL23321	putative inner membrane protein
STM4514	yjiH	similar to E. coli orf, hypothetical protein (AAC77286.1); Blastp hit to AAC77286.1 (231 aa), 84% identity in aa 2 - 231; putative inner membrane protein [Salmonella typhimurium LT2].	0.998854	0.0723097	1.63098		0.292475	0.901523	0.484416	0.00387		0.400453	0.939454	0.665401	0.0118		0.276314	0.868686	0.46632	0.0228		0.212114	0.813141	0.34675	0.000636		0.148937	0.751101	0.244	0.0199		0.159193	0.754661	0.26025	0.00048	AAL23332	putative inner membrane protein
STM4524	hsdS	type I restriction enzyme STYSJI specificity protein. (SW:T1S_SALTY); specificity determinant for hsdM and hsdR [Salmonella typhimurium LT2].	0.999463	0.0724725	1.33074		0.111003	0.899042	0.148558	0.00024		0.171913	0.934486	0.229832	0.000434		0.162655	0.863297	0.216548	0.000708		0.342786	0.813416	0.457	0.000945		0.455679	0.750776	0.6065	0.018		0.313949	0.755466	0.41975	0.00194	AAL23342	specificity determinant for hsdM and hsdR
STM4525	hsdM	type I restriction enzyme STYSJI Mm protein. (SW:T1M_SALTY); DNA methylase M, host modification [Salmonella typhimurium LT2].	0.994647	0.146658	2.19081		0.191069	0.899721	0.422882	0.00115		0.128866	0.933889	0.283419	0.000437		0.236593	0.8642	0.522295	0.00521		0.422287	0.820818	0.95125	0.0367		0.559037	0.750772	1.225	0.0646		0.350653	0.761776	0.79025	0.0238	AAL23343	DNA methylase M, host modification
STM4531	yjiX	similar to E. coli orf, hypothetical protein (AAC77309.1); Blastp hit to AAC77309.1 (67 aa), 94% identity in aa 1 - 67; putative cytoplasmic protein [Salmonella typhimurium LT2].	0.998946	0.0723025	14.4908		0.108128	0.89932	1.59379	0.00078		0.109986	0.933754	1.61076	0.000633		0.0821672	0.863281	1.19206	0.000728		0.074774	0.813658	1.136	0.00447		0.0971464	0.750817	1.41	0.014		0.0951132	0.754605	1.3825	0.000376	AAL23349	putative cytoplasmic protein
STM4532	yjiY	similar to E. coli putative carbon starvation protein (AAC77310.1); Blastp hit to AAC77310.1 (721 aa), 96% identity in aa 6 - 721; putative carbon starvation protein [Salmonella typhimurium LT2].	0.999526	0.0722661	49.4488		0.0214184	0.89889	1.07979	0.000238		0.0293469	0.933496	1.48313	0.000523		0.0262103	0.863259	1.29607	0.000452		0.0342279	0.813007	1.715	0.000658		0.0607739	0.750764	3.01	0.0135		0.0370322	0.754687	1.9175	0.00232	AAL23350	putative carbon starvation protein
STM4533	tsr	serine sensor receptor; similar to E. coli methyl-accepting chemotaxis protein I, serine sensor receptor (AAC77311.1); Blastp hit to AAC77311.1 (551 aa), 86% identity in aa 1 - 551; methyl-accepting chemotaxis protein I [Salmonella typhimurium LT2].	0.999173	0.0722861	14.7389		0.0849673	0.89888	1.25335	6.16e-05		0.151255	0.934171	2.26291	0.00118		0.0767685	0.863309	1.13593	0.001		0.110004	0.813809	1.6775	0.00395		0.1523	0.750755	2.245	0.0135		0.211282	0.756176	3.165	0.004	AAL23351	methyl-accepting chemotaxis protein I, serine sensor receptor
STM4534	STM4534	similar to E. coli psp operon transcriptional activator (AAC74385.1); Blastp hit to AAC74385.1 (330 aa), 38% identity in aa 13 - 242; putative NtrC family transcriptional regulator, ATPase domain [Salmonella typhimurium LT2].	0.999738	0.0722601	0.885512		0.397723	0.90288	0.357007	0.00692		0.519785	0.93882	0.463881	0.00858		0.447605	0.875178	0.409697	0.0597		0.337898	0.813213	0.29975	0.000873		0.277141	0.751412	0.246	0.0203		0.295719	0.755151	0.26275	0.0012	AAL23352	putative NtrC family transcriptional regulators, ATPase domain
STM4560	prfC	peptide chain release factor 3 (RF-3). (SW:RF3_SALTY); peptide chain release factor RF-3 [Salmonella typhimurium LT2].	0.999497	0.0724644	8.33324		0.250341	0.902381	2.14631	0.00685		0.281	0.934646	2.36006	0.0015		0.300934	0.863293	2.50807	0.000731		0.319412	0.805577	2.66333	0.00138		0.36412	0.751458	3.045	0.0285		0.338767	0.7553	2.8325	0.00163	AAL23375	peptide chain release factor RF-3
STM4566	yjjI	similar to E. coli orf, hypothetical protein (AAC77333.1); Blastp hit to AAC77333.1 (516 aa), 89% identity in aa 1 - 516; putative cytoplasmic protein [Salmonella typhimurium LT2].	0.990221	0.198605	1.65604		0.245258	0.899853	0.409502	0.0019		0.284285	0.934622	0.472757	0.00182		0.190751	0.864408	0.320482	0.00762		0.21416	0.814559	0.36175	0.00632		0.222102	0.752773	0.373	0.0486		0.215139	0.756213	0.362	0.00538	AAL23381	putative cytoplasmic protein
parB	PSLT053		0.998892	0.0723067	4.34016		0.351838	0.899578	1.53114	0.000649		0.603451	0.934448	2.62308	0.00283		0.513342	0.863565	2.22973	0.00346		0.206207	0.813966	0.901	0.00154		0.234499	0.750841	1.018	0.0142		0.225058	0.754571	0.977	0.000252	NP_490543
PSLT062	PSLT062		0.999461	0.0722691	1.18523		0.156086	0.89902	0.185468	0.000159		0.205925	0.93534	0.246468	0.0011		0.217934	0.863949	0.259852	0.00277		0.155628	0.813472	0.1865	0.00172		0.134231	0.750975	0.16	0.0198		0.0934577	0.755416	0.1149	0.00351	NP_490551
