# Supplementary material for: During infection of epithelial cells Salmonella enterica serovar Typhimurium undergoes a time-dependent transcriptional adaptation that results in simultaneous expression of three type 3 secretion systems
Source: Cell Microbiol. 2008 Apr 1;10(4):958–84. doi: 10.1111/j.1462-5822.2007.01099.x (PMC2343689; doi:10.1111/j.1462-5822.2007.01099.x)
Supplement: Table S14 — Data taken from Table S1 showing the genes specifically downregulated in macrophages and only HeLa cells at 2 h p.i., as depicted on Fig. 1. [file cmi0010-0958-SD15.xls]

## Sheet: Sheet1
					Growth Conditions ()*		LB								J774 4h								J774 8h								J774 12h								HeLa 2h								HeLa 4h
					Graph help ()*S		1								1								1								1								2								2
					Systematic		Normalized		StdDev Norm		Raw				Normalized		StdDev Norm		Raw				Normalized		StdDev Norm		Raw				Normalized		StdDev Norm		Raw				Normalized		StdDev Norm		Raw				Normalized		StdDev Norm
					Field3									Field7		Field8		Field9			J774 pvalues vs lb 4 hours.Field2	Field10		Field11		Field12			J774 pvalues vs LB 8 hours.Field2	Field13		Field14		Field15			J774 pvalues vs LB 12 hours.Field2	Field19		Field20		Field21			HeLa p-values vs LB 2 hours.Field2	Field22		Field23
ID	S14.Field1	S1.Field1	Field2	Field3	Field4						Field8		Field9	Field10		Field11		Field12		Field13	Field14	Field15		Field16		Field17		Field18	Field19	Field20		Field21		Field22		Field23	Field24	Field25		Field26		Field27		Field28	Field29	Field30		Field31
146	yacE	145	145	yacE	yacE		0.999983		0.0722779		3.10299			0.3713902	0.37139	0.9008655	0.900865	1.1539289	1.15393	0.001	0.001	0.4234336	0.423434	0.93494403	0.934944	1.3190013	1.319	0.0015	0.0015	0.35370997	0.35371	0.8633639	0.863364	1.0979501	1.09795	0.000738	0.000738	0.34666923	0.346669	0.81453216	0.814532	1.0795	1.0795	0.00161	0.00161	0.5235675	0.523567	0.7507724	0.750772
165	STM0159	164	164	STM0159	STM0159		1				1.78304			0.12599355	0.125994	0.8992758	0.899276	0.22717056	0.227171	0.00437	0.00437	0.17838731	0.178387	0.9349828	0.934983	0.32347977	0.32348	0.011	0.011	0.19794275	0.197943	0.86330473	0.863305	0.35314798	0.353148	0.00335	0.00335	0.25970984	0.25971	0.8147003	0.8147	0.46699998	0.467	0.0134	0.0134	0.35470852	0.354709	0.7527266	0.752727
234	ybaY	233	233	ybaY	ybaY		0.999828		0.072376		3.511			0.456968	0.456968	0.8990069	0.899007	1.6049535	1.60495	0.000136	0.000136	0.288857	0.288857	0.93432385	0.934324	1.0186515	1.01865	0.000801	0.000801	0.35887432	0.358874	0.8636304	0.86363	1.261606	1.26161	0.00145	0.00145	0.4838708	0.483871	0.8137568	0.813757	1.6999999	1.7	0.000788	0.000788	0.45514062	0.455141	0.7515817	0.751582
407	ghmA	486	486	ghmA	ghmA		0.999869		0.0723627		4.96927			0.36419046	0.36419	0.9030785	0.903079	1.8400848	1.84008	0.00752	0.00752	0.28323	0.28323	0.9342557	0.934256	1.414723	1.41472	0.000905	0.000905	0.41161302	0.411613	0.8644354	0.864435	2.053314	2.05331	0.00478	0.00478	0.3520993	0.352099	0.8232318	0.823232	1.8075	1.8075	0.0242	0.0242	0.44363508	0.443635	0.7509847	0.750985
414	yafA	494	494	yafA	yafA		0.964806		0.381164		2.83098			0.40663505	0.406635	0.8993582	0.899358	1.1529404	1.15294	0.0135	0.0135	0.43843964	0.43844	0.9634803	0.96348	1.3481815	1.34818	0.133	0.133	0.32534844	0.325348	0.8703615	0.870362	0.95241654	0.952417	0.0575	0.0575	0.47096398	0.470964	0.8139098	0.81391	1.3375001	1.3375	0.0362	0.0362	0.593434	0.593434	0.75081426	0.750814
415	crl	495	495	crl	crl		0.999815		0.0722604		9.63511			0.27645475	0.276455	0.9000376	0.900038	2.6836271	2.68363	0.00116	0.00116	0.25014007	0.25014	0.93440515	0.934405	2.4287944	2.42879	0.0011	0.0011	0.3120934	0.312093	0.86374784	0.863748	3.0141485	3.01415	0.00197	0.00197	0.20559026	0.20559	0.82625926	0.826259	2.215	2.215	0.0418	0.0418	0.21070567	0.210706	0.75144804	0.751448
451	mod	533	533	mod	mod		0.996598		0.116812		1.64506			0.26459724	0.264597	0.8989552	0.898955	0.43548983	0.43549	0.000238	0.000238	0.33378616	0.333786	0.93425137	0.934251	0.54974896	0.549749	0.000663	0.000663	0.25741637	0.257416	0.8636088	0.863609	0.42454067	0.424541	0.00273	0.00273	0.44601014	0.44601	0.81458926	0.814589	0.73574996	0.73575	0.00375	0.00375	0.67745376	0.677454	0.7514559	0.751456
452	res	534	534	res	res		0.99793		0.0910746		1.42338			0.30571142	0.305711	0.8998981	0.899898	0.43758464	0.437585	0.00114	0.00114	0.45514324	0.455143	0.9362559	0.936256	0.6515296	0.65153	0.00417	0.00417	0.28589287	0.285893	0.8640342	0.864034	0.4088952	0.408895	0.0039	0.0039	0.36010158	0.360102	0.8188374	0.818837	0.52125	0.52125	0.0117	0.0117	0.6519928	0.651993	0.75144136	0.751441
557	htpG	639	639	htpG	htpG		0.998844		0.0723105		19.2452			0.2690181	0.269018	0.9020671	0.902067	5.29121	5.29121	0.00527	0.00527	0.1858759	0.185876	0.9411935	0.941194	3.9413562	3.94136	0.0202	0.0202	0.22298299	0.222983	0.8633397	0.86334	4.2938933	4.29389	0.000966	0.000966	0.4910388	0.491039	0.8187728	0.818773	9.6025	9.6025	0.0273	0.0273	1.0209513	1.02095	0.7507559	0.750756
574	ybbN	656	656	ybbN	ybbN		0.997987		0.0898022		6.03277			0.34666532	0.346665	0.9029199	0.90292	2.1278203	2.12782	0.00629	0.00629	0.2682539	0.268254	0.93658453	0.936585	1.6514578	1.65146	0.00485	0.00485	0.34884506	0.348845	0.8635777	0.863578	2.1076958	2.1077	0.00269	0.00269	0.3493776	0.349378	0.8164091	0.816409	2.145	2.145	0.0113	0.0113	0.44650456	0.446505	0.75116074	0.751161
596	ylbA	678	678	ylbA	ylbA		0.993858		0.157145		0.974624			0.4344152	0.434415	0.90684074	0.906841	0.43333286	0.433333	0.0258	0.0258	0.43917027	0.43917	0.93986696	0.939867	0.4346818	0.434682	0.0161	0.0161	0.521461	0.521461	0.86388993	0.86389	0.5088284	0.508828	0.0127	0.0127	0.44180116	0.441801	0.8141535	0.814153	0.43125	0.43125	0.00377	0.00377	0.57079536	0.570795	0.7512225	0.751223
606	ppiB	688	688	ppiB	ppiB		0.999908		0.0722646		11.4997			0.22846372	0.228464	0.89986426	0.899864	2.6501358	2.65014	0.000972	0.000972	0.18275206	0.182752	0.93352187	0.933522	2.103543	2.10354	0.000152	0.000152	0.24988544	0.249885	0.86343086	0.863431	2.8770368	2.87704	0.00099	0.00099	0.37452734	0.374527	0.81637776	0.816378	4.3775	4.3775	0.0114	0.0114	0.41869733	0.418697	0.75083506	0.750835
770	ybgI	862	862	ybgI	ybgI		0.999455		0.0722694		4.82439			0.48098502	0.480985	0.9075537	0.907554	2.3699985	2.37	0.026	0.026	0.16088048	0.16088	0.93396807	0.933968	0.78316015	0.78316	0.000772	0.000772	0.575109	0.575109	0.8650896	0.86509	2.7843359	2.78434	0.0124	0.0124	0.46267265	0.462673	0.81426686	0.814267	2.2425	2.2425	0.00472	0.00472	0.607977	0.607977	0.7514897	0.75149
829	galE	927	927	galE	galE		0.999977		0.072276		3.76333			0.19617964	0.19618	0.8992694	0.899269	0.7420435	0.742043	0.000365	0.000365	0.2044505	0.204451	0.9343278	0.934328	0.7759034	0.775903	0.000909	0.000909	0.24783918	0.247839	0.86347187	0.863472	0.9339945	0.933994	0.00101	0.00101	0.27981162	0.279812	0.81514156	0.815142	1.0684999	1.0685	0.00504	0.00504	0.5207205	0.520721	0.7516362	0.751636
858	moaE	957	957	moaE	moaE		0.999979		0.0722764		1.83185			0.29055652	0.290557	0.901241	0.901241	0.53958374	0.539584	0.00262	0.00262	0.26746628	0.267466	0.9355262	0.935526	0.49597067	0.495971	0.00243	0.00243	0.264397	0.264397	0.86359525	0.863595	0.48530954	0.48531	0.00131	0.00131	0.46818516	0.468185	0.816811	0.816811	0.86725	0.86725	0.0133	0.0133	0.6700299	0.67003	0.75163734	0.751637
900	yliB	999	999	yliB	yliB		0.999853		0.0722614		1.44265			0.31593215	0.315932	0.900533	0.900533	0.45961228	0.459612	0.00164	0.00164	0.2990927	0.299093	0.9378484	0.937848	0.44042215	0.440422	0.00598	0.00598	0.31642416	0.316424	0.8646293	0.864629	0.45928845	0.459288	0.00444	0.00444	0.44237635	0.442376	0.81407833	0.814078	0.639	0.639	0.00103	0.00103	0.8281577	0.828158	0.75126725	0.751267
923	grxA	1022	1022	grxA	grxA		0.994123		0.153702		6.76023			0.4507154	0.450715	0.8997839	0.899784	3.0544212	3.05442	0.00272	0.00272	0.4415362	0.441536	0.9337371	0.933737	2.9874585	2.98746	0.00177	0.00177	0.522571	0.522571	0.8637455	0.863746	3.535931	3.53593	0.0117	0.0117	0.234841	0.234841	0.8235116	0.823512	1.7025	1.7025	0.0304	0.0304	0.25876135	0.258761	0.750773	0.750773
946	ybjT	1083	1083	ybjT	ybjT		0.99905		0.0722948		1.359			0.43065453	0.430655	0.9095539	0.909554	0.60398036	0.60398	0.0262	0.0262	0.37858114	0.378581	0.96158576	0.961586	0.5658631	0.565863	0.0847	0.0847	0.43949574	0.439496	0.8641438	0.864144	0.5985818	0.598582	0.00406	0.00406	0.42446926	0.424469	0.81503	0.81503	0.582	0.582	0.0081	0.0081	0.6344006	0.634401	0.7508359	0.750836
1029	STM1018	1167	1167	STM1018	STM1018		0.999959		0.0723278		1.11056			0.31699178	0.316992	0.900082	0.900082	0.35408372	0.354084	0.00111	0.00111	0.36610958	0.36611	0.9358394	0.935839	0.40877014	0.40877	0.00152	0.00152	0.36316946	0.363169	0.86359364	0.863594	0.40374523	0.403745	0.00125	0.00125	0.4094293	0.409429	0.8291858	0.829186	0.4735	0.4735	0.0475	0.0475	0.30942178	0.309422	0.75301313	0.753013
1167	yceP	1309	1309	yceP	yceP		0.997827		0.0933155		5.6559			0.46634066	0.466341	0.9130315	0.913031	2.736866	2.73687	0.0489	0.0489	1.236267	1.23627	0.9456263	0.945626	7.05755	7.05755	0.203	0.203	0.69530857	0.695309	0.86603457	0.866035	3.9493072	3.94931	0.0493	0.0493	0.25596568	0.255966	0.81593674	0.815937	1.4725001	1.4725	0.00583	0.00583	0.15551643	0.155516	0.75076485	0.750765
1175	mviM	1317	1317	mviM	mviM		0.984742		0.24867		3.01503			0.22422938	0.224229	0.8993807	0.899381	0.67951316	0.679513	0.00154	0.00154	0.24055605	0.240556	0.93852514	0.938525	0.7528885	0.752888	0.0103	0.0103	0.16988559	0.169886	0.8647477	0.864748	0.5248715	0.524872	0.0116	0.0116	0.30264166	0.302642	0.81630784	0.816308	0.93224996	0.93225	0.0148	0.0148	0.46592417	0.465924	0.7509676	0.750968
1182	flgD	1324	1324	flgD	flgD		0.999727		0.0724055		16.3677			0.029481368	0.0294814	0.89887	0.89887	0.48271728	0.482717	1.44e-005	1.44e-05	0.017534653	0.0175347	0.9334683	0.933468	0.28959036	0.28959	0.000192	0.000192	0.023382924	0.0233829	0.863264	0.863264	0.38430363	0.384304	0.000728	0.000728	0.06727465	0.0672747	0.8135598	0.81356	1.1465	1.1465	0.00268	0.00268	0.41132542	0.411325	0.7510518	0.751052
1184	flgF	1326	1326	flgF	flgF		0.999201		0.0722843		10.2567			0.087465584	0.0874656	0.8991696	0.89917	0.91255534	0.912555	0.000606	0.000606	0.062821075	0.0628211	0.9339333	0.933933	0.6766618	0.676662	0.00198	0.00198	0.08198331	0.0819833	0.86344045	0.86344	0.8513247	0.851325	0.00221	0.00221	0.10693005	0.10693	0.8135587	0.813559	1.1175	1.1175	0.00201	0.00201	0.5464085	0.546408	0.7509747	0.750975
1185	flgG	1327	1327	flgG	flgG		0.999959		0.0723276		6.457			0.05454211	0.0545421	0.89893156	0.898932	0.35552645	0.355526	0.000221	0.000221	0.028055228	0.0280552	0.93370557	0.933706	0.20101875	0.201019	0.0027	0.0027	0.04858181	0.0485818	0.8632731	0.863273	0.31436822	0.314368	0.000702	0.000702	0.15679216	0.156792	0.81773025	0.81773	1.07425	1.07425	0.0103	0.0103	0.7703604	0.77036	0.7522401	0.75224
1186	flgH	1328	1328	flgH	flgH		0.996687		0.115278		4.0087			0.06377578	0.0637758	0.8988919	0.898892	0.25629607	0.256296	0.000115	0.000115	0.057545103	0.0575451	0.93368274	0.933683	0.23491491	0.234915	0.000643	0.000643	0.059092153	0.0590922	0.86331105	0.863311	0.23850961	0.23851	0.00133	0.00133	0.15048903	0.150489	0.81513625	0.815136	0.62175	0.62175	0.00472	0.00472	0.8712959	0.871296	0.75181895	0.751819
1187	flgI	1329	1329	flgI	flgI		0.999955		0.0722705		4.26098			0.056568716	0.0565687	0.89887303	0.898873	0.24112962	0.24113	1.44e-005	1.44e-05	0.05002406	0.0500241	0.93361574	0.933616	0.21653892	0.216539	0.000492	0.000492	0.05763276	0.0576328	0.8632921	0.863292	0.24666983	0.24667	0.000962	0.000962	0.13830364	0.138304	0.8136052	0.813605	0.59825003	0.59825	0.00213	0.00213	0.58399093	0.583991	0.75089717	0.750897
1188	flgJ	1330	1330	flgJ	flgJ		0.999787		0.0723884		4.19179			0.052647848	0.0526478	0.8988742	0.898874	0.22086343	0.220863	3.93e-005	3.93e-05	0.038457453	0.0384575	0.9338418	0.933842	0.17683278	0.176833	0.00354	0.00354	0.049634796	0.0496348	0.86331767	0.863318	0.2099888	0.209989	0.00123	0.00123	0.12987158	0.129872	0.81384397	0.813844	0.5575	0.5575	0.00329	0.00329	0.5565794	0.556579	0.75295806	0.752958
1190	flgL	1332	1332	flgL	flgL		0.999275		0.0722795		11.6381			0.097848624	0.0978486	0.8989473	0.898947	1.1428084	1.14281	0.000141	0.000141	0.16180134	0.161801	0.9338612	0.933861	1.8970432	1.89704	0.000633	0.000633	0.10771322	0.107713	0.86329013	0.86329	1.2552228	1.25522	0.000745	0.000745	0.1658899	0.16589	0.814276	0.814276	1.9775	1.9775	0.00428	0.00428	0.32890263	0.328903	0.7508042	0.750804
1191	rne	1333	1333	rne	rne		0.999247		0.0722813		9.61275			0.41092458	0.410925	0.90885687	0.908857	4.0770426	4.07704	0.0224	0.0224	0.2881873	0.288187	0.9376728	0.937673	2.8370347	2.83703	0.00646	0.00646	0.31112978	0.31113	0.8633612	0.863361	2.9920712	2.99207	0.00101	0.00101	0.41872987	0.41873	0.81388474	0.813885	4.0299997	4.03	0.00107	0.00107	0.49912456	0.499125	0.7508093	0.750809
1297	ydjA	1444	1444	ydjA	ydjA		0.99968		0.072261		4.57247			0.37455854	0.374559	0.89897305	0.898973	1.7133061	1.71331	0.000118	0.000118	0.26259965	0.2626	0.93429136	0.934291	1.2068624	1.20686	0.000794	0.000794	0.33653954	0.33654	0.8637065	0.863707	1.5414492	1.54145	0.00174	0.00174	0.39762184	0.397622	0.8137908	0.813791	1.8199999	1.82	0.000771	0.000771	0.33673415	0.336734	0.7508964	0.750896
1410	ydhF	1559	1559	ydhF	ydhF		0.998279		0.0830232		1.68658			0.45244125	0.452441	0.8996307	0.899631	0.76450384	0.764504	0.00104	0.00104	0.5806689	0.580669	0.9352461	0.935246	0.98189837	0.981898	0.00469	0.00469	0.4500809	0.450081	0.8639835	0.863984	0.7607215	0.760722	0.00489	0.00489	0.4657998	0.4658	0.81465286	0.814653	0.7875	0.7875	0.00291	0.00291	0.73817253	0.738173	0.7508829	0.750883
1456	mlc	1608	1608	mlc	mlc		0.999898		0.0723528		2.4675			0.49409184	0.494092	0.9004065	0.900406	1.2233837	1.22338	0.00208	0.00208	0.5275519	0.527552	0.9394413	0.939441	1.3193256	1.31933	0.0185	0.0185	0.5066461	0.506646	0.8654962	0.865496	1.2560095	1.25601	0.00988	0.00988	0.400515	0.400515	0.81837344	0.818373	1.0005	1.0005	0.00962	0.00962	0.5957311	0.595731	0.7508837	0.750884
1473	rspA	1625	1625	rspA	rspA		0.996379		0.12053		0.519765			0.24350953	0.24351	0.89974135	0.899741	0.12737615	0.127376	0.00102	0.00102	0.4107032	0.410703	0.9395939	0.939594	0.21430784	0.214308	0.00242	0.00242	0.43302265	0.433023	0.8645038	0.864504	0.22577134	0.225771	0.00759	0.00759	0.38307148	0.383071	0.8132068	0.813207	0.19925	0.19925	0.00146	0.00146	0.43903914	0.439039	0.7539927	0.753993
1480	dcp	1632	1632	dcp	dcp		0.999411		0.0724849		1.82241			0.33771223	0.337712	0.8991181	0.899118	0.6160388	0.616039	0.000204	0.000204	0.26547173	0.265472	0.9343829	0.934383	0.48540935	0.485409	0.000559	0.000559	0.35625282	0.356253	0.86334497	0.863345	0.6493937	0.649394	0.000966	0.000966	0.4122963	0.412296	0.8164296	0.81643	0.7575	0.7575	0.00679	0.00679	0.56494737	0.564947	0.75126547	0.751265
1561	srfB	1714	1714	srfB	srfB		0.999984		0.0722783		3.51032			0.3056318	0.305632	0.90107495	0.901075	1.0859597	1.08596	0.00279	0.00279	0.32997718	0.329977	0.9352407	0.935241	1.1679637	1.16796	0.00207	0.00207	0.42754832	0.427548	0.86363137	0.863631	1.5022846	1.50228	0.00147	0.00147	0.2771745	0.277174	0.8132933	0.813293	0.975	0.975	0.000701	0.000701	0.54553217	0.545532	0.75082797	0.750828
1712	oppB	1866	1866	oppB	oppB		0.999806		0.0722603		1.6751			0.35649452	0.356495	0.89972687	0.899727	0.5991201	0.59912	0.000726	0.000726	0.23749486	0.237495	0.9342846	0.934285	0.39902747	0.399027	0.000423	0.000423	0.32378697	0.323787	0.864829	0.864829	0.54604745	0.546047	0.00504	0.00504	0.3653476	0.365348	0.8162106	0.816211	0.617	0.617	0.00457	0.00457	0.6054447	0.605445	0.7512153	0.751215
1718	hns	1872	1872	hns	hns		0.998904		0.0723058		38.782			0.33673218	0.336732	0.8994851	0.899485	13.096118	13.0961	0.000617	0.000617	0.36844552	0.368446	0.9345461	0.934546	14.3450985	14.3451	0.00125	0.00125	0.43429303	0.434293	0.8643457	0.864346	16.89193	16.8919	0.00509	0.00509	0.44103733	0.441037	0.8139416	0.813942	17.125	17.125	0.00138	0.00138	0.16425161	0.164252	0.75076187	0.750762
1780	minE	1936	1936	minE	minE		0.997297		0.104104		4.98783			0.4064549	0.406455	0.89960325	0.899603	2.0319762	2.03198	0.00114	0.00114	0.3087547	0.308755	0.936476	0.936476	1.5648092	1.56481	0.00534	0.00534	0.38900074	0.389001	0.8637873	0.863787	1.9435177	1.94352	0.00391	0.00391	0.30786836	0.307868	0.8212429	0.821243	1.5875001	1.5875	0.0194	0.0194	0.5311229	0.531123	0.7534814	0.753481
1790	sdaA	1946	1946	sdaA	sdaA		0.999661		0.0724233		5.08583			0.25038323	0.250383	0.9000828	0.900083	1.2852296	1.28523	0.00117	0.00117	0.38064268	0.380643	0.9346338	0.934634	1.9436705	1.94367	0.00133	0.00133	0.26052132	0.260521	0.863877	0.863877	1.330911	1.33091	0.00266	0.00266	0.39639497	0.396395	0.81473315	0.814733	2.0325	2.0325	0.00552	0.00552	0.6026538	0.602654	0.75080043	0.7508
1794	manX	1950	1950	manX	manX		0.999254		0.0722808		9.08861			0.31742597	0.317426	0.8996427	0.899643	2.8958125	2.89581	0.000712	0.000712	0.14020924	0.140209	0.93360853	0.933609	1.2786931	1.27869	0.000313	0.000313	0.41937262	0.419373	0.8641828	0.864183	3.821712	3.82171	0.00416	0.00416	0.26799768	0.267998	0.81436294	0.814363	2.455	2.455	0.00253	0.00253	0.7886774	0.788677	0.75079364	0.750794
1795	manY	1951	1951	manY	manY		0.999919		0.0723449		13.8507			0.22777702	0.227777	0.8992934	0.899293	3.1667752	3.16678	0.000343	0.000343	0.09276357	0.0927636	0.933527	0.933527	1.2894679	1.28947	0.000221	0.000221	0.32579818	0.325798	0.8633035	0.863304	4.5134144	4.51341	0.000678	0.000678	0.25307623	0.253076	0.81670314	0.816703	3.6175	3.6175	0.0113	0.0113	0.8528004	0.8528	0.75262207	0.752622
1854	cheZ	2010	2010	cheZ	cheZ		0.996218		0.123195		7.2794			0.15052332	0.150523	0.89917487	0.899175	1.1026419	1.10264	0.000454	0.000454	0.26657805	0.266578	0.9343718	0.934372	1.9537954	1.9538	0.00146	0.00146	0.16104491	0.161045	0.8633047	0.863305	1.1733626	1.17336	0.00123	0.00123	0.18621607	0.186216	0.8139194	0.813919	1.375	1.375	0.00295	0.00295	0.35853562	0.358536	0.75082046	0.75082
1856	cheB	2012	2012	cheB	cheB		0.998052		0.0883492		2.2718			0.23764226	0.237642	0.8992782	0.899278	0.54189944	0.541899	0.000466	0.000466	0.32229367	0.322294	0.93528223	0.935282	0.7379891	0.737989	0.00228	0.00228	0.24724387	0.247244	0.8633545	0.863355	0.56202716	0.562027	0.00119	0.00119	0.34340754	0.343408	0.81569564	0.815696	0.78925	0.78925	0.00693	0.00693	0.60961336	0.609613	0.7509425	0.750942
1859	cheW	2015	2015	cheW	cheW		0.998323		0.0819553		6.00424			0.2346955	0.234696	0.89910483	0.899105	1.4120939	1.41209	0.000266	0.000266	0.4961956	0.496196	0.93584675	0.935847	2.9973514	2.99735	0.00573	0.00573	0.23902562	0.239026	0.86335015	0.86335	1.4361503	1.43615	0.00114	0.00114	0.37042034	0.37042	0.8131154	0.813115	2.2275	2.2275	0.00126	0.00126	0.34696585	0.346966	0.7511509	0.751151
1860	cheA	2016	2016	cheA	cheA		0.996297		0.121889		8.50923			0.23816103	0.238161	0.8999332	0.899933	2.0450122	2.04501	0.00144	0.00144	0.39040044	0.3904	0.93956167	0.939562	3.398928	3.39893	0.0167	0.0167	0.2059659	0.205966	0.86332977	0.86333	1.753991	1.75399	0.00145	0.00145	0.42706048	0.42706	0.81899	0.81899	3.7150002	3.715	0.0279	0.0279	0.2672788	0.267279	0.75087804	0.750878
1862	motA	2018	2018	motA	motA		0.990501		0.195717		6.25516			0.25038218	0.250382	0.900011	0.900011	1.5801394	1.58014	0.00215	0.00215	0.37193504	0.371935	0.94114536	0.941145	2.3984315	2.39843	0.0232	0.0232	0.24217792	0.242178	0.86335737	0.863357	1.516218	1.51622	0.00368	0.00368	0.4460433	0.446043	0.81374097	0.813741	2.8	2.8	0.00834	0.00834	0.32546797	0.325468	0.7514733	0.751473
1889	fliY	2049	2049	fliY	fliY		0.999561		0.0724489		5.31696			0.32739606	0.327396	0.901579	0.901579	1.7631294	1.76313	0.00383	0.00383	0.28826466	0.288265	0.9352602	0.93526	1.5501624	1.55016	0.00248	0.00248	0.363181	0.363181	0.8633284	0.863328	1.9315114	1.93151	0.000947	0.000947	0.32920006	0.3292	0.81877476	0.818775	1.7850001	1.785	0.0108	0.0108	0.6043467	0.604347	0.7513956	0.751396
1893	fliB	2053	2053	fliB	fliB		0.999202		0.0722842		2.75582			0.19340266	0.193403	0.89907414	0.899074	0.5344051	0.534405	0.000215	0.000215	0.20998989	0.20999	0.93558973	0.93559	0.5906698	0.59067	0.00302	0.00302	0.1715063	0.171506	0.863621	0.863621	0.4754096	0.47541	0.00216	0.00216	0.24931201	0.249312	0.8135385	0.813539	0.68874997	0.68875	0.000794	0.000794	0.45265606	0.452656	0.75197554	0.751976
1902	STM1967	2062	2062	STM1967	STM1967		0.999919		0.0722657		1.33241			0.16358882	0.163589	0.89939946	0.899399	0.21985105	0.219851	0.000556	0.000556	0.1586255	0.158626	0.936578	0.936578	0.2206526	0.220653	0.00543	0.00543	0.16215687	0.162157	0.86415625	0.864156	0.21922407	0.219224	0.0044	0.0044	0.25223318	0.252233	0.8209125	0.820913	0.35075	0.35075	0.0152	0.0152	0.4802749	0.480275	0.75096023	0.75096
1904	fliF	2064	2064	fliF	fliF		0.999762		0.07226		2.65876			0.12235535	0.122355	0.90038127	0.900381	0.33923596	0.339236	0.00282	0.00282	0.14283703	0.142837	0.93606097	0.936061	0.40012148	0.400121	0.00589	0.00589	0.100450836	0.100451	0.8633392	0.863339	0.26794246	0.267942	0.000988	0.000988	0.19908309	0.199083	0.8148761	0.814876	0.54200006	0.542	0.00578	0.00578	0.78758204	0.787582	0.7515522	0.751552
1905	fliG	2065	2065	fliG	fliG		0.998742		0.0723187		5.1353			0.050297353	0.0502974	0.89888	0.89888	0.25878704	0.258787	7.51e-005	7.51e-05	0.03330054	0.0333005	0.9337755	0.933775	0.19002323	0.190023	0.00381	0.00381	0.042538244	0.0425382	0.8632713	0.863271	0.21900718	0.219007	0.000738	0.000738	0.14126174	0.141262	0.8144435	0.814443	0.74875	0.74875	0.00534	0.00534	0.63466054	0.634661	0.7524534	0.752453
1906	fliH	2066	2066	fliH	fliH		0.999919		0.072345		4.22633			0.09126298	0.091263	0.89888096	0.898881	0.3859715	0.385972	4.48e-005	4.48e-05	0.07427814	0.0742781	0.93354267	0.933543	0.31417075	0.314171	8.37e-005	8.37e-05	0.07693961	0.0769396	0.8632697	0.86327	0.32544547	0.325445	0.000576	0.000576	0.18228696	0.182287	0.8150928	0.815093	0.79525	0.79525	0.00733	0.00733	0.6918616	0.691862	0.7508044	0.750804
1907	fliI	2067	2067	fliI	fliI		0.998794		0.0726195		1.47038			0.28465617	0.284656	0.9035158	0.903516	0.42965472	0.429655	0.00669	0.00669	0.32713872	0.327139	0.94794214	0.947942	0.5139874	0.513987	0.0405	0.0405	0.48667935	0.486679	0.96885806	0.968858	0.9077242	0.907724	0.383	0.383	0.38056153	0.380562	0.8211743	0.821174	0.57575	0.57575	0.0277	0.0277	1.0915477	1.09155	0.750915	0.750915
1908	fliJ	2068	2068	fliJ	fliJ		0.997978		0.0900016		3.18964			0.057801288	0.0578013	0.89889705	0.898897	0.18497097	0.184971	0.000114	0.000114	0.0611287	0.0611287	0.93379235	0.933792	0.19943967	0.19944	0.000794	0.000794	0.05780432	0.0578043	0.8633124	0.863312	0.18571736	0.185717	0.00127	0.00127	0.12632519	0.126325	0.81497896	0.814979	0.42000002	0.42	0.00554	0.00554	0.43633857	0.436339	0.7520353	0.752035
1909	fliK	2069	2069	fliK	fliK		0.998299		0.0825359		4.47333			0.12820554	0.128206	0.9010226	0.901023	0.6041253	0.604125	0.00398	0.00398	0.12704198	0.127042	0.9346091	0.934609	0.58577555	0.585776	0.00249	0.00249	0.106111415	0.106111	0.8635181	0.863518	0.47950694	0.479507	0.00229	0.00229	0.14050476	0.140505	0.8144053	0.814405	0.65125	0.65125	0.00554	0.00554	0.35647142	0.356471	0.7509338	0.750934
1910	fliL	2070	2070	fliL	fliL		0.992456		0.174269		7.96375			0.08105067	0.0810507	0.8991521	0.899152	0.65765154	0.657652	0.000808	0.000808	0.079446666	0.0794467	0.93407696	0.934077	0.65907854	0.659079	0.00228	0.00228	0.07119981	0.0711998	0.863375	0.863375	0.5721164	0.572116	0.0021	0.0021	0.086295165	0.0862952	0.8134972	0.813497	0.70175004	0.70175	0.00202	0.00202	0.36660776	0.366608	0.75075716	0.750757
1911	fliM	2071	2071	fliM	fliM		0.99503		0.141296		4.70113			0.09409119	0.0940912	0.89887416	0.898874	0.44243667	0.442437	0.000109	0.000109	0.08635819	0.0863582	0.93357384	0.933574	0.40728483	0.407285	0.000304	0.000304	0.09220239	0.0922024	0.86329126	0.863291	0.4342561	0.434256	0.00116	0.00116	0.13556042	0.13556	0.8138385	0.813839	0.6485	0.6485	0.00263	0.00263	0.64874864	0.648749	0.75093687	0.750937
1912	fliN	2072	2072	fliN	fliN		0.994485		0.148876		4.28238			0.18381575	0.183816	0.8991069	0.899107	0.7898442	0.789844	0.000425	0.000425	0.1547921	0.154792	0.93503773	0.935038	0.6817295	0.681729	0.00308	0.00308	0.14580464	0.145805	0.8633879	0.863388	0.62620145	0.626201	0.00193	0.00193	0.15964873	0.159649	0.813498	0.813498	0.6885	0.6885	0.00154	0.00154	0.55891657	0.558917	0.7508819	0.750882
1914	fliP	2074	2074	fliP	fliP		0.999816		0.0723795		2.17877			0.25032544	0.250325	0.90017426	0.900174	0.55084723	0.550847	0.00126	0.00126	0.29176491	0.291765	0.9378497	0.93785	0.65052557	0.650526	0.00646	0.00646	0.23517182	0.235172	0.8642539	0.864254	0.51638854	0.516389	0.00375	0.00375	0.2706474	0.270647	0.81476307	0.814763	0.597	0.597	0.00422	0.00422	0.89267796	0.892678	0.75077766	0.750778
2008	gnd	2173	2173	gnd	gnd		0.995989		0.126887		12.6557			0.37902158	0.379022	0.8990027	0.899003	4.799183	4.79918	0.000569	0.000569	0.46381053	0.463811	0.93486583	0.934866	5.8927517	5.89275	0.00368	0.00368	0.37403488	0.374035	0.8637568	0.863757	4.743166	4.74317	0.00469	0.00469	0.4941227	0.494123	0.81848514	0.818485	6.3075	6.3075	0.0153	0.0153	1.1022669	1.10227	0.75080967	0.75081
2024	rfbB	2189	2189	rfbB	rfbB		0.999007		0.072298		6.00659			0.45182514	0.451825	0.9003316	0.900332	2.7243829	2.72438	0.00198	0.00198	0.7152439	0.715244	0.93720365	0.937204	4.3203087	4.32031	0.0403	0.0403	0.47870305	0.478703	0.86374825	0.863748	2.8791728	2.87917	0.00365	0.00365	0.37704876	0.377049	0.8227729	0.822773	2.3275	2.3275	0.0237	0.0237	0.6449695	0.644969	0.75077665	0.750777
2094	dld	2260	2260	dld	dld		1		0.0722922		1.87539			0.42840144	0.428401	0.9046895	0.90469	0.817493	0.817493	0.0115	0.0115	0.36381984	0.36382	0.93790174	0.937902	0.6930446	0.693045	0.00667	0.00667	0.44837618	0.448376	0.86382335	0.863823	0.8423622	0.842362	0.00286	0.00286	0.44618595	0.446186	0.81348836	0.813488	0.83900005	0.839	0.00207	0.00207	0.5545499	0.55455	0.75081396	0.750814
2248	yfbS	2416	2416	yfbS	yfbS		0.999104		0.0725538		2.122			0.30320543	0.303205	0.899254	0.899254	0.64473295	0.644733	0.000344	0.000344	0.21214159	0.212142	0.93399096	0.933991	0.4514215	0.451421	0.000382	0.000382	0.21966994	0.21967	0.8637562	0.863756	0.46852133	0.468521	0.00262	0.00262	0.40429437	0.404294	0.81945705	0.819457	0.87125	0.87125	0.0138	0.0138	0.5864795	0.58648	0.75081897	0.750819
2250	yfbU	2418	2418	yfbU	yfbU		0.99998		0.0722768		5.94015			0.31044847	0.310448	0.8989001	0.8989	1.8443823	1.84438	4.35e-005	4.35e-05	0.19294517	0.192945	0.9340523	0.934052	1.1540381	1.15404	0.000717	0.000717	0.38327903	0.383279	0.86340153	0.863402	2.2776132	2.27761	0.00083	0.00083	0.42952386	0.429524	0.8159291	0.815929	2.565	2.565	0.00394	0.00394	0.6598969	0.659897	0.7507687	0.750769
2305	yfcZ	2473	2473	yfcZ	yfcZ		0.996128		0.124656		2.88331			0.3323465	0.332346	0.9055388	0.905539	0.9886906	0.988691	0.0166	0.0166	0.35686123	0.356861	0.93654215	0.936542	1.0422244	1.04222	0.00598	0.00598	0.52753985	0.52754	0.86483467	0.864835	1.5257038	1.5257	0.014	0.014	0.29152423	0.291524	0.81747955	0.81748	0.85649997	0.8565	0.00891	0.00891	0.21901114	0.219011	0.7522268	0.752227
2398	gcvR	2573	2573	gcvR	gcvR		0.992459		0.174232		6.71216			0.37151265	0.371513	0.9022432	0.902243	2.524459	2.52446	0.00688	0.00688	0.28574175	0.285742	0.9344182	0.934418	1.9300586	1.93006	0.0021	0.0021	0.35409218	0.354092	0.8633779	0.863378	2.377841	2.37784	0.00497	0.00497	0.41443023	0.41443	0.81598264	0.815983	2.7975001	2.7975	0.0077	0.0077	0.5970054	0.597005	0.75152105	0.751521
2409	ppk	2584	2584	ppk	ppk		0.999916		0.0722654		2.11541			0.3281966	0.328197	0.8995171	0.899517	0.69629157	0.696292	0.000486	0.000486	0.37848464	0.378485	0.93455964	0.93456	0.8032379	0.803238	0.000975	0.000975	0.38309556	0.383096	0.8632847	0.863285	0.81043917	0.810439	0.000539	0.000539	0.40968457	0.409685	0.8157047	0.815705	0.87125003	0.87125	0.0036	0.0036	0.708829	0.708829	0.75081915	0.750819
2410	ppx	2585	2585	ppx	ppx		0.999671		0.0724205		1.87105			0.35580793	0.355808	0.9016751	0.901675	0.67339337	0.673393	0.0036	0.0036	0.5348959	0.534896	0.93461674	0.934617	1.0023878	1.00239	0.00128	0.00128	0.3761231	0.376123	0.8636766	0.863677	0.70486724	0.704867	0.00201	0.00201	0.46734792	0.467348	0.8136628	0.813663	0.87549996	0.8755	0.00126	0.00126	0.7667218	0.766722	0.7513243	0.751324
2554	yfiD	2730	2730	yfiD	yfiD		0.998699		0.0723223		5.24601			0.07822955	0.0782295	0.89891267	0.898913	0.41170713	0.411707	0.000122	0.000122	0.073160656	0.0731607	0.9353482	0.935348	0.442646	0.442646	0.012	0.012	0.22551316	0.225513	0.86334926	0.863349	1.1838444	1.18384	0.00101	0.00101	0.0904504	0.0904504	0.8136719	0.813672	0.488	0.488	0.00261	0.00261	0.107302725	0.107303	0.75075656	0.750757
2568	yfiA	2746	2746	yfiA	yfiA		0.999928		0.0722667		16.6435			0.3761247	0.376125	0.9035932	0.903593	6.371695	6.37169	0.00902	0.00902	0.26527002	0.26527	0.9344839	0.934484	4.4468756	4.44688	0.00115	0.00115	0.5004983	0.500498	0.86479634	0.864796	8.357773	8.35777	0.00688	0.00688	0.18876784	0.188768	0.8135684	0.813568	3.155	3.155	0.000816	0.000816	0.27391773	0.273918	0.75113285	0.751133
2628	STM2748	2828	2828	STM2748	STM2748		0.999257		0.0725202		0.826871			0.48577908	0.485779	0.90718716	0.907187	0.40979204	0.409792	0.0267	0.0267	0.7309743	0.730974	0.9452416	0.945242	0.6128907	0.612891	0.134	0.134	0.6556334	0.655633	0.8652344	0.865234	0.543644	0.543644	0.0194	0.0194	0.49259987	0.4926	0.8154081	0.815408	0.40875	0.40875	0.00432	0.00432	0.58630437	0.586304	0.7508587	0.750859
2791	ygbK	2997	2997	ygbK	ygbK		0.999999		0.0722887		0.563708			0.33761248	0.337612	0.9103972	0.910397	0.19978511	0.199785	0.0225	0.0225	0.45786092	0.457861	0.93960065	0.939601	0.25949728	0.259497	0.00315	0.00315	0.5155263	0.515526	0.88964176	0.889642	0.30744892	0.307449	0.142	0.142	0.36852154	0.368522	0.81808454	0.818085	0.2125	0.2125	0.0168	0.0168	0.46685407	0.466854	0.75241125	0.752411
2815	yghJ	3021	3021	yghJ	yghJ		0.999961		0.0722718		0.379753			0.47594506	0.475945	0.89924914	0.899249	0.18084857	0.180849	0.000208	0.000208	0.49970022	0.4997	0.94309497	0.943095	0.189984	0.189984	0.000679	0.000679	0.5349579	0.534958	0.8642727	0.864273	0.20350607	0.203506	0.00435	0.00435	0.47898936	0.478989	0.81468666	0.814687	0.1825	0.1825	0.00324	0.00324	0.73362464	0.733625	0.75572056	0.755721
2816	STM2942	3022	3022	STM2942	STM2942		0.999941		0.0723359		0.509075			0.34600326	0.346003	0.89897543	0.898975	0.1761527	0.176153	2.9e-005	2.9e-05	0.48027197	0.480272	0.9555438	0.955544	0.25485197	0.254852	0.0622	0.0622	0.42554975	0.42555	0.8642288	0.864229	0.21717641	0.217176	0.00353	0.00353	0.37139234	0.371392	0.8135318	0.813532	0.1895	0.1895	0.00126	0.00126	0.52238375	0.522384	0.7511853	0.751185
2837	STM2963	3043	3043	STM2963	STM2963		0.998986		0.0725792		3.78847			0.48612255	0.486123	0.8991483	0.899148	1.8430535	1.84305	0.000501	0.000501	0.34298164	0.342982	0.9336996	0.9337	1.3001789	1.30018	0.000311	0.000311	0.41918206	0.419182	0.86343217	0.863432	1.5887684	1.58877	0.00161	0.00161	0.48404548	0.484045	0.8169991	0.816999	1.845	1.845	0.00787	0.00787	0.48949945	0.489499	0.7507812	0.750781
2916	ygfY	3126	3126	ygfY	ygfY		0.996048		0.125935		3.45292			0.39077246	0.390772	0.89894813	0.898948	1.349626	1.34963	0.000524	0.000524	0.37776837	0.377768	0.9352147	0.935215	1.3122443	1.31224	0.00307	0.00307	0.32076845	0.320768	0.86396545	0.863965	1.1109169	1.11092	0.00425	0.00425	0.3978537	0.397854	0.8267014	0.826701	1.42625	1.42625	0.0465	0.0465	0.36343464	0.363435	0.750758	0.750758
2919	yqfB	3129	3129	yqfB	yqfB		0.995294		0.137465		2.20661			0.39293656	0.392937	0.9117359	0.911736	0.90591854	0.905919	0.0399	0.0399	0.21553518	0.215535	0.93747807	0.937478	0.4941845	0.494185	0.00818	0.00818	0.35978115	0.359781	0.87532717	0.875327	0.8317156	0.831716	0.0603	0.0603	0.3933876	0.393388	0.8209272	0.820927	0.88549995	0.8855	0.0197	0.0197	0.42599192	0.425992		#VALUE!
2963	yggJ	3173	3173	yggJ	yggJ		0.978205		0.29808		3.4407			0.31989124	0.319891	0.89970315	0.899703	1.1050494	1.10505	0.00438	0.00438	0.3060118	0.306012	0.93447804	0.934478	1.0584165	1.05842	0.00471	0.00471	0.31227824	0.312278	0.86453444	0.864534	1.0809069	1.08091	0.0163	0.0163	0.3651496	0.36515	0.813162	0.813162	1.2575	1.2575	0.00769	0.00769	0.54331493	0.543315	0.7518013	0.751801
3004	STM3136	3215	3215	STM3136	STM3136		0.998501		0.0774896		2.76713			0.33338872	0.333389	0.89830244	0.898302	0.92384815	0.923848	0.00153	0.00153	0.2626623	0.262662	0.933767	0.933767	0.72743636	0.727436	0.000283	0.000283	0.31879762	0.318798	0.86330324	0.863303	0.8823441	0.882344	0.00117	0.00117	0.25773934	0.257739	0.8165435	0.816543	0.73399997	0.734	0.0112	0.0112	0.3847686	0.384769	0.7509767	0.750977
3044	ygiW	3255	3255	ygiW	ygiW		0.998663		0.0731622		4.85661			0.22817738	0.228177	0.8989343	0.898934	1.1087799	1.10878	0.000118	0.000118	0.2001818	0.200182	0.9338549	0.933855	0.976622	0.976622	0.000559	0.000559	0.21084125	0.210841	0.8633691	0.863369	1.0250044	1.025	0.00105	0.00105	0.41988957	0.41989	0.8179381	0.817938	2.06	2.06	0.0092	0.0092	0.40540773	0.405408	0.7514675	0.751467
3052	yqiB	3263	3263	yqiB	yqiB		0.999651		0.0722617		3.20674			0.36390907	0.363909	0.9001355	0.900135	1.1727191	1.17272	0.00131	0.00131	0.20470166	0.204702	0.9421125	0.942113	0.72727144	0.727271	0.035	0.035	0.3133419	0.313342	0.8635756	0.863576	1.0064701	1.00647	0.0015	0.0015	0.35958245	0.359582	0.8188867	0.818887	1.1735001	1.1735	0.0118	0.0118	0.45351475	0.453515	0.75116104	0.751161
3055	ygiB	3266	3266	ygiB	ygiB		1				8.76776			0.291803	0.291803	0.89970154	0.899702	2.5713174	2.57132	0.00544	0.00544	0.30567965	0.30568	0.9361945	0.936195	2.7197359	2.71974	0.022	0.022	0.32333907	0.323339	0.8654703	0.86547	2.8623376	2.86234	0.0421	0.0421	0.46696547	0.466965	0.8141692	0.814169	4.1	4.1	0.00687	0.00687	0.7583827	0.758383	0.7546737	0.754674
3070	ygiF	3281	3281	ygiF	ygiF		0.99754		0.099307		2.56543			0.4373885	0.437389	0.89961797	0.899618	1.1243569	1.12436	0.00119	0.00119	0.42226225	0.422262	0.9361613	0.936161	1.0921458	1.09215	0.00494	0.00494	0.44553337	0.445533	0.86362636	0.863626	1.1441547	1.14415	0.00404	0.00404	0.435457	0.435457	0.8133016	0.813302	1.1175001	1.1175	0.00118	0.00118	0.6275276	0.627528	0.75097287	0.750973
3096	yqjD	3308	3308	yqjD	yqjD		0.997949		0.0906599		8.44065			0.33429864	0.334299	0.8992515	0.899251	2.826118	2.82612	0.000438	0.000438	0.19826506	0.198265	0.9337811	0.933781	1.6792355	1.67924	0.000477	0.000477	0.283424	0.283424	0.8633013	0.863301	2.392744	2.39274	0.0012	0.0012	0.39787093	0.397871	0.8233479	0.823348	3.455	3.455	0.0328	0.0328	0.4218983	0.421898	0.75175476	0.751755
3101	yhaH	3313	3313	yhaH	yhaH		0.999844		0.0722611		3.73461			0.4246304	0.42463	0.8993191	0.899319	1.5882372	1.58824	0.000436	0.000436	0.3862632	0.386263	0.93457884	0.934579	1.4474303	1.44743	0.00107	0.00107	0.37459704	0.374597	0.86332977	0.86333	1.3992684	1.39927	0.000731	0.000731	0.46846226	0.468462	0.8168425	0.816843	1.7625	1.7625	0.00876	0.00876	0.4828992	0.482899	0.75092566	0.750926
3118	agaR	3330	3330	agaR	agaR		0.996723		0.11465		1.49846			0.30699903	0.306999	0.90221685	0.902217	0.46832734	0.468327	0.00604	0.00604	0.3225843	0.322584	0.93468976	0.93469	0.485044	0.485044	0.0011	0.0011	0.32353276	0.323533	0.8653318	0.865332	0.48936117	0.489361	0.00914	0.00914	0.48918676	0.489187	0.8144987	0.814499	0.73725003	0.73725	0.00944	0.00944	0.75070626	0.750706	0.7510451	0.751045
3367	yhgI	3585	3585	yhgI	yhgI		0.99604		0.126067		10.0921			0.42346236	0.423462	0.8994425	0.899443	4.2802973	4.2803	0.00121	0.00121	0.399373	0.399373	0.934168	0.934168	4.0393906	4.03939	0.00148	0.00148	0.48110884	0.481109	0.8639838	0.863984	4.865105	4.8651	0.00847	0.00847	0.41594678	0.415947	0.8144269	0.814427	4.2125	4.2125	0.00395	0.00395	0.51275754	0.512758	0.75076187	0.750762
3381	glpD	3600	3600	glpD	glpD		0.999941		0.0723356		68.668			0.28358397	0.283584	0.8990226	0.899023	19.492933	19.4929	0.00013	0.00013	0.31801352	0.318014	0.9423307	0.942331	22.823061	22.8231	0.0189	0.0189	0.28458086	0.284581	0.86343837	0.863438	19.558786	19.5588	0.000966	0.000966	0.3659661	0.365966	0.8135877	0.813588	25.224998	25.225	0.00192	0.00192	0.4188856	0.418886	0.7529548	0.752955
3389	glgA	3609	3609	glgA	glgA		0.999987		0.0723112		3.44265			0.33227894	0.332279	0.90235645	0.902356	1.1625812	1.16258	0.00539	0.00539	0.15658209	0.156582	0.93394226	0.933942	0.5429225	0.542922	0.000563	0.000563	0.33083385	0.330834	0.8646701	0.86467	1.1466233	1.14662	0.0053	0.0053	0.38172358	0.381724	0.8141369	0.814137	1.32	1.32	0.00242	0.00242	0.41916946	0.419169	0.7510162	0.751016
3391	glgX	3611	3611	glgX	glgX		0.998777		0.0723159		2.6791			0.29435268	0.294353	0.8998994	0.899899	0.793403	0.793403	0.00106	0.00106	0.1810058	0.181006	0.9354369	0.935437	0.4977547	0.497755	0.00326	0.00326	0.20149037	0.20149	0.8634722	0.863472	0.54093015	0.54093	0.0013	0.0013	0.40763515	0.407635	0.81995314	0.819953	1.1205	1.1205	0.0271	0.0271	0.5537599	0.55376	0.7516387	0.751639
3398	yhhW	3618	3618	yhhW	yhhW		0.997959		0.0904284		0.818174			0.42341563	0.423416	0.898926	0.898926	0.34644562	0.346446	0.000284	0.000284	0.37642804	0.376428	0.9380314	0.938031	0.31089067	0.310891	0.00406	0.00406	0.48194367	0.481944	0.8694839	0.869484	0.40000764	0.400008	0.0313	0.0313	0.4939388	0.493939	0.8148547	0.814855	0.4065	0.4065	0.0087	0.0087	0.71662104	0.716621	0.7508377	0.750838
3445	uspA	3665	3665	uspA	uspA		0.999824		0.0723772		28.3101			0.2565558	0.256556	0.8993433	0.899343	7.286702	7.2867	0.000344	0.000344	0.10253426	0.102534	0.9336006	0.933601	2.9203637	2.92036	0.000343	0.000343	0.24780725	0.247807	0.8634639	0.863464	7.0273495	7.02735	0.00117	0.00117	0.28750613	0.287506	0.8136367	0.813637	8.157499	8.1575	0.000816	0.000816	0.34029898	0.340299	0.75086236	0.750862
3448	prlC	3668	3668	prlC	prlC		1				7.90125			0.2102287	0.210229	0.89906675	0.899067	1.6644937	1.66449	0.00131	0.00131	0.100308605	0.100309	0.9334798	0.93348	0.792588	0.792588	8.37e-005	8.37e-05	0.26148346	0.261483	0.8637862	0.863786	2.0732272	2.07323	0.0149	0.0149	0.2779735	0.277973	0.8132968	0.813297	2.2025	2.2025	0.00498	0.00498	0.39867133	0.398671	0.7507873	0.750787
3537	yibF	3759	3759	yibF	yibF		0.998138		0.0863712		1.90939			0.4588903	0.45889	0.9057368	0.905737	0.89214873	0.892149	0.019	0.019	0.33213568	0.332136	0.935958	0.935958	0.6408423	0.640842	0.0035	0.0035	0.4606786	0.460679	0.8640656	0.864066	0.8815445	0.881544	0.00539	0.00539	0.4689898	0.46899	0.8131811	0.813181	0.897	0.897	0.00236	0.00236	0.5086638	0.508664	0.75078315	0.750783
3542	yibL	3764	3764	yibL	yibL		0.999654		0.0724251		1.79711			0.3146558	0.314656	0.8992209	0.899221	0.5663638	0.566364	0.000251	0.000251	0.42581555	0.425816	0.9347436	0.934744	0.76714283	0.767143	0.00101	0.00101	0.33627573	0.336276	0.8642341	0.864234	0.60686034	0.60686	0.00379	0.00379	0.43050835	0.430508	0.82381487	0.823815	0.79475	0.79475	0.0367	0.0367	0.4789854	0.478985	0.7510443	0.751044
3561	tdh	3783	3783	tdh	tdh		0.985773		0.240019		9.12359			0.12302069	0.123021	0.898929	0.898929	1.124254	1.12425	0.000406	0.000406	0.1087294	0.108729	0.9336156	0.933616	0.9973423	0.997342	0.000717	0.000717	0.2072766	0.207277	0.8633226	0.863323	1.8921088	1.89211	0.00409	0.00409	0.27041495	0.270415	0.81298494	0.812985	2.4675	2.4675	0.00224	0.00224	0.5093274	0.509327	0.75135773	0.751358
3562	kbl	3784	3784	kbl	kbl		0.99957		0.0722643		7.07077			0.19376391	0.193764	0.8990802	0.89908	1.3740044	1.374	0.000217	0.000217	0.17149715	0.171497	0.93380123	0.933801	1.2186726	1.21867	0.000459	0.000459	0.19258018	0.19258	0.86328405	0.863284	1.3622295	1.36223	0.000722	0.000722	0.32708928	0.327089	0.8138394	0.813839	2.325	2.325	0.00224	0.00224	0.49202073	0.492021	0.7512128	0.751213
3564	rfaF	3786	3786	rfaF	rfaF		0.999881		0.0723587		6.2861			0.12915434	0.129154	0.8999951	0.899995	0.83562756	0.835628	0.00179	0.00179	0.12754793	0.127548	0.93484116	0.934841	0.8322152	0.832215	0.00319	0.00319	0.12251528	0.122515	0.86359686	0.863597	0.77784276	0.777843	0.00232	0.00232	0.3728131	0.372813	0.8137365	0.813736	2.3525	2.3525	0.00208	0.00208	0.7943079	0.794308	0.75347877	0.753479
3578	kdtB	3800	3800	kdtB	kdtB		0.999977		0.0722758		3.75444			0.3963936	0.396394	0.8990801	0.89908	1.4892393	1.48924	0.000159	0.000159	0.40352908	0.403529	0.93534875	0.935349	1.5245625	1.52456	0.00252	0.00252	0.3427271	0.342727	0.8649246	0.864925	1.2953749	1.29537	0.00553	0.00553	0.44885358	0.448854	0.81334424	0.813344	1.6875	1.6875	0.00112	0.00112	0.61772823	0.617728	0.7512358	0.751236
3582	radC	3804	3804	radC	radC		0.998051		0.0883753		2.23236			0.22520187	0.225202	0.899928	0.899928	0.50771606	0.507716	0.0012	0.0012	0.18930766	0.189308	0.93773663	0.937737	0.44397098	0.443971	0.00834	0.00834	0.27924696	0.279247	0.8653053	0.865305	0.63070804	0.630708	0.00759	0.00759	0.36491638	0.364916	0.8241396	0.82414	0.84225	0.84225	0.0288	0.0288	0.35337418	0.353374	0.75076425	0.750764
3584	dut	3806	3806	dut	dut		0.999931		0.0722671		5.0214			0.3714678	0.371468	0.8995269	0.899527	1.8702006	1.8702	0.000582	0.000582	0.34418958	0.34419	0.9351255	0.935126	1.7411398	1.74114	0.00216	0.00216	0.34428635	0.344286	0.8632687	0.863269	1.7289222	1.72892	0.000525	0.000525	0.48781565	0.487816	0.8228637	0.822864	2.4924998	2.4925	0.028	0.028	0.70937353	0.709374	0.7510109	0.751011
3588	yicC	3810	3810	yicC	yicC		0.999963		0.0722722		3.24468			0.36818507	0.368185	0.90009534	0.900095	1.2002585	1.20026	0.00119	0.00119	0.59072995	0.59073	0.934936	0.934936	1.9216088	1.92161	0.00328	0.00328	0.39974877	0.399749	0.86357707	0.863577	1.2986389	1.29864	0.00159	0.00159	0.42101437	0.421014	0.8155459	0.815546	1.3725001	1.3725	0.00335	0.00335	0.48383024	0.48383	0.7509138	0.750914
3624	STM3773	3847	3847	STM3773	STM3773		0.997203		0.105897		1.1902			0.39803368	0.398034	0.89969075	0.899691	0.47512424	0.475124	0.0013	0.0013	0.49622262	0.496223	0.9364005	0.9364	0.59345746	0.593457	0.00516	0.00516	0.44844687	0.448447	0.86818284	0.868183	0.5407785	0.540779	0.0255	0.0255	0.44543478	0.445435	0.8170176	0.817018	0.538	0.538	0.0184	0.0184	0.54780805	0.547808	0.7508141	0.750814
3701	yieF	3927	3927	yieF	yieF		0.99961		0.0724364		2.27188			0.30531412	0.305314	0.89929795	0.899298	0.69527406	0.695274	0.000344	0.000344	0.25901735	0.259017	0.93418086	0.934181	0.5903354	0.590335	0.000512	0.000512	0.32334283	0.323343	0.86370796	0.863708	0.7362817	0.736282	0.00212	0.00212	0.42482582	0.424826	0.813634	0.813634	0.96699995	0.967	0.00149	0.00149	0.45770392	0.457704	0.7515169	0.751517
3713	glmU	3939	3939	glmU	glmU		0.999414		0.0722715		9.60457			0.25149816	0.251498	0.89889735	0.898897	2.4159226	2.41592	6.84e-005	6.84e-05	0.2727186	0.272719	0.93368953	0.93369	2.6229684	2.62297	0.000311	0.000311	0.208228	0.208228	0.8633062	0.863306	2.0010061	2.00101	0.000755	0.000755	0.48815122	0.488151	0.81339186	0.813392	4.6975	4.6975	0.00223	0.00223	0.7210107	0.721011	0.75083226	0.750832
3716	atpD	3942	3942	atpD	atpD		0.991509		0.184956		41.8844			0.110129975	0.11013	0.8992761	0.899276	4.6807833	4.68078	0.00088	0.00088	0.091615714	0.0916157	0.9337911	0.933791	3.9026973	3.9027	0.00099	0.00099	0.16685031	0.16685	0.86326885	0.863269	6.989189	6.98919	0.00196	0.00196	0.42824462	0.428245	0.81508493	0.815085	18.1	18.1	0.013	0.013	0.6582247	0.658225	0.7519693	0.751969
3758	trxA	3987	3987	trxA	trxA		0.997211		0.105754		16.6354			0.43096668	0.430967	0.90168065	0.901681	7.227985	7.22799	0.00548	0.00548	0.37502095	0.375021	0.93742496	0.937425	6.340251	6.34025	0.00915	0.00915	0.530178	0.530178	0.86418945	0.864189	8.835405	8.8354	0.00896	0.00896	0.39939252	0.399393	0.8201663	0.820166	6.765	6.765	0.0168	0.0168	0.34359008	0.34359	0.7514057	0.751406
3811	tatB	4046	4046	tatB	tatB		0.998589		0.07518		8.30878			0.45603642	0.456036	0.9024343	0.902434	3.8268738	3.82687	0.00689	0.00689	0.4056967	0.405697	0.93697315	0.936973	3.4087412	3.40874	0.00629	0.00629	0.36249745	0.362497	0.863716	0.863716	3.0169098	3.01691	0.00266	0.00266	0.4783361	0.478336	0.8166824	0.816682	3.9975002	3.9975	0.00745	0.00745	0.65690494	0.656905	0.75209826	0.752098
3914	tpiA	4151	4151	tpiA	tpiA		0.990015		0.200702		17.5928			0.11431053	0.114311	0.8988723	0.898872	2.011345	2.01134	0.00021	0.00021	0.093627684	0.0936277	0.93348294	0.933483	1.6487603	1.64876	0.000329	0.000329	0.14507762	0.145078	0.8633358	0.863336	2.5570464	2.55705	0.00244	0.00244	0.31857765	0.318578	0.8161418	0.816142	5.6625	5.6625	0.00735	0.00735	0.75462216	0.754622	0.75282514	0.752825
3924	hslU	4161	4161	hslU	hslU		0.998378		0.0805896		13.7708			0.34453642	0.344536	0.9012277	0.901228	4.791779	4.79178	0.00319	0.00319	0.16705297	0.167053	0.9340689	0.934069	2.3265417	2.32654	0.0011	0.0011	0.3254649	0.325465	0.86379564	0.863796	4.4937906	4.49379	0.00303	0.00303	0.41443446	0.414434	0.81508106	0.815081	5.7300005	5.73	0.00332	0.00332	0.6690218	0.669022	0.75260437	0.752604
3991	hupA	4236	4236	hupA	hupA		0.998721		0.0723204		47.5211			0.29155022	0.29155	0.8990197	0.89902	13.864857	13.8649	0.00017	0.00017	0.1835833	0.183583	0.933909	0.933909	8.777084	8.77708	0.000659	0.000659	0.43239632	0.432396	0.8648992	0.864899	20.638657	20.6387	0.0073	0.0073	0.43130323	0.431303	0.82040244	0.820402	20.825	20.825	0.0173	0.0173	0.26825044	0.26825	0.75085056	0.750851
4004	iclR	4250	4250	iclR	iclR		0.982234		0.268631		2.45541			0.21459341	0.214593	0.8989837	0.898984	0.5275814	0.527581	0.00107	0.00107	0.27329153	0.273292	0.9395897	0.93959	0.6957954	0.695795	0.0141	0.0141	0.15290913	0.152909	0.86435074	0.864351	0.38376892	0.383769	0.00992	0.00992	0.35186577	0.351866	0.815304	0.815304	0.87425	0.87425	0.0139	0.0139	0.48208848	0.482088	0.7509921	0.750992
4005	metH	4251	4251	metH	metH		0.999338		0.0722757		1.36479			0.3193976	0.319398	0.8990174	0.899017	0.43622956	0.43623	0.000159	0.000159	0.24408722	0.244087	0.9383164	0.938316	0.3444304	0.34443	0.00811	0.00811	0.5536299	0.55363	0.86342025	0.86342	0.7557657	0.755766	0.00205	0.00205	0.4857198	0.48572	0.8219393	0.821939	0.68	0.68	0.0464	0.0464	0.7017018	0.701702	0.7513292	0.751329
4050	ubiC	4296	4296	ubiC	ubiC		0.998558		0.0759993		2.32127			0.2292931	0.229293	0.9005086	0.900509	0.54032826	0.540328	0.00233	0.00233	0.20674217	0.206742	0.9343176	0.934318	0.4834392	0.483439	0.000899	0.000899	0.22433892	0.224339	0.86411726	0.864117	0.52459407	0.524594	0.00371	0.00371	0.41532308	0.415323	0.82147133	0.821471	0.98325	0.98325	0.0205	0.0205	0.4992625	0.499262	0.7515083	0.751508
4062	qor	4308	4308	qor	qor		0.998899		0.0723062		1.462			0.44374478	0.443745	0.9089389	0.908939	0.6674281	0.667428	0.0256	0.0256	0.5458292	0.545829	0.9440602	0.94406	0.8142016	0.814202	0.0416	0.0416	0.44235387	0.442354	0.8647296	0.86473	0.6495222	0.649522	0.00719	0.00719	0.45327684	0.453277	0.8168338	0.816834	0.668	0.668	0.00891	0.00891	0.45285577	0.452856	0.75165945	0.751659
4068	yjbR	4314	4314	yjbR	yjbR		0.998204		0.0848164		2.07376			0.43891746	0.438917	0.89985406	0.899854	0.912553	0.912553	0.00131	0.00131	0.31205493	0.312055	0.93428564	0.934286	0.64875394	0.648754	0.000699	0.000699	0.49342182	0.493422	0.86328083	0.863281	1.023253	1.02325	0.00257	0.00257	0.46854204	0.468542	0.8131489	0.813149	0.97275	0.97275	0.00181	0.00181	0.5621279	0.562128	0.75343263	0.753433
4131	rtsB	4377	4377	rtsB	rtsB		0.999151		0.0725438		3.61365			0.03651973	0.0365197	0.8989631	0.898963	0.13603625	0.136036	0.000636	0.000636	0.05936213	0.0593621	0.933744	0.933744	0.21987069	0.219871	0.000899	0.000899	0.0396267	0.0396267	0.8633917	0.863392	0.14782766	0.147828	0.00304	0.00304	0.2705268	0.270527	0.8237332	0.823733	1.03275	1.03275	0.0273	0.0273	0.27617562	0.276176	0.7507852	0.750785
4132	rtsA	4378	4378	rtsA	rtsA		0.99999		0.0723089		4.29476			0.015762694	0.0157627	0.8988766	0.898877	0.06850629	0.0685063	0.000137	0.000137	0.019408872	0.0194089	0.933556	0.933556	0.085813366	0.0858134	0.000496	0.000496	0.024838505	0.0248385	0.8633185	0.863318	0.11061353	0.110614	0.00268	0.00268	0.42171946	0.421719	0.82834524	0.828345	1.88	1.88	0.0461	0.0461	0.34776983	0.34777	0.75087315	0.750873
4138	yjdC	4385	4385	yjdC	yjdC		0.998468		0.078319		1.87878			0.35303175	0.353032	0.899108	0.899108	0.6639826	0.663983	0.00033	0.00033	0.2712568	0.271257	0.9357463	0.935746	0.5157813	0.515781	0.00236	0.00236	0.3605122	0.360512	0.86558366	0.865584	0.68304	0.68304	0.00875	0.00875	0.47035044	0.47035	0.81431735	0.814317	0.885	0.885	0.00206	0.00206	0.638514	0.638514	0.75080174	0.750802
4140	cutA	4387	4387	cutA	cutA		0.996384		0.120451		3.0001			0.41574597	0.415746	0.89980024	0.8998	1.2506303	1.25063	0.00157	0.00157	0.23211156	0.232112	0.9337609	0.933761	0.6975028	0.697503	0.000455	0.000455	0.4868268	0.486827	0.86684126	0.866841	1.4738542	1.47385	0.0236	0.0236	0.3348932	0.334893	0.8218004	0.8218	1.0355	1.0355	0.021	0.021	0.45140225	0.451402	0.75120056	0.751201
4248	pyrI	4496	4496	pyrI	pyrI		0.999957		0.0722708		1.48718			0.47386685	0.473867	0.9027748	0.902775	0.7119064	0.711906	0.00762	0.00762	0.39682615	0.396826	0.93679035	0.93679	0.59546787	0.595468	0.00395	0.00395	0.3841558	0.384156	0.86365205	0.863652	0.5719644	0.571964	0.00142	0.00142	0.4395624	0.439562	0.82362634	0.823626	0.6685	0.6685	0.0268	0.0268	0.80268466	0.802685	0.751182	0.751182
4301	yjiG	4550	4550	yjiG	yjiG		0.993228		0.16505		1.15744			0.37899265	0.378993	0.9091793	0.909179	0.4551372	0.455137	0.0253	0.0253	0.44932178	0.449322	0.94171137	0.941711	0.5304215	0.530421	0.0229	0.0229	0.38507888	0.385079	0.8633135	0.863313	0.44581184	0.445812	0.00508	0.00508	0.2940437	0.294044	0.79267365	0.792674	0.3405	0.3405	0.025	0.025		#VALUE!		#VALUE!
[truncated: 17 more columns]

## Sheet: Sheet2
Table S14. Data taken from Table S1 showing the genes specifically down-regulated in macrophages and only HeLa cells at 2h p.i., as depicted on Figure 1			LB Mid-logarithmic culture				Macrophage 4h post infection					Macrophage 8h post infection					Macrophage 12h post infection					HeLa 2h post infection					HeLa 4h post infection					HeLa 6h post infection
Systematic name	Common name	Description	Expression level relative to LB Control	Std Deviation	Ratio sample/reference DNA		Expression level relative to LB Control	Std Deviation	Ratio sample/reference DNA	P-value		Expression level relative to LB Control	Std Deviation	Ratio sample/reference DNA	P-value		Expression level relative to LB Control	Std Deviation	Ratio sample/reference DNA	P-value		Expression level relative to LB Control	Std Deviation	Ratio sample/reference DNA	P-value		Expression level relative to LB Control	Std Deviation	Ratio sample/reference DNA	P-value		Expression level relative to LB Control	Std Deviation	Ratio sample/reference DNA	P-value	Genbank	Product
STM0140	yacE	similar to E. coli putative DNA repair protein (AAC73214.1); Blastp hit to AAC73214.1 (206 aa), 88% identity in aa 1 - 206; putative nucleotide kinase [Salmonella typhimurium LT2].	0.999983	0.0722779	3.10299		0.37139	0.900865	1.15393	0.001		0.423434	0.934944	1.319	0.0015		0.35371	0.863364	1.09795	0.000738		0.346669	0.814532	1.0795	0.00161		0.523567	0.750772	1.625	0.014		0.526728	0.754701	1.635	yacE	AAL19104	similar to E. coli putative DNA repair protein (AAC73214.1); Blastp hit to AAC73214.1 (206 aa), 88% identity in aa 1 - 206; putative nucleotide kinase [Salmonella typhimurium LT2].	putative nucleotide kinase
STM0159	STM0159	Putative RBS for STM0159; RegulonDB:STMS1H000538	1		1.78304		0.125994	0.899276	0.227171	0.00437		0.178387	0.934983	0.32348	0.011		0.197943	0.863305	0.353148	0.00335		0.25971	0.8147	0.467	0.0134		0.354709	0.752727	0.636	0.158		0.288836	0.760228	0.5295	STM0159	AAL19123	Putative RBS for STM0159; RegulonDB:STMS1H000538	putative restriction endonuclease
STM0465	ybaY	similar to E. coli glycoprotein/polysaccharide metabolism (AAC73556.1); Blastp hit to AAC73556.1 (190 aa), 88% identity in aa 1 - 190; glycoprotein/polysaccharide metabolism [Salmonella typhimurium LT2].	0.999828	0.072376	3.511		0.456968	0.899007	1.60495	0.000136		0.288857	0.934324	1.01865	0.000801		0.358874	0.86363	1.26161	0.00145		0.483871	0.813757	1.7	0.000788		0.455141	0.751582	1.6	0.0232		0.607089	0.754703	2.1325	ybaY	AAL19420	similar to E. coli glycoprotein/polysaccharide metabolism (AAC73556.1); Blastp hit to AAC73556.1 (190 aa), 88% identity in aa 1 - 190; glycoprotein/polysaccharide metabolism [Salmonella typhimurium LT2].	glycoprotein/polysaccharide metabolism
STM0310	ghmA	Ortholog of E. coli phosphoheptose isomerase (AAC73326.1); Blastp hit to AAC73326.1 (192 aa), 97% identity in aa 1 - 192	0.999869	0.0723627	4.96927		0.36419	0.903079	1.84008	0.00752		0.28323	0.934256	1.41472	0.000905		0.411613	0.864435	2.05331	0.00478		0.352099	0.823232	1.8075	0.0242		0.443635	0.750985	2.205	0.014		0.53306	0.75885	2.67	ghmA	AAL19267	Ortholog of E. coli phosphoheptose isomerase (AAC73326.1); Blastp hit to AAC73326.1 (192 aa), 97% identity in aa 1 - 192	phosphoheptose isomerase
STM0318	yafA	hypothetical protein in gpt-crl intergenic region. (SW:YAFA_SALTY); putative hydrolase of the alpha/beta superfamily [Salmonella typhimurium LT2].	0.964806	0.381164	2.83098		0.406635	0.899358	1.15294	0.0135		0.43844	0.96348	1.34818	0.133		0.325348	0.870362	0.952417	0.0575		0.470964	0.81391	1.3375	0.0362		0.593434	0.750814	1.68	0.265		0.724022	0.758444	2.0625	yafA	AAL19274	hypothetical protein in gpt-crl intergenic region. (SW:YAFA_SALTY); putative hydrolase of the alpha/beta superfamily [Salmonella typhimurium LT2].	putative hydrolase of the alpha/beta superfamily
STM0319	crl	Ortholog of E. coli transcriptional regulator of cryptic csgA gene for curli surface fibers (AAC73344.1); Blastp hit to AAC73344.1 (133 aa), 83% identity in aa 1 - 133	0.999815	0.0722604	9.63511		0.276455	0.900038	2.68363	0.00116		0.25014	0.934405	2.42879	0.0011		0.312093	0.863748	3.01415	0.00197		0.20559	0.826259	2.215	0.0418		0.210706	0.751448	2.04	0.0221		0.338751	0.773476	3.5	crl	AAL19275	Ortholog of E. coli transcriptional regulator of cryptic csgA gene for curli surface fibers (AAC73344.1); Blastp hit to AAC73344.1 (133 aa), 83% identity in aa 1 - 133	transcriptional regulator of cryptic csgA gene for curli surface fibers
STM0357	mod	type iii restriction-modification system stylti enzyme mod (stylti methyltransferase) (SW:T3MO_SALTY); DNA methylase; restriction system [Salmonella typhimurium LT2].	0.996598	0.116812	1.64506		0.264597	0.898955	0.43549	0.000238		0.333786	0.934251	0.549749	0.000663		0.257416	0.863609	0.424541	0.00273		0.44601	0.814589	0.73575	0.00375		0.677454	0.751456	1.115	0.0857		0.538644	0.757449	0.892	mod	AAL19311	type iii restriction-modification system stylti enzyme mod (stylti methyltransferase) (SW:T3MO_SALTY); DNA methylase; restriction system [Salmonella typhimurium LT2].	DNA methylase; restriction system
STM0358	res	type iii restriction-modification system stylti enzyme res (SW:T3RE_SALTY); DNA restriction (DNA helicase) [Salmonella typhimurium LT2].	0.99793	0.0910746	1.42338		0.305711	0.899898	0.437585	0.00114		0.455143	0.936256	0.65153	0.00417		0.285893	0.864034	0.408895	0.0039		0.360102	0.818837	0.52125	0.0117		0.651993	0.751441	0.9285	0.0581		0.50344	0.759902	0.72575	res	AAL19312	type iii restriction-modification system stylti enzyme res (SW:T3RE_SALTY); DNA restriction (DNA helicase) [Salmonella typhimurium LT2].	DNA restriction (DNA helicase
STM0487	htpG	similar to E. coli chaperone Hsp90, heat shock protein C 62.5 (AAC73575.1); Blastp hit to AAC73575.1 (624 aa), 94% identity in aa 1 - 624; chaperone Hsp90, heat shock protein C 62.5 [Salmonella typhimurium LT2].	0.998844	0.0723105	19.2452		0.269018	0.902067	5.29121	0.00527		0.185876	0.941194	3.94136	0.0202		0.222983	0.86334	4.29389	0.000966		0.491039	0.818773	9.6025	0.0273		1.02095	0.750756	19.65	0.739		0.948828	0.784489	18.9	htpG	AAL19441	similar to E. coli chaperone Hsp90, heat shock protein C 62.5 (AAC73575.1); Blastp hit to AAC73575.1 (624 aa), 94% identity in aa 1 - 624; chaperone Hsp90, heat shock protein C 62.5 [Salmonella typhimurium LT2].	chaperone Hsp90, heat shock protein C 62.5
STM0504	ybbN	similar to E. coli putative thioredoxin-like protein (AAC73594.1); Blastp hit to AAC73594.1 (296 aa), 94% identity in aa 13 - 296; putative thioredoxin protein [Salmonella typhimurium LT2].	0.997987	0.0898022	6.03277		0.346665	0.90292	2.12782	0.00629		0.268254	0.936585	1.65146	0.00485		0.348845	0.863578	2.1077	0.00269		0.349378	0.816409	2.145	0.0113		0.446505	0.751161	2.695	0.0283		0.51417	0.755679	3.11	ybbN	AAL19458	similar to E. coli putative thioredoxin-like protein (AAC73594.1); Blastp hit to AAC73594.1 (296 aa), 94% identity in aa 13 - 296; putative thioredoxin protein [Salmonella typhimurium LT2].	paral putative thioredoxin protein
STM0526	ylbA	Putative RBS for ylbA; RegulonDB:STMS1H000860	0.993858	0.157145	0.974624		0.434415	0.906841	0.433333	0.0258		0.43917	0.939867	0.434682	0.0161		0.521461	0.86389	0.508828	0.0127		0.441801	0.814153	0.43125	0.00377		0.570795	0.751223	0.5565	0.0744		0.572107	0.759464	0.563	ylbA	AAL19480	Putative RBS for ylbA; RegulonDB:STMS1H000860	putative glyoxylate utilization
STM0536	ppiB	similar to E. coli peptidyl-prolyl cis-trans isomerase B (rotamase B) (AAC73627.1); Blastp hit to AAC73627.1 (164 aa), 97% identity in aa 1 - 164; peptidyl-prolyl cis-trans isomerase B (rotamase B) [Salmonella typhimurium LT2].	0.999908	0.0722646	11.4997		0.228464	0.899864	2.65014	0.000972		0.182752	0.933522	2.10354	0.000152		0.249885	0.863431	2.87704	0.00099		0.374527	0.816378	4.3775	0.0114		0.418697	0.750835	4.815	0.0125		0.500662	0.758721	5.805	ppiB	AAL19490	similar to E. coli peptidyl-prolyl cis-trans isomerase B (rotamase B) (AAC73627.1); Blastp hit to AAC73627.1 (164 aa), 97% identity in aa 1 - 164; peptidyl-prolyl cis-trans isomerase B (rotamase B) [Salmonella typhimurium LT2].	peptidyl-prolyl cis-trans isomerase B (rotamase B)
STM0711	ybgI	Ortholog of E. coli orf, hypothetical protein (AAC73804.1); Blastp hit to AAC73804.1 (247 aa), 97% identity in aa 1 - 247	0.999455	0.0722694	4.82439		0.480985	0.907554	2.37	0.026		0.16088	0.933968	0.78316	0.000772		0.575109	0.86509	2.78434	0.0124		0.462673	0.814267	2.2425	0.00472		0.607977	0.75149	2.935	0.0311		0.563826	0.763733	2.77	ybgI	AAL19655	Ortholog of E. coli orf, hypothetical protein (AAC73804.1); Blastp hit to AAC73804.1 (247 aa), 97% identity in aa 1 - 247	putative cytoplasmic protein
STM0776	galE	UDP-glucose 4-epimerase. (SW:GALE_SALTY); UDP-galactose 4-epimerase [Salmonella typhimurium LT2].	0.999977	0.072276	3.76333		0.19618	0.899269	0.742043	0.000365		0.204451	0.934328	0.775903	0.000909		0.247839	0.863472	0.933994	0.00101		0.279812	0.815142	1.0685	0.00504		0.520721	0.751636	1.965	0.0367		0.423419	0.785228	1.735	galE	AAL19714	UDP-glucose 4-epimerase. (SW:GALE_SALTY); UDP-galactose 4-epimerase [Salmonella typhimurium LT2].	UDP-galactose 4-epimerase
STM0806	moaE	similar to E. coli molybdopterin converting factor, subunit 2 (AAC73872.1); Blastp hit to AAC73872.1 (150 aa), 91% identity in aa 1 - 150; molybdopterin converting factor, subunit 2 [Salmonella typhimurium LT2].	0.999979	0.0722764	1.83185		0.290557	0.901241	0.539584	0.00262		0.267466	0.935526	0.495971	0.00243		0.264397	0.863595	0.48531	0.00131		0.468185	0.816811	0.86725	0.0133		0.67003	0.751637	1.23	0.056		0.711015	0.765898	1.325	moaE	AAL19743	similar to E. coli molybdopterin converting factor, subunit 2 (AAC73872.1); Blastp hit to AAC73872.1 (150 aa), 91% identity in aa 1 - 150; molybdopterin converting factor, subunit 2 [Salmonella typhimurium LT2].	molybdopterin converting factor, subunit 2
STM0849	yliB	similar to E. coli putative transport protein (AAC73917.1); Blastp hit to AAC73917.1 (512 aa), 88% identity in aa 1 - 512; putative ABC transporter periplasmic binding protein [Salmonella typhimurium LT2].	0.999853	0.0722614	1.44265		0.315932	0.900533	0.459612	0.00164		0.299093	0.937848	0.440422	0.00598		0.316424	0.864629	0.459288	0.00444		0.442376	0.814078	0.639	0.00103		0.828158	0.751267	1.195	0.0475		0.757472	0.803179	1.16875	yliB	AAL19785	similar to E. coli putative transport protein (AAC73917.1); Blastp hit to AAC73917.1 (512 aa), 88% identity in aa 1 - 512; putative ABC transporter periplasmic binding protein [Salmonella typhimurium LT2].	putative ABC transporter periplasmic binding protein
STM0872	grxA	glutaredoxin 1 (GRX1). (SW:GRX1_SALTY); redox coenzyme for glutathione-dependent ribonucleotide reductase glutaredoxin1 [Salmonella typhimurium LT2].	0.994123	0.153702	6.76023		0.450715	0.899784	3.05442	0.00272		0.441536	0.933737	2.98746	0.00177		0.522571	0.863746	3.53593	0.0117		0.234841	0.823512	1.7025	0.0304		0.258761	0.750773	1.75	0.0275		0.382807	0.783681	2.825	grxA	AAL19808	glutaredoxin 1 (GRX1). (SW:GRX1_SALTY); redox coenzyme for glutathione-dependent ribonucleotide reductase glutaredoxin1 [Salmonella typhimurium LT2].	glutaredoxin1 redox coenzyme for glutathione-dependent ribonucleotide reductase
STM0933	ybjT	similar to E. coli putative dTDP-glucose enzyme (AAC73956.1); Blastp hit to AAC73956.1 (486 aa), 84% identity in aa 11 - 486; putative nucleoside-diphosphate-sugar epimerase [Salmonella typhimurium LT2].	0.99905	0.0722948	1.359		0.430655	0.909554	0.60398	0.0262		0.378581	0.961586	0.565863	0.0847		0.439496	0.864144	0.598582	0.00406		0.424469	0.81503	0.582	0.0081		0.634401	0.750836	0.8625	0.0369		0.518899	0.777727	0.741	ybjT	AAL19869	similar to E. coli putative dTDP-glucose enzyme (AAC73956.1); Blastp hit to AAC73956.1 (486 aa), 84% identity in aa 11 - 486; putative nucleoside-diphosphate-sugar epimerase [Salmonella typhimurium LT2].	putative nucleoside-diphosphate-sugar epimerase
STM1018	STM1018	S. typhimurium hypothetical protein 11 (gi|7467261)	0.999959	0.0723278	1.11056		0.316992	0.900082	0.354084	0.00111		0.36611	0.935839	0.40877	0.00152		0.363169	0.863594	0.403745	0.00125		0.409429	0.829186	0.4735	0.0475		0.309422	0.753013	0.3465	0.0355		0.579219	0.828561	0.7295	STM1018	AAL19952	S. typhimurium hypothetical protein 11 (gi|7467261)	Gifsy-2 prophage
STM1161	yceP	similar to E. coli orf, hypothetical protein (AAC74144.1); Blastp hit to AAC74144.1 (84 aa), 94% identity in aa 1 - 84; putative cytoplasmic protein [Salmonella typhimurium LT2].	0.997827	0.0933155	5.6559		0.466341	0.913031	2.73687	0.0489		1.23627	0.945626	7.05755	0.203		0.695309	0.866035	3.94931	0.0493		0.255966	0.815937	1.4725	0.00583		0.155516	0.750765	0.88	0.0151		0.220739	0.790901	1.5995	yceP	AAL20091	similar to E. coli orf, hypothetical protein (AAC74144.1); Blastp hit to AAC74144.1 (84 aa), 94% identity in aa 1 - 84; putative cytoplasmic protein [Salmonella typhimurium LT2].	putative cytoplasmic protein
STM1169	mviM	virulence factor MVIM. (SW:MVIM_SALTY); putative virulence factor [Salmonella typhimurium LT2].	0.984742	0.24867	3.01503		0.224229	0.899381	0.679513	0.00154		0.240556	0.938525	0.752888	0.0103		0.169886	0.864748	0.524872	0.0116		0.302642	0.816308	0.93225	0.0148		0.465924	0.750968	1.405	0.0893		0.400287	0.770707	1.26875	mviM	AAL20099	virulence factor MVIM. (SW:MVIM_SALTY); putative virulence factor [Salmonella typhimurium LT2].	putative virulence factor
STM1176	flgD	initiation of hook assembly; basal-body rod modification protein FLGD. (SW:FLGD_SALTY); flagellar biosynthesis protein [Salmonella typhimurium LT2].	0.999727	0.0724055	16.3677		0.0294814	0.89887	0.482717	1.44e-05		0.0175347	0.933468	0.28959	0.000192		0.0233829	0.863264	0.384304	0.000728		0.0672747	0.81356	1.1465	0.00268		0.411325	0.751052	6.735	0.0158		0.575783	0.756087	9.455	flgD	AAL20106	initiation of hook assembly; basal-body rod modification protein FLGD. (SW:FLGD_SALTY); flagellar biosynthesis protein [Salmonella typhimurium LT2].	flagellar biosynthesis, initiation of hook assembly
STM1178	flgF	cell-proximal portion of basal-body rod; flagellar basal-body rod protein flgf (putative proximal rod protein). (SW:FLGF_SALTY); flagellar biosynthesis protein [Salmonella typhimurium LT2].	0.999201	0.0722843	10.2567		0.0874656	0.89917	0.912555	0.000606		0.0628211	0.933933	0.676662	0.00198		0.0819833	0.86344	0.851325	0.00221		0.10693	0.813559	1.1175	0.00201		0.546408	0.750975	5.605	0.0238		0.721376	0.757174	7.43	flgF	AAL20108	cell-proximal portion of basal-body rod; flagellar basal-body rod protein flgf (putative proximal rod protein). (SW:FLGF_SALTY); flagellar biosynthesis protein [Salmonella typhimurium LT2].	flagellar biosynthesis, cell-proximal portion of basal-body rod
STM1179	flgG	cell-distal portion of basal-body rod; flagellar basal-body rod protein flgg (distal rod protein). (SW:FLGG_SALTY); flagellar biosynthesis protein [Salmonella typhimurium LT2].	0.999959	0.0723276	6.457		0.0545421	0.898932	0.355526	0.000221		0.0280552	0.933706	0.201019	0.0027		0.0485818	0.863273	0.314368	0.000702		0.156792	0.81773	1.07425	0.0103		0.77036	0.75224	4.98	0.0664		1.12038	0.756112	7.245	flgG	AAL20109	cell-distal portion of basal-body rod; flagellar basal-body rod protein flgg (distal rod protein). (SW:FLGG_SALTY); flagellar biosynthesis protein [Salmonella typhimurium LT2].	flagellar biosynthesis, cell-distal portion of basal-body rod
STM1180	flgH	basal-body outer-membrane L (lipopolysaccharide layer) ring protein; flagellar l-ring protein precursor (basal body l-ring protein). (SW:FLGH_SALTY); flagellar biosynthesis protein [Salmonella typhimurium LT2].	0.996687	0.115278	4.0087		0.0637758	0.898892	0.256296	0.000115		0.0575451	0.933683	0.234915	0.000643		0.0590922	0.863311	0.23851	0.00133		0.150489	0.815136	0.62175	0.00472		0.871296	0.751819	3.495	0.325		1.07638	0.759564	4.34	flgH	AAL20110	basal-body outer-membrane L (lipopolysaccharide layer) ring protein; flagellar l-ring protein precursor (basal body l-ring protein). (SW:FLGH_SALTY); flagellar biosynthesis protein [Salmonella typhimurium LT2].	flagellar biosynthesis, basal-body outer-membrane L (lipopolysaccharide layer) ring protein
STM1181	flgI	flagellar p-ring protein precursor. (SW:FLGI_SALTY); putative flagella basal body protein [Salmonella typhimurium LT2].	0.999955	0.0722705	4.26098		0.0565687	0.898873	0.24113	1.44e-05		0.0500241	0.933616	0.216539	0.000492		0.0576328	0.863292	0.24667	0.000962		0.138304	0.813605	0.59825	0.00213		0.583991	0.750897	2.49	0.0235		0.695059	0.756262	2.97	flgI	AAL20111	flagellar p-ring protein precursor. (SW:FLGI_SALTY); putative flagella basal body protein [Salmonella typhimurium LT2].	putative flagella basal body protein
STM1182	flgJ	flagellar protein flgj. (SW:FLGJ_SALTY); flagellar biosynthesis protein [Salmonella typhimurium LT2].	0.999787	0.0723884	4.19179		0.0526478	0.898874	0.220863	3.93e-05		0.0384575	0.933842	0.176833	0.00354		0.0496348	0.863318	0.209989	0.00123		0.129872	0.813844	0.5575	0.00329		0.556579	0.752958	2.34	0.0447		0.688819	0.761504	2.92	flgJ	AAL20112	flagellar protein flgj. (SW:FLGJ_SALTY); flagellar biosynthesis protein [Salmonella typhimurium LT2].	flagellar biosynthesis
STM1184	flgL	S. typhimurium flagellar hook-associated protein 3 (HAP3) (hook-filament junctionprotein). (SW:FLGL_SALTY)	0.999275	0.0722795	11.6381		0.0978486	0.898947	1.14281	0.000141		0.161801	0.933861	1.89704	0.000633		0.107713	0.86329	1.25522	0.000745		0.16589	0.814276	1.9775	0.00428		0.328903	0.750804	3.83	0.0173		0.586336	0.761244	6.9125	flgL	AAL20114	S. typhimurium flagellar hook-associated protein 3 (HAP3) (hook-filament junctionprotein). (SW:FLGL_SALTY)	flagellar biosynthesis; hook-filament junction protein
STM1185	rne	similar to E. coli RNase E, membrane attachment, mRNA turnover, maturation 5S RNA (AAC74168.1); Blastp hit to AAC74168.1 (1061 aa), 82% identity in aa 1 - 1061; RNase E [Salmonella typhimurium LT2].	0.999247	0.0722813	9.61275		0.410925	0.908857	4.07704	0.0224		0.288187	0.937673	2.83703	0.00646		0.31113	0.863361	2.99207	0.00101		0.41873	0.813885	4.03	0.00107		0.499125	0.750809	4.8	0.0236		0.518229	0.75511	4.9875	rne	AAL20115	similar to E. coli RNase E, membrane attachment, mRNA turnover, maturation 5S RNA (AAC74168.1); Blastp hit to AAC74168.1 (1061 aa), 82% identity in aa 1 - 1061; RNase E [Salmonella typhimurium LT2].	RNase E
STM1296	ydjA	similar to E. coli orf, hypothetical protein (AAC74835.1); Blastp hit to AAC74835.1 (183 aa), 88% identity in aa 1 - 183; putative oxidoreductase [Salmonella typhimurium LT2].	0.99968	0.072261	4.57247		0.374559	0.898973	1.71331	0.000118		0.2626	0.934291	1.20686	0.000794		0.33654	0.863707	1.54145	0.00174		0.397622	0.813791	1.82	0.000771		0.336734	0.750896	1.54	0.014		0.491223	0.771113	2.325	ydjA	AAL20221	similar to E. coli orf, hypothetical protein (AAC74835.1); Blastp hit to AAC74835.1 (183 aa), 88% identity in aa 1 - 183; putative oxidoreductase [Salmonella typhimurium LT2].	putative oxidoreductase
STM1439	ydhF	similar to E. coli orf, hypothetical protein (AAC74719.1); Blastp hit to AAC74719.1 (298 aa), 89% identity in aa 1 - 298; putative aldo/keto reductase [Salmonella typhimurium LT2].	0.998279	0.0830232	1.68658		0.452441	0.899631	0.764504	0.00104		0.580669	0.935246	0.981898	0.00469		0.450081	0.863984	0.760722	0.00489		0.4658	0.814653	0.7875	0.00291		0.738173	0.750883	1.245	0.0694		0.591286	0.775492	1.036	ydhF	AAL20361	similar to E. coli orf, hypothetical protein (AAC74719.1); Blastp hit to AAC74719.1 (298 aa), 89% identity in aa 1 - 298; putative aldo/keto reductase [Salmonella typhimurium LT2].	putative aldo/keto reductase
STM1488	mlc	global repressor of carbohydrate metabolism (pts operon) (NagC/XylR family); similar to E. coli putative NAGC-like transcriptional regulator (AAC74666.1); Blastp hit to AAC74666.1 (406 aa), 90% identity in aa 1 - 406; transcriptional repressor of ptsG and	0.999898	0.0723528	2.4675		0.494092	0.900406	1.22338	0.00208		0.527552	0.939441	1.31933	0.0185		0.506646	0.865496	1.25601	0.00988		0.400515	0.818373	1.0005	0.00962		0.595731	0.750884	1.47	0.014		0.582767	0.75509	1.44	mlc	AAL20407	global repressor of carbohydrate metabolism (pts operon) (NagC/XylR family); similar to E. coli putative NAGC-like transcriptional regulator (AAC74666.1); Blastp hit to AAC74666.1 (406 aa), 90% identity in aa 1 - 406; transcriptional repressor of ptsG and	transcriptional repressor of ptsG and ptsHI, global repressor of carbohydrate metabolism (pts operon) (NagC/XylR family)
STM1505	rspA	similar to E. coli starvation sensing protein (AAC74653.1); Blastp hit to AAC74653.1 (404 aa), 94% identity in aa 1 - 404; putative dehydratase; starvation sensing protein [Salmonella typhimurium LT2].	0.996379	0.12053	0.519765		0.24351	0.899741	0.127376	0.00102		0.410703	0.939594	0.214308	0.00242		0.433023	0.864504	0.225771	0.00759		0.383071	0.813207	0.19925	0.00146		0.439039	0.753993	0.2305	0.0726		0.511842	0.775831	0.27875	rspA	AAL20424	similar to E. coli starvation sensing protein (AAC74653.1); Blastp hit to AAC74653.1 (404 aa), 94% identity in aa 1 - 404; putative dehydratase; starvation sensing protein [Salmonella typhimurium LT2].	putative dehydratase, starvation sensing protein
STM1512	dcp	peptidyl-dipeptidase DCP. (SW:DCP_SALTY); dipeptidyl carboxypeptidase II [Salmonella typhimurium LT2].	0.999411	0.0724849	1.82241		0.337712	0.899118	0.616039	0.000204		0.265472	0.934383	0.485409	0.000559		0.356253	0.863345	0.649394	0.000966		0.412296	0.81643	0.7575	0.00679		0.564947	0.751265	1.03	0.0263		0.560096	0.765507	1.04325	dcp	AAL20431	peptidyl-dipeptidase DCP. (SW:DCP_SALTY); dipeptidyl carboxypeptidase II [Salmonella typhimurium LT2].	dipeptidyl carboxypeptidase II
STM1594	srfB	SrfB (gi|8347259); ssrAB activated gene [Salmonella typhimurium LT2].	0.999984	0.0722783	3.51032		0.305632	0.901075	1.08596	0.00279		0.329977	0.935241	1.16796	0.00207		0.427548	0.863631	1.50228	0.00147		0.277174	0.813293	0.975	0.000701		0.545532	0.750828	1.915	0.00877		0.531652	0.762309	1.8975	srfB	AAL20512	SrfB (gi|8347259); ssrAB activated gene [Salmonella typhimurium LT2].	ssrAB activated gene
STM1745	oppB	ABC superfamily (membrane); oligopeptide transport system permease protein OPPB. (SW:OPPB_SALTY); oligopeptide transport protein [Salmonella typhimurium LT2].	0.999806	0.0722603	1.6751		0.356495	0.899727	0.59912	0.000726		0.237495	0.934285	0.399027	0.000423		0.323787	0.864829	0.546047	0.00504		0.365348	0.816211	0.617	0.00457		0.605445	0.751215	1.0145	0.0221		0.44603	0.77241	0.78325	oppB	AAL20663	ABC superfamily (membrane); oligopeptide transport system permease protein OPPB. (SW:OPPB_SALTY); oligopeptide transport protein [Salmonella typhimurium LT2].	ABC superfamily (membrane), oligopeptide transport protein
STM1751	hns	HU; BH2; H;, NS; pleiotropic regulator; DNA-binding protein H-NS (histone-like protein HLP-II) (protein H1)(protein B1). (SW:HNS_SALTY); DNA-binding protein HLP-II [Salmonella typhimurium LT2].	0.998904	0.0723058	38.782		0.336732	0.899485	13.0961	0.000617		0.368446	0.934546	14.3451	0.00125		0.434293	0.864346	16.8919	0.00509		0.441037	0.813942	17.125	0.00138		0.164252	0.750762	6.37	0.0137		0.355522	0.826304	17.325	hns	AAL20669	HU; BH2; H;, NS; pleiotropic regulator; DNA-binding protein H-NS (histone-like protein HLP-II) (protein H1)(protein B1). (SW:HNS_SALTY); DNA-binding protein HLP-II [Salmonella typhimurium LT2].	DNA-binding protein HLP-II (HU, BH2, HD, NS); pleiotropic regulator
STM1816	minE	reverses MinC inhibition of FtsZ ring formation; similar to E. coli cell division topological specificity factor, reverses MinC inhibition of ftsZ ring formation (AAC74258.1); Blastp hit to AAC74258.1 (88 aa), 97% identity in aa 1 - 88; cell division topo	0.997297	0.104104	4.98783		0.406455	0.899603	2.03198	0.00114		0.308755	0.936476	1.56481	0.00534		0.389001	0.863787	1.94352	0.00391		0.307868	0.821243	1.5875	0.0194		0.531123	0.753481	2.66	0.0652		0.51053	0.761861	2.5825	minE	AAL20731	reverses MinC inhibition of FtsZ ring formation; similar to E. coli cell division topological specificity factor, reverses MinC inhibition of ftsZ ring formation (AAC74258.1); Blastp hit to AAC74258.1 (88 aa), 97% identity in aa 1 - 88; cell division topo	cell division topological specificity factor, reverses MinC inhibition of FtsZ ring formation
STM1826	sdaA	similar to E. coli L-serine deaminase (AAC74884.1); Blastp hit to AAC74884.1 (454 aa), 94% identity in aa 1 - 454; L-serine deaminase I/L-threonine deaminase I [Salmonella typhimurium LT2].	0.999661	0.0724233	5.08583		0.250383	0.900083	1.28523	0.00117		0.380643	0.934634	1.94367	0.00133		0.260521	0.863877	1.33091	0.00266		0.396395	0.814733	2.0325	0.00552		0.602654	0.7508	3.065	0.019		0.565009	0.759454	2.9025	sdaA	AAL20741	similar to E. coli L-serine deaminase (AAC74884.1); Blastp hit to AAC74884.1 (454 aa), 94% identity in aa 1 - 454; L-serine deaminase I/L-threonine deaminase I [Salmonella typhimurium LT2].	L-serine deaminase I/L-threonine deaminase I
STM1830	manX	Sugar Specific PTS family; similar to E. coli PTS enzyme IIAB, mannose-specific (AAC74887.1); Blastp hit to AAC74887.1 (323 aa), 95% identity in aa 1 - 323; mannose-specific enzyme IIAB [Salmonella typhimurium LT2].	0.999254	0.0722808	9.08861		0.317426	0.899643	2.89581	0.000712		0.140209	0.933609	1.27869	0.000313		0.419373	0.864183	3.82171	0.00416		0.267998	0.814363	2.455	0.00253		0.788677	0.750794	7.17	0.0679		0.871525	0.808279	8.4525	manX	AAL20745	Sugar Specific PTS family; similar to E. coli PTS enzyme IIAB, mannose-specific (AAC74887.1); Blastp hit to AAC74887.1 (323 aa), 95% identity in aa 1 - 323; mannose-specific enzyme IIAB [Salmonella typhimurium LT2].	Sugar Specific PTS family, mannose-specific enzyme IIAB
STM1831	manY	Sugar Specific PTS family; similar to E. coli PTS enzyme IIC, mannose-specific (AAC74888.1); Blastp hit to AAC74888.1 (266 aa), 94% identity in aa 1 - 266; mannose-specific enzyme IIC [Salmonella typhimurium LT2].	0.999919	0.0723449	13.8507		0.227777	0.899293	3.16678	0.000343		0.0927636	0.933527	1.28947	0.000221		0.325798	0.863304	4.51341	0.000678		0.253076	0.816703	3.6175	0.0113		0.8528	0.752622	11.85	0.242		0.917838	0.836173	13.9675	manY	AAL20746	Sugar Specific PTS family; similar to E. coli PTS enzyme IIC, mannose-specific (AAC74888.1); Blastp hit to AAC74888.1 (266 aa), 94% identity in aa 1 - 266; mannose-specific enzyme IIC [Salmonella typhimurium LT2].	Sugar Specific PTS family, mannose-specific enzyme IIC
STM1915	cheZ	CheY protein phophatase; chemotaxis protein CHEZ. (SW:CHEZ_SALTY); chemotactic response protein [Salmonella typhimurium LT2].	0.996218	0.123195	7.2794		0.150523	0.899175	1.10264	0.000454		0.266578	0.934372	1.9538	0.00146		0.161045	0.863305	1.17336	0.00123		0.186216	0.813919	1.375	0.00295		0.358536	0.75082	2.61	0.0278		0.555187	0.754855	4.045	cheZ	AAL20831	CheY protein phophatase; chemotaxis protein CHEZ. (SW:CHEZ_SALTY); chemotactic response protein [Salmonella typhimurium LT2].	chemotactic response; CheY protein phophatase
STM1917	cheB	response regulator for chemotaxis (cheA sensor); protein-glutamate methylesterase. (SW:CHEB_SALTY); methyl esterase [Salmonella typhimurium LT2].	0.998052	0.0883492	2.2718		0.237642	0.899278	0.541899	0.000466		0.322294	0.935282	0.737989	0.00228		0.247244	0.863355	0.562027	0.00119		0.343408	0.815696	0.78925	0.00693		0.609613	0.750942	1.385	0.0422		0.91643	0.754613	2.0825	cheB	AAL20833	response regulator for chemotaxis (cheA sensor); protein-glutamate methylesterase. (SW:CHEB_SALTY); methyl esterase [Salmonella typhimurium LT2].	methyl esterase, response regulator for chemotaxis (cheA sensor)
STM1920	cheW	regulation; chemotaxis protein CHEW. (SW:CHEW_SALTY); purine-binding chemotaxis protein [Salmonella typhimurium LT2].	0.998323	0.0819553	6.00424		0.234696	0.899105	1.41209	0.000266		0.496196	0.935847	2.99735	0.00573		0.239026	0.86335	1.43615	0.00114		0.37042	0.813115	2.2275	0.00126		0.346966	0.751151	2.085	0.0228		0.548247	0.769588	3.3825	cheW	AAL20836	regulation; chemotaxis protein CHEW. (SW:CHEW_SALTY); purine-binding chemotaxis protein [Salmonella typhimurium LT2].	purine-binding chemotaxis protein; regulation
STM1921	cheA	transduces signal between chemo- signal receptors and CheB and CheY; chemotaxis protein CHEA. (SW:CHEA_SALTY); sensory histitine protein kinase [Salmonella typhimurium LT2].	0.996297	0.121889	8.50923		0.238161	0.899933	2.04501	0.00144		0.3904	0.939562	3.39893	0.0167		0.205966	0.86333	1.75399	0.00145		0.42706	0.81899	3.715	0.0279		0.267279	0.750878	2.275	0.0232		0.506947	0.756422	4.33	cheA	AAL20837	transduces signal between chemo- signal receptors and CheB and CheY; chemotaxis protein CHEA. (SW:CHEA_SALTY); sensory histitine protein kinase [Salmonella typhimurium LT2].	sensory histitine protein kinase, transduces signal between chemo- signal receptors and CheB and CheY
STM1923	motA	torque generator; chemotaxis MOTA protein). (SW:MOTA_SALTY); proton conductor component of motor [Salmonella typhimurium LT2].	0.990501	0.195717	6.25516		0.250382	0.900011	1.58014	0.00215		0.371935	0.941145	2.39843	0.0232		0.242178	0.863357	1.51622	0.00368		0.446043	0.813741	2.8	0.00834		0.325468	0.751473	2.04	0.0448		0.555377	0.755288	3.48	motA	AAL20839	torque generator; chemotaxis MOTA protein). (SW:MOTA_SALTY); proton conductor component of motor [Salmonella typhimurium LT2].	proton conductor component of motor, torque generator
STM1954	fliY	similar to E. coli putative periplasmic binding transport protein (AAC74987.1); Blastp hit to AAC74987.1 (266 aa), 92% identity in aa 1 - 266; putative periplasmic binding transport protein [Salmonella typhimurium LT2].	0.999561	0.0724489	5.31696		0.327396	0.901579	1.76313	0.00383		0.288265	0.93526	1.55016	0.00248		0.363181	0.863328	1.93151	0.000947		0.3292	0.818775	1.785	0.0108		0.604347	0.751396	3.215	0.0283		0.69578	0.756057	3.7075	fliY	AAL20866	similar to E. coli putative periplasmic binding transport protein (AAC74987.1); Blastp hit to AAC74987.1 (266 aa), 92% identity in aa 1 - 266; putative periplasmic binding transport protein [Salmonella typhimurium LT2].	putative periplasmic binding transport protein
STM1958	fliB	lysine-N-methylase. (SW:FLIB_SALTY); N-methylation of lysine residues in flagellin [Salmonella typhimurium LT2].	0.999202	0.0722842	2.75582		0.193403	0.899074	0.534405	0.000215		0.20999	0.93559	0.59067	0.00302		0.171506	0.863621	0.47541	0.00216		0.249312	0.813539	0.68875	0.000794		0.452656	0.751976	1.25	0.0304		0.820196	0.77448	2.3125	fliB	AAL20870	lysine-N-methylase. (SW:FLIB_SALTY); N-methylation of lysine residues in flagellin [Salmonella typhimurium LT2].	N-methylation of lysine residues in flagellin
STM1967	STM1967	hypothetical protein; putative 50S ribosomal protein [Salmonella typhimurium LT2].	0.999919	0.0722657	1.33241		0.163589	0.899399	0.219851	0.000556		0.158626	0.936578	0.220653	0.00543		0.162157	0.864156	0.219224	0.0044		0.252233	0.820913	0.35075	0.0152		0.480275	0.75096	0.64	0.0138		0.5624	0.778218	0.781	STM1967	AAL20879	hypothetical protein; putative 50S ribosomal protein [Salmonella typhimurium LT2].	putative 50S ribosomal protein
STM1969	fliF	flagellar biosynthesis; flagellar M-ring protein. (SW:FLIF_SALTY); basal-body MS (membrane and supramembrane)-ring and collar protein [Salmonella typhimurium LT2].	0.999762	0.07226	2.65876		0.122355	0.900381	0.339236	0.00282		0.142837	0.936061	0.400121	0.00589		0.100451	0.863339	0.267942	0.000988		0.199083	0.814876	0.542	0.00578		0.787582	0.751552	2.095	0.0542		0.894264	0.759259	2.3925	fliF	AAL20881	flagellar biosynthesis; flagellar M-ring protein. (SW:FLIF_SALTY); basal-body MS (membrane and supramembrane)-ring and collar protein [Salmonella typhimurium LT2].	flagellar biosynthesis; basal-body MS(membrane and supramembrane)-ring and collar protein
STM1970	fliG	component of motor switching and energizing; flagellar motor switch protein FLIG. (SW:FLIG_SALTY); flagellar biosynthesis protein [Salmonella typhimurium LT2].	0.998742	0.0723187	5.1353		0.0502974	0.89888	0.258787	7.51e-05		0.0333005	0.933775	0.190023	0.00381		0.0425382	0.863271	0.219007	0.000738		0.141262	0.814443	0.74875	0.00534		0.634661	0.752453	3.265	0.0596		0.75341	0.780555	4.0125	fliG	AAL20882	component of motor switching and energizing; flagellar motor switch protein FLIG. (SW:FLIG_SALTY); flagellar biosynthesis protein [Salmonella typhimurium LT2].	flagellar biosynthesis, component of motor switching and energizing
STM1971	fliH	S. typhimurium flagellar assembly protein FLIH. (SW:FLIH_SALTY)	0.999919	0.072345	4.22633		0.091263	0.898881	0.385972	4.48e-05		0.0742781	0.933543	0.314171	8.37e-05		0.0769396	0.86327	0.325445	0.000576		0.182287	0.815093	0.79525	0.00733		0.691862	0.750804	2.925	0.0259		0.795411	0.779633	3.475	fliH	AAL20883	S. typhimurium flagellar assembly protein FLIH. (SW:FLIH_SALTY)	flagellar biosynthesis; possible export of flagellar proteins
STM1972	fliI	flagellum-specific ATP synthase. (SW:FLII_SALTY); flagellum-specific ATP synthase [Salmonella typhimurium LT2].	0.998794	0.0726195	1.47038		0.284656	0.903516	0.429655	0.00669		0.327139	0.947942	0.513987	0.0405		0.486679	0.968858	0.907724	0.383		0.380562	0.821174	0.57575	0.0277		1.09155	0.750915	1.605	0.265		1.18901	0.765164	1.7675	fliI	AAL20884	flagellum-specific ATP synthase. (SW:FLII_SALTY); flagellum-specific ATP synthase [Salmonella typhimurium LT2].	flagellum-specific ATP synthase
STM1973	fliJ	flagellar FLIJ protein. (SW:FLIJ_SALTY); flagellar FliJ protein [Salmonella typhimurium LT2].	0.997978	0.0900016	3.18964		0.0578013	0.898897	0.184971	0.000114		0.0611287	0.933792	0.19944	0.000794		0.0578043	0.863312	0.185717	0.00127		0.126325	0.814979	0.42	0.00554		0.436339	0.752035	1.395	0.0363		0.549482	0.757051	1.76	fliJ	AAL20885	flagellar FLIJ protein. (SW:FLIJ_SALTY); flagellar FliJ protein [Salmonella typhimurium LT2].	flagellar fliJ protein
STM1974	fliK	flagellar hook-length control protein. (SW:FLIK_SALTY); flagellar hook-length control protein [Salmonella typhimurium LT2].	0.998299	0.0825359	4.47333		0.128206	0.901023	0.604125	0.00398		0.127042	0.934609	0.585776	0.00249		0.106111	0.863518	0.479507	0.00229		0.140505	0.814405	0.65125	0.00554		0.356471	0.750934	1.595	0.0213		0.494211	0.759429	2.2375	fliK	AAL20886	flagellar hook-length control protein. (SW:FLIK_SALTY); flagellar hook-length control protein [Salmonella typhimurium LT2].	flagellar hook-length control protein
STM1975	fliL	flagellar FLIL protein. (SW:FLIL_SALTY); flagellar biosynthesis [Salmonella typhimurium LT2].	0.992456	0.174269	7.96375		0.0810507	0.899152	0.657652	0.000808		0.0794467	0.934077	0.659079	0.00228		0.0711998	0.863375	0.572116	0.0021		0.0862952	0.813497	0.70175	0.00202		0.366608	0.750757	2.92	0.0409		0.557098	0.763478	4.5175	fliL	AAL20887	flagellar FLIL protein. (SW:FLIL_SALTY); flagellar biosynthesis [Salmonella typhimurium LT2].	flagellar biosynthesis
STM1976	fliM	component of motor switch and energizing; flagellar motor switch protein FLIM. (SW:FLIM_SALTY); flagellar biosynthesis protein [Salmonella typhimurium LT2].	0.99503	0.141296	4.70113		0.0940912	0.898874	0.442437	0.000109		0.0863582	0.933574	0.407285	0.000304		0.0922024	0.863291	0.434256	0.00116		0.13556	0.813839	0.6485	0.00263		0.648749	0.750937	3.05	0.0887		0.819849	0.786359	4.015	fliM	AAL20888	component of motor switch and energizing; flagellar motor switch protein FLIM. (SW:FLIM_SALTY); flagellar biosynthesis protein [Salmonella typhimurium LT2].	flagellar biosynthesis, component of motor switch and energizing
STM1977	fliN	component of motor switch and energizing; flagellar motor switch protein FLIM. (SW:FLIN_SALTY); flagellar biosynthesis protein [Salmonella typhimurium LT2].	0.994485	0.148876	4.28238		0.183816	0.899107	0.789844	0.000425		0.154792	0.935038	0.681729	0.00308		0.145805	0.863388	0.626201	0.00193		0.159649	0.813498	0.6885	0.00154		0.558917	0.750882	2.395	0.0686		0.688462	0.755726	2.955	fliN	AAL20889	component of motor switch and energizing; flagellar motor switch protein FLIM. (SW:FLIN_SALTY); flagellar biosynthesis protein [Salmonella typhimurium LT2].	flagellar biosynthesis, component of motor switch and energizing
STM1979	fliP	flagellar biosynthetic protein FLIP. (SW:FLIP_SALTY); flagellar biosynthesis protein [Salmonella typhimurium LT2].	0.999816	0.0723795	2.17877		0.250325	0.900174	0.550847	0.00126		0.291765	0.93785	0.650526	0.00646		0.235172	0.864254	0.516389	0.00375		0.270647	0.814763	0.597	0.00422		0.892678	0.750778	1.945	0.0641		0.84519	0.795321	1.9375	fliP	AAL20891	flagellar biosynthetic protein FLIP. (SW:FLIP_SALTY); flagellar biosynthesis protein [Salmonella typhimurium LT2].	flagellar biosynthesis
STM2081	gnd	Putative RBS for gnd; RegulonDB:STMS1H002229	0.995989	0.126887	12.6557		0.379022	0.899003	4.79918	0.000569		0.463811	0.934866	5.89275	0.00368		0.374035	0.863757	4.74317	0.00469		0.494123	0.818485	6.3075	0.0153		1.10227	0.75081	13.95	0.433		0.906283	0.798005	12.075	gnd	AAL20985	Putative RBS for gnd; RegulonDB:STMS1H002229	gluconate-6-phosphate dehydrogenase, decarboxylating
STM2097	rfbB	Putative RBS for rfbB; RegulonDB:STMS1H002243	0.999007	0.072298	6.00659		0.451825	0.900332	2.72438	0.00198		0.715244	0.937204	4.32031	0.0403		0.478703	0.863748	2.87917	0.00365		0.377049	0.822773	2.3275	0.0237		0.644969	0.750777	3.875	0.0367		0.661498	0.759073	3.9975	rfbB	AAL21001	Putative RBS for rfbB; RegulonDB:STMS1H002243	dTDP-glucose 4,6 dehydratase
STM2167	dld	similar to E. coli D-lactate dehydrogenase, FAD protein, NADH independent (AAC75194.1); Blastp hit to AAC75194.1 (571 aa), 91% identity in aa 1 - 569; NADH independent D-lactate dehydrogenase [Salmonella typhimurium LT2].	1	0.0722922	1.87539		0.428401	0.90469	0.817493	0.0115		0.36382	0.937902	0.693045	0.00667		0.448376	0.863823	0.842362	0.00286		0.446186	0.813488	0.839	0.00207		0.55455	0.750814	1.04	0.00225		0.535239	0.781165	1.06	dld	AAL21071	similar to E. coli D-lactate dehydrogenase, FAD protein, NADH independent (AAC75194.1); Blastp hit to AAC75194.1 (571 aa), 91% identity in aa 1 - 569; NADH independent D-lactate dehydrogenase [Salmonella typhimurium LT2].	D-lactate dehydrogenase, NADH independent
STM2333	yfbS	similar to E. coli putative transport protein (AAC75352.1); Blastp hit to AAC75352.1 (610 aa), 90% identity in aa 1 - 610; putative response regulator [Salmonella typhimurium LT2].	0.999104	0.0725538	2.122		0.303205	0.899254	0.644733	0.000344		0.212142	0.933991	0.451421	0.000382		0.21967	0.863756	0.468521	0.00262		0.404294	0.819457	0.87125	0.0138		0.58648	0.750819	1.245	0.0304		0.488169	0.765309	1.06275	yfbS	AAL21234	similar to E. coli putative transport protein (AAC75352.1); Blastp hit to AAC75352.1 (610 aa), 90% identity in aa 1 - 610; putative response regulator [Salmonella typhimurium LT2].	putative response regulator
STM2335	yfbU	similar to E. coli orf, hypothetical protein (AAC75354.1); Blastp hit to AAC75354.1 (170 aa), 95% identity in aa 7 - 170; putative cytoplasmic protein [Salmonella typhimurium LT2].	0.99998	0.0722768	5.94015		0.310448	0.8989	1.84438	4.35e-05		0.192945	0.934052	1.15404	0.000717		0.383279	0.863402	2.27761	0.00083		0.429524	0.815929	2.565	0.00394		0.659897	0.750769	3.92	0.0136		0.676816	0.78777	4.2325	yfbU	AAL21236	similar to E. coli orf, hypothetical protein (AAC75354.1); Blastp hit to AAC75354.1 (170 aa), 95% identity in aa 7 - 170; putative cytoplasmic protein [Salmonella typhimurium LT2].	putative cytoplasmic protein
STM2390	yfcZ	similar to E. coli orf, hypothetical protein (AAC75403.1); Blastp hit to AAC75403.1 (102 aa), 93% identity in aa 9 - 102; putative cytoplasmic protein [Salmonella typhimurium LT2].	0.996128	0.124656	2.88331		0.332346	0.905539	0.988691	0.0166		0.356861	0.936542	1.04222	0.00598		0.52754	0.864835	1.5257	0.014		0.291524	0.81748	0.8565	0.00891		0.219011	0.752227	0.638	0.0359		0.377967	0.798873	1.2455	yfcZ	AAL21291	similar to E. coli orf, hypothetical protein (AAC75403.1); Blastp hit to AAC75403.1 (102 aa), 93% identity in aa 9 - 102; putative cytoplasmic protein [Salmonella typhimurium LT2].	putative cytoplasmic protein
STM2490	gcvR	similar to E. coli transcriptional regulation of gcv operon (AAC75532.1); Blastp hit to AAC75532.1 (212 aa), 88% identity in aa 1 - 212; transcriptional repressor of gcv operon [Salmonella typhimurium LT2].	0.992459	0.174232	6.71216		0.371513	0.902243	2.52446	0.00688		0.285742	0.934418	1.93006	0.0021		0.354092	0.863378	2.37784	0.00497		0.41443	0.815983	2.7975	0.0077		0.597005	0.751521	4.01	0.0974		0.5879	0.7585	3.9775	gcvR	AAL21384	similar to E. coli transcriptional regulation of gcv operon (AAC75532.1); Blastp hit to AAC75532.1 (212 aa), 88% identity in aa 1 - 212; transcriptional repressor of gcv operon [Salmonella typhimurium LT2].	transcriptional repressor of gcv operon
STM2501	ppk	component of RNA degradosome; similar to E. coli polyphosphate kinase (AAC75554.1); Blastp hit to AAC75554.1 (688 aa), 96% identity in aa 1 - 688; polyphosphate kinase [Salmonella typhimurium LT2].	0.999916	0.0722654	2.11541		0.328197	0.899517	0.696292	0.000486		0.378485	0.93456	0.803238	0.000975		0.383096	0.863285	0.810439	0.000539		0.409685	0.815705	0.87125	0.0036		0.708829	0.750819	1.5	0.028		0.673651	0.77313	1.4675	ppk	AAL21395	component of RNA degradosome; similar to E. coli polyphosphate kinase (AAC75554.1); Blastp hit to AAC75554.1 (688 aa), 96% identity in aa 1 - 688; polyphosphate kinase [Salmonella typhimurium LT2].	polyphosphate kinase, component of RNA degradosome
STM2502	ppx	similar to E. coli exopolyphosphatase (AAC75555.1); Blastp hit to AAC75555.1 (513 aa), 92% identity in aa 1 - 513; exopolyphosphatase [Salmonella typhimurium LT2].	0.999671	0.0724205	1.87105		0.355808	0.901675	0.673393	0.0036		0.534896	0.934617	1.00239	0.00128		0.376123	0.863677	0.704867	0.00201		0.467348	0.813663	0.8755	0.00126		0.766722	0.751324	1.435	0.0438		0.649998	0.767247	1.24225	ppx	AAL21396	similar to E. coli exopolyphosphatase (AAC75555.1); Blastp hit to AAC75555.1 (513 aa), 92% identity in aa 1 - 513; exopolyphosphatase [Salmonella typhimurium LT2].	exopolyphosphatase
STM2646	yfiD	similar to E. coli putative formate acetyltransferase (AAC75632.1); Blastp hit to AAC75632.1 (127 aa), 96% identity in aa 1 - 127; putative formate acetyltransferase [Salmonella typhimurium LT2].	0.998699	0.0723223	5.24601		0.0782295	0.898913	0.411707	0.000122		0.0731607	0.935348	0.442646	0.012		0.225513	0.863349	1.18384	0.00101		0.0904504	0.813672	0.488	0.00261		0.107303	0.750757	0.563	0.0136		0.520869	0.951462	3.94	yfiD	AAL21540	similar to E. coli putative formate acetyltransferase (AAC75632.1); Blastp hit to AAC75632.1 (127 aa), 96% identity in aa 1 - 127; putative formate acetyltransferase [Salmonella typhimurium LT2].	putative formate acetyltransferase
STM2665	yfiA	stabilizes ribosomes against dissociation; similar to E. coli putative yhbH sigma 54 modulator (AAC75646.1); Blastp hit to AAC75646.1 (113 aa), 91% identity in aa 1 - 112; ribosome associated factor [Salmonella typhimurium LT2].	0.999928	0.0722667	16.6435		0.376125	0.903593	6.37169	0.00902		0.26527	0.934484	4.44688	0.00115		0.500498	0.864796	8.35777	0.00688		0.188768	0.813568	3.155	0.000816		0.273918	0.751133	4.565	0.0158		0.357216	0.770727	6.28	yfiA	AAL21554	stabilizes ribosomes against dissociation; similar to E. coli putative yhbH sigma 54 modulator (AAC75646.1); Blastp hit to AAC75646.1 (113 aa), 91% identity in aa 1 - 112; ribosome associated factor [Salmonella typhimurium LT2].	ribosome associated factor, stabilizes ribosomes against dissociation
STM2748	STM2748	putative transcriptional regulator [Salmonella typhimurium LT2].	0.999257	0.0725202	0.826871		0.485779	0.907187	0.409792	0.0267		0.730974	0.945242	0.612891	0.134		0.655633	0.865234	0.543644	0.0194		0.4926	0.815408	0.40875	0.00432		0.586304	0.750859	0.485	0.0288		0.5666	0.758242	0.47125	STM2748	AAL21634	putative transcriptional regulator [Salmonella typhimurium LT2].	putative transcriptional regulator
STM2917	ygbK	similar to E. coli orf, hypothetical protein (AAC75779.1); Blastp hit to AAC75779.1 (388 aa), 79% identity in aa 1 - 384; putative tRNA synthase [Salmonella typhimurium LT2].	0.999999	0.0722887	0.563708		0.337612	0.910397	0.199785	0.0225		0.457861	0.939601	0.259497	0.00315		0.515526	0.889642	0.307449	0.142		0.368522	0.818085	0.2125	0.0168		0.466854	0.752411	0.2645	0.0434		0.373609	0.784035	0.23225	ygbK	AAL21797	similar to E. coli orf, hypothetical protein (AAC75779.1); Blastp hit to AAC75779.1 (388 aa), 79% identity in aa 1 - 384; putative tRNA synthase [Salmonella typhimurium LT2].	paral putative tRNA synthase
STM2941	yghJ	similar to E. coli orf, hypothetical protein (AAC75800.1); Blastp hit to AAC75800.1 (363 aa), 29% identity in aa 1 - 334; putative cytoplasmic protein [Salmonella typhimurium LT2].	0.999961	0.0722718	0.379753		0.475945	0.899249	0.180849	0.000208		0.4997	0.943095	0.189984	0.000679		0.534958	0.864273	0.203506	0.00435		0.478989	0.814687	0.1825	0.00324		0.733625	0.755721	0.28	0.136		0.676835	0.77856	0.267	yghJ	AAL21821	similar to E. coli orf, hypothetical protein (AAC75800.1); Blastp hit to AAC75800.1 (363 aa), 29% identity in aa 1 - 334; putative cytoplasmic protein [Salmonella typhimurium LT2].	putative cytoplasmic protein
STM2942	STM2942	putative transposase [Salmonella typhimurium LT2].	0.999941	0.0723359	0.509075		0.346003	0.898975	0.176153	2.9e-05		0.480272	0.955544	0.254852	0.0622		0.42555	0.864229	0.217176	0.00353		0.371392	0.813532	0.1895	0.00126		0.522384	0.751185	0.266	0.015		0.542385	0.774428	0.2875	STM2942	AAL21822	putative transposase [Salmonella typhimurium LT2].	putative transposase
STM2963	STM2963	Putative RBS for STM2963; RegulonDB:STMS1H003017	0.998986	0.0725792	3.78847		0.486123	0.899148	1.84305	0.000501		0.342982	0.9337	1.30018	0.000311		0.419182	0.863432	1.58877	0.00161		0.484045	0.816999	1.845	0.00787		0.489499	0.750781	1.855	0.0243		0.656594	0.756156	2.4925	STM2963	AAL21843	Putative RBS for STM2963; RegulonDB:STMS1H003017	putative MFS superfamily, D-glucarate permease
STM3047	ygfY	similar to E. coli orf, hypothetical protein (AAC75935.1); Blastp hit to AAC75935.1 (88 aa), 93% identity in aa 1 - 88; putative cytoplasmic protein [Salmonella typhimurium LT2].	0.996048	0.125935	3.45292		0.390772	0.898948	1.34963	0.000524		0.377768	0.935215	1.31224	0.00307		0.320768	0.863965	1.11092	0.00425		0.397854	0.826701	1.42625	0.0465		0.363435	0.750758	1.255	0.0285		0.546001	0.771169	1.95	ygfY	AAL21922	similar to E. coli orf, hypothetical protein (AAC75935.1); Blastp hit to AAC75935.1 (88 aa), 93% identity in aa 1 - 88; putative cytoplasmic protein [Salmonella typhimurium LT2].	putative cytoplasmic protein
STM3050	yqfB	similar to E. coli orf, hypothetical protein (AAC75938.1); Blastp hit to AAC75938.1 (103 aa), 88% identity in aa 1 - 103; putative cytoplasmic protein [Salmonella typhimurium LT2].	0.995294	0.137465	2.20661		0.392937	0.911736	0.905919	0.0399		0.215535	0.937478	0.494185	0.00818		0.359781	0.875327	0.831716	0.0603		0.393388	0.820927	0.8855	0.0197		0.425992	#VALUE!	0.94	0.173		0.564433	0.759105	1.255	yqfB	AAL21925	similar to E. coli orf, hypothetical protein (AAC75938.1); Blastp hit to AAC75938.1 (103 aa), 88% identity in aa 1 - 103; putative cytoplasmic protein [Salmonella typhimurium LT2].	putative cytoplasmic protein
STM3094	yggJ	similar to E. coli orf, hypothetical protein (AAC75983.1); Blastp hit to AAC75983.1 (252 aa), 90% identity in aa 1 - 252; putative cytoplasmic protein [Salmonella typhimurium LT2].	0.978205	0.29808	3.4407		0.319891	0.899703	1.10505	0.00438		0.306012	0.934478	1.05842	0.00471		0.312278	0.864534	1.08091	0.0163		0.36515	0.813162	1.2575	0.00769		0.543315	0.751801	1.875	0.168		0.475028	0.762614	1.6675	yggJ	AAL21969	similar to E. coli orf, hypothetical protein (AAC75983.1); Blastp hit to AAC75983.1 (252 aa), 90% identity in aa 1 - 252; putative cytoplasmic protein [Salmonella typhimurium LT2].	putative cytoplasmic protein
STM3136	STM3136	Paralog of E. coli D-mannonate oxidoreductase (AAC77279.1); Blastp hit to AAC77279.1 (486 aa), 79% identity in aa 4 - 486	0.998501	0.0774896	2.76713		0.333389	0.898302	0.923848	0.00153		0.262662	0.933767	0.727436	0.000283		0.318798	0.863303	0.882344	0.00117		0.257739	0.816543	0.734	0.0112		0.384769	0.750977	1.065	0.0218		0.607734	0.761181	1.7025	STM3136	AAL22010	Paralog of E. coli D-mannonate oxidoreductase (AAC77279.1); Blastp hit to AAC77279.1 (486 aa), 79% identity in aa 4 - 486	putative D-mannonate oxidoreductase
STM3176	ygiW	similar to E. coli orf, hypothetical protein (AAC76060.1); Blastp hit to AAC76060.1 (130 aa), 89% identity in aa 1 - 130; putative outer membrane protein [Salmonella typhimurium LT2].	0.998663	0.0731622	4.85661		0.228177	0.898934	1.10878	0.000118		0.200182	0.933855	0.976622	0.000559		0.210841	0.863369	1.025	0.00105		0.41989	0.817938	2.06	0.0092		0.405408	0.751467	1.975	0.0333		0.70846	0.765011	3.4875	ygiW	AAL22050	similar to E. coli orf, hypothetical protein (AAC76060.1); Blastp hit to AAC76060.1 (130 aa), 89% identity in aa 1 - 130; putative outer membrane protein [Salmonella typhimurium LT2].	putative outer membrane protein
STM3184	yqiB	similar to E. coli putative enzyme (AAC76069.1); Blastp hit to AAC76069.1 (140 aa), 95% identity in aa 1 - 140; putative cytoplasmic protein [Salmonella typhimurium LT2].	0.999651	0.0722617	3.20674		0.363909	0.900135	1.17272	0.00131		0.204702	0.942113	0.727271	0.035		0.313342	0.863576	1.00647	0.0015		0.359582	0.818887	1.1735	0.0118		0.453515	0.751161	1.455	0.019		0.498432	0.759001	1.6125	yqiB	AAL22058	similar to E. coli putative enzyme (AAC76069.1); Blastp hit to AAC76069.1 (140 aa), 95% identity in aa 1 - 140; putative cytoplasmic protein [Salmonella typhimurium LT2].	putative cytoplasmic protein
STM3187	ygiB	similar to E. coli orf, hypothetical protein (AAC76073.1); Blastp hit to AAC76073.1 (234 aa), 96% identity in aa 12 - 234; putative inner membrane protein [Salmonella typhimurium LT2].	1		8.76776		0.291803	0.899702	2.57132	0.00544		0.30568	0.936195	2.71974	0.022		0.323339	0.86547	2.86234	0.0421		0.466965	0.814169	4.1	0.00687		0.758383	0.754674	6.675	0.376		0.774789	0.75586	6.8075	ygiB	AAL22061	similar to E. coli orf, hypothetical protein (AAC76073.1); Blastp hit to AAC76073.1 (234 aa), 96% identity in aa 12 - 234; putative inner membrane protein [Salmonella typhimurium LT2].	putative inner membrane protein
STM3202	ygiF	Putative RBS for ygiF; RegulonDB:STMS1H003233	0.99754	0.099307	2.56543		0.437389	0.899618	1.12436	0.00119		0.422262	0.936161	1.09215	0.00494		0.445533	0.863626	1.14415	0.00404		0.435457	0.813302	1.1175	0.00118		0.627528	0.750973	1.61	0.052		0.558962	0.762497	1.4575	ygiF	AAL22076	Putative RBS for ygiF; RegulonDB:STMS1H003233	putative cytoplasmic protein
STM3229	yqjD	similar to E. coli orf, hypothetical protein (AAC76133.1); Blastp hit to AAC76133.1 (101 aa), 90% identity in aa 1 - 101; putative inner membrane protein [Salmonella typhimurium LT2].	0.997949	0.0906599	8.44065		0.334299	0.899251	2.82612	0.000438		0.198265	0.933781	1.67924	0.000477		0.283424	0.863301	2.39274	0.0012		0.397871	0.823348	3.455	0.0328		0.421898	0.751755	3.575	0.0416		0.532614	0.755823	4.5075	yqjD	AAL22102	similar to E. coli orf, hypothetical protein (AAC76133.1); Blastp hit to AAC76133.1 (101 aa), 90% identity in aa 1 - 101; putative inner membrane protein [Salmonella typhimurium LT2].	putative inner membrane protein
STM3234	yhaH	similar to E. coli putative cytochrome (AAC76138.1); Blastp hit to AAC76138.1 (121 aa), 89% identity in aa 1 - 118; putative inner membrane protein [Salmonella typhimurium LT2].	0.999844	0.0722611	3.73461		0.42463	0.899319	1.58824	0.000436		0.386263	0.934579	1.44743	0.00107		0.374597	0.86333	1.39927	0.000731		0.468462	0.816843	1.7625	0.00876		0.482899	0.750926	1.805	0.0215		0.628252	0.76144	2.37	yhaH	AAL22107	similar to E. coli putative cytochrome (AAC76138.1); Blastp hit to AAC76138.1 (121 aa), 89% identity in aa 1 - 118; putative inner membrane protein [Salmonella typhimurium LT2].	putative inner membrane protein
STM3252	agaR	DeoR family; similar to E. coli putative DEOR-type transcriptional regulator of aga operon (AAC76165.1); Blastp hit to AAC76165.1 (269 aa), 26% identity in aa 10 - 252; aga operon transcriptional repressor [Salmonella typhimurium LT2].	0.996723	0.11465	1.49846		0.306999	0.902217	0.468327	0.00604		0.322584	0.93469	0.485044	0.0011		0.323533	0.865332	0.489361	0.00914		0.489187	0.814499	0.73725	0.00944		0.750706	0.751045	1.125	0.116		0.631834	0.764234	0.963	agaR	AAL22124	DeoR family; similar to E. coli putative DEOR-type transcriptional regulator of aga operon (AAC76165.1); Blastp hit to AAC76165.1 (269 aa), 26% identity in aa 10 - 252; aga operon transcriptional repressor [Salmonella typhimurium LT2].	aga operon transcriptional repressor (DeoR family)
STM3511	yhgI	similar to E. coli orf, hypothetical protein (AAC76439.1); Blastp hit to AAC76439.1 (191 aa), 98% identity in aa 1 - 191; putative thioredoxin-like proteins and domain [Salmonella typhimurium LT2].	0.99604	0.126067	10.0921		0.423462	0.899443	4.2803	0.00121		0.399373	0.934168	4.03939	0.00148		0.481109	0.863984	4.8651	0.00847		0.415947	0.814427	4.2125	0.00395		0.512758	0.750762	5.175	0.0443		0.636936	0.756189	6.4425	yhgI	AAL22373	similar to E. coli orf, hypothetical protein (AAC76439.1); Blastp hit to AAC76439.1 (191 aa), 98% identity in aa 1 - 191; putative thioredoxin-like proteins and domain [Salmonella typhimurium LT2].	putative Thioredoxin-like proteins and domain
STM3526	glpD	aerobic; similar to E. coli sn-glycerol-3-phosphate dehydrogenase (aerobic) (AAC76451.1); Blastp hit to AAC76451.1 (501 aa), 90% identity in aa 1 - 501; sn-glycerol-3-phosphate dehydrogenase [Salmonella typhimurium LT2].	0.999941	0.0723356	68.668		0.283584	0.899023	19.4929	0.00013		0.318014	0.942331	22.8231	0.0189		0.284581	0.863438	19.5588	0.000966		0.365966	0.813588	25.225	0.00192		0.418886	0.752955	28.9	0.0362		0.513061	0.755879	35.35	glpD	AAL22387	aerobic; similar to E. coli sn-glycerol-3-phosphate dehydrogenase (aerobic) (AAC76451.1); Blastp hit to AAC76451.1 (501 aa), 90% identity in aa 1 - 501; sn-glycerol-3-phosphate dehydrogenase [Salmonella typhimurium LT2].	sn-glycerol-3-phosphate dehydrogenase (aerobic)
STM3535	glgA	glycogen synthase. (SW:GLGA_SALTY); glycogen synthase [Salmonella typhimurium LT2].	0.999987	0.0723112	3.44265		0.332279	0.902356	1.16258	0.00539		0.156582	0.933942	0.542922	0.000563		0.330834	0.86467	1.14662	0.0053		0.381724	0.814137	1.32	0.00242		0.419169	0.751016	1.445	0.0212		0.593341	0.763519	2.0775	glgA	AAL22395	glycogen synthase. (SW:GLGA_SALTY); glycogen synthase [Salmonella typhimurium LT2].	glycogen synthase
STM3537	glgX	similar to E. coli part of glycogen operon, a glycosyl hydrolase, debranching enzyme (AAC76456.1); Blastp hit to AAC76456.1 (657 aa), 85% identity in aa 1 - 657; glycosyl hydrolase [Salmonella typhimurium LT2].	0.998777	0.0723159	2.6791		0.294353	0.899899	0.793403	0.00106		0.181006	0.935437	0.497755	0.00326		0.20149	0.863472	0.54093	0.0013		0.407635	0.819953	1.1205	0.0271		0.55376	0.751639	1.485	0.0362		0.521584	0.803045	1.54525	glgX	AAL22397	similar to E. coli part of glycogen operon, a glycosyl hydrolase, debranching enzyme (AAC76456.1); Blastp hit to AAC76456.1 (657 aa), 85% identity in aa 1 - 657; glycosyl hydrolase [Salmonella typhimurium LT2].	glycosyl hydrolase
STM3544	yhhW	similar to E. coli orf, hypothetical protein (AAC76464.1); Blastp hit to AAC76464.1 (231 aa), 93% identity in aa 1 - 231; putative cytoplasmic protein [Salmonella typhimurium LT2].	0.997959	0.0904284	0.818174		0.423416	0.898926	0.346446	0.000284		0.376428	0.938031	0.310891	0.00406		0.481944	0.869484	0.400008	0.0313		0.493939	0.814855	0.4065	0.0087		0.716621	0.750838	0.5865	0.0748		0.702072	0.770939	0.589	yhhW	AAL22404	similar to E. coli orf, hypothetical protein (AAC76464.1); Blastp hit to AAC76464.1 (231 aa), 93% identity in aa 1 - 231; putative cytoplasmic protein [Salmonella typhimurium LT2].	putative cytoplasmic protein
STM3591	uspA	similar to E. coli universal stress protein; broad regulatory function? (AAC76520.1); Blastp hit to AAC76520.1 (144 aa), 99% identity in aa 1 - 144; universal stress protein A [Salmonella typhimurium LT2].	0.999824	0.0723772	28.3101		0.256556	0.899343	7.2867	0.000344		0.102534	0.933601	2.92036	0.000343		0.247807	0.863464	7.02735	0.00117		0.287506	0.813637	8.1575	0.000816		0.340299	0.750862	9.635	0.0135		0.516492	0.756533	14.675	uspA	AAL22451	similar to E. coli universal stress protein; broad regulatory function? (AAC76520.1); Blastp hit to AAC76520.1 (144 aa), 99% identity in aa 1 - 144; universal stress protein A [Salmonella typhimurium LT2].	universal stress protein A
STM3594	prlC	oligopeptidase A. (SW:OPDA_SALTY); oligopeptidase A [Salmonella typhimurium LT2].	1		7.90125		0.210229	0.899067	1.66449	0.00131		0.100309	0.93348	0.792588	8.37e-05		0.261483	0.863786	2.07323	0.0149		0.277973	0.813297	2.2025	0.00498		0.398671	0.750787	3.15	0.0265		0.488897	0.758632	3.9025	prlC	AAL22454	oligopeptidase A. (SW:OPDA_SALTY); oligopeptidase A [Salmonella typhimurium LT2].	oligopeptidase A
STM3684	yibF	similar to E. coli putative S-transferase (AAC76616.1); Blastp hit to AAC76616.1 (202 aa), 86% identity in aa 1 - 202; putative glutathione S-transferase [Salmonella typhimurium LT2].	0.998138	0.0863712	1.90939		0.45889	0.905737	0.892149	0.019		0.332136	0.935958	0.640842	0.0035		0.460679	0.864066	0.881544	0.00539		0.46899	0.813181	0.897	0.00236		0.508664	0.750783	0.9715	0.0309		0.707542	0.756285	1.355	yibF	AAL22543	similar to E. coli putative S-transferase (AAC76616.1); Blastp hit to AAC76616.1 (202 aa), 86% identity in aa 1 - 202; putative glutathione S-transferase [Salmonella typhimurium LT2].	putative glutathione S-transferase
STM3689	yibL	similar to E. coli orf, hypothetical protein (AAC76626.1); Blastp hit to AAC76626.1 (120 aa), 90% identity in aa 1 - 120; putative cytoplasmic protein [Salmonella typhimurium LT2].	0.999654	0.0724251	1.79711		0.314656	0.899221	0.566364	0.000251		0.425816	0.934744	0.767143	0.00101		0.336276	0.864234	0.60686	0.00379		0.430508	0.823815	0.79475	0.0367		0.478985	0.751044	0.861	0.0175		0.586805	0.756655	1.058	yibL	AAL22548	similar to E. coli orf, hypothetical protein (AAC76626.1); Blastp hit to AAC76626.1 (120 aa), 90% identity in aa 1 - 120; putative cytoplasmic protein [Salmonella typhimurium LT2].	putative cytoplasmic protein
STM3708	tdh	similar to E. coli threonine dehydrogenase (AAC76640.1); Blastp hit to AAC76640.1 (341 aa), 97% identity in aa 1 - 341; threonine 3-dehydrogenase [Salmonella typhimurium LT2].	0.985773	0.240019	9.12359		0.123021	0.898929	1.12425	0.000406		0.108729	0.933616	0.997342	0.000717		0.207277	0.863323	1.89211	0.00409		0.270415	0.812985	2.4675	0.00224		0.509327	0.751358	4.65	0.102		0.511902	0.763402	4.765	tdh	AAL22567	similar to E. coli threonine dehydrogenase (AAC76640.1); Blastp hit to AAC76640.1 (341 aa), 97% identity in aa 1 - 341; threonine 3-dehydrogenase [Salmonella typhimurium LT2].	threonine 3-dehydrogenase
STM3709	kbl	glycine acetyltransferase; 2-amino-3-ketobutyrate coenzyme A ligase. (SW:KBL_SALTY); 2-amino-3-ketobutyrate CoA ligase [Salmonella typhimurium LT2].	0.99957	0.0722643	7.07077		0.193764	0.89908	1.374	0.000217		0.171497	0.933801	1.21867	0.000459		0.19258	0.863284	1.36223	0.000722		0.327089	0.813839	2.325	0.00224		0.492021	0.751213	3.485	0.0295		0.512681	0.7636	3.7	kbl	AAL22568	glycine acetyltransferase; 2-amino-3-ketobutyrate coenzyme A ligase. (SW:KBL_SALTY); 2-amino-3-ketobutyrate CoA ligase [Salmonella typhimurium LT2].	2-amino-3-ketobutyrate CoA ligase (glycine acetyltransferase)
STM3711	rfaF	AFP-heptose--lps heptosyltransferase II. (SW:RFAF_SALTY); ADP-heptose; LPS heptosyltransferase 1 [Salmonella typhimurium LT2].	0.999881	0.0723587	6.2861		0.129154	0.899995	0.835628	0.00179		0.127548	0.934841	0.832215	0.00319		0.122515	0.863597	0.777843	0.00232		0.372813	0.813736	2.3525	0.00208		0.794308	0.753479	5.005	0.126		0.419502	0.774497	2.80667	rfaF	AAL22570	AFP-heptose--lps heptosyltransferase II. (SW:RFAF_SALTY); ADP-heptose; LPS heptosyltransferase 1 [Salmonella typhimurium LT2].	ADP-heptose; LPS heptosyltransferase 1
STM3725	kdtB	similar to E. coli putative enzyme of lipopolysaccharide synthesis (AAC76658.1); Blastp hit to AAC76658.1 (159 aa), 93% identity in aa 1 - 158; phosphopantetheine adenylyltransferase [Salmonella typhimurium LT2].	0.999977	0.0722758	3.75444		0.396394	0.89908	1.48924	0.000159		0.403529	0.935349	1.52456	0.00252		0.342727	0.864925	1.29537	0.00553		0.448854	0.813344	1.6875	0.00112		0.617728	0.751236	2.32	0.0198		0.483198	0.775758	1.9075	kdtB	AAL22584	similar to E. coli putative enzyme of lipopolysaccharide synthesis (AAC76658.1); Blastp hit to AAC76658.1 (159 aa), 93% identity in aa 1 - 158; phosphopantetheine adenylyltransferase [Salmonella typhimurium LT2].	phosphopantetheine adenylyltransferase
STM3729	radC	associated with replication forks; similar to E. coli DNA repair protein (AAC76662.1); Blastp hit to AAC76662.1 (224 aa), 83% identity in aa 10 - 224; putative DNA repair protein [Salmonella typhimurium LT2].	0.998051	0.0883753	2.23236		0.225202	0.899928	0.507716	0.0012		0.189308	0.937737	0.443971	0.00834		0.279247	0.865305	0.630708	0.00759		0.364916	0.82414	0.84225	0.0288		0.353374	0.750764	0.789	0.0219		0.411795	0.769929	0.95825	radC	AAL22588	associated with replication forks; similar to E. coli DNA repair protein (AAC76662.1); Blastp hit to AAC76662.1 (224 aa), 83% identity in aa 10 - 224; putative DNA repair protein [Salmonella typhimurium LT2].	putative DNA repair protein, associated with replication forks
STM3731	dut	similar to E. coli deoxyuridinetriphosphatase (AAC76664.1); Blastp hit to AAC76664.1 (151 aa), 92% identity in aa 1 - 151; deoxyuridinetriphosphatase [Salmonella typhimurium LT2].	0.999931	0.0722671	5.0214		0.371468	0.899527	1.8702	0.000582		0.34419	0.935126	1.74114	0.00216		0.344286	0.863269	1.72892	0.000525		0.487816	0.822864	2.4925	0.028		0.709374	0.751011	3.565	0.0404		0.570367	0.755299	2.8675	dut	AAL22590	similar to E. coli deoxyuridinetriphosphatase (AAC76664.1); Blastp hit to AAC76664.1 (151 aa), 92% identity in aa 1 - 151; deoxyuridinetriphosphatase [Salmonella typhimurium LT2].	deoxyuridinetriphosphatase
STM3735	yicC	similar to E. coli putative alpha helix protein (AAC76668.1); Blastp hit to AAC76668.1 (287 aa), 96% identity in aa 1 - 287; putative stress-induced protein [Salmonella typhimurium LT2].	0.999963	0.0722722	3.24468		0.368185	0.900095	1.20026	0.00119		0.59073	0.934936	1.92161	0.00328		0.399749	0.863577	1.29864	0.00159		0.421014	0.815546	1.3725	0.00335		0.48383	0.750914	1.57	0.0134		0.586423	0.764858	1.935	yicC	AAL22594	similar to E. coli putative alpha helix protein (AAC76668.1); Blastp hit to AAC76668.1 (287 aa), 96% identity in aa 1 - 287; putative stress-induced protein [Salmonella typhimurium LT2].	putative stress-induced protein
STM3773	STM3773	ATPase domain; similar to E. coli psp operon transcriptional activator (AAC74385.1); Blastp hit to AAC74385.1 (330 aa), 33% identity in aa 12 - 239; putative NtrC family transcriptional regulator [Salmonella typhimurium LT2].	0.997203	0.105897	1.1902		0.398034	0.899691	0.475124	0.0013		0.496223	0.9364	0.593457	0.00516		0.448447	0.868183	0.540779	0.0255		0.445435	0.817018	0.538	0.0184		0.547808	0.750814	0.652	0.0409		0.48664	0.770751	0.60175	STM3773	AAL22631	ATPase domain; similar to E. coli psp operon transcriptional activator (AAC74385.1); Blastp hit to AAC74385.1 (330 aa), 33% identity in aa 12 - 239; putative NtrC family transcriptional regulator [Salmonella typhimurium LT2].	putative NtrC family transcriptional regulators, ATPase domain
STM3850	yieF	similar to E. coli orf, hypothetical protein (AAC76736.1); Blastp hit to AAC76736.1 (188 aa), 92% identity in aa 1 - 187; putative oxidoreductase [Salmonella typhimurium LT2].	0.99961	0.0724364	2.27188		0.305314	0.899298	0.695274	0.000344		0.259017	0.934181	0.590335	0.000512		0.323343	0.863708	0.736282	0.00212		0.424826	0.813634	0.967	0.00149		0.457704	0.751517	1.041	0.0236		0.527696	0.7559	1.2025	yieF	AAL22708	similar to E. coli orf, hypothetical protein (AAC76736.1); Blastp hit to AAC76736.1 (188 aa), 92% identity in aa 1 - 187; putative oxidoreductase [Salmonella typhimurium LT2].	putative oxidoreductase
STM3862	glmU	similar to E. coli N-acetyl glucosamine-1-phosphate uridyltransferase (AAC76753.1); Blastp hit to AAC76753.1 (456 aa), 91% identity in aa 1 - 456; N-acetyl glucosamine-1-phosphate uridyltransferase; glucosamine-1-phosphate acetyl transferase [Salmonella t	0.999414	0.0722715	9.60457		0.251498	0.898897	2.41592	6.84e-05		0.272719	0.93369	2.62297	0.000311		0.208228	0.863306	2.00101	0.000755		0.488151	0.813392	4.6975	0.00223		0.721011	0.750832	6.925	0.0335		0.658168	0.768462	6.4675	glmU	AAL22720	similar to E. coli N-acetyl glucosamine-1-phosphate uridyltransferase (AAC76753.1); Blastp hit to AAC76753.1 (456 aa), 91% identity in aa 1 - 456; N-acetyl glucosamine-1-phosphate uridyltransferase; glucosamine-1-phosphate acetyl transferase [Salmonella t	N-acetyl glucosamine-1-phosphate uridyltransferase and glucosamine-1-phosphate acetyl transferase
STM3865	atpD	similar to E. coli membrane-bound ATP synthase, F1 sector, beta-subunit (AAC76755.1); Blastp hit to AAC76755.1 (460 aa), 99% identity in aa 1 - 460; membrane-bound ATP synthase, F1 sector, beta-subunit [Salmonella typhimurium LT2].	0.991509	0.184956	41.8844		0.11013	0.899276	4.68078	0.00088		0.0916157	0.933791	3.9027	0.00099		0.16685	0.863269	6.98919	0.00196		0.428245	0.815085	18.1	0.013		0.658225	0.751969	27.6	0.144		0.422168	0.77224	18.6	atpD	AAL22723	similar to E. coli membrane-bound ATP synthase, F1 sector, beta-subunit (AAC76755.1); Blastp hit to AAC76755.1 (460 aa), 99% identity in aa 1 - 460; membrane-bound ATP synthase, F1 sector, beta-subunit [Salmonella typhimurium LT2].	membrane-bound ATP synthase, F1 sector, beta-subunit
STM3915	trxA	redox factor; thioredoxin 1 (TRX1) (TRX). (SW:THIO_ECOLI); thioredoxin 1 [Salmonella typhimurium LT2].	0.997211	0.105754	16.6354		0.430967	0.901681	7.22799	0.00548		0.375021	0.937425	6.34025	0.00915		0.530178	0.864189	8.8354	0.00896		0.399393	0.820166	6.765	0.0168		0.34359	0.751406	5.725	0.0283		0.524783	0.788516	9.32	trxA	AAL22765	redox factor; thioredoxin 1 (TRX1) (TRX). (SW:THIO_ECOLI); thioredoxin 1 [Salmonella typhimurium LT2].	thioredoxin 1, redox factor
STM3974	tatB	S. typhimurium SEC-independent protein translocase protein TATB. (SW:TATB_SALTY)	0.998589	0.07518	8.30878		0.456036	0.902434	3.82687	0.00689		0.405697	0.936973	3.40874	0.00629		0.362497	0.863716	3.01691	0.00266		0.478336	0.816682	3.9975	0.00745		0.656905	0.752098	5.465	0.0607		0.630426	0.754458	5.24	tatB	AAL22818	S. typhimurium SEC-independent protein translocase protein TATB. (SW:TATB_SALTY)	component of Sec-independent protein secretion pathway
STM4081	tpiA	similar to E. coli triosephosphate isomerase (AAC76901.1); Blastp hit to AAC76901.1 (255 aa), 96% identity in aa 1 - 255; triosephosphate isomerase [Salmonella typhimurium LT2].	0.990015	0.200702	17.5928		0.114311	0.898872	2.01134	0.00021		0.0936277	0.933483	1.64876	0.000329		0.145078	0.863336	2.55705	0.00244		0.318578	0.816142	5.6625	0.00735		0.754622	0.752825	13.3	0.273		0.683953	0.761762	12.175	tpiA	AAL22921	similar to E. coli triosephosphate isomerase (AAC76901.1); Blastp hit to AAC76901.1 (255 aa), 96% identity in aa 1 - 255; triosephosphate isomerase [Salmonella typhimurium LT2].	triosephosphate isomerase
STM4091	hslU	ATP-dependent HAL protease ATP-binding subunit HSLU (heat shock protein HSLU). (SW:HSLU_SALTY); ATPase component of the HslUV protease [Salmonella typhimurium LT2].	0.998378	0.0805896	13.7708		0.344536	0.901228	4.79178	0.00319		0.167053	0.934069	2.32654	0.0011		0.325465	0.863796	4.49379	0.00303		0.414434	0.815081	5.73	0.00332		0.669022	0.752604	9.23	0.0754		0.544655	0.755879	7.525	hslU	AAL22931	ATP-dependent HAL protease ATP-binding subunit HSLU (heat shock protein HSLU). (SW:HSLU_SALTY); ATPase component of the HslUV protease [Salmonella typhimurium LT2].	ATPase component of the HslUV protease
STM4170	hupA	HU-2; DNA-binding protein HU-alpha (NS2) (HU-2). (SW:DBHA_SALTY); DNA-binding protein HU-alpha [Salmonella typhimurium LT2].	0.998721	0.0723204	47.5211		0.29155	0.89902	13.8649	0.00017		0.183583	0.933909	8.77708	0.000659		0.432396	0.864899	20.6387	0.0073		0.431303	0.820402	20.825	0.0173		0.26825	0.750851	12.75	0.0161		0.363062	0.783403	18.95	hupA	AAL22998	HU-2; DNA-binding protein HU-alpha (NS2) (HU-2). (SW:DBHA_SALTY); DNA-binding protein HU-alpha [Salmonella typhimurium LT2].	DNA-binding protein HU-alpha (HU-2)
STM4187	iclR	Putative RBS for iclR; RegulonDB:STMS1H004097	0.982234	0.268631	2.45541		0.214593	0.898984	0.527581	0.00107		0.273292	0.93959	0.695795	0.0141		0.152909	0.864351	0.383769	0.00992		0.351866	0.815304	0.87425	0.0139		0.482088	0.750992	1.185	0.108		0.392311	0.768435	1.007	iclR	AAL23011	Putative RBS for iclR; RegulonDB:STMS1H004097	acetate operon transcriptional repressor (IclR family)
STM4188	metH	repressor of metE and metF; 5-methyltetrahydrofolate--homocysteine methyltransferase. (SW:METH_SALTY); B12-dependent homocysteine-N5-methyltetrahydrofolate transmethylase [Salmonella typhimurium LT2].	0.999338	0.0722757	1.36479		0.319398	0.899017	0.43623	0.000159		0.244087	0.938316	0.34443	0.00811		0.55363	0.86342	0.755766	0.00205		0.48572	0.821939	0.68	0.0464		0.701702	0.751329	0.958	0.0416		0.592081	0.785525	0.85425	metH	AAL23012	repressor of metE and metF; 5-methyltetrahydrofolate--homocysteine methyltransferase. (SW:METH_SALTY); B12-dependent homocysteine-N5-methyltetrahydrofolate transmethylase [Salmonella typhimurium LT2].	B12-dependent homocysteine-N5-methyltetrahydrofolate transmethylase, repressor of metE and metF
STM4233	ubiC	Ortholog of E. coli chorismate lyase (AAC77009.1); Blastp hit to AAC77009.1 (202 aa), 86% identity in aa 38 - 202	0.998558	0.0759993	2.32127		0.229293	0.900509	0.540328	0.00233		0.206742	0.934318	0.483439	0.000899		0.224339	0.864117	0.524594	0.00371		0.415323	0.821471	0.98325	0.0205		0.499262	0.751508	1.16	0.0317		0.528842	0.756882	1.2325	ubiC	AAL23057	Ortholog of E. coli chorismate lyase (AAC77009.1); Blastp hit to AAC77009.1 (202 aa), 86% identity in aa 38 - 202	chorismate pyruvate lyase
STM4245	qor	similar to E. coli quinone oxidoreductase (AAC77021.1); Blastp hit to AAC77021.1 (327 aa), 90% identity in aa 1 - 327; NADPH dependent quinone oxidoreductase [Salmonella typhimurium LT2].	0.998899	0.0723062	1.462		0.443745	0.908939	0.667428	0.0256		0.545829	0.94406	0.814202	0.0416		0.442354	0.86473	0.649522	0.00719		0.453277	0.816834	0.668	0.00891		0.452856	0.751659	0.663	0.0286		0.57551	0.757338	0.84625	qor	AAL23069	similar to E. coli quinone oxidoreductase (AAC77021.1); Blastp hit to AAC77021.1 (327 aa), 90% identity in aa 1 - 327; NADPH dependent quinone oxidoreductase [Salmonella typhimurium LT2].	quinone oxidoreductase, NADPH dependent
STM4251	yjbR	similar to E. coli orf, hypothetical protein (AAC77027.1); Blastp hit to AAC77027.1 (118 aa), 92% identity in aa 1 - 117; putative cytoplasmic protein [Salmonella typhimurium LT2].	0.998204	0.0848164	2.07376		0.438917	0.899854	0.912553	0.00131		0.312055	0.934286	0.648754	0.000699		0.493422	0.863281	1.02325	0.00257		0.468542	0.813149	0.97275	0.00181		0.562128	0.753433	1.17	0.0641		0.628247	0.755256	1.305	yjbR	AAL23075	similar to E. coli orf, hypothetical protein (AAC77027.1); Blastp hit to AAC77027.1 (118 aa), 92% identity in aa 1 - 117; putative cytoplasmic protein [Salmonella typhimurium LT2].	putative cytoplasmic protein
STM4314	rtsB		0.999151	0.0725438	3.61365		0.0365197	0.898963	0.136036	0.000636		0.0593621	0.933744	0.219871	0.000899		0.0396267	0.863392	0.147828	0.00304		0.270527	0.823733	1.03275	0.0273		0.276176	0.750785	0.9985	0.0158		0.457991	0.788177	1.79	rtsB	AAL23138		putative bacterial regulatory proteins, luxR family
STM4315	rtsA	HilD (gi|4455108); putative AraC-type DNA-binding domain-containing protein [Salmonella typhimurium LT2].	0.99999	0.0723089	4.29476		0.0157627	0.898877	0.0685063	0.000137		0.0194089	0.933556	0.0858134	0.000496		0.0248385	0.863318	0.110614	0.00268		0.421719	0.828345	1.88	0.0461		0.34777	0.750873	1.495	0.0161		0.595139	0.854262	3.0125	rtsA	AAL23139	HilD (gi|4455108); putative AraC-type DNA-binding domain-containing protein [Salmonella typhimurium LT2].	putative AraC-type DNA-binding domain-containing protein
STM4322	yjdC	similar to E. coli orf, hypothetical protein (AAC77095.1); Blastp hit to AAC77095.1 (199 aa), 88% identity in aa 9 - 199; putative merR family bacterial regulatory protein [Salmonella typhimurium LT2].	0.998468	0.078319	1.87878		0.353032	0.899108	0.663983	0.00033		0.271257	0.935746	0.515781	0.00236		0.360512	0.865584	0.68304	0.00875		0.47035	0.814317	0.885	0.00206		0.638514	0.750802	1.2	0.0446		0.559033	0.761198	1.06475	yjdC	AAL23145	similar to E. coli orf, hypothetical protein (AAC77095.1); Blastp hit to AAC77095.1 (199 aa), 88% identity in aa 9 - 199; putative merR family bacterial regulatory protein [Salmonella typhimurium LT2].	putative bacterial regulatory protein, merR family
STM4324	cutA	cytochrome c biogenesis; similar to E. coli divalent cation tolerance protein; cytochrome c biogenesis (AAC77097.1); Blastp hit to AAC77097.1 (112 aa), 89% identity in aa 1 - 112; putative periplasmic divalent cation tolerance protein [Salmonella typhimur	0.996384	0.120451	3.0001		0.415746	0.8998	1.25063	0.00157		0.232112	0.933761	0.697503	0.000455		0.486827	0.866841	1.47385	0.0236		0.334893	0.8218	1.0355	0.021		0.451402	0.751201	1.355	0.0373		0.512622	0.755057	1.54	cutA	AAL23147	cytochrome c biogenesis; similar to E. coli divalent cation tolerance protein; cytochrome c biogenesis (AAC77097.1); Blastp hit to AAC77097.1 (112 aa), 89% identity in aa 1 - 112; putative periplasmic divalent cation tolerance protein [Salmonella typhimur	putative periplasmic divalent cation tolerance protein; cytochrome c biogenesis
STM4459	pyrI	allosteric regulation; aspartate carbamoyltransferase regulatory chain. (SW:PYRI_SALTY); aspartate carbamoyltransferase, regulatory subunit [Salmonella typhimurium LT2].	0.999957	0.0722708	1.48718		0.473867	0.902775	0.711906	0.00762		0.396826	0.93679	0.595468	0.00395		0.384156	0.863652	0.571964	0.00142		0.439562	0.823626	0.6685	0.0268		0.802685	0.751182	1.195	0.078		0.748606	0.755377	1.115	pyrI	AAL23278	allosteric regulation; aspartate carbamoyltransferase regulatory chain. (SW:PYRI_SALTY); aspartate carbamoyltransferase, regulatory subunit [Salmonella typhimurium LT2].	aspartate carbamoyltransferase, regulatory subunit (allosteric regulation)
STM4513	yjiG	similar to E. coli orf, hypothetical protein (AAC77285.1); Blastp hit to AAC77285.1 (153 aa), 96% identity in aa 1 - 153; putative permease [Salmonella typhimurium LT2].	0.993228	0.16505	1.15744		0.378993	0.909179	0.455137	0.0253		0.449322	0.941711	0.530421	0.0229		0.385079	0.863313	0.445812	0.00508		0.294044	0.792674	0.3405	0.025		#VALUE!	#VALUE!	#VALUE!	1		#VALUE!	#VALUE!	#VALUE!	yjiG	AAL23331	similar to E. coli orf, hypothetical protein (AAC77285.1); Blastp hit to AAC77285.1 (153 aa), 96% identity in aa 1 - 153; putative permease [Salmonella typhimurium LT2].	putative permease
