# Supplementary material for: During infection of epithelial cells Salmonella enterica serovar Typhimurium undergoes a time-dependent transcriptional adaptation that results in simultaneous expression of three type 3 secretion systems
Source: Cell Microbiol. 2008 Apr 1;10(4):958–84. doi: 10.1111/j.1462-5822.2007.01099.x (PMC2343689; doi:10.1111/j.1462-5822.2007.01099.x)
Supplement: Table S15 — Data taken from Table S1 showing the genes specifically downregulated in macrophages and only HeLa cells at 6 h p.i., as depicted on Fig. 1. [file cmi0010-0958-SD16.xls]

## Sheet: Sheet1
Table S15. Data taken from Table S1 showing the genes specifically down-regulated in macrophages and only HeLa cells at 6h p.i., as depicted on Figure 1			LB Mid-logarithmic culture				Macrophage 4h post infection					Macrophage 8h post infection					Macrophage 12h post infection					HeLa 2h post infection					HeLa 4h post infection					HeLa 6h post infection
Systematic name	Common name	Description	Expression level relative to LB Control	Std Deviation	Ratio sample/reference DNA		Expression level relative to LB Control	Std Deviation	Ratio sample/reference DNA	P-value		Expression level relative to LB Control	Std Deviation	Ratio sample/reference DNA	P-value		Expression level relative to LB Control	Std Deviation	Ratio sample/reference DNA	P-value		Expression level relative to LB Control	Std Deviation	Ratio sample/reference DNA	P-value		Expression level relative to LB Control	Std Deviation	Ratio sample/reference DNA	P-value		Expression level relative to LB Control	Std Deviation	Ratio sample/reference DNA	P-value	Genbank	Product
STM0104	araC	arabinose operon regulatory protein. (SW:ARAC_SALTY); transcriptional regulator (AraC/XylS family) for ara operon [Salmonella typhimurium LT2].	0.999993	0.0722828	3.13741		0.393563	0.901262	1.24512	0.0031		0.406096	0.933719	1.2745	0.000163		0.422716	0.864066	1.32907	0.00296		0.355667	0.826779	1.18425	0.0535		0.316713	0.75094	0.994	0.0135		0.37736	0.754718	1.185	0.000513	AAL19068	transcriptional regulator (AraC/XylS family) for ara operon
STM0447	tig	Ortholog of E. coli trigger factor; a molecular chaperone involved in cell division (AAC73539.1); Blastp hit to AAC73539.1 (432 aa), 95% identity in aa 1 - 432	0.999817	0.0722605	24.8801		0.333867	0.903176	8.47014	0.0073		0.240483	0.934659	6.04939	0.00168		0.28938	0.863588	7.21479	0.00156		0.521986	0.82405	13.225	0.039		0.540559	0.750757	13.45	0.0142		0.412442	0.756717	10.32	0.0044	AAL19402	peptidyl-prolyl cis/trans isomerase, trigger factor; a molecular chaperone involved in cell division
STM0529	fdrA	Ortholog of E. coli involved in protein transport; multicopy suppressor of dominant negative ftsH mutants (AAC73620.1); Blastp hit to AAC73620.1 (555 aa), 82% identity in aa 1 - 555	0.998887	0.0723071	0.906299		0.309773	0.899097	0.28105	0.000231		0.364306	0.945166	0.343024	0.023		0.343737	0.865206	0.313884	0.00683		0.509547	0.86814	0.525	0.275		0.381959	0.751262	0.347	0.0282		0.312654	0.76511	0.2975	0.0329	AAL19483	putative acyl-CoA synthetase, involved in protein transport
STM0558	yfdH	similar to E. coli putative glycan biosynthesis enzyme (AAC75410.1); Blastp hit to AAC75410.1 (306 aa), 88% identity in aa 1 - 306; putative glycosyltransferase [Salmonella typhimurium LT2].	0.999877	0.0722625	0.338979		0.490345	0.901569	0.167271	0.00445		0.869383	0.950034	0.296399	0.247		0.839344	0.879604	0.28981	0.439		0.647078	0.825902	0.225	0.142		0.903736	0.753772	0.307	0.325		0.452272	0.76613	0.158	0.0454	AAL19510	putative glycosyltransferase
STM0629	cspE	Ortholog of E. coli cold shock protein (AAC73724.1); Blastp hit to AAC73724.1 (69 aa), 98% identity in aa 1 - 69	0.99385	0.157253	46.535		0.229529	0.900774	10.7041	0.00228		0.133624	0.933822	6.27513	0.000844		0.341468	0.864528	15.9724	0.00794		0.0976346	0.824342	6.3175	0.0678		0.0506676	0.750782	2.37	0.0188		0.06941	0.760249	4.445	0.0478	AAL19580	RNA chaperone, negative regulator of cspA transcription
STM0688	ybfN	similar to E. coli orf, hypothetical protein (AAC73776.1); Blastp hit to AAC73776.1 (108 aa), 84% identity in aa 1 - 107; putative lipoprotein [Salmonella typhimurium LT2].	0.998477	0.0781111	0.724408		0.453712	0.899712	0.32944	0.00123		0.570669	0.941348	0.417905	0.0226		0.581641	0.867767	0.424673	0.0325		0.437814	0.826586	0.3295	0.0519		0.492915	0.751701	0.3575	0.0334		0.456883	0.760222	0.336	0.0207	AAL19632	putative lipoprotein
STM0829	glnP	ABC superfamily (membrane); similar to E. coli glutamine high-affinity transport system; membrane component (AAC73897.1); Blastp hit to AAC73897.1 (219 aa), 96% identity in aa 1 - 219; glutamine high-affinity transporter [Salmonella typhimurium LT2].	0.986515	0.233597	2.31658		0.339151	0.898992	0.78615	0.00179		0.286628	0.93473	0.668072	0.00291		0.324435	0.8633	0.751759	0.00724		0.502072	0.814464	1.165	0.0128		0.602145	0.750763	1.395	0.142		0.450108	0.758323	1.05375	0.0233	AAL19765	ABC superfamily (membrane), glutamine high-affinity transporter
STM1008	STM1008	Putative RBS for STM1008; RegulonDB:STMS1H001291	0.998805	0.0726172	0.687725		0.334938	0.900684	0.232249	0.00206		0.340605	0.937125	0.235145	0.00105		0.440488	0.864643	0.304184	0.00696		0.522879	0.813545	0.36025	0.00292		0.392895	0.751953	0.2715	0.0379		0.381584	0.755705	0.2635	0.00268	AAL19942	Gifsy-2 prophage
STM1011	STM1011	Putative RBS for STM1011; RegulonDB:STMS1H001293	0.99947	0.0722686	0.70195		0.294501	0.90216	0.21055	0.0043		0.414239	0.941445	0.295622	0.0108		0.272745	0.863478	0.191692	0.00117		0.530494	0.814206	0.37275	0.00164		0.273286	0.751082	0.192	0.0158		0.259061	0.755843	0.18325	0.00246	AAL19945	Gifsy-2 prophage
STM1038	STM1038	Gifsy-2 prophage probable major tail protein [phage Gifsy-2].	0.999861	0.0722618	0.743159		0.260263	0.898933	0.193448	4.48e-05		0.283789	0.936852	0.212165	0.00107		0.296323	0.863326	0.220273	0.000702		0.436789	0.834504	0.34675	0.102		0.489438	0.751418	0.364	0.0208		0.422148	0.760616	0.3195	0.0199	AAL19972	Gifsy-2 prophage; probable major tail protein
STM1104	hpaF	4-hydroxyphenylacetate catabolism protein [Salmonella typhimurium LT2].	0.999184	0.0722854	0.960492		0.294258	0.901541	0.287014	0.00353		0.380354	0.948804	0.384387	0.0405		0.306449	0.870765	0.305645	0.0315		0.263339	0.839575	0.2965	0.0862		0.180293	0.75542	0.182	0.0661		0.130139	0.755009	0.12625	0.00129	AAL20036	4-hydroxyphenylacetate catabolism
STM1305	astD	similar to E. coli putative aldehyde dehydrogenase (AAC74816.1); Blastp hit to AAC74816.1 (492 aa), 83% identity in aa 1 - 487; succinylglutamic semialdehyde dehydrogenase [Salmonella typhimurium LT2].	0.999838	0.0722609	0.903349		0.379019	0.905129	0.350266	0.0113		0.3766	0.936367	0.341797	0.00149		0.432732	0.868772	0.397307	0.0248		0.380787	0.848458	0.39025	0.147		0.313154	0.750811	0.283	0.014		0.292924	0.768056	0.28325	0.0432	AAL20230	succinylglutamic semialdehyde dehydrogenase
STM1368	STM1368	similar to E. coli part of a kinase (AAC74799.1); Blastp hit to AAC74799.1 (463 aa), 46% identity in aa 6 - 444; putative Na+-dicarboxylate symporter [Salmonella typhimurium LT2].	0.996467	0.119047	1.46175		0.236122	0.899082	0.3457	0.000312		0.322218	0.93428	0.471497	0.000607		0.264715	0.863396	0.387236	0.0019		0.492636	0.820756	0.73675	0.0456		0.556357	0.755081	0.8185	0.092		0.454348	0.755179	0.66525	0.00311	AAL20292	putative Na+-dicarboxylate symporter
STM1569	fdnH	nitrate-inducible; similar to E. coli formate dehydrogenase-N, nitrate-inducible, iron-sulfur beta subunit (AAD13439.1); Blastp hit to AAD13439.1 (294 aa), 93% identity in aa 1 - 294; formate dehydrogenase-N, Fe-S beta subunit [Salmonella typhimurium LT2]	0.999158	0.0722872	2.31121		0.415297	0.899226	0.96078	0.000349		0.459062	0.939069	1.07749	0.0142		0.398334	0.863719	0.922214	0.00277		0.630863	0.842706	1.5425	0.261		0.596949	0.750778	1.38	0.0288		0.434958	0.757599	1.0145	0.00907	AAL20487	formate dehydrogenase-N, Fe-S beta subunit, nitrate-inducible
STM1581	yddE	hypothetical protein in nhoA 5'region. (SW:YDDE_SALTY); putative phenazine biosynthesis protein [Salmonella typhimurium LT2].	0.988671	0.213905	2.69235		0.327576	0.899053	0.882717	0.00139		0.323827	0.936923	0.88627	0.00801		0.282611	0.864537	0.766251	0.00902		0.368232	0.826436	1.04775	0.0611		0.328906	0.75089	0.8865	0.0475		0.290404	0.760547	0.80725	0.0202	AAL20499	putative phenazine biosynthesis protein
STM1723	trpE	S. typhimurium anthranilate synthase component I. (SW:TRPE_SALTY)	0.999984	0.0723136	1.95162		0.282061	0.89813	0.550997	0.000466		0.464278	0.94688	0.938027	0.0433		0.287252	0.863281	0.560707	0.000564		0.549165	0.820788	1.0935	0.0528		0.375573	0.750835	0.733	0.00877		0.279084	0.759756	0.56125	0.0135	AAL20641	anthranilate synthase, component I
STM1761	narI	similar to E. coli nitrate reductase 1, cytochrome b(NR), gamma subunit (AAC74311.1); Blastp hit to AAC74311.1 (225 aa), 92% identity in aa 1 - 225; nitrate reductase 1, cytochrome b(NR), gamma subunit [Salmonella typhimurium LT2].	0.980288	0.283211	1.02062		0.424173	0.901725	0.436767	0.0136		0.459087	0.936462	0.4706	0.0133		0.585972	0.865939	0.600773	0.0791		0.3602	0.834119	0.4005	0.101		0.309552	0.752187	0.3175	0.069		0.293345	0.757817	0.30475	0.0141	AAL20676	nitrate reductase 1, cytochrome b(NR), gamma subunit
STM1795	STM1795	similar to E. coli NADP-specific glutamate dehydrogenase (AAC74831.1); Blastp hit to AAC74831.1 (447 aa), 32% identity in aa 33 - 408; putative homolog of glutamic dehyrogenase [Salmonella typhimurium LT2].	0.993498	0.161714	14.9315		0.226608	0.900341	3.43064	0.00249		0.123144	0.933623	1.84847	0.000553		0.192854	0.863577	2.89021	0.00309		0.224358		3.35	0.134					1		0.156443	0.755114	2.37667	0.00947	AAL20710	putative Homolog of glutamic dehyrogenase
STM1922	motB	linking torque machinery to cell wall; chemotaxisMOTB protein. (SW:MOTB_SALTY); enables flagellar motor rotation [Salmonella typhimurium LT2].	0.999936	0.0722676	7.53156		0.236352	0.901237	1.81751	0.00375		0.380334	0.938138	2.91714	0.00948		0.233229	0.863483	1.7604	0.00126		0.500949	0.820956	3.86	0.0437		0.303912	0.750965	2.29	0.0138		0.477831	0.75637	3.6125	0.00426	AAL20838	enables flagellar motor rotation, linking torque machinery to cell wall
STM1965	yedE	hypothetical 44.2 Kda protein in amyA-fliE intergenic region. (SW:YEDE_SALTY); putative membrane component of transport system [Salmonella typhimurium LT2].	0.999615	0.072435	1.50223		0.21521	0.898954	0.323578	0.000109		0.181215	0.937682	0.28727	0.0101		0.208263	0.863394	0.313264	0.000966		0.637951	0.818131	0.97	0.0592		0.700878	0.761727	1.067	0.216		0.301054	0.762998	0.4715	0.024	AAL20877	paral putative membrane component of transport system
STM2029	cbiF	S. typhimurium precorrin-4 C11-methyltransferase. (SW:CBIF_SALTY)	0.999995	0.0723038	1.39015		0.151074	0.902014	0.221877	0.00532		0.193975	0.936194	0.276883	0.00387		0.197811	0.864049	0.277489	0.00359		0.223327	0.828026	0.3525	0.0528		0.274816	0.751251	0.3835	0.0232		0.218665	0.764605	0.3305	0.0331	AAL20933	synthesis of vitamin B12 adenosyl cobalamide precursor
STM2030	cbiT	precorrin-8W decarboxylase. (SW:CBIT_SALTY); synthesis of vitamin B12 adenosyl cobalamide precursor [Salmonella typhimurium LT2].	0.999873	0.0723612	1.21493		0.124007	0.899197	0.152095	0.000466		0.151676	0.934652	0.185303	0.000448		0.171135	0.866479	0.217574	0.0149		0.274855	0.826911	0.36475	0.053		0.268327		0.326	0.0378		0.228339	0.760345	0.2905	0.016	AAL20934	synthesis of vitamin B12 adenosyl cobalamide precursor
STM2033	cbiC	precorrin-8x methylmutase. (SW:CBIC_SALTY); synthesis of vitamin B12 adenosyl cobalamide precursor [Salmonella typhimurium LT2].	0.999478	0.0722682	1.10437		0.197997	0.899802	0.221119	0.00104		0.202578	0.934993	0.224873	0.000595		0.181928	0.863826	0.202445	0.0029		0.25713	0.828409	0.316	0.0563		0.335601	0.752009	0.373	0.0345		0.18928	0.765811	0.235	0.0402	AAL20937	synthesis of vitamin B12 adenosyl cobalamide precursor
STM2295	yfaO	similar to E. coli orf, hypothetical protein (AAC75311.1); Blastp hit to AAC75311.1 (141 aa), 87% identity in aa 1 - 141; putative NTP pyrophosphohydrolases including oxidative damage repair enzymes [Salmonella typhimurium LT2].	0.998975	0.0725816	1.55561		0.406652	0.898999	0.632893	0.000236		0.486142	0.934991	0.757894	0.00152		0.403361	0.863945	0.629017	0.00386		0.575757	0.819537	0.90325	0.0236		0.382536	0.75118	0.5955	0.0214		0.461712	0.758732	0.725	0.0115	AAL21196	putative NTP pyrophosphohydrolases including oxidative damage repair enzymes
STM2297	yfbE	similar to E. coli putative enzyme (AAC75313.1); Blastp hit to AAC75313.1 (390 aa), 82% identity in aa 6 - 390; putative DegT/DnrJ/EryC1/StrS family [Salmonella typhimurium LT2].	0.999477	0.0724691	5.63005		0.467609	0.901011	2.64738	0.00336		0.227408	0.93492	1.29685	0.00184		0.274686	0.863463	1.54875	0.00127		0.537828	0.820216	3.06	0.022		0.492019	0.751971	2.775	0.0304		0.373066	0.758688	2.1325	0.0108	AAL21198	putative DegT/DnrJ/EryC1/StrS family
STM2316	nuoN	similar to E. coli NADH dehydrogenase I chain N (AAC75336.1); Blastp hit to AAC75336.1 (425 aa), 95% identity in aa 1 - 425; NADH dehydrogenase I chain N [Salmonella typhimurium LT2].	0.998186	0.0852386	4.03815		0.126203	0.899466	0.518455	0.00109		0.0690639	0.933594	0.280384	0.000275		0.174564	0.86345	0.707108	0.00155		0.719247	0.819987	2.945	0.144		0.810515	0.750939	3.275	0.141		0.323268	0.768901	1.3885	0.0475	AAL21217	NADH dehydrogenase I chain N
STM2317	nuoM	similar to E. coli NADH dehydrogenase I chain M (AAC75337.1); Blastp hit to AAC75337.1 (509 aa), 96% identity in aa 1 - 509; NADH dehydrogenase I chain M [Salmonella typhimurium LT2].	0.9995	0.0724637	4.31243		0.169202	0.899273	0.73451	0.000424		0.106462	0.934702	0.478687	0.0026		0.229122	0.864585	0.999049	0.00507		0.665796	0.814242	2.875	0.00551		0.617736	0.750818	2.665	0.0283		0.323908	0.758117	1.42	0.0086	AAL21218	NADH dehydrogenase I chain M
STM2318	nuoL	similar to E. coli NADH dehydrogenase I chain L (AAC75338.1); Blastp hit to AAC75338.1 (613 aa), 94% identity in aa 1 - 613; NADH dehydrogenase I chain L [Salmonella typhimurium LT2].	0.999547	0.0724521	8.35627		0.0698679	0.899212	0.603561	0.00136		0.0316802	0.933552	0.274205	0.000833		0.095293	0.863289	0.797579	0.000738		0.544248	0.841193	4.8475	0.181		0.492358	0.751976	4.13	0.043		0.214354	0.763747	1.94	0.0301	AAL21219	NADH dehydrogenase I chain L
STM2328	nuoA	similar to E. coli NADH dehydrogenase I chain A (AAC75348.1); Blastp hit to AAC75348.1 (147 aa), 97% identity in aa 1 - 147; NADH dehydrogenase I chain A [Salmonella typhimurium LT2].	0.999891	0.0722633	9.47101		0.268751	0.902222	2.60365	0.00536		0.161349	0.935289	1.57569	0.00295		0.244914	0.863538	2.32457	0.00131		0.368514	0.839304	3.7825	0.0839		0.346104	0.751107	3.285	0.0221		0.272936	0.754739	2.5875	0.00035	AAL21229	NADH dehydrogenase I chain A
STM2378	fabB	similar to E. coli 3-oxoacyl-[acyl-carrier-protein] synthase I (AAC75383.1); Blastp hit to AAC75383.1 (406 aa), 96% identity in aa 1 - 404; 3-oxoacyl-[acyl-carrier-protein] synthase I [Salmonella typhimurium LT2].	1		20.7672		0.344592	0.899348	7.17038	0.00283		0.284398	0.933873	5.92361	0.0033		0.341863	0.863558	7.10802	0.00925		0.508618	0.814407	10.615	0.032		0.522187	0.750838	10.85	0.0926		0.433189	0.755984	9.0375	0.0199	AAL21279	3-oxoacyl-[acyl-carrier-protein] synthase I
STM2455	eutK	ethanolamine utilization; ethanolamine utilization protein EUTK precursor. (SW:EUTK_SALTY); putative carboxysome structural protein [Salmonella typhimurium LT2].	0.987608	0.223822	0.469493		0.38242	0.901037	0.180844	0.00606		0.340269	0.940131	0.160294	0.00288		0.526752	0.865069	0.248169	0.0331		0.880181	0.930687	0.47925	0.861		0.84567	0.802885	0.4205	0.755		0.447412	0.761485	0.214	0.0363	AAL21349	putative carboxysome structural protein, ethanolamine utilization
STM2462	eutJ	ethanolamine utilization protein EUTJ. (SW:EUTJ_SALTY); putative heatshock protein (Hsp70) [Salmonella typhimurium LT2].	0.999856	0.0722615	1.07356		0.446088	0.907743	0.490906	0.025		0.478549	0.939553	0.520555	0.0129		0.665391	0.86578	0.717034	0.0248		0.271031	0.828146	0.3205	0.0536		0.199956	0.751021	0.215	0.0143		0.235505	0.754628	0.253	0.000252	AAL21356	paral putative heatshock protein (Hsp70)
STM2465	eutM	ethanolamine utilization protein EUTM precursor. (SW:EUTM_SALTY); putative detox protein in ethanolamine utilization [Salmonella typhimurium LT2].	0.999949	0.0722695	1.07144		0.21987	0.900071	0.23844	0.00138		0.292279	0.938449	0.320306	0.00646		0.231915	0.863673	0.249302	0.00171		0.321454	0.838692	0.3885	0.1		0.316305	0.753662	0.344	0.0507		0.222278	0.756651	0.242	0.00411	AAL21359	putative detox protein in ethanolamine utilization
STM2855	hypB	assembly of metallocenter; similar to E. coli guanine-nucleotide binding protein, functions as nickel donor for large subunit of hydrogenase 3 (AAC75769.1); Blastp hit to AAC75769.1 (290 aa), 94% identity in aa 1 - 290; hydrogenase-3 accessory protein [Sa	0.999843	0.0722611	5.74698		0.313855	0.89947	1.80904	0.000457		0.138758	0.934298	0.811757	0.00123		0.604876	0.864302	3.48228	0.00705		0.414018	0.825028	2.4825	0.0518		0.233062	0.750882	1.34	0.0136		0.219552	0.756306	1.2825	0.00418	AAL21735	hydrogenase-3 accessory protein, assembly of metallocenter
STM2857	hypD	similar to E. coli pleiotrophic effects on 3 hydrogenase isozymes (AAC75771.1); Blastp hit to AAC75771.1 (373 aa), 94% identity in aa 1 - 372; putative hydrogenase expression/formation protein [Salmonella typhimurium LT2].	0.998452	0.0787361	2.96404		0.348602	0.899145	1.03443	0.000334		0.305383	0.934112	0.907402	0.000633		0.408815	0.86501	1.21867	0.00803		0.493985	0.819314	1.4925	0.0353		0.420004	0.750759	1.245	0.0224		0.310622	0.756348	0.92925	0.00434	AAL21737	putative hydrogenase expression/formation protein
STM2918	ygbJ	similar to E. coli putative dehydrogenase (AAC75778.1); Blastp hit to AAC75778.1 (302 aa), 82% identity in aa 1 - 299; 3-hydroxyisobutyrate dehydrogenase [Salmonella typhimurium LT2].	0.999181	0.0722856	0.529394		0.350312	0.902664	0.1884	0.00549		0.422727	0.941832	0.226255	0.00658		0.4859	0.863753	0.257466	0.00286		0.395942	0.834217	0.22575	0.0942		0.451771	0.751819	0.24	0.0378		0.389979	0.763287	0.2125	0.0289	AAL21798	3-hydroxyisobutyrate dehydrogenase
STM3228	yqjC	similar to E. coli orf, hypothetical protein (AAC76132.1); Blastp hit to AAC76132.1 (127 aa), 84% identity in aa 6 - 127; putative periplasmic protein [Salmonella typhimurium LT2].	0.999812	0.0723809	4.65855		0.26186	0.90034	1.23264	0.00163		0.193511	0.934211	0.909431	0.000921		0.224408	0.863281	1.04561	0.000576		0.397152	0.838298	1.9825	0.0872		0.401705	0.752776	1.88	0.0345		0.447917	0.754768	2.0875	0.000464	AAL22101	putative periplasmic protein
STM3242	tdcD	propionate kinase. (SW:TDCD_SALTY); propionate kinase; acetate kinase II (anaerobic) [Salmonella typhimurium LT2].	0.999588	0.0722636	0.624065		0.327587	0.899337	0.20482	0.000316		0.38667	0.953289	0.255927	0.0526		0.441204	0.86684	0.277997	0.0153		0.48486	0.825091	0.3125	0.0544		0.4292	0.751242	0.268	0.0191		0.437182	0.762739	0.279	0.0274	AAL22115	propionate kinase/acetate kinase II, anaerobic
STM3678	STM3678	araC family; similar to E. coli putative ARAC-type regulatory protein (AAC76936.1); Blastp hit to AAC76936.1 (283 aa), 25% identity in aa 112 - 274; putative bacterial regulatory helix-turn-helix proteins [Salmonella typhimurium LT2].	0.994877	0.143458	0.714076		0.264058	0.899241	0.18902	0.000616		0.369553	0.936796	0.264614	0.0016		0.371543	0.872934	0.274341	0.0409		0.32891	0.826134	0.25025	0.0504		0.318556	0.750906	0.2275	0.0287		0.3069	0.757104	0.222	0.007	AAL22537	putative bacterial regulatory helix-turn-helix proteins, araC family
STM3685	mtlA	similar to E. coli PTS system, mannitol-specific enzyme IIABC components (AAC76623.1); Blastp hit to AAC76623.1 (637 aa), 95% identity in aa 1 - 637; PTS family, mannitol-specific enzyme IIABC components [Salmonella typhimurium LT2].	0.999147	0.0722879	2.88623		0.275804	0.898985	0.796541	0.000128		0.147545	0.933933	0.428568	0.0005		0.410814	0.86463	1.19072	0.00575		0.518157	0.836798	1.585	0.145		0.458917	0.75109	1.325	0.022		0.412606	0.765223	1.22975	0.0386	AAL22544	PTS family, mannitol-specific enzyme IIABC components
STM3713	rfaL	O-antigen ligase. (SW:RFAL_SALTY); O-antigen ligase [Salmonella typhimurium LT2].	0.999986	0.0722793	2.43938		0.0684095	0.8989	0.167309	8.86e-05		0.115142	0.933822	0.282271	0.000314		0.108382	0.863549	0.267097	0.00219		0.250159	0.835177	0.69475	0.0699		0.465242	0.750913	1.135	0.0127		0.326982	0.754692	0.798	0.000252	AAL22572	O-antigen ligase
STM3716	rfaY	modification of heptose region of the core; lipopolysaccharide core biosynthesis protein RFAY. (SW:RFAY_SALTY); lipopolysaccharide core biosynthesis protein [Salmonella typhimurium LT2].	0.999974	0.0723197	1.31168		0.160066	0.89907	0.210638	0.000191		0.189665	0.93613	0.254655	0.00276		0.218764	0.866844	0.296017	0.0129		0.263113	0.866698	0.451	0.17		0.448114	0.751104	0.588	0.014		0.423261	0.756258	0.5575	0.00314	AAL22575	lipopolysaccharide core biosynthesis; modification of heptose region of the core
STM3718	rfaI	lipopolysaccharide 1,3-galactosyltransferase. (SW:RFAI_SALTY); UDP-D-galactose:(glucosyl)lipopolysaccharide-alpha-1, 3-D-galactosyltransferase [Salmonella typhimurium LT2].	0.999538	0.0724545	1.42737		0.247617	0.899583	0.35543	0.000626		0.37471	0.934982	0.536455	0.000913		0.269821	0.863671	0.386262	0.00201		0.468292	0.828391	0.69025	0.0563		0.483275	0.751071	0.69	0.0192		0.490616	0.75612	0.7025	0.00387	AAL22577	UDP-D-galactose:(glucosyl)lipopolysaccharide- alpha-1,3-D-galactosyltransferase
STM3756	rmbA	Pathogenicity island encoded protein: SPI3; RmbA (gi|4324609); putative cytoplasmic protein [Salmonella typhimurium LT2].	0.999745	0.0722601	0.429223		0.375418	0.899617	0.161544	0.000577		0.504202	0.941611	0.216792	0.0011		0.40595	0.863564	0.174402	0.00145		0.415029	0.832272	0.18675	0.053		0.17782	0.751039	0.0764	0.014		0.19768	0.757648	0.087575	0.00758	AAL22614	putative cytoplasmic protein
STM3846	STM3846	RNA-dependent DNA polymerase; putative reverse transcriptase [Salmonella typhimurium LT2].	0.996097	0.125152	0.480531		0.245324	0.90021	0.119066	0.00172		0.364834	0.94208	0.177215	0.00533		0.26354	0.863821	0.127125	0.0037		0.26057	0.827652	0.1364	0.051		0.276041	0.753076	0.134	0.0431		0.336418	0.761418	0.16575	0.0179	AAL22704	putative reverse transcriptase (RNA-dependent DNA polymerase)
STM3886	rbsR	similar to E. coli regulator for rbs operon (AAC76776.1); Blastp hit to AAC76776.1 (330 aa), 89% identity in aa 1 - 329; transcriptional repressor for rbs operon (GalR/LacI family) [Salmonella typhimurium LT2].	1		1.71903		0.224728	0.899432	0.388269	0.00366		0.233043	0.934539	0.402918	0.00479		0.19928	0.863414	0.343227	0.00717		0.501499	0.807844	0.866333	0.0708		0.546865	0.753644	0.944	0.214		0.480841	0.75469	0.827	0.00304	AAL22744	transcriptional repressor for rbs operon (GalR/LacI family)
STM3968	udp	uridine phosphorylase. (SW:UDP_SALTY); uridine phosphorylase [Salmonella typhimurium LT2].	0.999002	0.0722983	12.0889		0.104298	0.899039	1.26996	0.000287		0.0745226	0.933546	0.906567	0.000313		0.152481	0.863319	1.84516	0.000883		0.219628	0.828254	3.0375	0.0573		0.251515	0.751075	3.05	0.0224		0.28482	0.757648	3.4975	0.00626	AAL22812	uridine phosphorylase
STM4008	STM4008	putative cytoplasmic protein [Salmonella typhimurium LT2].	0.999932	0.0722671	3.73252		0.470924	0.90336	1.77852	0.00901		0.517393	0.947277	1.98962	0.0545		0.385741	0.864607	1.44676	0.00508		0.60528	0.82851	2.3075	0.0864		0.566913	0.752301	2.12	0.0354		0.467418	0.754651	1.745	0.000252	AAL22847	putative cytoplasmic protein
STM4067	STM4067	similar to E. coli orf, hypothetical protein (AAC75160.1); Blastp hit to AAC75160.1 (334 aa), 30% identity in aa 108 - 325, 32% identity in aa 5 - 188; putative ADP-ribosylglycohydrolase [Salmonella typhimurium LT2].	0.999832	0.0722608	1.53792		0.46546	0.903326	0.724486	0.00906		0.461438	0.934732	0.710868	0.000827		0.50431	0.865917	0.779934	0.0118		0.596638	0.827186	0.946	0.122		0.550416	0.750798	0.8465	0.014		0.466816	0.758557	0.7255	0.0133	AAL22907	putative ADP-ribosylglycohydrolase
STM4146	tufB	S. typhimurium elongation factor TU (EF-TU). (SW:EFTU_SALTY)	0.999319	0.0722768	139.032		0.406295	0.906118	57.8323	0.0145		0.375535	0.943208	54.0949	0.0235		0.314573	0.864206	43.9521	0.00392		0.541928	0.815502	75.725	0.00964		0.559593	0.751405	77.85	0.0283		0.47138	0.760707	65.65	0.0236	AAL22974	protein chain elongation factor EF-Tu (duplicate of tufA)
STM4184	aceA	S. typhimurium isocitrate lyase. (SW:ACEA_SALTY)	0.999852	0.0722614	1.4223		0.204194	0.899327	0.291916	0.000395		0.203117	0.935743	0.294243	0.00244		0.205112	0.864212	0.294836	0.00414		0.467641	0.840287	0.717	0.14		0.380684	0.750887	0.5415	0.0135		0.323627	0.762861	0.4775	0.0244	AAL23008	isocitrate lyase
STM4191	STM4191	hypothetical protein; putative cytoplasmic protein [Salmonella typhimurium LT2].	0.999439	0.0724783	1.74399		0.163206	0.912083	0.340021	0.0367		0.109401	0.935923	0.205477	0.00674		0.206024	0.866722	0.372814	0.0164		0.648494	0.832511	1.172	0.212		0.192661		0.336	0.0513		0.27792	0.75677	0.49	0.00381	AAL23015	putative cytoplasmic protein
STM4197	STM4197	putative inner membrane protein [Salmonella typhimurium LT2].	0.992272	0.176397	0.318765		0.408296	0.907752	0.133854	0.0264		0.674987	0.946419	0.215245	0.0161		0.680303	0.907532	0.231733	0.394		0.432854	0.825611	0.14375	0.0644		0.787313	0.758824	0.253	0.379		0.269938	0.756893	0.0871	0.00598	AAL23021	putative inner membrane protein
STM4279	nrfC	Fe-S centers; similar to E. coli formate-dependent nitrite reductase; Fe-S centers (AAC77042.1); Blastp hit to AAC77042.1 (223 aa), 91% identity in aa 1 - 223; putative formate-dependent nitrite reductase [Salmonella typhimurium LT2].	0.999214	0.0725297	0.773073		0.474899	0.900295	0.368535	0.00225		0.448614	0.937012	0.348075	0.00202		0.530223	0.873909	0.418884	0.0621		0.491166	0.857591	0.424	0.225		0.381223	0.750941	0.295	0.0214		0.356451	0.763095	0.28475	0.0275	AAL23103	putative nitrite reductase; formate-dependent, Fe-S centers
STM4289	phnA	Putative RBS for phnA; RegulonDB:STMS1H004186	0.995915	0.128043	3.95046		0.296154	0.899339	1.17305	0.000717		0.29327	0.934891	1.16767	0.00212		0.270251	0.863625	1.07023	0.00309		0.49242	0.830863	2.0125	0.0722		0.322328	0.750918	1.275	0.0293		0.332162	0.763115	1.3555	0.0242	AAL23113	putative alkylphosphonate uptake protein in phosphonate metabolism
STM4293	yjdB	Putative RBS for yjdB; RegulonDB:STMS1H004189	0.999957	0.072271	2.19005		0.202191	0.898995	0.443439	0.000118		0.148158	0.9345	0.329556	0.0012		0.214095	0.863497	0.470108	0.0013		0.666296	0.832727	1.495	0.154		0.662023	0.751012	1.45	0.0157		0.484298	0.758568	1.0715	0.0143	AAL23117	putative integral membrane protein
STM4306	STM4306	similar to E. coli anaerobic dimethyl sulfoxide reductase subunit B (AAC73981.1); Blastp hit to AAC73981.1 (205 aa), 60% identity in aa 4 - 205; putative anaerobic dimethyl sulfoxide reductase, subunit B [Salmonella typhimurium LT2].	0.985828	0.239544	0.541604		0.319416	0.900289	0.174194	0.00378		0.374769	0.939929	0.204375	0.00636		0.294617	0.865163	0.161338	0.0146		0.511675	0.823379	0.285	0.0847		0.350936	0.753718	0.1925	0.0839		0.354731	0.75644	0.1935	0.00898	AAL23130	putative anaerobic dimethyl sulfoxide reductase, subunit B
STM4397	fklB	similar to E. coli FKBP-type 22KD peptidyl-prolyl cis-trans isomerase (rotamase) (AAC77164.1); Blastp hit to AAC77164.1 (259 aa), 92% identity in aa 41 - 259; FKBP-type 22KD peptidyl-prolyl cis-trans isomerase; rotamase [Salmonella typhimurium LT2].	0.999741	0.0722601	6.50724		0.300482	0.899482	1.96154	0.000466		0.219948	0.933839	1.43639	0.000436		0.351648	0.863389	2.2892	0.000947		0.297181	0.834231	2.125	0.067		0.423318	0.750921	2.755	0.014		0.343395	0.754854	2.2375	0.000628	AAL23217	FKBP-type 22KD peptidyl-prolyl cis-trans isomerase (rotamase)
STM4442	STM4442	hypothetical protein; putative cytoplasmic protein [Salmonella typhimurium LT2].	0.986902	0.230181	1.31255		0.197785	0.899225	0.260678	0.000995		0.291628	0.942313	0.400944	0.022		0.194275	0.863823	0.256597	0.00541		0.259839	0.813119	0.361	0.0575		0.236736	0.750824	0.311	0.0381		0.230664	0.756525	0.311667	0.0263	AAL23262	putative cytoplasmic protein
STM4462	STM4442	similar to E. coli orf, hypothetical protein (AAC77204.1); Blastp hit to AAC77204.1 (110 aa), 56% identity in aa 1 - 41; putative cytoplasmic protein [Salmonella typhimurium LT2].	0.999835	0.0723737	0.383107		0.406415	0.899954	0.156201	0.000944		0.931134	1.00918	0.384167	0.864		0.686407	0.89993	0.278057	0.333		0.848259	0.870736	0.35075	0.716		0.658484	0.779268	0.2645	0.367		0.437779	0.756554	0.1685	0.0042	AAL23281	putative cytoplasmic protein
STM4535	STM4535	similar to E. coli PTS enzyme IIAB, mannose-specific (AAC74887.1); Blastp hit to AAC74887.1 (323 aa), 22% identity in aa 6 - 127; putative PTS permease [Salmonella typhimurium LT2].	1	0.0722917	0.46167		0.339399	0.899803	0.157275	0.000702		0.481151	0.944141	0.224466	0.00929		0.305964	0.864959	0.142535	0.00632		0.590621	0.827512	0.27875	0.0862		0.496021	0.750903	0.229	0.00738		0.396116	0.765867	0.1895	0.0362	AAL23353	putative PTS permease
STM4599	yjjY	similar to E. coli orf, hypothetical protein (AAC77355.1); Blastp hit to AAC77355.1 (46 aa), 97% identity in aa 1 - 46; putative inner membrane protein [Salmonella typhimurium LT2].	0.999997	0.0722866	18.3525		0.427501	0.899639	7.86485	0.000743		0.529642	0.938902	9.83043	0.0159		0.318107	0.864329	5.86842	0.00397		0.344589	0.835867	6.8475	0.0736		0.247728	0.750966	4.55	0.014		0.386806	0.754775	7.1025	0.000311	AAL23414	putative inner membrane protein
traC	PSLT088		1		1.90343		0.147925	0.899274	0.283912	0.00388		0.25867	0.934314	0.49429	0.00387		0.163123	0.863468	0.311682	0.0102		0.14482	0.81805	0.30575	0.0848		0.154414	0.750806	0.294	0.039		0.128559	0.75616	0.2545	0.0287	NP_490573
