# Supplementary material for: During infection of epithelial cells Salmonella enterica serovar Typhimurium undergoes a time-dependent transcriptional adaptation that results in simultaneous expression of three type 3 secretion systems
Source: Cell Microbiol. 2008 Apr 1;10(4):958–84. doi: 10.1111/j.1462-5822.2007.01099.x (PMC2343689; doi:10.1111/j.1462-5822.2007.01099.x)
Supplement: Table S16 — Data taken from Table S1 showing the genes specifically downregulated in macrophages at 4 h p.i., as depicted on Fig. 1. [file cmi0010-0958-SD17.xls]

## Sheet: Sheet1
Table S16. Data taken from Table S1 showing the genes specifically down-regulated in macrophages at 4h p.i., as depicted on Figure 1			LB Mid-logarithmic culture				Macrophage 4h post infection					Macrophage 8h post infection					Macrophage 12h post infection					HeLa 2h post infection					HeLa 4h post infection					HeLa 6h post infection
Systematic name	Common name	Description	Expression level relative to LB Control	Std Deviation	Ratio sample/reference DNA		Expression level relative to LB Control	Std Deviation	Ratio sample/reference DNA	P-value		Expression level relative to LB Control	Std Deviation	Ratio sample/reference DNA	P-value		Expression level relative to LB Control	Std Deviation	Ratio sample/reference DNA	P-value		Expression level relative to LB Control	Std Deviation	Ratio sample/reference DNA	P-value		Expression level relative to LB Control	Std Deviation	Ratio sample/reference DNA	P-value		Expression level relative to LB Control	Std Deviation	Ratio sample/reference DNA	P-value	Genbank	Product
STM0068	caiF	similar to E. coli transcriptional regulator of cai operon (AAC73145.1); Blastp hit to AAC73145.1 (166 aa), 76% identity in aa 36 - 166; transcriptional regulator of cai and fix operon [Salmonella typhimurium LT2].	0.999552	0.072265	0.802152		0.480616	0.902735	0.389159	0.0083		0.331338	0.979009	0.320442	0.151		0.350981	0.889546	0.313294	0.133		0.551916	0.813626	0.4435	0.00282		1.10189	0.75191	0.8855	0.341		0.698548	0.756463	0.56225	0.0236	AAL19032	transcriptional regulator of cai and fix operon
STM0090	ksgA	dimethyladenosine transferase. (SW:KSGA_SALTY); S-adenosylmethionine-6-N',N'-adenosyl (rRNA) dimethyltransferase; kasugamycin resistance [Salmonella typhimurium LT2].	0.997795	0.0939926	4.32366		0.385228	0.900882	1.67713	0.00288		0.379646	0.935697	1.65537	0.0036		0.409501	0.863263	1.7706	0.00202		1.20139	0.843585	5.37	0.539		2.04329	0.750763	8.835	0.03		1.19326	0.819509	5.51	0.674	AAL19054	S-adenosylmethionine-6-N',N'-adenosyl (rRNA) dimethyltransferase; kasugamycin resistance
STM0091	pdxA	pyridoxine phosphate biosynthetic protein PdxJ-PdxA subunit; similar to E. coli pyridoxine biosynthesis (AAC73163.1); Blastp hit to AAC73163.1 (329 aa), 92% identity in aa 1 - 329; NAD-dependent dehydrogenase/carboxylase [Salmonella typhimurium LT2].	0.997798	0.0939367	3.40338		0.463587	0.91179	1.63262	0.0386		0.535663	0.94366	1.86127	0.0408		0.388461	0.864515	1.32804	0.00635		0.720687	0.816809	2.46	0.0328		1.15839	0.753054	3.955	0.343		0.918403	0.769612	3.1825	0.717	AAL19055	NAD-dependent dehydrogenase/carboxylase; pyridoxine phosphate biosynthetic protein PdxJ-PdxA subunit
STM0092	surA	survival protein; similar to E. coli survival protein (AAC73164.1); Blastp hit to AAC73164.1 (428 aa), 91% identity in aa 1 - 428; peptidyl-prolyl cis-trans isomerase [Salmonella typhimurium LT2].	0.999902	0.072351	6.3274		0.342962	0.902285	2.17389	0.00696		0.315542	0.938117	2.04565	0.00904		0.565374	2.11099	8.88604	0.703		0.806877	0.814144	5.1125	0.0255		1.24511	0.752427	7.885	0.0711		1.02092	0.770804	6.5775	0.928	AAL19056	peptidyl-prolyl cis-trans isomerase, survival protein
STM0093	imp	similar to E. coli organic solvent tolerance (AAC73165.1); Blastp hit to AAC73165.1 (784 aa), 91% identity in aa 1 - 784; organic solvent tolerance protein [Salmonella typhimurium LT2].	0.99933	0.0722762	3.1072		0.451102	0.902185	1.4143	0.00618		0.387894	0.935728	1.21517	0.00335		0.393503	0.863269	1.22276	0.000966		0.763662	0.814737	2.375	0.0116		1.09422	0.750791	3.4	0.184		0.918674	0.758704	2.87	0.501	AAL19057	Organic solvent tolerance protein
STM0124	murF	similar to E. coli D-alanine:D-alanine-adding enzyme (AAC73197.1); Blastp hit to AAC73197.1 (452 aa), 87% identity in aa 1 - 452; D-alanine:D-alanine-adding enzyme [Salmonella typhimurium LT2].	0.996453	0.119294	2.90391		0.438396	0.899088	1.27398	0.000862		0.518475	0.935034	1.51099	0.00495		0.463215	0.863406	1.34568	0.00456		0.755663	0.814834	2.1975	0.0366		1.2815	0.751276	3.725	0.166		0.996789	0.773614	2.9575	0.999	AAL19088	D-alanine:D-alanine-adding enzyme
STM0127	ftsW	Ortholog of E. coli cell division; membrane protein involved in shape determination (AAC73200.1); Blastp hit to AAC73200.1 (414 aa), 90% identity in aa 1 - 414	0.998921	0.0725929	2.18143		0.490539	0.899124	1.0706	0.000399		0.653776	0.95371	1.47309	0.16		0.531635	0.864202	1.16224	0.00688		0.901662	0.815959	1.97	0.204		1.20541	0.751346	2.63	0.104		0.925724	0.769083	2.055	0.732	AAL19091	essential cell division gene, stablilzes FtsZ ring, cytoplasmic membrane required for PBP2 expression
STM0136	secA	similar to E. coli preprotein translocase; secretion protein (AAC73209.1); Blastp hit to AAC73209.1 (901 aa), 95% identity in aa 1 - 900; preprotein translocase; secretion protein of IISP family [Salmonella typhimurium LT2].	1		3.94289		0.366646	0.899541	1.44944	0.0043		0.429122	0.934942	1.69977	0.0126		0.399591	0.865145	1.58453	0.0387		0.643122	0.831029	2.595	0.28		0.995107	0.751547	3.925	0.944		0.808184	0.756199	3.195	0.167	AAL19100	preprotein translocase; secretion protein of IISP family
STM0137	mutT	prefers dGTP; similar to E. coli 7,8-dihydro-8-oxoguanine-triphosphatase, prefers dGTP, causes AT-GC transversions (AAC73210.1); Blastp hit to AAC73210.1 (129 aa), 80% identity in aa 1 - 128; 7,8-dihydro-8-oxoguanine-triphosphatase [Salmonella typhimurium	0.999217	0.0725291	1.13259		0.370159	0.899023	0.419499	0.000197		0.393173	0.936338	0.448116	0.00263		0.382058	0.863436	0.432991	0.0014		0.79307	0.817538	0.90575	0.17		0.970865	0.751572	1.1	0.655		0.784346	0.757012	0.89175	0.0731	AAL19101	7,8-dihydro-8-oxoguanine-triphosphatase, prefers dGTP
STM0141	guaC	similar to E. coli GMP reductase (AAC73215.1); Blastp hit to AAC73215.1 (347 aa), 95% identity in aa 1 - 347; GMP reductase [Salmonella typhimurium LT2].	0.999805	0.0722603	6.55713		0.404015	0.900808	2.66601	0.00247		0.405734	0.936225	2.68679	0.00491		0.509246	0.864035	3.34582	0.00454		0.646745	0.81809	4.285	0.0533		1.09112	0.751567	7.165	0.321		1.17198	0.840613	8.3625	0.744	AAL19105	GMP reductase
STM0153	aceF	dihydrolipoyltransacetylase component; similar to E. coli pyruvate dehydrogenase (dihydrolipoyltransacetylase component) (AAC73226.1); Blastp hit to AAC73226.1 (630 aa), 93% identity in aa 1 - 630; pyruvate dehydrogenase [Salmonella typhimurium LT2].	0.925709	0.565167	11.821		0.23649	0.9009	2.80381	0.0324		0.160254	0.933516	1.89645	0.00539		0.365049	0.863283	4.31572	0.0714		0.828337	0.821022	9.855	0.747		1.43722	0.752182	17	0.443		1.18124	0.756752	14	0.474	AAL19117	pyruvate dehydrogenase, dihydrolipoyltransacetylase component
STM0154	lpdA	component of 2-oxodehydrogenase and pyruvate complexes; L protein of glycine cleavage complex second part; similar to E. coli lipoamide dehydrogenase (NADH); component of 2-oxodehydrogenase and pyruvate complexes; L-protein of glycine cleavage complex (AA	1		28.1522		0.251397	0.899985	7.18581	0.0464		0.199924	0.934428	5.69871	0.00915		0.235199	0.863284	6.62279	0.00205		0.70762	0.814854	20	0.0979		0.886166	0.751096	24.95	0.175		0.696688	0.760459	19.8	0.201	AAL19118	lipoamide dehydrogenase (NADH); component of 2-oxodehydrogenase and pyruvate complexes; L protein of glycine cleavage complex second part
STM0163	STM0163	similar to E. coli pyridoxine biosynthesis (AAC73163.1); Blastp hit to AAC73163.1 (329 aa), 37% identity in aa 2 - 324; pyridoxine phosphate biosynthetic protein [Salmonella typhimurium LT2].	0.999909	0.0722648	1.04036		0.487495	0.90157	0.510631	0.00511		0.434166	0.935722	0.453068	0.00129		0.407059	0.864626	0.425277	0.00516		0.600421	0.818296	0.6325	0.0435		0.623796	0.750787	0.649	0.014		0.679666	0.755158	0.708	0.00528	AAL19127	pyridoxine phosphate biosynthetic protein
STM0165	speD	similar to E. coli S-adenosylmethionine decarboxylase (AAC73231.1); Blastp hit to AAC73231.1 (264 aa), 96% identity in aa 1 - 264; S-adenosylmethionine decarboxylase, proenzyme [Salmonella typhimurium LT2].	0.999999	0.0722976	2.98202		0.39973	0.90636	1.22201	0.0144		0.406706	0.937692	1.22846	0.00672		0.387216	0.863593	1.15616	0.00151		0.824532	0.81333	2.46	0.00858		1.29937	0.750761	3.875	0.0172		0.639654	0.759642	1.925	0.0424	AAL19129	S-adenosylmethionine decarboxylase, proenzyme
STM0172	yadG	Ortholog of E. coli putative ATP-binding component of a transport system (AAC73238.1); Blastp hit to AAC73238.1 (308 aa), 95% identity in aa 1 - 308	0.983876	0.25573	1.65326		0.465791	0.902039	0.776254	0.016		0.405809	0.938142	0.680843	0.0165		0.409887	0.865225	0.681899	0.0234		0.536687	0.826547	0.9065	0.0802		0.644174	0.750875	1.065	0.194		0.625955	0.754695	1.035	0.037	AAL19136	putative ABC-type multidrug transport system, ATPase component
STM0181	panC	similar to E. coli pantothenate synthetase (AAC73244.1); Blastp hit to AAC73244.1 (283 aa), 87% identity in aa 1 - 283; pantothenate synthetase [Salmonella typhimurium LT2].	0.992534	0.173352	1.47628		0.48391	0.899832	0.716209	0.00436		0.50132	0.934705	0.741187	0.00429		0.482606	0.863761	0.713385	0.012		0.935816	0.821063	1.3975	0.768		1.58961	0.756004	2.36	0.147		1.08737	0.801817	1.685	0.813	AAL19145	pantothenate synthetase
STM0183	folK	similar to E. coli 7,8-dihydro-6-hydroxymethylpterin- pyrophosphokinase (AAC73253.1); Blastp hit to AAC73253.1 (159 aa), 87% identity in aa 1 - 148; 7,8-dihydro-6-hydroxymethylpterin-pyrophosphokinase, PPPK [Salmonella typhimurium LT2].	0.998049	0.0884063	1.52372		0.454572	0.900067	0.694951	0.00197		0.461124	0.936539	0.707606	0.0058		0.485585	0.864795	0.742619	0.00926		0.88106	0.816001	1.35	0.349		0.899091	0.750786	1.37	0.292		0.780072	0.755332	1.19	0.0307	AAL19147	7, 8-dihydro-6-hydroxymethylpterin-pyrophosphokinase, PPPK
STM0219	frr	Ortholog of E. coli ribosome releasing factor (AAC73283.1); Blastp hit to AAC73283.1 (185 aa), 93% identity in aa 1 - 185	0.99813	0.0865621	8.85183		0.457147	0.899906	4.05737	0.00161		0.479933	0.933527	4.24913	0.000581		0.455329	0.863488	4.03264	0.00297		0.693488	0.839559	6.3375	0.244		0.799025	0.750803	7.075	0.12		0.767396	0.755973	6.8025	0.0294	AAL19183	ribosome releasing factor
STM4348	psd	similar to E. coli phosphatidylserine decarboxylase; phospholipid synthesis (AAC77120.1); Blastp hit to AAC77120.1 (322 aa), 93% identity in aa 1 - 320; phosphatidylserine decarboxylase [Salmonella typhimurium LT2].	0.996648	0.115954	3.61878		0.262711	0.900224	0.959852	0.00185		0.267778	0.938596	1.00346	0.0101		0.32855	0.864241	1.19383	0.00489		0.508433	0.814289	1.8475	0.00811		0.778562	0.751078	2.82	0.164		0.727268	0.774411	2.71	0.295	AAL23171	phosphatidylserine decarboxylase
STM4350	orn	similar to E. coli orf, hypothetical protein (AAC77122.1); Blastp hit to AAC77122.1 (204 aa), 94% identity in aa 24 - 204; oligoribonuclease [Salmonella typhimurium LT2].	0.999987	0.0722794	2.37218		0.47204	0.905014	1.13782	0.0138		0.384319	0.93827	0.926252	0.00763		0.620383	0.86616	1.47952	0.0247		0.68467	0.817636	1.64	0.067		0.800775	0.750781	1.9	0.0311		0.654743	0.755291	1.555	0.00378	AAL23173	oligoribonuclease
STM4351	STM4351	similar to E. coli arginine 3rd transport system periplasmic binding protein (AAC73947.1); Blastp hit to AAC73947.1 (243 aa), 57% identity in aa 1 - 243; putative arginine-binding periplasmic protein [Salmonella typhimurium LT2].	0.999333	0.072276	1.87502		0.281896	0.899392	0.530247	0.000457		0.196133	0.938965	0.391982	0.0146		0.299088	0.867677	0.573338	0.0152		0.520284	0.827088	0.99875	0.0528		0.919895	0.750763	1.725	0.221		0.831535	0.775747	1.6025	0.506	AAL23174	putative arginine-binding periplasmic protein
STM0226	lpxD	S. typhimurium UDP-3-O-[3-hydroxymyristoyl] glucosamine N-acyltransferase. (SW:LPXD_SALTY)	0.997141	0.107072	9.96986		0.499441	0.899243	4.98359	0.00119		0.453107	0.934852	4.53571	0.00316		0.416091	0.863347	4.14921	0.00285		0.755094	0.820193	7.5775	0.109		0.839017	0.750786	8.365	0.201		0.586638	0.759965	5.9	0.0335	AAL19190	UDP-3-O-(3-hydroxymyristoyl)-glucosamine n-acyltransferase
STM0234	ldcC	Ortholog of E. coli lysine decarboxylase 2, constitutive (AAC73297.1); Blastp hit to AAC73297.1 (713 aa), 91% identity in aa 1 - 712	0.998583	0.0753248	1.26747		0.337128	0.899577	0.428609	0.00073		0.302025	0.934785	0.383954	0.000705		0.316387	0.865398	0.40522	0.00811		0.506537	0.813302	0.64225	0.0012		0.614592	0.751539	0.7795	0.0438		0.675262	0.760333	0.864	0.0691	AAL19198	lysine decarboxylase 2, constitutive
STM0242	proS	similar to E. coli proline tRNA synthetase (AAC73305.1); Blastp hit to AAC73305.1 (572 aa), 95% identity in aa 1 - 572; proline tRNA synthetase [Salmonella typhimurium LT2].	0.999314	0.0722772	4.52939		0.364479	0.899848	1.6572	0.000986		0.251809	0.934072	1.14599	0.000737		0.353962	0.863644	1.6054	0.0018		0.9616	0.816228	4.3625	0.59		1.44638	0.754415	6.565	0.0726		1.09206	0.771035	5.035	0.689	AAL19205	proline tRNA synthetase
STM0244	rcsF	overexpression confers mucoid phenotype; increases capsule synthesis; similar to E. coli regulator in colanic acid synthesis; interacts with RcsB (AAC73307.1); Blastp hit to AAC73307.1 (134 aa), 91% identity in aa 1 - 134; regulator in colanic acid synthe	0.999417	0.0724834	4.09674		0.400866	0.899447	1.64517	0.000516		0.405754	0.93368	1.66291	0.000267		0.407338	0.863687	1.67068	0.00202		0.522754	0.829583	2.2025	0.067		0.537922	0.75086	2.205	0.0259		0.526534	0.754598	2.1575	0.00061	AAL19207	regulator in colanic acid synthesis; overexpression confers mucoid phenotype, increases capsule synthesis
STM0258	yafD	similar to E. coli orf, hypothetical protein (AAC73314.1); Blastp hit to AAC73314.1 (266 aa), 96% identity in aa 8 - 266; putative cytoplasmic protein [Salmonella typhimurium LT2].	0.998007	0.0893521	1.95391		0.495717	0.900969	0.973513	0.00442		0.444067	0.934409	0.868998	0.00107		0.418691	0.863692	0.819039	0.00335		0.666994	0.814701	1.305	0.0092		0.744305	0.75087	1.455	0.0909		0.866068	0.756712	1.6975	0.212	AAL19215	putative cytoplasmic protein
STM0372	hemB	similar to E. coli 5-aminolevulinate dehydratase = porphobilinogen synthase (AAC73472.1); Blastp hit to AAC73472.1 (335 aa), 93% identity in aa 12 - 335; 5-aminolevulinate dehydratase ( porphobilinogen synthase) [Salmonella typhimurium LT2].	0.999645	0.0724273	3.4074		0.400257	0.899163	1.36513	0.000257		0.452668	0.944353	1.59062	0.0346		0.449993	0.864561	1.53836	0.0053		0.629999	0.814252	2.15	0.00456		0.900293	0.752	3.07	0.208		0.904171	0.770767	3.1425	0.667	AAL19326	5-aminolevulinate dehydratase ( porphobilinogen synthase)
STM0375	ampH	similar to E. coli putative enzyme (AAC73479.1); Blastp hit to AAC73479.1 (385 aa), 91% identity in aa 10 - 385; penicillin- binding protein [Salmonella typhimurium LT2].	0.999659	0.0722615	2.19661		0.240148	0.899238	0.529126	0.000308		0.314507	0.93396	0.691676	0.000314		0.309303	0.863553	0.680309	0.00131		1.49428	1.10103	3.83	0.539		1.92271	0.751861	4.225	0.0205		1.95995	0.832947	4.56	0.138	AAL19329	penicillin- binding protein
STM0414	yajI	similar to E. coli orf, hypothetical protein (AAC73515.1); Blastp hit to AAC73515.1 (199 aa), 73% identity in aa 21 - 199; putative outer membrane lipoprotein [Salmonella typhimurium LT2].	0.999701	0.0724125	0.72307		0.387347	0.899292	0.280445	0.000312		0.30329	0.939021	0.22297	0.00474		0.445784	0.867679	0.326024	0.0178		0.730792	0.876124	0.57025	0.5		0.864011	0.750902	0.625	0.1		0.729699	0.765429	0.53525	0.155	AAL19368	putative outer membrane lipoprotein
STM0434	apbA	2-dehydropantoate 2-reductase. (SW:APBA_SALTY); ketopantoate reductase [Salmonella typhimurium LT2].	0.99962	0.0724339	1.51194		0.421202	0.89931	0.637643	0.00039		0.381001	0.935042	0.578397	0.00132		0.399352	0.864	0.605187	0.00311		0.732453	0.816976	1.117	0.0931		0.969016	0.755055	1.47	0.786		0.763619	0.771375	1.182	0.308	AAL19388	ketopantoate reductase
STM0439	cyoE	Putative RBS for cyoE; RegulonDB:STMS1H000784	0.986139	0.236873	6.76914		0.250942	0.899632	1.70867	0.00196		0.217033	0.933582	1.47083	0.000981		0.258627	0.863353	1.75159	0.00526		0.676861	0.819169	4.61	0.0953		1.12488	0.752157	7.62	0.572		0.677651	0.7632	4.6525	0.162	AAL19394	protohaeme IX farnesyltransferase (haeme O biosynthesis)
STM0444	ampG	similar to E. coli regulates beta-lactamase synthesis (AAC73536.1); Blastp hit to AAC73536.1 (491 aa), 91% identity in aa 1 - 490; MFS family, muropeptide transporter [Salmonella typhimurium LT2].	0.99919	0.072285	1.95137		0.370503	0.903081	0.73467	0.00646		0.247275	0.952577	0.558284	0.0749		0.306607	0.86336	0.598608	0.00103		0.979933	0.822937	1.94	0.926		1.13765	0.750939	2.22	0.129		0.811894	0.776076	1.63	0.464	AAL19399	MFS family, muropeptide transporter
STM0445	yajG	similar to E. coli putative polymerase/proteinase (AAC73537.1); Blastp hit to AAC73537.1 (226 aa), 85% identity in aa 20 - 226; putative lipoprotein [Salmonella typhimurium LT2].	0.994074	0.15434	4.09362		0.251847	0.899031	1.03211	0.000438		0.280126	0.933878	1.14914	0.000887		0.289771	0.863556	1.18836	0.00377		0.511057	0.826094	2.14	0.0557		0.542109	0.751187	2.22	0.0652		0.523378	0.760191	2.165	0.0285	AAL19400	putative lipoprotein
STM0450	lon	Ortholog of E. coli DNA-binding, ATP-dependent protease La; heat shock K-protein (AAC73542.1); Blastp hit to AAC73542.1 (784 aa), 99% identity in aa 1 - 784	0.997217	0.105637	10.4186		0.101592	0.899397	1.06776	0.00156		0.118373	0.933573	1.23776	0.000333		0.134097	0.863817	1.41607	0.00392		0.969853	0.815426	10.1175	0.739		1.54529	0.751001	16.1	0.0591		1.37055	0.763162	14.4	0.102	AAL19405	DNA-binding, ATP-dependent protease la; cleaves RcsA and SulA, heat shock k-protein (DNA binding activity)
STM0505	ybbO	Putative RBS for ybbO; RegulonDB:STMS1H000841	0.999661	0.0724232	2.09496		0.308415	0.900189	0.650664	0.0013		0.34673	0.9348	0.729494	0.0011		0.341094	0.864373	0.717735	0.00397		0.596954	0.817907	1.265	0.0397		0.703581	0.751681	1.475	0.0425		0.754125	0.765427	1.605	0.211	AAL19459	putative oxidoreductase
STM0535	lpxH	Ortholog of E. coli orf, hypothetical protein (AAC73626.1); Blastp hit to AAC73626.1 (240 aa), 84% identity in aa 1 - 239	1	0.072292	1.3634		0.468568	0.900228	0.641167	0.00165		0.405022	0.936715	0.556618	0.00341		0.403063	0.863708	0.550212	0.00159		0.970009	0.818988	1.335	0.849		1.53561	0.751061	2.095	0.0275		1.1845	0.779045	1.655	0.514	AAL19489	UDP-2,3-diacylglucosamine hydrolase
STM0543	fimA	type-1 fimbrial protein, a chain precursor (TYPE-1A PILIN). (SW:FM1A_SALTY); major type 1 subunit fimbrin (pilin) [Salmonella typhimurium LT2].	0.99842	0.0795487	5.07147		0.162596	0.899864	0.839105	0.0014		0.187119	0.934239	0.958467	0.0011		0.108268	0.863375	0.55166	0.00135		0.450202	0.830295	2.37	0.0581		0.491801	0.751116	2.495	0.0283		0.260753	0.77961	1.5285	0.0877	AAL19497	major type 1 subunit fimbrin (pilin)
STM0545	fimC	S. typhimurium chaperone protein FIMC precursor. (SW:FIMC_SALTY)	0.997398	0.102139	0.328826		0.294199	0.899698	0.0970854	0.000729		0.499921	0.949295	0.165704	0.00901		0.289426	0.864944	0.0960485	0.00672		0.734081	0.85671	0.254	0.418		0.722938	0.759356	0.24	0.227		0.516218	0.794135	0.185	0.204	AAL19499	periplasmic chaperone, required for type 1 fimbriae
STM0645	nadD	similar to E. coli orf, hypothetical protein (AAC73740.1); Blastp hit to AAC73740.1 (213 aa), 85% identity in aa 1 - 213; putative nicotinic acid mononucleotide adenylyltransferase [Salmonella typhimurium LT2].	0.999904	0.0722643	1.4194		0.275423	0.899211	0.391827	0.000264		0.163236	0.94017	0.257064	0.022		0.266827	0.863334	0.378954	0.000755		0.563484	0.821425	0.80925	0.0306		0.70847	0.752334	1.007	0.054		0.568513	0.756381	0.81025	0.00838	AAL19596	putative Nicotinic acid mononucleotide adenylyltransferase
STM0646	holA	similar to E. coli DNA polymerase III, delta subunit (AAC73741.1); Blastp hit to AAC73741.1 (343 aa), 89% identity in aa 1 - 343; DNA polymerase III, delta subunit [Salmonella typhimurium LT2].	0.985692	0.240702	1.86607		0.403854	0.904355	0.767331	0.0166		0.412642	0.935299	0.773509	0.00683		0.334802	0.867142	0.635704	0.024		0.826894	0.817148	1.555	0.383		1.07579	0.752808	2.01	0.71		0.852125	0.779193	1.64	0.653	AAL19597	DNA polymerase III, delta subunit
STM0648	leuS	similar to E. coli leucine tRNA synthetase (AAC73743.1); Blastp hit to AAC73743.1 (860 aa), 95% identity in aa 1 - 860; leucine tRNA synthetase [Salmonella typhimurium LT2].	0.997586	0.0983684	4.25115		0.480798	0.900876	2.05389	0.00414		0.397372	0.941621	1.73834	0.0215		0.542187	0.865475	2.31516	0.0167		1.00898	0.814513	4.295	0.891		1.66489	0.755127	7.095	0.0685		1.02035	0.811916	4.615	0.958	AAL19599	leucine tRNA synthetase
STM0668	ybeY	hypothetical protein in cutE-corC intergenic region. (SW:YBEY_SALTY); putative metal-dependent hydrolase [Salmonella typhimurium LT2].	0.998774	0.0726236	4.29892		0.478363	0.899906	2.06206	0.00166		0.382881	0.933826	1.64757	0.000477		0.411378	0.863355	1.76918	0.00166		0.715078	0.813498	3.0775	0.0102		0.946338	0.751623	4.07	0.502		0.892461	0.758221	3.855	0.36	AAL19619	putative metal-dependent hydrolase
STM0669	phoL	similar to E. coli putative ATP-binding protein in pho regulon (AAC73761.1); Blastp hit to AAC73761.1 (359 aa), 96% identity in aa 1 - 359; putative phosphate starvation-inducible protein, ATP-binding [Salmonella typhimurium LT2].	0.999879	0.0722626	6.02451		0.383431	0.899975	2.31931	0.00106		0.33625	0.93415	2.03122	0.000633		0.371169	0.863472	2.23803	0.00117		0.582892	0.814903	3.5175	0.00305		0.807462	0.75226	4.87	0.0876		0.720033	0.755516	4.345	0.0106	AAL19620	putative phosphate starvation-inducible protein, ATP-binding
STM0681	nagD	similar to E. coli N-acetylglucosamine metabolism (AAC73769.1); Blastp hit to AAC73769.1 (250 aa), 96% identity in aa 1 - 250; putative phosphatase in N-acetylglucosamine metabolism [Salmonella typhimurium LT2].	0.997072	0.10835	1.93632		0.487601	0.900457	0.947801	0.00351		0.5037	0.934153	0.975937	0.00128		0.483864	0.863607	0.937707	0.00509		0.501661	0.818842	0.98025	0.0162		0.820885	0.751385	1.59	0.187		0.779593	0.75473	1.51	0.0244	AAL19625	putative phosphatase in N-acetylglucosamine metabolism
STM0686	glnS	Ortholog of E. coli glutamine tRNA synthetase (AAC73774.1); Blastp hit to AAC73774.1 (554 aa), 96% identity in aa 1 - 554	0.999998	0.0723003	4.99853		0.263043	0.899232	1.31782	0.000241		0.276267	0.933653	1.38201	0.000171		0.281185	0.863405	1.4069	0.000966		0.512485	0.826123	2.6225	0.052		0.982086	0.750776	4.91	0.523		0.818166	0.763143	4.1375	0.28	AAL19630	glutamine tRNA synthetase
STM0698	pgm	Ortholog of E. coli phosphoglucomutase (AAC73782.1); Blastp hit to AAC73782.1 (546 aa), 97% identity in aa 1 - 546	1	0.0722936	8.72357		0.2696	0.899493	2.36242	0.000542		0.253563	0.93879	2.29989	0.00913		0.242897	0.864035	2.13079	0.00284		0.537075	0.815077	4.715	0.011		1.02838	0.755079	9	0.792		0.691307	0.79266	6.3925	0.365	AAL19642	phosphoglucomutase
STM0718	STM0718	putative cytoplasmic protein [Salmonella typhimurium LT2].	0.999114	0.0722902	0.40209		0.441169	0.899908	0.177872	0.00117		0.490275	0.941896	0.197281	0.000642		0.485828	0.871645	0.199123	0.0413		0.602481	0.822627	0.2475	0.0845		0.784697	0.761205	0.319	0.312		0.620048	0.761243	0.25225	0.0509	AAL19662	putative cytoplasmic protein
STM0741	cydB	similar to E. coli cytochrome d terminal oxidase polypeptide subunit II (AAC73828.1); Blastp hit to AAC73828.1 (379 aa), 92% identity in aa 1 - 379; cytochrome d terminal oxidase polypeptide subunit II [Salmonella typhimurium LT2].	0.979327	0.290161	7.83393		0.473534	0.900724	3.7269	0.0154		0.386537	0.935297	3.04996	0.0101		0.760174	0.865849	5.97605	0.271		1.79957	0.820852	14.225	0.0487		2.53908	0.752094	19.9	0.08		1.32993	0.78635	10.735	0.367	AAL19685	cytochrome d terminal oxidase polypeptide subunit II
STM0742	ybgT	Putative RBS for ybgT; RegulonDB:STMS1H001052	0.791037	1.04772	2.37722		0.123602	0.898987	0.294745	0.0227		0.158225	0.933881	0.37743	0.0348		0.22356	0.863512	0.532584	0.126		1.99907	0.807092	4.75333	0.245		1.8467		4.39	0.661		1.45567	0.754282	3.46333	0.421	AAL19686	putative outer membrane lipoprotein
STM0743	ybgE	similar to E. coli orf, hypothetical protein (AAC73829.1); Blastp hit to AAC73829.1 (97 aa), 89% identity in aa 8 - 96; putative inner membrane lipoprotein [Salmonella typhimurium LT2].	0.993948	0.155993	2.9355		0.320004	0.899654	0.94289	0.00137		0.326749	0.933943	0.960852	0.00107		0.417858	0.863544	1.22753	0.00613		0.911185	0.814832	2.6825	0.486		1.00323	0.75083	2.945	0.951		0.721387	0.755888	2.1225	0.0493	AAL19687	putative inner membrane lipoprotein
STM0746	tolR	uptake of group A colicins (TonB independent), and translocation of phage DNA to cytoplasm; similar to E. coli putative inner membrane protein, involved in the tonB-independent uptake of group A colicins (AAC73832.1); Blastp hit to AAC73832.1 (142 aa), 85	0.999274	0.0722796	3.22177		0.371663	0.902739	1.21516	0.00608		0.436714	0.937843	1.42381	0.0082		0.344436	0.863551	1.11117	0.00171		0.708197	0.813291	2.2825	0.00328		0.788166	0.750795	2.54	0.0667		0.654649	0.758747	2.125	0.0406	AAL19690	tol protein, role in outer membrane integrity, uptake of group A colicins (TonB independent), and translocation of phage DNA to cytoplasm
STM0763	STM0763	similar to E. coli cyn operon positive regulator (AAC73441.1); Blastp hit to AAC73441.1 (299 aa), 25% identity in aa 16 - 288; transcriptional regulator, lysR family [Salmonella typhimurium LT2].	0.999435	0.0722704	0.339273		0.399788	0.899327	0.13575	0.000251		0.630063	0.950645	0.215493	0.0263		0.509578	0.864135	0.173228	0.00494		0.822689	0.83902	0.29	0.542		0.743834	0.763447	0.256	0.282		0.698933	0.760817	0.2395	0.0781	AAL19702	transcriptional regulator, lysR family
STM0764	STM0764	similar to E. coli putative transcriptional regulator LYSR-type (AAC77283.1); Blastp hit to AAC77283.1 (303 aa), 30% identity in aa 9 - 300; transcriptional regulator, lysR family [Salmonella typhimurium LT2].	0.999941	0.0723359	0.438196		0.217499	0.899151	0.0954665	0.000142		0.355527	0.944225	0.158539	0.00793		0.31586	0.864229	0.139017	0.00335		0.685482	0.854299	0.32	0.428		0.415339		0.182	0.0382		0.475391	0.762051	0.214	0.139	AAL19703	transcriptional regulator, lysR family
STM0773	galM	similar to E. coli galactose-1-epimerase (mutarotase) (AAC73843.1); Blastp hit to AAC73843.1 (346 aa), 88% identity in aa 1 - 344; galactose-1-epimerase (mutarotase) [Salmonella typhimurium LT2].	0.996733	0.114479	1.79337		0.485018	0.905067	0.883467	0.0175		0.494042	0.939472	0.897718	0.0178		0.479454	0.86619	0.866458	0.0195		1.09675	0.831947	2.0125	0.707		1.82752	0.75119	3.28	0.0497		1.65603	0.778753	3.0325	0.0916	AAL19711	galactose-1-epimerase (mutarotase)
STM0786	ybhC	similar to E. coli putative pectinesterase (AAC73859.1); Blastp hit to AAC73859.1 (427 aa), 86% identity in aa 1 - 427; putative pectinesterase [Salmonella typhimurium LT2].	0.99551	0.134273	5.21879		0.252239	0.899142	1.31934	0.000491		0.185612	0.933887	0.974348	0.000796		0.248591	0.863616	1.30108	0.00309		0.599325	0.831924	3.2525	0.169		0.779745	0.751347	4.075	0.204		0.511765	0.776625	2.8025	0.123	AAL19724	putative pectinesterase
STM0802	moaA	similar to E. coli molybdopterin biosynthesis, protein A (AAC73868.1); Blastp hit to AAC73868.1 (329 aa), 92% identity in aa 1 - 329; molybdopterin biosynthesis, protein A [Salmonella typhimurium LT2].	0.999966	0.0722729	1.72914		0.414309	0.901532	0.722516	0.0036		0.534113	0.93594	0.927528	0.00431		0.362086	0.863996	0.628045	0.00309		0.776213	0.837522	1.39225	0.423		0.760047	0.751644	1.315	0.0421		0.729122	0.784645	1.3165	0.37	AAL19739	molybdopterin biosynthesis, protein A
STM0805	moaD	similar to E. coli molybdopterin biosynthesis (AAC73871.1); Blastp hit to AAC73871.1 (81 aa), 86% identity in aa 1 - 81; molybdopterin biosynthesis protein [Salmonella typhimurium LT2].	0.9893	0.20783	1.73973		0.244737	0.900775	0.432139	0.00328		0.291287	0.93755	0.517512	0.00797		0.241253	0.863663	0.4211	0.005		0.547462	0.813524	0.95425	0.0148		0.853345	0.751358	1.485	0.481		0.950153	0.803074	1.7475	0.925	AAL19742	molybdopterin biosynthesis protein
STM0807	ybhL	Ortholog of E. coli orf, hypothetical protein (AAC73873.1); Blastp hit to AAC73873.1 (234 aa), 87% identity in aa 1 - 234	0.999543	0.0722654	2.88255		0.341521	0.89989	0.988718	0.000975		0.394877	0.937406	1.15432	0.00735		0.402013	0.86401	1.1614	0.00313		0.62439	0.813546	1.8025	0.00432		0.657402	0.750847	1.895	0.0246		0.855262	0.759654	2.4825	0.285	AAL19744	putative permease
STM0817	ybhF	similar to E. coli putative ATP-binding component of a transport system (AAC73881.1); Blastp hit to AAC73881.1 (583 aa), 91% identity in aa 6 - 583; putative ABC-type multidrug transport system, ATPase component [Salmonella typhimurium LT2].	0.999884	0.0722629	0.902934		0.442876	0.899663	0.400815	0.000817		0.426639	0.936212	0.386635	0.00146		0.425381	0.863627	0.384527	0.00177		0.633171	0.814503	0.57225	0.00248		0.8001	0.75108	0.7225	0.0288		0.770001	0.76039	0.70125	0.136	AAL19754	putative ABC-type multidrug transport system, ATPase component
STM0819	ybiH	similar to E. coli putative transcriptional regulator (AAC73883.1); Blastp hit to AAC73883.1 (227 aa), 85% identity in aa 5 - 227; putative transcriptional repressor (TetR/AcrR family) [Salmonella typhimurium LT2].	0.999766	0.07226	0.751456		0.478806	0.899059	0.359913	0.000157		0.588857	0.93617	0.442752	0.000675		0.546229	0.863668	0.41082	0.00285		0.733555	0.815736	0.55425	0.053		0.768388	0.752981	0.5785	0.0943		0.798927	0.755678	0.6015	0.0368	AAL19756	putative transcriptional repressor (TetR/AcrR family)
STM0956	cydC	ABC superfamily (atp&memb); similar to E. coli ATP-binding component of cytochrome-related transport (AAC73972.1); Blastp hit to AAC73972.1 (573 aa), 86% identity in aa 1 - 573; cytochrome-related transporter [Salmonella typhimurium LT2].	0.997848	0.092863	1.09348		0.451414	0.90207	0.498059	0.00614		0.596773	0.942365	0.661596	0.0407		0.479503	0.864386	0.525927	0.00809		0.988204	0.81783	1.08725	0.947		1.42922	0.757842	1.57	0.135		1.07913	0.76704	1.196	0.694	AAL19891	ABC superfamily (atp&memb), cytochrome-related transporter
STM0959	lrp	S. typhimurium leucine-responsive regulatory protein. (SW:LRP_SALTY)	0.999728	0.0722602	13.0813		0.402087	0.899115	5.26341	0.000188		0.261357	0.933829	3.42698	0.000393		0.382669	0.863398	5.00778	0.000966		0.621775	0.814524	8.1425	0.00278		0.649374	0.750921	8.495	0.0205		0.516096	0.754729	6.755	0.000797	AAL19894	regulator for lrp regulon and high-affinity branched-chain amino acid transport system; mediator of of leucine response (AsnC family)
STM0961	lolA	affects translocation of lipoproteins from inner membrane to outer membrane; similar to E. coli periplasmic protein effects translocation of lipoproteins from inner membrane to outer (AAC73977.1); Blastp hit to AAC73977.1 (204 aa), 94% identity in aa 1 -	0.999146	0.072288	4.44899		0.307877	0.900995	1.38485	0.00266		0.258385	0.933952	1.15361	0.000581		0.373917	0.863455	1.6645	0.00135		0.514306	0.832279	2.3675	0.0794		0.784419	0.750954	3.49	0.0606		0.708628	0.757293	3.1675	0.0402	AAL19896	periplasmic protein effects translocation of lipoproteins from inner membrane to outer membrane
STM0963	serS	also charges selenocystein tRNA with serine; similar to E. coli serine tRNA synthetase; also charges selenocystein tRNA with serine (AAC73979.1); Blastp hit to AAC73979.1 (430 aa), 97% identity in aa 1 - 430; serine tRNA synthetase [Salmonella typhimurium	0.999961	0.0723265	10.8056		0.358146	0.903218	3.93938	0.00786		0.265124	0.935351	2.9048	0.00263		0.44178	0.863371	4.77523	0.000947		0.611973	0.813973	6.6175	0.00163		1.14636	0.757638	12.45	0.366		0.951663	0.765844	10.4225	0.799	AAL19898	serine tRNA synthetase ; also charges selenocystein tRNA with serine
STM0970	pflA	Ortholog of E. coli pyruvate formate lyase activating enzyme 1 (AAC73988.1); Blastp hit to AAC73988.1 (246 aa), 97% identity in aa 3 - 246	0.993076	0.166912	2.6469		0.43875	0.900196	1.16555	0.00371		0.547028	0.935981	1.45564	0.013		0.494017	0.863338	1.30777	0.00955		0.518437	0.816016	1.3775	0.0117		0.511749	0.750793	1.355	0.0641		0.499838	0.759027	1.335	0.0216	AAL19904	pyruvate formate lyase activating enzyme 1
STM0976	ycaP	similar to E. coli orf, hypothetical protein (AAC73992.1); Blastp hit to AAC73992.1 (230 aa), 86% identity in aa 1 - 229; putative inner membrane protein [Salmonella typhimurium LT2].	0.999715	0.0724086	0.520607		0.42982	0.899941	0.224399	0.000972		0.321437	0.941496	0.169896	0.00478		0.494341	0.866072	0.258912	0.0122		0.998906	0.838895	0.531	0.998		1.23721	0.755913	0.648	0.251		0.98248	0.807515	0.5425	0.967	AAL19910	putative inner membrane protein
STM1039	STM1039	Gifsy-2 prophage probable minor tail protein [phage Gifsy-2].	0.995602	0.13288	0.3237		0.470352	0.901153	0.153047	0.005		0.517035	0.956036	0.1708	0.039		0.560024	0.868318	0.182958	0.0408		0.708818	0.822071	0.23325	0.161		0.821749		0.266	0.502		0.789765	0.834874	0.2865	0.675	AAL19973	Gifsy-2 prophage; probable minor tail protein
STM1055	STM1055	Putative RBS for STM1055; RegulonDB:STMS1H001334	0.997891	0.091929	0.627666		0.342986	0.901358	0.21747	0.00314		0.414916	0.939676	0.262702	0.00506		0.969594	0.885608	0.621701	0.907		1.2493	0.906328	0.84325	0.61		0.795068	0.751162	0.4995	0.146		1.20704	0.828985	0.80975	0.661	AAL19988	Gifsy-2 prophage
STM1074	yccF	similar to E. coli orf, hypothetical protein (AAC74047.1); Blastp hit to AAC74047.1 (148 aa), 92% identity in aa 1 - 148; putative inner membrane protein [Salmonella typhimurium LT2].	0.99989	0.0722633	1.44702		0.486977	0.900229	0.707019	0.00183		0.519141	0.937159	0.75608	0.00663		0.444228	0.86361	0.643321	0.00145		0.549122	0.831976	0.819	0.0862		0.600889	0.752738	0.8735	0.0675		0.521945	0.75566	0.75675	0.00255	AAL20007	putative inner membrane protein
STM1090	pipC	invasion gene E protein (gi|2582386); Pathogenicity island encoded protein: SPI5 [Salmonella typhimurium LT2].	0.999994	0.0722838	1.93946		0.211887	0.899169	0.412255	0.000251		0.33119	0.93441	0.644301	0.000707		0.310278	0.865554	0.608245	0.00729		2.01385	1.74692	4.76	0.356		2.92186	0.752344	5.67	0.014		2.76225	1.07055	5.6425	0.0482	AAL20022	Pathogenicity island encoded protein: homologous to ipgE of Shigella
STM1150	mdoG	similar to E. coli periplasmic glucans biosynthesis protein (AAC74132.1); Blastp hit to AAC74132.1 (511 aa), 93% identity in aa 1 - 511; periplasmic glucans biosynthesis protein [Salmonella typhimurium LT2].	0.988313	0.217291	4.35441		0.393886	0.902204	1.73532	0.00957		0.71304	0.935166	3.11264	0.0637		0.502345	0.864274	2.19273	0.0237		0.51943	0.82316	2.3	0.0514		1.07176	0.75342	4.675	0.711		0.814617	0.762202	3.585	0.372	AAL20080	periplasmic glucans biosynthesis protein
STM1209	nagZ	Ortholog of E. coli orf, hypothetical protein (AAC74191.1); Blastp hit to AAC74191.1 (341 aa), 91% identity in aa 1 - 341	0.999957	0.0723285	2.7969		0.390288	0.900337	1.0971	0.00149		0.501178	0.936275	1.4103	0.00494		0.398994	0.87151	1.14594	0.0371		0.690305	0.833768	2.0025	0.259		0.670192	0.751236	1.875	0.0221		0.667177	0.759719	1.8825	0.0515	AAL20138	putative glycosyl hydrolase
STM1232	purB	similar to E. coli adenylosuccinate lyase (AAC74215.1); Blastp hit to AAC74215.1 (456 aa), 94% identity in aa 1 - 456; adenylosuccinate lyase [Salmonella typhimurium LT2].	0.994301	0.15134	3.61185		0.384785	0.899023	1.39069	0.000923		0.307571	0.936715	1.1293	0.00563		0.807971	0.869638	2.94186	0.271		0.622701	0.821731	2.2725	0.0575		0.943914	0.751302	3.41	0.719		0.597779	0.757106	2.17	0.0258	AAL20161	adenylosuccinate lyase
STM1235	ymfB	similar to E. coli putative phosphohydrolase (AAC74218.1); Blastp hit to AAC74218.1 (153 aa), 84% identity in aa 1 - 152; putative MutT-like protein [Salmonella typhimurium LT2].	0.998732	0.0723195	1.31058		0.47916	0.901937	0.633007	0.00641		0.565732	0.94225	0.752875	0.033		0.373308	0.864687	0.492011	0.00644		0.672849	0.818697	0.88675	0.0348		0.694508	0.752331	0.9115	0.0726		0.694299	0.756508	0.91225	0.0188	AAL20164	putative MutT-like protein
STM1286	mipA	similar to E. coli orf, hypothetical protein (AAC74852.1); Blastp hit to AAC74852.1 (248 aa), 83% identity in aa 1 - 248; scaffolding protein for murein-synthesizing holoenzyme [Salmonella typhimurium LT2].	0.999998	0.0722997	17.7151		0.254325	0.901251	4.5878	0.00353		0.284346	0.935817	5.11689	0.00375		0.373743	0.863346	6.62283	0.000728		0.63103	0.816826	11.2825	0.039		0.552067	0.750844	9.785	0.0196		0.852739	0.755893	15.125	0.0459	AAL20211	scaffolding protein for murein-synthesizing holoenzyme
STM1290	gapA	glyceraldehyde 3-phosphate dehydrogenase. (SW:G3P1_SALTY); glyceraldehyde-3-phosphate dehydrogenase A [Salmonella typhimurium LT2].	0.999978	0.0723171	50.8703		0.305505	0.904929	16.0641	0.0135		0.158975	0.933807	8.14505	0.000581		0.446657	0.865494	22.8587	0.00905		0.455229	0.829456	23.975	0.0534		0.749662	0.750825	38.15	0.0313		1.01923	0.755564	51.9	0.717	AAL20215	glyceraldehyde-3-phosphate dehydrogenase A
STM1293	pncA	similar to E. coli orf, hypothetical protein (AAC74838.1); Blastp hit to AAC74838.1 (219 aa), 80% identity in aa 7 - 219; nicotinamidase/ pyrazinamidase [Salmonella typhimurium LT2].	0.99988	0.0723591	2.17293		0.352162	0.900966	0.771929	0.00234		0.305692	0.935135	0.669152	0.00159		0.329687	0.863747	0.718105	0.00212		0.596588	0.822646	1.3125	0.0417		0.788691	0.750989	1.715	0.0598		0.679877	0.754666	1.4775	0.000621	AAL20218	nicotinamidase/ pyrazinamidase
STM1294	ansA	similar to E. coli cytoplasmic L-asparaginase I (AAC74837.1); Blastp hit to AAC74837.1 (338 aa), 94% identity in aa 1 - 338; cytoplasmic L-asparaginase I [Salmonella typhimurium LT2].	0.99984	0.0723721	1.77618		0.368521	0.899931	0.657108	0.000948		0.298167	0.934241	0.530647	0.000393		0.378519	0.863369	0.672503	0.00079		0.571565	0.792501	1.0155	0.0104					1					1	AAL20219	cytoplasmic L-asparaginase I
STM1295	sppA	signal peptide peptidase; similar to E. coli protease IV, a signal peptide peptidase (AAC74836.1); Blastp hit to AAC74836.1 (618 aa), 86% identity in aa 1 - 618; protease IV [Salmonella typhimurium LT2].	0.99959	0.0724416	1.51774		0.448548	0.900698	0.681101	0.000893		0.441245	0.934884	0.671288	0.00107		0.383805	0.863276	0.582556	0.000755		0.612022	0.82239	0.94075	0.0536		1.13633	0.751377	1.725	0.108		0.767989	0.777383	1.203	0.381	AAL20220	protease IV, a signal peptide peptidase
STM1337	pheS	similar to E. coli phenylalanine tRNA synthetase, alpha-subunit (AAC74784.1); Blastp hit to AAC74784.1 (327 aa), 97% identity in aa 1 - 327; phenylalanine tRNA synthetase, alpha-subunit [Salmonella typhimurium LT2].	0.999699	0.0724132	7.18315		0.253522	0.899029	1.82305	0.00013		0.100931	0.935226	0.786406	0.00834		0.33249	0.863465	2.39069	0.00119		0.644852	0.817192	4.6525	0.0173		0.898609	0.750948	6.455	0.0908		0.641085	0.759683	4.6475	0.0444	AAL20262	phenylalanine tRNA synthetase, alpha-subunit
STM1348	ydiA	similar to E. coli orf, hypothetical protein (AAC74773.1); Blastp hit to AAC74773.1 (277 aa), 97% identity in aa 1 - 277; putative inner membrane protein [Salmonella typhimurium LT2].	0.996358	0.120875	1.36662		0.413462	0.899749	0.566744	0.00172		0.436958	0.937803	0.603326	0.0079		0.464822	0.86455	0.637444	0.00988		0.572475	0.81654	0.78975	0.0302		0.710193	0.751448	0.971	0.104		0.703367	0.772189	0.9875	0.242	AAL20273	putative inner membrane protein
STM1378	pykF	formerly F; fructose stimulated; pyruvate kinase I. (SW:KPY1_SALTY); pyruvate kinase I [Salmonella typhimurium LT2].	0.996372	0.120643	4.4851		0.390413	0.900137	1.75883	0.002		0.255111	0.938584	1.18616	0.00963		0.547219	0.865475	2.46443	0.0189		1.32923	0.816612	5.97	0.033		2.16155	0.75104	9.695	0.0356		1.83637	0.783215	8.435	0.0695	AAL20302	pyruvate kinase I (formerly F), fructose stimulated
STM1436	nemA	similar to E. coli N-ethylmaleimide reductase (AAC74722.1); Blastp hit to AAC74722.1 (365 aa), 92% identity in aa 1 - 365; N-ethylmaleimide reductase [Salmonella typhimurium LT2].	0.999046	0.0725665	2.17156		0.386231	0.899518	0.84084	0.000749		0.468298	0.935698	1.02227	0.00362		0.476295	0.865357	1.03927	0.00968		0.62116	0.819111	1.3675	0.0608		0.768908	0.750767	1.67	0.0633		0.718475	0.783325	1.6275	0.347	AAL20358	N-ethylmaleimide reductase
STM1466	ydgA	similar to E. coli orf, hypothetical protein (AAC74686.1); Blastp hit to AAC74686.1 (502 aa), 79% identity in aa 1 - 502; putative periplasmic protein [Salmonella typhimurium LT2].	0.999996	0.0722851	5.21663		0.270467	0.899064	1.41269	0.000141		0.155951	0.933712	0.816623	0.000329		0.264099	0.863455	1.37942	0.00101		0.614233	0.813709	3.2075	0.00221		0.803061	0.754511	4.215	0.238		0.574148	0.777103	3.125	0.15	AAL20386	putative periplasmic protein
STM1504	ynfA	similar to E. coli orf, hypothetical protein (AAC74654.1); Blastp hit to AAC74654.1 (108 aa), 88% identity in aa 1 - 108; putative inner membrane lipoprotein [Salmonella typhimurium LT2].	0.997059	0.108595	0.36763		0.4532	0.901882	0.167854	0.0058		0.542326	0.949191	0.201607	0.0202		0.480103	0.864127	0.176832	0.00688		0.980551	0.819554	0.364	0.925		0.996467	0.756665	0.368	0.998		1.29266	0.775686	0.4835	0.274	AAL20423	putative inner membrane lipoprotein
STM1506	rspB	similar to E. coli starvation sensing protein (AAC74652.1); Blastp hit to AAC74652.1 (339 aa), 75% identity in aa 1 - 339; putative dehydrogenase [Salmonella typhimurium LT2].	0.997869	0.0924116	0.511704		0.380418	0.900737	0.195957	0.00241		0.558565	0.940102	0.2868	0.00539		0.467996	0.864327	0.240038	0.00626		0.579621	0.821802	0.30275	0.071		0.631717	0.751769	0.324	0.0745		0.556263	0.781221	0.2995	0.17	AAL20425	putative dehydrogenase
STM1524	yneI	similar to E. coli putative aldehyde dehydrogenase (AAC74598.1); Blastp hit to AAC74598.1 (470 aa), 81% identity in aa 9 - 470; putative succinate-semialdehyde dehydrogenase [Salmonella typhimurium LT2].	0.990648	0.194176	0.898765		0.357608	0.902784	0.326386	0.00904		0.257572	0.936717	0.234224	0.00311		0.438867	0.865785	0.397049	0.0203		0.570595	0.817036	0.518	0.0423		0.662406	0.751228	0.5955	0.147		0.564249	0.760175	0.513	0.0487	AAL20443	putative succinate-semialdehyde dehydrogenase
STM1531	STM1531	similar to E. coli may modulate levels of hydrogenease-2 (AAC76027.1); Blastp hit to AAC76027.1 (113 aa), 38% identity in aa 1 - 113; putative hydrogenase [Salmonella typhimurium LT2].	0.99986	0.0722617	0.458826		0.464775	0.899076	0.21332	0.000136		0.480349	0.946606	0.224169	0.0187		0.627232	0.868189	0.290014	0.0393		0.762978	0.824056	0.355	0.194		1.00565	0.757688	0.4655	0.974		0.750033	0.790549	0.3625	0.445	AAL20450	putative hydrogenase
STM1532	STM1532	putative dehydrogenase protein [Salmonella typhimurium LT2].	0.999958	0.0722712	0.97047		0.355536	0.901074	0.348255	0.00279		0.351959	0.939569	0.348079	0.00762		0.380421	0.873173	0.381699	0.0388		0.554469	0.815672	0.5405	0.00823		0.673607	0.751581	0.655	0.0548		0.638386	0.759522	0.625	0.0404	AAL20451	putative dehydrogenase protein
STM1533	STM1533	similar to E. coli nickel incorporation into hydrogenase-1 proteins (AAC74062.1); Blastp hit to AAC74062.1 (285 aa), 32% identity in aa 7 - 281; putative hydrogenase [Salmonella typhimurium LT2].	0.998096	0.0873416	1.24963		0.229176	0.899102	0.286907	0.00025		0.185337	0.934912	0.233405	0.00085		0.248465	0.86348	0.310973	0.00158		0.532007	0.813198	0.66525	0.00209		0.540504	0.752473	0.6785	0.0652		0.584195	0.758168	0.73525	0.0229	AAL20452	putative hydrogenase
STM1535	STM1535	putative hydrogenase protein [Salmonella typhimurium LT2].	0.998728	0.0723199	1.93148		0.323134	0.899291	0.625416	0.000424		0.268458	0.936881	0.52965	0.00513		0.285666	0.863602	0.552823	0.00191		0.536279	0.815752	1.04175	0.0108		0.504096	0.750801	0.974	0.0275		0.536845	0.756034	1.0405	0.00653	AAL20454	putative hydrogenase protein
STM1536	STM1536	similar to E. coli processing of HyaA and HyaB proteins (AAC74060.1); Blastp hit to AAC74060.1 (195 aa), 53% identity in aa 6 - 183; putative hydrogenase maturation protease [Salmonella typhimurium LT2].	0.999755	0.07226	0.914144		0.459364	0.899174	0.420188	0.000238		0.276936	0.937508	0.256984	0.00311		0.472723	0.871236	0.440427	0.0367		1.13764	0.814203	1.0405	0.0328		1.35628	0.751305	1.24	0.0286		1.13776	0.765029	1.05175	0.464	AAL20455	putative hydrogenase maturation protease
STM1537	STM1537	similar to E. coli probable Ni/Fe-hydrogenase 1 b-type cytochrome subunit (AAC74059.1); Blastp hit to AAC74059.1 (235 aa), 54% identity in aa 1 - 222; putative Ni/Fe-hydrogenase 1 b-type cytochrome subunit [Salmonella typhimurium LT2].	0.990024	0.200605	0.946009		0.408701	0.908151	0.398448	0.0329		0.267232	0.937116	0.256777	0.00478		0.500729	0.867994	0.478588	0.0412		0.83698	0.813677	0.7925	0.211		0.828203	0.750813	0.7835	0.392		0.689174	0.761895	0.65975	0.137	AAL20456	putative Ni/Fe-hydrogenase 1 b-type cytochrome subunit
STM1562	STM1562	similar to E. coli orf, hypothetical protein (AAC76534.1); Blastp hit to AAC76534.1 (112 aa), 43% identity in aa 5 - 110; putative periplasmic transport protein [Salmonella typhimurium LT2].	0.999227	0.0722826	0.705701		0.490276	0.900976	0.347621	0.00336		0.657779	0.943067	0.469452	0.0508		0.741753	0.869362	0.527598	0.11		0.555239	0.815278	0.3935	0.00852		0.407125	0.750897	0.2875	0.0211		0.487707	0.768642	0.3545	0.0574	AAL20480	putative periplasmic transport protein
STM1566	sfcA	similar to E. coli NAD-linked malate dehydrogenase (malic enzyme) (AAC74552.1); Blastp hit to AAC74552.1 (574 aa), 92% identity in aa 10 - 574; NAD-linked malate dehydrogenase [Salmonella typhimurium LT2].	0.999962	0.072272	2.5379		0.384123	0.899015	0.975368	0.000121		0.290379	0.933836	0.737699	0.000224		0.365378	0.867133	0.940854	0.0141		0.653181	0.814142	1.6625	0.0105		0.78608	0.750865	1.995	0.0148		0.630406	0.766251	1.6325	0.0999	AAL20484	NAD-linked malate dehydrogenase
STM1571	yddG	similar to E. coli orf, hypothetical protein (AAD13437.1); Blastp hit to AAD13437.1 (293 aa), 85% identity in aa 20 - 292; putative permease [Salmonella typhimurium LT2].	0.999238	0.0722819	0.55682		0.446784	0.90248	0.251182	0.00631		0.569474	0.948367	0.323703	0.0512		0.505897	0.863569	0.281851	0.00243		1.24459	0.825912	0.6985	0.183		1.49162	0.753102	0.8315	0.052		1.07893	0.777354	0.614	0.756	AAL20489	putative permease
STM1608	tehB	tellurite resistance; similar to E. coli tellurite resistance (AAC74512.1); Blastp hit to AAC74512.1 (197 aa), 84% identity in aa 1 - 196; putative methyltransferase [Salmonella typhimurium LT2].	0.99995	0.0723316	2.64281		0.306889	0.898959	0.811381	7.79e-05		0.730322	0.937577	1.94044	0.0371		0.587869	0.863637	1.55483	0.00292		0.500664	0.814823	1.33	0.0065		0.737695	0.750775	1.95	0.0253		1.10682	0.785449	3.02	0.732	AAL20526	paral putative methyltransferase; tellurite resistance
STM1641	hrpA	similar to E. coli helicase, ATP-dependent (AAC74495.1); Blastp hit to AAC74495.1 (1281 aa), 95% identity in aa 1 - 1280; ATP-dependent helicase [Salmonella typhimurium LT2].	1		1.31233		0.464304	0.902841	0.61588	0.0385		0.70625	0.935096	0.927833	0.0186		0.481964	0.865113	0.635563	0.0495		0.874344	0.813758	1.15	0.288		1.26097	0.751237	1.655	0.112		1.00256	0.755499	1.3175	0.977	AAL20559	helicase, ATP-dependent
STM1682	tpx	Ortholog of E. coli thiol peroxidase (AAC74406.1); Blastp hit to AAC74406.1 (168 aa), 88% identity in aa 1 - 168	0.999943	0.0723351	19.1406		0.48557	0.900219	9.32563	0.00177		0.393058	0.938125	7.64199	0.00844		0.531049	0.863654	10.1743	0.00258		0.427931	0.844488	8.84	0.114		0.411018	0.751796	7.9	0.033		0.510139	0.754565	9.765	0.00022	AAL20599	thiol peroxidase
STM1752	galU	similar to E. coli glucose-1-phosphate uridylyltransferase (AAC74318.1); Blastp hit to AAC74318.1 (302 aa), 97% identity in aa 1 - 302; glucose-1-phosphate uridylyltransferase [Salmonella typhimurium LT2].	1		4.76852		0.392124	0.899027	1.8707	0.000795		0.292328	0.934015	1.39804	0.00335		0.326166	0.86329	1.55545	0.00153		0.044668		0.213	1					1					1	AAL20670	glucose-1-phosphate uridylyltransferase
STM1772	kdsA	similar to E. coli 2-dehydro-3-deoxyphosphooctulonate aldolase (AAC74299.1); Blastp hit to AAC74299.1 (284 aa), 93% identity in aa 1 - 282; 3-deoxy-D-manno-octulosonic acid 8-P synthetase [Salmonella typhimurium LT2].	0.99058	0.194895	5.47065		0.402437	0.899238	2.20414	0.00211		0.34866	0.934673	1.91693	0.00315		0.543356	0.864413	2.9799	0.0259		0.823138	0.819298	4.53333	0.377		0.85402	0.753058	4.69	0.513		0.8612	0.767261	4.7875	0.558	AAL20687	3-deoxy-D-manno-octulosonic acid 8-P synthetase
STM1773	ychA	similar to E. coli orf, hypothetical protein (AAC74298.1); Blastp hit to AAC74298.1 (269 aa), 85% identity in aa 1 - 269; putative transcriptional regulator [Salmonella typhimurium LT2].	0.998599	0.0749105	1.99076		0.394729	0.900008	0.788798	0.00138		0.347719	0.93432	0.693815	0.000737		0.361976	0.863541	0.721528	0.00226		0.711665	0.842813	1.4675	0.291		0.858835	0.751182	1.71	0.161		0.697754	0.755912	1.3925	0.0197	AAL20688	putative transcriptional regulator
STM1774	sirC	Putative -35_signal for sirC; RegulonDB:STMLTH004509	0.999657	0.0724243	1.15283		0.40849	0.899374	0.471724	0.000466		0.357516	0.936533	0.415814	0.00305		0.392364	0.867587	0.458611	0.0163		0.850049	0.827859	0.99275	0.391		1.0882	0.750875	1.255	0.207		0.742626	0.761363	0.865	0.128	AAL20689	Regulation of invasion genes
STM1778	lolB	outer-membrane lipoprotein LOLB precursor. (SW:LOLB_SALTY); outer membrane lipoprotein [Salmonella typhimurium LT2].	0.999997	0.0723016	1.98139		0.484537	0.900156	0.963319	0.00174		0.402103	0.93464	0.798771	0.000843		0.467284	0.863612	0.926669	0.0016		0.759029	0.814307	1.505	0.00545		0.913276	0.750792	1.81	0.0931		0.817822	0.759824	1.6325	0.193	AAL20693	outer membrane lipoprotein
STM1783	pth	similar to E. coli peptidyl-tRNA hydrolase (AAC74288.1); Blastp hit to AAC74288.1 (194 aa), 91% identity in aa 1 - 194; peptidyl-tRNA hydrolase [Salmonella typhimurium LT2].	0.998838	0.0726105	1.64205		0.495978	0.899956	0.816505	0.00175		0.593918	0.93562	0.978586	0.00612		0.471406	0.863413	0.774443	0.00233		0.692526	0.813582	1.1375	0.00348		0.696494	0.752097	1.145	0.0667		0.639228	0.754646	1.05	0.00248	AAL20698	peptidyl-tRNA hydrolase
STM1806	nhaB	Na+/H+ antiporter; regulator of intracellular pH; similar to E. coli Na+/H+ antiporter, pH independent (AAC74270.1); Blastp hit to AAC74270.1 (513 aa), 92% identity in aa 1 - 513; NhaB family of transport protein [Salmonella typhimurium LT2].	1		2.09986		0.307277	0.899933	0.648643	0.00658		0.298591	0.93525	0.632084	0.0104		0.375124	0.863771	0.789324	0.0159		0.612247	0.82339	1.3025	0.153		0.849787	0.751406	1.785	0.218		0.803411	0.762253	1.705	0.415	AAL20721	NhaB family of transport protein, Na+/H+ antiporter, regulator of intracellular pH
STM1886	zwf	similar to E. coli glucose-6-phosphate dehydrogenase (AAC74922.1); Blastp hit to AAC74922.1 (491 aa), 97% identity in aa 1 - 491; glucose-6-phosphate dehydrogenase [Salmonella typhimurium LT2].	0.999563	0.0722646	7.23679		0.275705	0.89986	2.00785	0.000974		0.192254	0.93412	1.404	0.000973		0.267722	0.863413	1.93951	0.00104		0.501824	0.818761	3.665	0.0139		0.774993	0.753111	5.62	0.109		0.726917	0.771004	5.39	0.246	AAL20802	glucose-6-phosphate dehydrogenase
STM1978	fliO	flagellar protein FLIO. (SW:FLIO_SALTY); flagellar biosynthesis protein [Salmonella typhimurium LT2].	0.999123	0.0722896	4.10457		0.233127	0.899279	0.960579	0.000399		0.221803	0.937784	0.946167	0.00727		0.238554	0.863543	0.981186	0.00143		0.294113	0.815607	1.278	0.0554		0.960382	0.751058	3.945	0.61		0.883306	0.753667	3.63	0.169	AAL20890	flagellar biosynthesis
STM2017	cobS	cobalamin [5'-phosphate] synthase. (SW:COBS_SALTY); cobalamin 5'-phosphate synthase [Salmonella typhimurium LT2].	0.997173	0.106472	0.989672		0.494232	0.900014	0.490491	0.00261		0.427929	0.937414	0.426759	0.00503		0.503343	0.864674	0.499616	0.0102		0.702139	0.814401	0.6975	0.0368		0.730026	0.750804	0.7225	0.0919		0.800237	0.754758	0.79225	0.0322	AAL20921	cobalamin 5'-phosphate synthase
STM2019	cbiP	cobyric acid synthase. (SW:CBIP_SALTY); synthesis of vitamin B12 adenosyl cobalamide precursor [Salmonella typhimurium LT2].	0.999598	0.0722633	1.03301		0.335862	0.899046	0.347223	0.00016		0.334881	0.936249	0.348471	0.00189		0.353045	0.863619	0.365195	0.00161		0.574733	0.83169	0.61825	0.141		0.659061	0.751093	0.6815	0.0418		0.772811	0.762206	0.80675	0.173	AAL20923	synthesis of vitamin B12 adenosyl cobalamide precursor
STM2031	cbiE	precorrin-6Y C5,15-methyltransferase [decarboxylating]. (SW:CBIE_SALTY); synthesis of vitamin B12 adenosyl cobalamide precursor [Salmonella typhimurium LT2].	0.99868	0.0727105	0.853493		0.133528	0.899297	0.115181	0.000616		0.160124	0.939036	0.144875	0.00703		0.209333	0.865929	0.183323	0.0107		0.34158	0.830988	0.31525	0.0644		0.33925	0.751941	0.2905	0.0285		0.287325	0.793236	0.295	0.136	AAL20935	synthesis of vitamin B12 adenosyl cobalamide precursor
STM2034	cibB	Putative RBS for cibB; RegulonDB:STMS1H002185	0.996994	0.109785	0.724103		0.32075	0.900135	0.233745	0.00167		0.35882	0.936685	0.260552	0.00118		0.371842	0.863784	0.269688	0.0037		0.581263	0.838116	0.44375	0.194		0.710771	0.753411	0.516	0.129		0.491256	0.764206	0.364	0.0468	AAL20938	synthesis of vitamin B12 adenosyl cobalamide precursor
STM2086	rfbU	Putative RBS for rfbU; RegulonDB:STMS1H002234	0.999223	0.0722828	1.23602		0.467164	0.899793	0.578737	0.00117		0.867361	0.941155	1.08116	0.325		0.646258	0.863852	0.799681	0.00838		0.571703	0.828541	0.72325	0.0766		0.732165	0.750944	0.905	0.0424		0.728869	0.76182	0.909	0.0996	AAL20990	LPS side chain defect: mannosyl transferase
STM2166	bglX	periplasmic beta-glucosidase precursor. (SW:BGLX_SALTY); periplasmic beta-D-glucoside glucohydrolase [Salmonella typhimurium LT2].	0.995931	0.127787	1.41694		0.396916	0.90127	0.566961	0.00439		0.319202	0.936378	0.457668	0.00393		0.410056	0.864455	0.583121	0.00775		0.66816	0.81422	0.9485	0.018		0.973698	0.750798	1.38	0.854		0.801073	0.7651	1.1515	0.319	AAL21070	beta-D-glucoside glucohydrolase, periplasmic
STM2176	STM2176	Putative RBS for STM2176; RegulonDB:STMS1H002319	0.99785	0.0928225	0.553073		0.398318	0.899265	0.220507	0.000486		0.332379	0.939576	0.18536	0.00276		0.563847	0.867025	0.313964	0.0263		0.469434	0.85731	0.29125	0.222		0.823294	0.753816	0.4565	0.238		0.61423	0.795945	0.36475	0.295	AAL21080	putative glutathione S-transferase
STM2177	STM2177	similar to E. coli putative isomerase (AAC74264.1); Blastp hit to AAC74264.1 (219 aa), 38% identity in aa 14 - 211; putative flutathione S-transferase [Salmonella typhimurium LT2].	0.99497	0.142145	0.449087		0.36862	0.901383	0.167073	0.00448		0.263189	0.942868	0.120524	0.00503		0.514461	0.915931	0.258097	0.287		0.587186	0.850605	0.28475	0.271		0.871455	0.750961	0.3915	0.387		0.66862	0.83809	0.34125	0.515	AAL21081	putative flutathione S-transferase
STM2206	fruF	Putative RBS for fruF; RegulonDB:STMS1H002349	0.998947	0.0723024	5.50183		0.376222	0.899137	2.07219	0.00033		0.717441	0.936709	3.96723	0.034		0.401602	0.863941	2.21502	0.00381		0.611429	0.811832	3.39	0.0504		1.3061	0.752094	7.2	0.116		1.79062	0.754958	9.8575	0.00174	AAL21110	phosphoenolpyruvate-dependent sugar phosphotransferase system, EIIA 2
STM2277	nrdA	ribonucleoside-diphosphate reductase 1 alpha chain. (SW:RIR1_SALTY); ribonucleoside diphosphate reductase 1, alpha subunit [Salmonella typhimurium LT2].	0.999697	0.0722607	5.22221		0.267096	0.898914	1.39536	7.79e-05		0.160458	0.933791	0.842093	0.000434		0.252295	0.864083	1.32532	0.00332		1.06477	0.816666	5.57	0.376		1.08492	0.751714	5.675	0.376		1.16324	0.761467	6.12	0.309	AAL21178	ribonucleoside diphosphate reductase 1, alpha subunit
STM2278	nrdB	ribonucleoside-diphosphate reductase 1 beta chain. (SW:RIR2_SALTY); ribonucleoside-diphosphate reductase 1, beta subunit [Salmonella typhimurium LT2].	0.992745	0.170879	4.37538		0.158551	0.899078	0.696312	0.000444		0.0872322	0.933886	0.389565	0.00112		0.174649	0.863305	0.764783	0.00201		0.815126	0.824364	3.6025	0.315		0.870784	0.752577	3.815	0.479		0.825811	0.764162	3.66	0.39	AAL21179	ribonucleoside-diphosphate reductase 1, beta subunit
STM2298	pmrF	similar to E. coli putative sugar transferase (AAC75314.1); Blastp hit to AAC75314.1 (322 aa), 87% identity in aa 1 - 318; putative glycosyl transferase [Salmonella typhimurium LT2].	0.9999	0.072264	4.42144		0.38811	0.900288	1.72407	0.00135		0.11307	0.933765	0.503953	0.000455		0.278441	0.863555	1.23335	0.00131		0.755549	0.833135	3.4125	0.263		0.759072	0.752193	3.36	0.0633		0.566459	0.764736	2.555	0.0615	AAL21199	putative glycosyl transferase
STM2299	yfbG	hypothetical 73.6 Kda protein in ais-pmrD intergenic region. (SW:YFBG_SALTY); putative transformylase [Salmonella typhimurium LT2].	0.982991	0.262757	3.44421		0.337714	0.900616	1.17205	0.00566		0.117683	0.934196	0.413098	0.0018		0.351865	0.865083	1.22101	0.0185		1.13502	0.842234	3.995	0.608		0.831161	0.751043	2.865	0.523		0.920794	0.757758	3.185	0.728	AAL21200	paral putative transformylase
STM2306	menC	similar to E. coli o-succinylbenzoyl-CoA synthase; conversion of chorismate to 2-o-succinylbenzoyl-CoA (AAC75321.1); Blastp hit to AAC75321.1 (320 aa), 88% identity in aa 1 - 320; o-succinylbenzoyl-CoA synthase [Salmonella typhimurium LT2].	0.99423	0.152288	2.35485		0.340806	0.898966	0.802941	0.000644		0.299403	0.935488	0.712729	0.00346		0.327716	0.864049	0.774687	0.0059		0.698369	0.823143	1.675	0.178		0.86204	0.750794	2.03	0.372		0.748393	0.775183	1.815	0.349	AAL21207	o-succinylbenzoyl-CoA synthase
STM2307	menB	similar to E. coli dihydroxynaphtoic acid synthetase (AAC75322.1); Blastp hit to AAC75322.1 (285 aa), 96% identity in aa 1 - 285; dihydroxynaphtoic acid synthetase [Salmonella typhimurium LT2].	0.998461	0.0785052	2.83338		0.347574	0.899891	0.988965	0.00114		0.274785	0.935478	0.788857	0.00292		0.434659	0.863465	1.23211	0.00225		0.727825	0.823186	2.1	0.195		0.921506	0.75154	2.615	0.471		0.838464	0.770411	2.425	0.472	AAL21208	dihydroxynaphtoic acid synthetase
STM2323	nuoG	nadh dehydrogenase I chain G. (SW:NUOG_SALTY); NADH dehydrogenase I chain G [Salmonella typhimurium LT2].	0.769245	1.12537	14.7197		0.0632257	0.89939	0.9791	0.0166		0.0625322	0.933847	0.961701	0.0168		0.0651618	0.863274	0.960477	0.0347		0.257919	0.81314	3.805	0.128		0.307351	0.752059	4.545	0.408		0.107609	0.756935	1.71	0.055	AAL21224	NADH dehydrogenase I chain G
STM2337	ackA	propionate kinase 2; similar to E. coli acetate kinase (AAC75356.1); Blastp hit to AAC75356.1 (400 aa), 97% identity in aa 1 - 400; acetate kinase A [Salmonella typhimurium LT2].	0.973344	0.330386	9.24409		0.270969	0.898916	2.50547	0.00263		0.228303	0.93383	2.11735	0.00275		0.366988	0.863869	3.4005	0.0227		1.12809	0.825765	10.515	0.539		1.76803	0.751846	16.35	0.175		1.33549	0.771828	12.55	0.287	AAL21238	acetate kinase A (propionate kinase 2)
STM2338	pta	similar to E. coli phosphotransacetylase (AAC75357.1); Blastp hit to AAC75357.1 (714 aa), 96% identity in aa 1 - 714; phosphotransacetylase [Salmonella typhimurium LT2].	0.986581	0.233016	8.08736		0.213134	0.902069	1.77876	0.00624		0.17401	0.934841	1.43838	0.00365		0.251868	0.863549	2.04187	0.00589		1.04999	0.813789	8.4925	0.64		1.32533	0.754784	10.745	0.294		1.26056	0.798954	10.6325	0.505	AAL21239	phosphotransacetylase
STM2374	STM2374	similar to E. coli regulatory factor of maltose metabolism; similar to Ner repressor protein of phage Mu (AAC76220.1); Blastp hit to AAC76220.1 (92 aa), 50% identity in aa 1 - 73; putatiave helix-turn-helix regulatory protein [Salmonella typhimurium LT2].	0.998786	0.0726211	0.504278		0.474029	0.900793	0.240087	0.00287		0.668517	0.943877	0.339792	0.0378		0.498316	0.868355	0.254378	0.0284		1.7462	0.824661	0.891	0.0357		2.05184	0.751821	1.035	0.0256		1.26402	0.785504	0.6565	0.419	AAL21275	putatiave helix-turn-helix regulatory protein
STM2415	gltX	similar to E. coli glutamate tRNA synthetase, catalytic subunit (AAC75457.1); Blastp hit to AAC75457.1 (471 aa), 95% identity in aa 1 - 471; glutamate tRNA synthetase, catalytic subunit [Salmonella typhimurium LT2].	0.99475	0.145228	4.88464		0.486365	0.899173	2.37727	0.00177		0.502372	0.934916	2.46289	0.0056		0.53476	0.863319	2.61241	0.00918		0.724228	0.813203	3.54	0.0272		0.85881	0.750802	4.195	0.345		0.998083	0.756152	4.8825	0.975	AAL21313	glutamate tRNA synthetase, catalytic subunit
STM2431	ptsH	Hpr protein; PTS family; phosphocarrier protein HPR (histidine-containing protein). (SW:PTHP_ECOLI); phosphohistidinoprotein-hexose phosphotransferase [Salmonella typhimurium LT2].	0.994322	0.151072	24.9974		0.241027	0.899541	6.05834	0.001		0.138913	0.933835	3.50315	0.00085		0.307083	0.86421	7.71219	0.00594		0.286547	0.840689	8.14	0.0897		0.56315	0.752105	14.1	0.0777		0.57313	0.755609	14.35	0.00991	AAL21325	PTS family, Hpr protein, phosphohistidinoprotein-hexose phosphotransferase
STM2432	ptsI	Enzyme I; General PTS family; phosphoenolpyruvate-protein phosphotransferase. (SW:PT1_SALTY); PEP-protein phosphotransferase [Salmonella typhimurium LT2].	0.999995	0.0722845	9.47201		0.46689	0.903124	4.47081	0.00897		0.256695	0.934737	2.45618	0.00164		0.511947	0.863796	4.85404	0.00235		0.96874	0.832189	9.3175	0.874		1.99532	0.750997	18.9	0.00868		1.75666	0.775703	16.95	0.056	AAL21326	General PTS family (Enzyme I) PEP-protein phosphotransferase
STM2450	amiA	probable N-acetylmuramoyl-L-alanine amidase AMIA precursor. (SW:AMIA_SALTY); N-acetylmuramoyl-l-alanine amidase I [Salmonella typhimurium LT2].	0.998923	0.0723043	1.16741		0.389705	0.902724	0.460973	0.00668		0.527236	0.946215	0.632118	0.0518		0.433551	0.863419	0.506402	0.00194		0.686499	0.815288	0.80275	0.0104		0.90633	0.752415	1.061	0.441		0.962884	0.755003	1.125	0.547	AAL21344	N-acetylmuramoyl-l-alanine amidase I
STM2538	fdx	electron carrer protein; believed to be involved in assembly of Fe-S clusters; similar to E. coli [2FE-2S] ferredoxin, electron carrer protein (AAC75578.1); Blastp hit to AAC75578.1 (111 aa), 94% identity in aa 1 - 111; [2FE-2S] ferredoxin [Salmonella typ	0.96209	0.396119	5.58267		0.48604	0.899582	2.71793	0.0296		0.64739	0.93826	3.6414	0.152		0.613167	0.866394	3.44309	0.177		0.681403	0.831756	3.92667	0.434		1.17686		6.57	0.782		0.736612	0.758083	4.135	0.321	AAL21432	[2FE-2S] ferredoxin, electron carrer protein, believed to be involved in assembly of Fe-S clusters
STM2630	STM2630	hypothetical protein 4 (gi|7467265); Gifsy-1 prophage protein [phage Gifsy-1].	0.998417	0.0796213	1.16632		0.139259	0.899467	0.164644	0.000851		0.174101	0.935042	0.204936	0.000905		0.113997	0.863411	0.133657	0.00146					1					1		0.115748		0.135	0.0584	AAL21524	Gifsy-1 prophage
STM2645	yfiK	similar to E. coli orf, hypothetical protein (AAC75631.1); Blastp hit to AAC75631.1 (195 aa), 83% identity in aa 1 - 195; putative transport protein [Salmonella typhimurium LT2].	0.993973	0.155666	0.358979		0.313243	0.90117	0.113685	0.00355		0.366206	0.953088	0.136263	0.0256		0.452492	0.864562	0.162925	0.0114		0.717694	0.815773	0.25925	0.0892		0.903955	0.753101	0.325	0.571		1.07884	0.793568	0.40275	0.809	AAL21539	paral putative transport protein
STM2652	pssA	CDP-diacylglycerol-serine O-phosphatidyltransferase; similar to E. coli phosphatidylserine synthase; phospholipid synthesis (AAC75638.1); Blastp hit to AAC75638.1 (452 aa), 93% identity in aa 2 - 452; phosphatidylserine synthase [Salmonella typhimurium LT	0.999984	0.0723137	2.699		0.338765	0.901226	0.924017	0.00304		0.429124	0.947873	1.21044	0.0467		0.38315	0.863308	1.03427	0.000645		0.582523	0.817106	1.58	0.0114		0.617849	0.752153	1.67	0.0363		0.55306	0.75511	1.495	0.00237	AAL21546	phosphatidylserine synthase (CDP-diacylglycerol-serine O-phosphatidyltransferase)
STM2675	rimM	16S rrnA processing protein RIMM. (SW:RIMM_SALTY); 16S rRNA processing protein [Salmonella typhimurium LT2].	0.999462	0.0724728	48.1944		0.485116	0.900931	23.5051	0.00353		0.435616	0.935174	21.0925	0.00239		0.379836	0.86355	18.3275	0.00174		1.13341	0.826605	55.55	0.554		1.30485	0.751428	62.9	0.0483		1.05595	0.803592	53.625	0.89	AAL21564	16S rRNA processing protein
STM2682	STM2682	putative cytoplasmic protein [Salmonella typhimurium LT2].	0.998909	0.0725956	2.37449		0.451145	0.901046	1.07809	0.00378		0.403602	0.941098	0.982209	0.0185		0.450626	0.864501	1.07385	0.00642		0.512617	0.823528	1.24	0.0376		0.414908	0.750781	0.9855	0.0212		0.53572	0.776934	1.32625	0.119	AAL21571	putative cytoplasmic protein
STM2739	STM2739	Paralog of E. coli prophage DLP12 integrase (AAC73638.1); Blastp hit to AAC73638.1 (387 aa), 41% identity in aa 302 - 363, 24 503321638dentity in aa 66 - 280, 35 0dentity in aa 19 - 50	0.998989	0.0722993	0.504226		0.266047	0.902172	0.137098	0.0044		0.33849	0.940843	0.172394	0.00335		0.387333	0.869061	0.199283	0.0238		0.579132	0.814318	0.29325	0.0105		0.808095	0.751164	0.4075	0.082		0.754163	0.759869	0.38275	0.0916	AAL21625	Fels-2 prophage: similar to int protein in phage 186
STM2740	STM2740	similar to int protein in phage CP4-57; similar to E. coli prophage CP4-57 integrase (AAC75670.1); Blastp hit to AAC75670.1 (413 aa), 47% identity in aa 1 - 341; Fels-2 prophage protein [Salmonella typhimurium LT2].	0.999339	0.0722756	0.345047		0.394288	0.902489	0.137671	0.00503		0.489264	0.958174	0.174201	0.0432		0.862906	0.86885	0.299795	0.313		0.614654	0.817718	0.2145	0.0455		0.487562	0.751385	0.1685	0.0298		0.596905	0.763208	0.20875	0.0513	AAL21626	Fels-2 prophage: similar to int protein in phage CP4-57
STM2762	STM2762		0.99998	0.0723159	0.133301		0.411707	0.904734	0.0556734	0.00871		0.491645	1.03083	0.0704948	0.142		0.702911	0.885942	0.096756	0.253		1.31342	0.906839	0.191	0.575		0.733286	0.753087	0.0978	0.0345		0.756651	0.822903	0.1112	0.584	AAL21648	putative inner membrane protein
STM2771	fljB	phase 2 flagellin; flagellar synthesis; phase-2 flagellin. (SW:FLJB_SALTY); filament structural protein [Salmonella typhimurium LT2].	0.99515	0.139562	7.9653		0.266505	0.89896	2.12419	0.000344		0.237828	0.933801	1.89948	0.000684		0.192876	0.86346	1.54032	0.00226		0.60031	0.833512	4.9525	0.169		2.08309	0.752042	16.6	0.0457		2.54873	2.07552	24.3	0.225	AAL21657	Flagellar synthesis: phase 2 flagellin (filament structural protein)
STM2826	csrA	Putative RBS for csrA; RegulonDB:STMS1H002892	0.998108	0.0870745	11.2676		0.393232	0.901422	4.46934	0.0041		0.369951	0.934108	4.17927	0.000991		0.527999	0.865448	5.97534	0.0143		0.314457	0.837315	3.9025	0.0752		0.262631	0.751233	2.965	0.0224		0.3453	0.771153	4.1275	0.0519	AAL21706	carbon storage regulator
STM2827	alaS	similar to E. coli alanyl-tRNA synthetase (AAC75739.1); Blastp hit to AAC75739.1 (876 aa), 95% identity in aa 1 - 876; alanyl-tRNA synthetase [Salmonella typhimurium LT2].	0.985627	0.241258	4.12341		0.37579	0.899047	1.55069	0.00268		0.356486	0.943133	1.52876	0.0276		0.360507	0.864668	1.49398	0.0147		1.76909	0.817366	7.3075	0.0202		3.06092	0.755417	12.65	0.0555		1.90925	0.833839	8.3875	0.176	AAL21707	alanyl-tRNA synthetase
STM2835	srlD	similar to E. coli glucitol (sorbitol)-6-phosphate dehydrogenase (AAC75747.1); Blastp hit to AAC75747.1 (259 aa), 97% identity in aa 1 - 259; glucitol (sorbitol)-6-phosphate dehydrogenase [Salmonella typhimurium LT2].	0.999325	0.0722765	1.2167		0.319818	0.899317	0.389945	0.000374		0.386917	0.934533	0.471044	0.000319		0.388388	0.86416	0.4739	0.0037		0.518353	0.818822	0.641	0.0333		0.691914	0.75228	0.843	0.0603		0.489647	0.774519	0.624	0.0971	AAL21715	glucitol (sorbitol)-6-phosphate dehydrogenase
STM2849	hycE	part of FHL complex; similar to E. coli large subunit of hydrogenase 3 (part of FHL complex) (AAC75763.1); Blastp hit to AAC75763.1 (569 aa), 97% identity in aa 1 - 569; hydrogenase 3, large subunit [Salmonella typhimurium LT2].	0.997499	0.100127	0.453354		0.40749	0.904159	0.187918	0.0105		0.523986	0.945713	0.240667	0.0219		0.384196	0.878577	0.183938	0.0798		0.660883	0.825422	0.307	0.156		0.648406	0.751193	0.294	0.0582		0.513259	0.771005	0.24125	0.0888	AAL21729	hydrogenase 3, large subunit (part of FHL complex)
STM2852	hycB	part of FHL complex; similar to E. coli probable small subunit of hydrogenase-3, iron-sulfur protein (part of formate hydrogenlyase (FHL) complex) (AAC75766.1); Blastp hit to AAC75766.1 (203 aa), 95% identity in aa 1 - 202; hydrogenase-3, iron-sulfur subu	0.990362	0.197151	0.361333		0.484668	0.90981	0.179926	0.044		0.630719	0.959009	0.233985	0.133		0.71708	0.868667	0.261094	0.157		0.740984	0.836224	0.27575	0.358		0.43301	0.751209	0.1565	0.0589		0.418968	0.767764	0.15725	0.0569	AAL21732	hydrogenase-3, iron-sulfur subunit (part of FHL complex)
STM2866	sprB	transcriptional regulator SprB (gi|5007028); transcriptional regulator [Salmonella typhimurium LT2].	0.999643	0.0722619	5.70248		0.190865	0.899277	1.09389	0.000376		0.163415	0.933798	0.936807	0.000456		0.15091	0.863305	0.861209	0.000728		1.01738	0.86075	6.045	0.959		0.714587	0.750899	4.075	0.0269		0.952462	0.780984	5.58	0.864	AAL21746	transcriptional regulator
STM2867	hilC	Putative RBS for hilC; RegulonDB:STMS1H002932	0.998506	0.0773614	9.54232		0.095678	0.898961	0.916945	0.00018		0.0811398	0.933556	0.778891	0.000314		0.0829893	0.86328	0.792762	0.000733		0.507573	0.854012	5.235	0.181		0.286594	0.750823	2.735	0.0172		0.383761	0.781039	3.965	0.0939	AAL21747	bacterial regulatory helix-turn-helix proteins, araC family
STM2871	prgK	lipoprotein; may link inner and outer membranes; PRGK protein precursor. (SW:PRGK_SALTY); cell invasion protein [Salmonella typhimurium LT2].	0.997189	0.106156	7.22957		0.212445	0.899038	1.53872	0.000256		0.24254	0.933786	1.75804	0.000559		0.171703	0.86335	1.24299	0.00124		1.38765	0.855289	10.2975	0.259		3.62981	0.751831	26.25	0.0214		4.76082	0.755592	34.45	0.000513	AAL21751	cell invasion protein; lipoprotein, may link inner and outer membranes
STM2872	prgJ	Putative RBS for prgJ; RegulonDB:STMS1H002936	0.99982	0.0722605	6.93131		0.138668	0.898972	0.963492	0.00013		0.143572	0.933551	0.996667	0.000163		0.114242	0.863398	0.795196	0.00116		1.55186	0.82152	10.805	0.0172		2.73263	0.756782	19	0.0267		4.24995	0.754997	29.475	0.000252	AAL21752	cell invasion protein; cytoplasmic
STM2873	prgI	PRGI protein. (SW:PRGI_SALTY); cytoplasmic cell invasion protein [Salmonella typhimurium LT2].	0.995549	0.133677	13.1677		0.0921053	0.899125	1.22907	0.000574		0.0890083	0.933492	1.174	0.000221		0.0939722	0.863279	1.23854	0.00101		0.992112	0.814403	13.075	0.971		1.6511	0.752967	21.8	0.0895		3.05983	0.766023	40.575	0.00436	AAL21753	cell invasion protein; cytoplasmic
STM2874	prgH	PRGH protein. (SW:PRGH_SALTY); cell invasion protein [Salmonella typhimurium LT2].	0.999995	0.0723043	4.53543		0.186828	0.898939	0.84813	7.81e-05		0.257152	0.933952	1.16993	0.000466		0.158582	0.863588	0.723426	0.0019		0.822816	0.864076	3.935	0.604		1.2609	0.750785	5.72	0.0292		1.8934	0.823728	9.0375	0.136	AAL21754	cell invasion protein
STM2875	hilD	HilD (gi|4455108); regulatory helix-turn-helix proteins, araC family [Salmonella typhimurium LT2].	0.998726	0.07232	7.78019		0.336538	0.900077	2.63223	0.00133		0.587229	0.935552	4.58744	0.00733		0.437348	0.863392	3.40359	0.00178		1.21422	0.881046	9.9575	0.602		0.502478	0.75099	3.91	0.0259		0.689975	0.822519	5.905	0.478	AAL21755	regulatory helix-turn-helix proteins, araC family
STM2876	hilA	invasion protein IAGA (protein HILA). (SW:IAGA_SALTY); invasion genes transcription activator [Salmonella typhimurium LT2].	0.998548	0.0762583	3.22428		0.179649	0.898931	0.579707	0.000114		0.19982	0.933755	0.6456	0.000329		0.277108	0.863266	0.893482	0.000966		0.815592	0.826612	2.6625	0.295		0.649711	0.750972	2.095	0.0422		0.760289	0.771299	2.5025	0.28	AAL21756	invasion genes transcription activator
STM2877	iagB	S. typhimurium invasion protein IAGB precursor. (SW:IAGB_SALTY)	0.998833	0.0723114	4.15259		0.21361	0.899134	0.889215	0.000241		0.334734	0.935014	1.40014	0.00214		0.232775	0.863281	0.966728	0.000817		0.561726	0.83395	2.41	0.105		0.438274	0.750828	1.82	0.0209		0.498949	0.788084	2.22	0.159	AAL21757	cell invasion protein
STM2883	sipD	sspD protein (gi|7443300); cell invasion protein [Salmonella typhimurium LT2].	0.998247	0.0837924	2.78351		0.213765	0.899642	0.599767	0.000838		0.330175	0.934705	0.923391	0.00129		0.220316	0.863433	0.614298	0.0014		2.85878	1.10725	8.375	0.0437		3.73629	0.750898	10.4	0.0172		4.33283	1.79316	12.7825	0.0231	AAL21763	cell invasion protein
STM2884	sipC	sspC protein (gi|7443298); cell invasion protein [Salmonella typhimurium LT2].	0.997707	0.0958606	8.39761		0.0943017	0.898924	0.79393	0.000133		0.119429	0.933993	1.02105	0.00121		0.0967632	0.863265	0.812753	0.000731		3.37233	1.29902	29.8	0.0303		3.84272	0.753124	32.3	0.0211		4.16605	1.34957	36.3	0.0138	AAL21764	cell invasion protein
STM2885	sipB	Putative RBS for sipB; RegulonDB:STMS1H002947	0.999964	0.0723253	2.89365		0.390112	0.899166	1.13003	0.000231		0.455756	0.933723	1.3191	0.000163		0.379861	0.864136	1.10228	0.00309		14.8816	1.34583	43.15	0.0036					1		15.1711		43.9	0.0124	AAL21765	cell invasion protein
STM2886	sicA	secretory proteins; surface presentation of antigens protein SPAT. (SW:SPAT_SALTY); surface presentation of antigens [Salmonella typhimurium LT2].	0.99857	0.0756781	3.58966		0.154677	0.898945	0.555953	0.000119		0.178159	0.933603	0.639939	0.000171		0.142759	0.863299	0.512881	0.000883		2.98789	1.65972	11.825	0.0855		1.46902	0.750839	5.275	0.052		1.9687	0.827785	7.455	0.128	AAL21766	surface presentation of antigens; secretory proteins
STM2888	spaR	secretory proteins; surface presentation of antigens protein SPAR. (SW:SPAR_SALTY); surface presentation of antigens [Salmonella typhimurium LT2].	0.999133	0.0722889	0.737551		0.442429	0.901699	0.328926	0.0046		0.677517	0.939783	0.502667	0.0285		0.528105	0.86361	0.389737	0.00298		1.50998	0.844886	1.1365	0.128		2.41336	0.751065	1.78	0.0178		2.17233	0.764039	1.6125	0.00704	AAL21768	surface presentation of antigens; secretory proteins
STM2889	spaQ	secretory proteins; surface presentation of antigens protein SPAQ. (SW:SPAQ_SALTY); surface presentation of antigens [Salmonella typhimurium LT2].	0.999973	0.0722745	0.724599		0.316569	0.899208	0.22976	0.000238		0.506594	0.937162	0.368161	0.0021		0.40647	0.873036	0.303363	0.0397		1.3743	0.904039	1.0645	0.455		2.64744	0.751344	1.92	0.0167		2.5134	0.756036	1.8225	0.00048	AAL21769	surface presentation of antigens; secretory proteins
STM2890	spaP	Putative RBS for spaP; RegulonDB:STMS1H002952	0.999255	0.0725206	1.07307		0.295326	0.900154	0.319056	0.00119		0.436872	0.937191	0.472544	0.00478		0.328992	0.863335	0.353158	0.00101		0.997096	0.867113	1.1215	0.996		1.33727	0.75084	1.435	0.0438		1.47318	0.772236	1.6025	0.0974	AAL21770	surface presentation of antigens; secretory proteins
STM2892	invJ	secretory proteins; surface presentation of antigens protein SPAN. (SW:SPAN_SALTY); surface presentation of antigens [Salmonella typhimurium LT2].	0.999998	0.0722873	2.5499		0.19477	0.899296	0.499206	0.000395		0.215771	0.934983	0.558291	0.00197		0.188568	0.863317	0.481104	0.000682		0.759786	0.835978	1.985	0.295		1.30564	0.750788	3.33	0.0263		1.51029	0.790876	3.9625	0.18	AAL21772	surface presentation of antigens; secretory proteins
STM2893	invI	secretory proteins; surface presentation of antigens protein SPAM. (SW:SPAM_SALTY); surface presentation of antigens [Salmonella typhimurium LT2].	0.999931	0.072267	2.19457		0.22307	0.900762	0.498507	0.00266		0.270598	0.934944	0.59889	0.00141		0.235545	0.863306	0.517086	0.000645		0.90606	0.894862	2.1575	0.835		1.48993	0.750762	3.27	0.0165		1.58706	0.856482	3.775	0.342	AAL21773	surface presentation of antigens; secretory proteins
STM2894	invC	secretory proteins; probable ATP synthase SPAL. (SW:SPAL_SALTY); surface presentation of antigens [Salmonella typhimurium LT2].	0.99849	0.0777714	2.65394		0.401107	0.899063	1.06515	0.000312		0.442145	0.936241	1.18292	0.00573		0.347174	0.863307	0.921497	0.00123		1.53486	0.818825	4.085	0.0137		2.32089	0.754307	6.17	0.0303		2.31443	0.767654	6.195	0.00861	AAL21774	surface presentation of antigens; secretory proteins
STM2895	invB	secretory proteins; surface presentation of antigens protein SPAK. (SW:SPAK_SALTY); surface presentation of antigens [Salmonella typhimurium LT2].	0.998707	0.0723216	5.6367		0.107382	0.89892	0.606347	0.000109		0.125342	0.933592	0.708501	0.000249		0.101781	0.86328	0.574209	0.000733		0.457315	0.853624	2.82	0.159		0.535546	0.751406	3.025	0.0434		0.652851	0.806407	3.975	0.37	AAL21775	surface presentation of antigens; secretory proteins
STM2896	invA	invasion protein INVA. (SW:INVA_SALTY); invasion protein [Salmonella typhimurium LT2].	0.992694	0.171478	2.40613		0.152912	0.899093	0.369486	0.000466		0.17839	0.934815	0.436814	0.00237		0.165193	0.863314	0.397755	0.00188		0.816579	0.856768	2.0575	0.59		1.25266	0.751589	3.015	0.253		1.3659	0.774901	3.3425	0.21	AAL21776	invasion protein
STM2897	invE	Putative RBS for invE; RegulonDB:STMS1H002958	0.992606	0.172513	1.60432		0.110599	0.898973	0.178118	0.000308		0.179305	0.934149	0.288445	0.000607		0.116898	0.86331	0.187782	0.00147		1.05928	0.858214	1.765	0.847		1.74217	0.750921	2.795	0.0796		2.0524	0.775201	3.34	0.0297	AAL21777	invasion protein
STM2898	invG	INVG protein precursor. (SW:INVG_SALTY); outer membrane invasion protein [Salmonella typhimurium LT2].	0.998652	0.0734797	3.232		0.12855	0.898902	0.41583	8.79e-05		0.156465	0.933609	0.505862	0.000139		0.168339	0.863291	0.54435	0.000853		0.85313	0.830226	2.8	0.446		1.0486	0.750805	3.39	0.535		1.45571	0.790678	4.8425	0.217	AAL21778	invasion protein; outer membrane
STM2899	invF	invasion protein INVF. (SW:INVF_SALTY); invasion protein [Salmonella typhimurium LT2].	0.997125	0.107362	3.4278		0.179851	0.898954	0.617161	0.000163		0.268145	0.935544	0.931438	0.00302		0.185793	0.863384	0.637902	0.00141		1.24019	0.82353	4.2775	0.166		1.36822	0.750905	4.69	0.0909		1.75505	0.759285	6.035	0.00956	AAL21779	invasion protein
STM2900	invH	invasion protein INVH precursor. (SW:INVH_SALTY); invasion protein [Salmonella typhimurium LT2].	0.999852	0.0723684	3.94984		0.141151	0.898933	0.558264	8.86e-05		0.254301	0.93407	1.00815	0.000559		0.175053	0.863656	0.695075	0.00188		1.32064	0.840136	5.3125	0.235		0.596194	0.75076	2.355	0.0151		0.645632	0.774774	2.6275	0.17	AAL21780	invasion protein
STM2908	STM2908	putative cytoplasmic protein [Salmonella typhimurium LT2].	0.990864	0.191911	0.403552		0.444316	0.899538	0.179553	0.00299		0.696871	0.965185	0.291175	0.282		0.644484	0.865768	0.261035	0.0609		1.1108	0.81684	0.4495	0.417		1.17419	0.750991	0.474	0.4		1.44053	0.755619	0.58175	0.0341	AAL21788	putative cytoplasmic protein
STM2945	sopD	hypothetical 36.1 Kda protein in cysH 3'region (ORF4). (SW:YGCC_SALTY); secreted protein in the Sop family; transferred to eukaryotic cells [Salmonella typhimurium LT2].	0.998683	0.0726203	0.344041		0.459245	0.90062	0.158702	0.00267		0.781009	0.946485	0.269275	0.0306		0.521498	0.863571	0.179488	0.00309		0.994167	0.823484	0.3445	0.976		1.02164	0.753234	0.352	0.816		1.73871	0.848873	0.6425	0.243	AAL21825	secreted protein in the Sop family; transferred to eukaryotic cells
STM2961	ygcY	similar to E. coli putative glucarate dehydratase (AAC75830.1); Blastp hit to AAC75830.1 (446 aa), 95% identity in aa 1 - 446; putative d-glucarate dehydratase [Salmonella typhimurium LT2].	0.998215	0.0845712	0.770347		0.35822	0.902742	0.280286	0.00597		0.354522	0.938867	0.276548	0.0048		0.27509	0.868065	0.218668	0.022		0.696592	0.824131	0.548	0.175		0.907565	0.752876	0.7015	0.502		0.793925	0.762509	0.61825	0.23	AAL21841	putative d-glucarate dehydratase
STM2968	yqcD	similar to E. coli orf, hypothetical protein (AAC75836.1); Blastp hit to AAC75836.1 (282 aa), 87% identity in aa 1 - 282; putative GTP cyclohydrolase I [Salmonella typhimurium LT2].	0.995525	0.134043	1.33284		0.424602	0.899718	0.567408	0.00185		0.380208	0.936609	0.51131	0.00474		0.407329	0.863398	0.543106	0.00414		0.685969	0.814742	0.9165	0.0281		0.992526	0.753144	1.325	0.984		0.792997	0.755142	1.0575	0.0514	AAL21847	putative GTP cyclohydrolase I
STM2976	fucI	similar to E. coli L-fucose isomerase (AAC75844.1); Blastp hit to AAC75844.1 (591 aa), 93% identity in aa 1 - 591; L-fucose isomerase [Salmonella typhimurium LT2].	0.999864	0.0723645	0.605948		0.403567	0.905414	0.249848	0.0125		0.603235	0.948487	0.373062	0.0679		0.458367	0.866357	0.280115	0.014		0.414764	0.840853	0.275	0.126		0.486829	0.750924	0.295	0.0136		0.350055	0.770768	0.2255	0.0548	AAL21854	L-fucose isomerase
STM3001	thyA	Putative RBS for thyA; RegulonDB:STMS1H003049	0.991177	0.188563	3.84314		0.192386	0.899069	0.741286	0.000553		0.224007	0.93355	0.860933	0.000559		0.244498	0.863799	0.943244	0.00479		0.42806	0.834232	1.73	0.0791		0.638503	0.750845	2.455	0.128		0.532929	0.75485	2.05	0.0091	AAL21877	thymidylate synthetase
STM3002	lgt	prolipoprotein diacylglyceryl transferase. (SW:LGT_SALTY); phosphatidylglycerol-prolipoprotein diacylglyceryl transferase [Salmonella typhimurium LT2].	0.999964	0.0723249	1.85079		0.448712	0.902441	0.838609	0.00657		0.346852	0.937421	0.652535	0.00627		0.475404	0.864104	0.881713	0.00377		0.975034	0.839832	1.845	0.922		1.84583	0.753135	3.42	0.0259		1.11217	0.77596	2.105	0.667	AAL21878	phosphatidylglycerol-prolipoprotein diacylglyceryl transferase
STM3040	lysS	similar to E. coli lysine tRNA synthetase, constitutive; suppressor of ColE1 mutation in primer RNA (AAC75928.1); Blastp hit to AAC75928.1 (505 aa), 95% identity in aa 1 - 505; constitutive lysine tRNA synthetase [Salmonella typhimurium LT2].	0.998741	0.0723188	9.93552		0.449968	0.899153	4.47386	0.000422		0.459321	0.934072	4.57223	0.00118		0.477327	0.86361	4.74737	0.00346		0.793275	0.817912	7.91	0.0794		1.18698	0.751979	11.8	0.15		0.994395	0.754729	9.8825	0.933	AAL21915	lysine tRNA synthetase, constitutive
STM3041	prfB	peptide chain release factor 2 (RF-2). (SW:RF2_SALTY); peptide chain release factor RF-2 [Salmonella typhimurium LT2].	0.999004	0.0722982	8.00779		0.493463	0.900248	3.96418	0.00224		0.589344	0.946302	4.84005	0.0743		0.396079	0.863367	3.17301	0.0014		0.804684	0.814169	6.4475	0.0168		0.997683	0.751122	7.99	0.984		0.926923	0.755635	7.43	0.263	AAL21916	peptide chain release factor RF-2
STM3048	ygfZ	similar to E. coli orf, hypothetical protein (AAC75936.1); Blastp hit to AAC75936.1 (326 aa), 85% identity in aa 1 - 326; putative aminomethyltransferase [Salmonella typhimurium LT2].	0.996369	0.120696	4.3994		0.386842	0.899209	1.70383	0.00075		0.222303	0.934255	0.984857	0.00109		0.428847	0.865345	1.89736	0.0113		0.546175	0.817611	2.4325	0.0336		0.778189	0.751631	3.43	0.193		0.641534	0.776949	2.93	0.214	AAL21923	putative aminomethyltransferase
STM3068	fba	similar to E. coli fructose-bisphosphate aldolase, class II (AAC75962.1); Blastp hit to AAC75962.1 (359 aa), 98% identity in aa 1 - 359; fructose-bisphosphate aldolase [Salmonella typhimurium LT2].	0.999559	0.0722647	15.4515		0.264984	0.899233	4.10428	0.000285		0.160245	0.933686	2.48557	0.000351		0.519625	0.863334	8.03072	0.00135		0.524255	0.834147	8.4025	0.0931		1.15627	0.751954	17.9	0.217		1.24584	0.759477	19.35	0.118	AAL21943	fructose-bisphosphate aldolase
STM3069	pgk	similar to E. coli phosphoglycerate kinase (AAC75963.1); Blastp hit to AAC75963.1 (387 aa), 97% identity in aa 1 - 387; phosphoglycerate kinase [Salmonella typhimurium LT2].	0.998996	0.0725772	18.1737		0.406462	0.901803	7.45524	0.00439		0.287507	0.93599	5.30941	0.00382		0.443026	0.863393	8.05484	0.00178		0.713351	0.816087	13	0.0221		1.40853	0.751138	25.6	0.0443		1.63361	0.787911	30.55	0.129	AAL21944	phosphoglycerate kinase
STM3071	STM3071	putative DNA-binding protein [Salmonella typhimurium LT2].	0.996855	0.112306	0.929225		0.174545	0.900146	0.165387	0.0021		0.258788	0.936303	0.242856	0.00209		0.400016	0.874901	0.385611	0.0546		0.587899	0.815198	0.54925	0.0191		0.647566	0.762194	0.611	0.205		0.75644	0.757588	0.706	0.0811	AAL21946	putative DNA-binding protein
STM3072	STM3072	putative inner membrane protein [Salmonella typhimurium LT2].	0.999302	0.0722779	0.606576		0.341032	0.901239	0.208951	0.0028		0.435941	0.94589	0.271095	0.0215		0.408088	0.864822	0.248633	0.00571		0.648699	0.817144	0.395	0.016		0.622249	0.758673	0.3815	0.133		0.619831	0.755945	0.37675	0.00653	AAL21947	putative inner membrane protein
STM3076	tktA	similar to E. coli transketolase 1 isozyme (AAC75972.1); Blastp hit to AAC75972.1 (663 aa), 95% identity in aa 1 - 663; transketolase 1 isozyme [Salmonella typhimurium LT2].	1		20.6916		0.172393	0.898993	3.57345	0.000874		0.114371	0.933558	2.37561	0.00141		0.260272	0.863428	5.39281	0.0073		0.541878	0.819924	11.4075	0.135		1.03383	0.751619	21.4	0.661		0.851348	0.789486	18.4	0.762	AAL21951	transketolase 1 isozyme
STM3078	speB	similar to E. coli agmatinase (AAC75974.1); Blastp hit to AAC75974.1 (306 aa), 98% identity in aa 1 - 306; agmatinase [Salmonella typhimurium LT2].	0.998798	0.0726186	2.69238		0.415421	0.899926	1.12224	0.0013		0.277604	0.93455	0.751475	0.000988		0.478334	0.863699	1.28926	0.00352		0.921217	0.822393	2.4975	0.568		1.12294	0.754073	3.03	0.347		0.887473	0.765405	2.4225	0.55	AAL21953	agmatinase
STM3095	gshB	similar to E. coli glutathione synthetase (AAC75984.1); Blastp hit to AAC75984.1 (316 aa), 90% identity in aa 1 - 313; glutathione synthetase [Salmonella typhimurium LT2].	0.999999	0.072289	3.47023		0.409697	0.903904	1.44476	0.00973		0.326932	0.934082	1.1377	0.000602		0.401692	0.864582	1.39961	0.00478		0.527742	0.819791	1.865	0.04		0.747554	0.751324	2.595	0.028		0.713273	0.776602	2.5575	0.28	AAL21970	glutathione synthetase
STM3101	yggT	similar to E. coli putative resistance protein (AAC75989.1); Blastp hit to AAC75989.1 (188 aa), 90% identity in aa 1 - 188; putative integral membran resistance protein [Salmonella typhimurium LT2].	0.997276	0.104504	2.09357		0.477283	0.899542	1.0008	0.00141		0.384986	0.934449	0.807992	0.00118		0.423871	0.863356	0.887738	0.00308		1.06651	0.825122	2.2525	0.687		1.72034	0.752802	3.605	0.0533		1.32419	0.786221	2.855	0.341	AAL21976	putative integral membran resistance protein
STM3102	yggU	similar to E. coli orf, hypothetical protein (AAC75990.1); Blastp hit to AAC75990.1 (100 aa), 90% identity in aa 5 - 98; putative cytoplasmic protein [Salmonella typhimurium LT2].	0.99856	0.0759395	4.58107		0.425038	0.89916	1.94863	0.0004		0.409388	0.935127	1.88584	0.00273		0.279967	0.863264	1.28259	0.000966		0.511612	0.830893	2.45	0.155		0.755282		3.46	0.257		0.613946	0.759901	2.835	0.0328	AAL21977	putative cytoplasmic protein
STM3104	yggW	similar to E. coli putative oxidase (AAC75992.1); Blastp hit to AAC75992.1 (378 aa), 92% identity in aa 1 - 378; putative oxidase [Salmonella typhimurium LT2].	0.990864	0.191904	1.92165		0.463731	0.902869	0.900757	0.0132		0.57733	0.937185	1.11644	0.0234		0.45547	0.885937	0.929762	0.131		0.757451	0.816272	1.465	0.16		1.17832	0.75154	2.265	0.392		0.882385	0.774564	1.7375	0.681	AAL21979	putative oxidase
STM3178	qseC		0.999968	0.0722733	0.647053		0.489067	0.900228	0.317503	0.00185		0.494961	0.942463	0.324993	0.017		0.500747	0.864576	0.324886	0.00549		0.531662	0.81616	0.34625	0.0107		0.835624	0.755498	0.543	0.245		0.591859	0.763854	0.38975	0.064	AAL22052
STM3188	ygiC	similar to E. coli putative synthetase/amidase (AAC76074.1); Blastp hit to AAC76074.1 (386 aa), 94% identity in aa 1 - 386; putative glutathionylspermidine synthase [Salmonella typhimurium LT2].	0.996755	0.114083	4.72695		0.388372	0.899714	1.84134	0.00133		0.41644	0.933762	1.97016	0.000899		0.379617	0.863933	1.7991	0.00486		0.611322	0.824473	2.9325	0.0674		1.1836	0.751014	5.595	0.219		1.09461	0.756348	5.185	0.36	AAL22062	putative glutathionylspermidine synthase
STM3196	yqiC	similar to E. coli orf, hypothetical protein (AAC76078.1); Blastp hit to AAC76078.1 (116 aa), 80% identity in aa 1 - 114; putative cytoplasmic protein [Salmonella typhimurium LT2].	0.99757	0.0986998	2.1195		0.431232	0.900248	0.917728	0.00226		0.566546	0.937011	1.20796	0.0115		0.505991	0.863887	1.0742	0.00684		0.412351	0.830443	0.91325	0.056		0.314583	0.75078	0.667	0.0222		0.502606	0.817784	1.211	0.279	AAL22070	putative cytoplasmic protein
STM3223	ygjR	similar to E. coli orf, hypothetical protein (AAC76122.1); Blastp hit to AAC76122.1 (334 aa), 83% identity in aa 7 - 332; putative dehydrogenase [Salmonella typhimurium LT2].	0.997933	0.091002	1.40646		0.318624	0.899388	0.449325	0.000605		0.265612	0.9354	0.376686	0.00152		0.395692	0.864678	0.559012	0.00668		0.685889	0.813444	0.96625	0.013		0.648389	0.752454	0.9135	0.0726		0.845523	0.755207	1.19	0.0613	AAL22096	putative dehydrogenase
STM3230	yqjE	Ortholog of E. coli orf, hypothetical protein (AAC76134.1); Blastp hit to AAC76134.1 (134 aa), 89% identity in aa 1 - 130	0.987455	0.22521	6.43097		0.480039	0.900273	3.1063	0.0305		0.33126	0.934623	2.14088	0.00335		0.46719	0.863739	3.0078	0.0176		0.817867	0.816253	5.27	0.231		1.22105	0.756725	7.885	0.423		1.03217	0.767596	6.735	0.857	AAL22103	putative inner membrane protein
STM3231	yqjK	Ortholog of E. coli orf, hypothetical protein (AAC76135.1); Blastp hit to AAC76135.1 (99 aa), 87% identity in aa 1 - 99	0.999705	0.0722605	2.42863		0.461151	0.901369	1.12777	0.00424		0.378575	0.936198	0.927595	0.00337		0.480912	0.863961	1.17022	0.00393		0.519374	0.827222	1.293	0.0601		0.572681	0.755325	1.4	0.0767		0.670515	0.755024	1.63	0.00404	AAL22104	putative inner membrane protein
STM3240	tdcG	similar to E. coli L-serine dehydratase (deaminase), L-SD2 (AAC75839.1); Blastp hit to AAC75839.1 (455 aa), 74% identity in aa 1 - 452; L-serine deaminase [Salmonella typhimurium LT2].	0.998298	0.0825646	0.764014		0.439053	0.900273	0.336838	0.00211		0.602549	0.941342	0.465253	0.0281		0.537732	0.86352	0.41106	0.00428		0.660475	0.832159	0.523	0.217		0.506417	0.753767	0.39	0.074		0.531151	0.756969	0.408	0.0105	AAL22113	L-serine deaminase
STM3247	garK	similar to E. coli orf, hypothetical protein (AAC76158.1); Blastp hit to AAC76158.1 (408 aa), 86% identity in aa 28 - 408; glycerate kinase [Salmonella typhimurium LT2].	0.99895	0.0723022	1.06159		0.40818	0.902033	0.437817	0.00482		0.353264	0.934936	0.375437	0.000423		0.544884	0.870413	0.58724	0.0508		0.699485	0.813952	0.7435	0.00901		0.467619	0.752044	0.4985	0.0443		0.647064	0.819009	0.7565	0.414	AAL22119	glycerate kinase
STM3251	STM3251	similar to E. coli ribokinase (AAC76775.1); Blastp hit to AAC76775.1 (309 aa), 23% identity in aa 6 - 308; putative ribokinase family sugar kinase [Salmonella typhimurium LT2].	0.999998	0.0723007	0.775984		0.368611	0.899972	0.287144	0.00092		0.385289	0.936315	0.299683	0.000707		0.367142	0.863749	0.285476	0.00217		0.526278	0.815716	0.40975	0.00438		0.728894	0.751748	0.566	0.038		0.738017	0.76043	0.57775	0.1	AAL22123	putative sugar kinase, ribokinase family
STM3265	yraN	similar to E. coli orf, hypothetical protein (AAC76182.1); Blastp hit to AAC76182.1 (131 aa), 83% identity in aa 1 - 131; putative endonuclease [Salmonella typhimurium LT2].	0.999982	0.0723145	1.96216		0.387106	0.900659	0.764332	0.00198		0.249447	0.934167	0.490701	0.000373		0.382746	0.86369	0.751975	0.0015		0.602416	0.816882	1.1875	0.0121		0.845022	0.751257	1.66	0.116		0.599211	0.758613	1.185	0.0247	AAL22137	putative endonuclease
STM3272	yhbS	membrane; similar to E. coli orf, hypothetical protein (AAC76190.1); Blastp hit to AAC76190.1 (167 aa), 96% identity in aa 1 - 167; putative ABC superfamily transport protein [Salmonella typhimurium LT2].	0.998894	0.0723066	4.34257		0.458129	0.902143	2.00734	0.00604		0.320634	0.934354	1.39762	0.000919		0.355373	0.863287	1.54342	0.00107		0.575997	0.813442	2.505	0.0036		0.49738	0.750879	2.16	0.0234		0.594783	0.760509	2.6075	0.0332	AAL22144	putative ABC superfamily (membrane) transport protein
STM3308	yrbA	similar to E. coli orf, hypothetical protein (AAC76222.1); Blastp hit to AAC76222.1 (89 aa), 95% identity in aa 3 - 89; putative BolA family transcriptional regulator [Salmonella typhimurium LT2].	0.999812	0.0723809	4.25456		0.448885	0.900779	1.91963	0.00262		0.357287	0.933853	1.52224	0.000393		0.390512	0.863904	1.66481	0.00256		0.704802	0.814115	3	0.00233		0.616895	0.751048	2.625	0.0195		0.584842	0.757035	2.4975	0.00868	AAL22177	putative transcriptional regulator (BolA family)
STM3310	yrbC	atp&memb; similar to E. coli orf, hypothetical protein (AAC76224.1); Blastp hit to AAC76224.1 (211 aa), 93% identity in aa 1 - 211; putative ABC superfamily transport protein [Salmonella typhimurium LT2].	0.999667	0.0724217	5.03033		0.347048	0.898942	1.7464	0.000109		0.277158	0.933878	1.3972	0.000393		0.305552	0.863372	1.53777	0.000926		0.623537	0.824565	3.2125	0.114		0.713571	0.75109	3.59	0.0291		0.642207	0.774103	3.3375	0.18	AAL22179	putative ABC superfamily (atp&memb), transport protein
STM3313	yrbF	atp_bind; similar to E. coli putative ATP-binding component of a transport system (AAC76227.1); Blastp hit to AAC76227.1 (269 aa), 94% identity in aa 1 - 266; putative ABC superfamily transport protein [Salmonella typhimurium LT2].	0.999975	0.0722753	3.11667		0.389267	0.900747	1.22132	0.00212		0.433421	0.934683	1.35495	0.00124		0.322891	0.863541	1.00789	0.00139		0.552969	0.834951	1.81	0.15		0.593366	0.751241	1.85	0.0195		0.516328	0.760842	1.6325	0.0284	AAL22182	putative ABC superfamily (atp_bind) transport protein
STM3317	yrbK	similar to E. coli orf, hypothetical protein (AAC76231.1); Blastp hit to AAC76231.1 (191 aa), 91% identity in aa 1 - 191; putative inner membrane protein [Salmonella typhimurium LT2].	0.999293	0.0722784	4.68457		0.392522	0.89921	1.84093	0.000338		0.305563	0.93839	1.46893	0.00916		0.341558	0.863322	1.60037	0.000966		0.622384	0.813238	2.9175	0.00232		0.689484	0.750777	3.23	0.0327		0.620151	0.754945	2.9075	0.00275	AAL22186	putative inner membrane protein
STM3320	rpoN	pleiotrophic functions including nitrogen metabolism, formate degradation, phage shock response; RNA polymerase SIGMA-54 factor. (SW:RP54_SALTY); sigma N factor of RNA polymerase; sigma 54 [Salmonella typhimurium LT2].	0.999964	0.0723253	3.72135		0.404106	0.899207	1.5054	0.00025		0.305957	0.934545	1.14424	0.000954		0.318336	0.863576	1.18673	0.0015		0.535635	0.815137	2.005	0.00994		0.654684	0.757047	2.465	0.157		0.633266	0.758937	2.375	0.0334	AAL22189	sigma N (sigma 54) factor of RNA polymerase, pleiotrophic functions (nitrogen metabolism, formate degradation, phage shock response)
STM3324	ptsO	nitrogen related; exchanges phosphate with Enzyme I; similar to E. coli phosphocarrier protein HPr-like NPr, nitrogen related, exchanges phosphate with Enzyme I, Hpr (AAC76238.1); Blastp hit to AAC76238.1 (90 aa), 96% identity in aa 1 - 90; phosphocarrier	0.978168	0.298341	2.04917		0.490152	0.899788	1.00656	0.0146		0.507313	0.935996	1.04507	0.0238		0.522154	0.864154	1.07209	0.0483		0.410426	0.824958	0.8675	0.0556		0.308087	0.752021	0.636	0.0767		0.42153	0.766971	0.89225	0.0615	AAL22193	NPr, phosphocarrier protein HPr-like NPr, nitrogen related, exchanges phosphate with Enzyme I
STM3326	mtgA	biosynthetic; similar to E. coli putative peptidoglycan enzyme (AAC76240.1); Blastp hit to AAC76240.1 (242 aa), 83% identity in aa 1 - 242; peptidoglycan transglycosylase [Salmonella typhimurium LT2].	1		2.60983		0.368526	0.902746	0.97616	0.0305		0.39967	0.948171	1.09303	0.128		0.272614	0.863923	0.714555	0.018		0.43541	0.824739	1.14133	0.051		0.563255		1.47	1		0.471155	0.766655	1.27333	0.247	AAL22195	peptidoglycan transglycosylase, biosynthetic
STM3327	yhbL	similar to E. coli sigma cross-reacting protein 27A (SCRP-27A) (AAC76241.1); Blastp hit to AAC76241.1 (220 aa), 89% identity in aa 4 - 220; sigma cross-reacting protein 27A (SCRP-27A) [Salmonella typhimurium LT2].	0.999542	0.0724535	3.39664		0.317296	0.899315	1.08016	0.000362		0.235803	0.934303	0.806432	0.000935		0.27623	0.863458	0.939592	0.00126		0.750418	0.855499	2.72	0.495		0.693318	0.750777	2.355	0.0276		0.728183	0.75877	2.49	0.0696	AAL22196	sigma cross-reacting protein 27A (SCRP-27A)
STM3341	sspB	similar to E. coli stringent starvation protein B (AAC76260.1); Blastp hit to AAC76260.1 (165 aa), 89% identity in aa 1 - 165; stringent starvation protein B [Salmonella typhimurium LT2].	0.995363	0.136454	5.44849		0.450151	0.900209	2.46159	0.00298		0.498331	0.933937	2.71827	0.00239		0.4013	0.864003	2.19216	0.00657		1.3317	0.826781	7.315	0.13		1.56661	0.752498	8.555	0.1		2.02793	0.791079	11.395	0.0607	AAL22210	stringent starvation protein B
STM3354	STM3354	similar to E. coli L-tartrate dehydratase, subunit B (AAC76098.1); Blastp hit to AAC76098.1 (201 aa), 69% identity in aa 2 - 201; putative tartrate dehydratase beta subunit [Salmonella typhimurium LT2].	0.998506	0.0773419	0.488829		0.275341	0.899302	0.134866	0.000325		0.251042	0.941931	0.125638	0.00543		0.300957	0.8634	0.147178	0.0012		0.914445	0.817887	0.45025	0.537		0.824615	0.756376	0.4065	0.364		0.595256	0.759194	0.2935	0.0304	AAL22223	putative tartrate dehydratase beta subunit
STM3360	argR	ArgR family; arginine repressor. (SW:ARGR_SALTY); repressor of arg regulon [Salmonella typhimurium LT2].	0.999454	0.0722694	3.72861		0.493012	0.89952	1.84082	0.000761		0.598266	0.935561	2.23851	0.00602		0.492477	0.863698	1.83849	0.00322		0.529161	0.837266	2.0575	0.11		0.51087	0.750757	1.905	0.0195		0.579632	0.777134	2.245	0.14	AAL22229	repressor of arg regulon (ArgR familiy)
STM3370	cafA	similar to E. coli bundles of cytoplasmic filaments (AAC76279.1); Blastp hit to AAC76279.1 (495 aa), 96% identity in aa 7 - 495; RNase G [Salmonella typhimurium LT2].	0.999725	0.0722602	2.0673		0.397508	0.899932	0.824705	0.00103		0.401947	0.934649	0.83361	0.00112		0.347089	0.863282	0.717607	0.000722		0.599254	0.817527	1.245	0.0132		0.757024	0.750872	1.565	0.0276		0.605626	0.75669	1.2575	0.0129	AAL22239	RNase G
STM3371	yhdE	similar to E. coli orf, hypothetical protein (AAC76280.1); Blastp hit to AAC76280.1 (197 aa), 84% identity in aa 1 - 197; putative inhibitor of septum formation [Salmonella typhimurium LT2].	0.9997	0.0724127	2.32906		0.494404	0.899137	1.15216	0.000287		0.453398	0.934135	1.05738	0.000643		0.456771	0.863418	1.06421	0.00115		0.714459	0.834152	1.705	0.219		0.832058	0.752264	1.94	0.114		0.712723	0.755505	1.6625	0.00966	AAL22240	putative inhibitor of septum formation
STM3379	accB	carrier of biotin; similar to E. coli acetylCoA carboxylase, BCCP subunit; carrier of biotin (AAC76287.1); Blastp hit to AAC76287.1 (156 aa), 92% identity in aa 1 - 156; acetylCoA carboxylase, BCCP subunit [Salmonella typhimurium LT2].	0.989487	0.205988	19.8683		0.227352	0.899025	4.52384	0.000694		0.168455	0.93371	3.35982	0.000801		0.223561	0.863476	4.44976	0.00396		0.600244	0.816861	11.975	0.0326		0.827918	0.750765	16.45	0.402		0.539802	0.764591	10.9525	0.0723	AAL22248	acetylCoA carboxylase, BCCP subunit, carrier of biotin
STM3380	accC	similar to E. coli acetyl CoA carboxylase, biotin carboxylase subunit (AAC76288.1); Blastp hit to AAC76288.1 (449 aa), 96% identity in aa 1 - 449; acetyl CoA carboxylase; biotin carboxylase subunit [Salmonella typhimurium LT2].	0.999879	0.0722627	7.82572		0.422397	0.900648	3.32406	0.00219		0.412813	0.937788	3.27817	0.00849		0.410885	0.864656	3.22919	0.00526		1.0138	0.815357	7.9525	0.863		1.32242	0.750756	10.35	0.0256		0.679038	0.760259	5.365	0.0613	AAL22249	acetyl CoA carboxylase, biotin carboxylase subunit
STM3399	yrdA	similar to E. coli putative transferase (AAC76304.1); Blastp hit to AAC76304.1 (256 aa), 87% identity in aa 73 - 256; putative ferripyochelin binding protein [Salmonella typhimurium LT2].	0.999138	0.0722886	3.51361		0.379757	0.900233	1.34076	0.00151		0.298673	0.934111	1.05287	0.00069		0.556072	0.865111	1.96078	0.0122		1.74188	0.854698	6.3575	0.132		1.08314	0.755866	3.82	0.54		1.12765	0.757322	3.975	0.254	AAL22262	putative ferripyochelin binding protein
STM3401	aroE	similar to E. coli dehydroshikimate reductase (AAC76306.1); Blastp hit to AAC76306.1 (272 aa), 85% identity in aa 1 - 272; dehydroshikimate reductase [Salmonella typhimurium LT2].	0.999942	0.0723356	3.00712		0.432984	0.899955	1.30599	0.00108		0.314477	0.934043	0.948103	0.000542		0.407489	0.864293	1.22897	0.00365		1.03419	0.814402	3.115	0.607		0.882903	0.750866	2.655	0.0283		1.04543	0.756115	3.1475	0.448	AAL22264	dehydroshikimate reductase
STM3406	def	similar to E. coli peptide deformylase (AAC76312.1); Blastp hit to AAC76312.1 (169 aa), 98% identity in aa 1 - 169; peptide deformylase [Salmonella typhimurium LT2].	0.999162	0.0725412	8.04285		0.374255	0.899078	3.01211	0.000217		0.400297	0.934875	3.23626	0.00225		0.326786	0.863334	2.62948	0.00107		0.452511	0.838323	3.8475	0.0929		0.8293	0.750792	6.67	0.0818		0.746396	0.755743	6.015	0.0232	AAL22269	peptide deformylase
STM3408	sun	similar to E. coli orf, hypothetical protein (AAC76314.1); Blastp hit to AAC76314.1 (429 aa), 88% identity in aa 1 - 429; putative rRNA methylase [Salmonella typhimurium LT2].	0.998186	0.0852428	1.24501		0.477044	0.899766	0.595139	0.00141		0.487623	0.936277	0.610192	0.00461		0.613967	0.864706	0.766491	0.0169		1.06171	0.856525	1.3685	0.846		1.32901	0.751471	1.655	0.0829		0.909779	0.75603	1.135	0.314	AAL22271	putative rRNA methylase
STM3450	yheM	similar to E. coli orf, hypothetical protein (AAC76369.1); Blastp hit to AAC76369.1 (119 aa), 84% identity in aa 1 - 119; putative oxidation of intracellular sulfur [Salmonella typhimurium LT2].	0.996779	0.113657	3.36541		0.483419	0.90404	1.64831	0.0139		0.578642	0.937587	1.96139	0.0168		0.44766	0.863632	1.50828	0.00488		0.767269	0.840741	2.68	0.477		0.659652		2.22	0.26		0.611188	0.770683	2.11	0.124	AAL22313	putative oxidation of intracellular sulfur
STM3467	yhfK	similar to E. coli orf, hypothetical protein (AAC76383.1); Blastp hit to AAC76383.1 (696 aa), 86% identity in aa 1 - 695; putative inner membrane protein [Salmonella typhimurium LT2].	0.999967	0.0723236	1.62027		0.347998	0.902126	0.571703	0.00419		0.413365	0.939954	0.682331	0.0124		0.301415	0.863492	0.489039	0.00117		0.507835	0.813376	0.823	0.00028		0.703585	0.750833	1.14	0.0135		0.615775	0.758619	1.0055	0.0288	AAL22329	putative inner membrane protein
STM3476	nirC	potential nitrite transporter. (SW:NIRC_SALTY); FNT family nitrite transport protein [Salmonella typhimurium LT2].	0.999764	0.07226	0.549476		0.387263	0.898987	0.212823	7.75e-05		0.476881	0.938631	0.262476	0.000896		0.545602	0.863974	0.300221	0.00417		0.633068	0.821854	0.354	0.0877		0.437749	0.751952	0.241	0.0265		0.537745	0.755631	0.296	0.00269	AAL22338	FNT family, nitrite transport protein
STM3484	dam	DNA adenine methylase. (SW:DMA_SALTY); DNA adenine methylase [Salmonella typhimurium LT2].	0.999417	0.0722713	2.43549		0.381417	0.905526	0.951891	0.0137		0.606262	0.945407	1.50755	0.065		0.440882	0.863267	1.07379	0.000966		0.54552	0.821465	1.36	0.101		0.681587		1.66	0.143		0.571398	0.753171	1.39333	0.00743	AAL22346	DNA adenine methylase
STM3503	greB	similar to E. coli transcription elongation factor and transcript cleavage (AAC76431.1); Blastp hit to AAC76431.1 (170 aa), 94% identity in aa 13 - 169; transcription elongation factor and transcript cleavage [Salmonella typhimurium LT2].	0.999848	0.0723696	1.63994		0.472472	0.901903	0.780559	0.00496		0.433818	0.939209	0.723158	0.0132		0.654069	0.905083	1.14424	0.335		0.498582	0.815778	0.82075	0.00452		0.574617	0.752254	0.944	0.0361		0.555182	0.758336	0.91625	0.0139	AAL22365	transcription elongation factor and transcript cleavage
STM3524	glpG	similar to E. coli protein of glp regulon (AAC76449.1); Blastp hit to AAC76449.1 (276 aa), 88% identity in aa 1 - 275; protein of glp regulon [Salmonella typhimurium LT2].	0.994694	0.146005	3.00845		0.496467	0.899841	1.49701	0.00341		0.379957	0.933718	1.1435	0.000905		0.339735	0.863568	1.02358	0.00424		0.619493	0.830074	1.9075	0.13		0.730881	0.752121	2.205	0.187		0.747541	0.755451	2.2525	0.0493	AAL22385	protein of glp regulon
STM3533	STM3533	similar to E. coli putative regulator (AAC75308.1); Blastp hit to AAC75308.1 (260 aa), 38% identity in aa 4 - 249; putative bacterial transcriptional regulator [Salmonella typhimurium LT2].	0.995966	0.127249	1.50536		0.406486	0.89982	0.613641	0.00163		0.549614	0.937154	0.833086	0.0134		0.48405	0.864071	0.72999	0.00842		0.642972	0.813296	0.96875	0.00996		0.599485	0.751869	0.905	0.0868		0.832992	0.775	1.2835	0.498	AAL22393	putative bacterial transcriptional regulator
STM3538	glgB	similar to E. coli 1,4-alpha-glucan branching enzyme (AAC76457.1); Blastp hit to AAC76457.1 (728 aa), 93% identity in aa 1 - 728; 1,4-alpha-glucan branching enzyme [Salmonella typhimurium LT2].	0.97502	0.319584	3.19631		0.342313	0.900079	1.0999	0.00683		0.158145	0.937053	0.534566	0.00909		0.234156	0.86429	0.755443	0.0131		0.539884	0.825811	1.78	0.132		0.76009	0.751209	2.43	0.444		0.740988	0.819108	2.5925	0.609	AAL22398	1,4-alpha-glucan branching enzyme
STM3539	asd	aspartate-semialdehyde dehydrogenase. (SW:DHAS_SALTY); aspartate-semialdehyde dehydrogenase [Salmonella typhimurium LT2].	0.999865	0.0722619	4.71514		0.252353	0.89935	1.19451	0.000414		0.147819	0.933598	0.698055	0.000163		0.320473	0.865421	1.52585	0.00734		0.502072	0.815278	2.375	0.00383		0.765607	0.750901	3.61	0.0223		0.969788	0.784367	4.7275	0.924	AAL22399	aspartate-semialdehyde dehydrogenase
STM3540	yhgN	similar to E. coli orf, hypothetical protein (AAC76459.1); Blastp hit to AAC76459.1 (197 aa), 72% identity in aa 4 - 39; putative inner membrane protein [Salmonella typhimurium LT2].	0.998293	0.0826935	0.769988		0.493275	0.902876	0.383553	0.00943		0.621661	0.939721	0.481893	0.0203		0.451469	0.864649	0.348789	0.00675		0.554004	0.8237	0.434	0.0528		0.637672	0.750862	0.491	0.043		0.669913	0.756235	0.51725	0.0175	AAL22400	putative inner membrane protein
STM3554	ugpC	Putative RBS for ugpC; RegulonDB:STMS1H003545	0.981396	0.275	1.37285		0.202603	0.901782	0.287124	0.00654		0.255866	0.939199	0.364408	0.014		0.257072	0.863634	0.353914	0.00829		0.738122	0.817167	1.017	0.166		0.848214	0.75088	1.165	0.584		2.19342	0.766229	3.04	0.0245	AAL22414	ABC superfamily (atp_bind), sn-glycerol 3-phosphate transport protein
STM3575	yhhN	similar to E. coli putative enzyme (AAC76493.1); Blastp hit to AAC76493.1 (208 aa), 91% identity in aa 1 - 208; putative inner membrane protein [Salmonella typhimurium LT2].	0.99983	0.0722607	1.55824		0.431915	0.901882	0.678841	0.00476		0.30128	0.935104	0.472485	0.00135		0.47569	0.867208	0.748088	0.0168		0.550739	0.814473	0.85975	0.00281		0.595985	0.750808	0.929	0.0214		0.565949	0.767833	0.90525	0.0833	AAL22435	putative inner membrane protein
STM3593	yhiQ	hypothetical 27.4 Kda protein in uspA-prlC intergenic region. (SW:YHIQ_SALTY); putative SAM-dependent methyltransferase [Salmonella typhimurium LT2].	0.999609	0.0724366	2.09846		0.462212	0.899054	0.970477	0.000241		0.403499	0.935545	0.852019	0.00259		0.592571	0.869504	1.25813	0.0515		0.659137	0.824623	1.415	0.14		0.895579	0.751484	1.88	0.151		0.850007	0.776789	1.835	0.559	AAL22453	putative SAM-dependent methyltransferase
STM3596	yhiR	similar to E. coli orf, hypothetical protein (AAC76524.1); Blastp hit to AAC76524.1 (280 aa), 92% identity in aa 1 - 280; putative cytoplasmic protein [Salmonella typhimurium LT2].	0.99946	0.0722691	2.62854		0.467882	0.899847	1.23274	0.00114		0.571919	0.945794	1.54128	0.0595		0.537899	0.866123	1.42184	0.0159		0.818097	0.851025	2.27	0.597		1.09534	0.751504	2.88	0.205		0.918874	0.806353	2.565	0.841	AAL22456	putative cytoplasmic protein
STM3613	yhjJ	protein YHJJ precursor. (SW:YHJJ_SALTY); putative Zn-dependent peptidase [Salmonella typhimurium LT2].	0.999688	0.072416	2.25028		0.426855	0.899612	0.962647	0.000742		0.496913	0.935313	1.12296	0.00319		0.511743	0.880106	1.19415	0.0935		0.620879	0.813624	1.3975	0.000939		0.877666	0.750816	1.975	0.0686		0.834404	0.75737	1.885	0.132	AAL22473	putative Zn-dependent peptidase
STM3618	yhjN	similar to E. coli orf, hypothetical protein (AAC76557.1); Blastp hit to AAC76557.1 (779 aa), 82% identity in aa 1 - 779; putative cellulose synthase [Salmonella typhimurium LT2].	0.996587	0.117008	1.2693		0.493692	0.902514	0.631846	0.00944		0.50083	0.938278	0.64214	0.0133		0.521848	0.863739	0.66318	0.00806		0.666767	0.826061	0.8675	0.171		0.97663	0.750822	1.24	0.859		0.818826	0.782226	1.07725	0.542	AAL22478	putative cellulose synthase
STM3624	yhjU	similar to E. coli orf, hypothetical protein (AAC76563.1); Blastp hit to AAC76563.1 (559 aa), 84% identity in aa 1 - 559; putative inner membrane protein [Salmonella typhimurium LT2].	0.998049	0.0884252	0.965828		0.487603	0.902635	0.475369	0.00862		0.695456	0.949908	0.687719	0.16		0.484861	0.865871	0.471053	0.0138		0.568183	0.820885	0.55925	0.0605		0.943534	0.75081	0.9115	0.537		0.706699	0.809729	0.74	0.473	AAL22484	putative inner membrane protein
STM3655	glyS	similar to E. coli glycine tRNA synthetase, beta subunit (AAC76583.1); Blastp hit to AAC76583.1 (689 aa), 92% identity in aa 1 - 689; glycine tRNA synthetase, beta subunit [Salmonella typhimurium LT2].	0.999992	0.072282	7.84711		0.292911	0.89913	2.30164	0.000176		0.273638	0.933549	2.14842	0.000147		0.404739	0.8638	3.18211	0.00246		0.84803	0.828346	6.81	0.505		1.33753	0.750879	10.5	0.0316		0.851843	0.800125	7.0725	0.685	AAL22514	glycine tRNA synthetase, beta subunit
STM3656	glyQ	similar to E. coli glycine tRNA synthetase, alpha subunit (AAC76584.1); Blastp hit to AAC76584.1 (303 aa), 99% identity in aa 1 - 303; glycine tRNA synthetase, alpha subunit [Salmonella typhimurium LT2].	0.99809	0.0874876	7.85714		0.291603	0.899029	2.29332	0.000241		0.243252	0.934263	1.92399	0.00107		0.441679	0.898037	3.80227	0.153		0.642388	0.814449	5.065	0.0165		1.03472	0.750907	8.13	0.663		0.748455	0.775196	6.055	0.331	AAL22515	glycine tRNA synthetase, alpha subunit
STM3668	yiaK	similar to E. coli putative dehydrogenase (AAC76599.1); Blastp hit to AAC76599.1 (332 aa), 89% identity in aa 1 - 332; putative malate dehydrogenase [Salmonella typhimurium LT2].	0.998337	0.0816195	0.480545		0.44821	0.914429	0.224822	0.0457		0.681489	0.954967	0.335542	0.159		0.521919	0.864515	0.251421	0.00824		0.664377	0.865043	0.35	0.411		0.430892	0.755305	0.21	0.0772		0.470307	0.782865	0.242	0.133	AAL22527	putative malate dehydrogenase
STM3700	gpsA	glycerol-3-phosphate dehydrogenase [NAD+]. (SW:GPDA_SALTY); glycerol-3-phosphate dehydrogenase (NAD+) [Salmonella typhimurium LT2].	0.999757	0.07226	6.78845		0.457883	0.89979	3.1156	0.000984		0.347891	0.934619	2.37439	0.00142		0.392814	0.863828	2.67235	0.00275		0.91864	0.822006	6.32	0.651		1.28724	0.750773	8.74	0.0376		1.05191	0.797876	7.475	0.89	AAL22559	glycerol-3-phosphate dehydrogenase (NAD+)
STM3701	secB	similar to E. coli protein export; molecular chaperone; may bind to signel sequence (AAC76633.1); Blastp hit to AAC76633.1 (155 aa), 96% identity in aa 1 - 155; molecular chaperone in protein export [Salmonella typhimurium LT2].	0.999006	0.0725751	14.742		0.302584	0.899492	4.47568	0.00059		0.216195	0.934129	3.20977	0.000905		0.283644	0.863358	4.18345	0.00101		0.5266	0.814161	7.775	0.00254		0.827123	0.751652	12.2	0.118		0.618909	0.766514	9.32	0.0977	AAL22560	molecular chaperone in protein export
STM3704	pmgI	similar to E. coli putative 2,3-bisphosphoglycerate-independent phosphoglycerate mutase (AAC76636.1); Blastp hit to AAC76636.1 (514 aa), 94% identity in aa 1 - 514; phosphoglyceromutase [Salmonella typhimurium LT2].	0.999915	0.0723464	2.18192		0.254886	0.900074	0.561098	0.00127		0.356183	0.940674	0.800293	0.0147		0.305398	0.863806	0.668465	0.00244		0.776553	0.812985	1.695	0.00343		0.945192	0.75269	2.065	0.452		0.865974	0.755517	1.8925	0.0818	AAL22563	phosphoglyceromutase
STM3714	rfaK	lipopolysaccharide core biosynthesis; lipopolysaccharide 1,2-N-acetylglucosaminetransferase. (SW:RFAK_SALTY); putative hexose transferase [Salmonella typhimurium LT2].	0.997114	0.10757	1.03882		0.30699	0.901478	0.323357	0.00413		0.41526	0.941983	0.441952	0.0208		0.402236	0.864998	0.420022	0.00837		0.62502	0.821164	0.6555	0.0463		0.809895	0.760204	0.8495	0.376		0.662826	0.761164	0.69475	0.0615	AAL22573	putative hexose transferase, lipopolysaccharide core biosynthesis
STM3715	rfaZ	lipopolysaccharide core biosynthesis protein RFAZ. (SW:RFAZ_SALTY); lipopolysaccharide core biosynthesis protein [Salmonella typhimurium LT2].	0.999031	0.0725697	1.19027		0.183728	0.898962	0.218906	0.000114		0.228494	0.93458	0.272437	0.000314		0.190996	0.863632	0.228429	0.00211		0.407943	0.841288	0.5235	0.105		0.577152	0.750936	0.687	0.0273		0.526843	0.756095	0.62875	0.00459	AAL22574	lipopolysaccharide core biosynthesis
STM3720	yibR	hypothetical 9.0 Kda protein in rfaB-rfaP intergenic region. (SW:YIBR_SALTY); putative inner membrane protein [Salmonella typhimurium LT2].	0.999794	0.0723863	1.11129		0.496294	0.901133	0.554676	0.0043		0.673055	0.957201	0.774837	0.198		0.524492	0.865476	0.585403	0.0104		0.66812	0.843137	0.77175	0.25		0.489733	0.768636	0.564	0.166		0.652676	0.779075	0.75625	0.219	AAL22579	putative inner membrane protein
STM3721	rfaP	phosphorylation of core heptose; lipopolysaccharide core biosynthesis protein RFAP. (SW:RFAP_SALTY); lipopolysaccharide core biosynthesis protein [Salmonella typhimurium LT2].	0.999923	0.0722661	1.83441		0.460122	0.899182	0.844708	0.000259		0.489465	0.934047	0.898417	0.000357		0.371127	0.863478	0.681405	0.00117		0.620692	0.837537	1.1785	0.161		0.678643	0.750764	1.245	0.0172		0.648399	0.755009	1.19	0.00142	AAL22580	lipopolysaccharide core biosynthesis; phosphorylation of core heptose
STM3723	rfaQ	modification of heptose region of core; similar to E. coli lipopolysaccharide core biosynthesis (AAC76656.1); Blastp hit to AAC76656.1 (344 aa), 78% identity in aa 1 - 344; lipopolysaccharide core biosynthesis protein [Salmonella typhimurium LT2].	0.996746	0.114245	2.71753		0.351671	0.900255	0.961184	0.00198		0.38364	0.936489	1.05382	0.00539		0.333381	0.863337	0.906279	0.0022		0.732025	0.813109	1.99	0.0148		0.89392	0.751414	2.43	0.383		0.783466	0.760475	2.1475	0.187	AAL22582	lipopolysaccharide core biosynthesis; modification of heptose region of core
STM3730	dfp	affecting synthesis of DNA and pantothenate metabolism; similar to E. coli flavoprotein affecting synthesis of DNA and pantothenate metabolism (AAC76663.1); Blastp hit to AAC76663.1 (430 aa), 92% identity in aa 24 - 430; flavoprotein [Salmonella typhimuri	0.999347	0.0724997	3.66444		0.35428	0.898908	1.2985	0.000109		0.419377	0.93418	1.54008	0.000919		0.363643	0.863302	1.33285	0.000988		0.739928	0.822192	2.7575	0.194		0.825093	0.751599	3.025	0.0957		0.85452	0.757586	3.145	0.203	AAL22589	flavoprotein affecting synthesis of DNA and pantothenate metabolism
STM3732	ttk	similar to E. coli putative transcriptional regulator (AAC76665.1); Blastp hit to AAC76665.1 (212 aa), 96% identity in aa 15 - 212; putative TetR/ArcR family transcriptional regulator [Salmonella typhimurium LT2].	0.999007	0.0722979	6.16394		0.416964	0.900862	2.58684	0.00279		0.438246	0.935554	2.71753	0.00353		0.353592	0.863693	2.18383	0.00256		0.752869	0.823604	4.6875	0.139		1.08374	0.752129	6.685	0.356		0.788782	0.757622	4.885	0.0973	AAL22591	putative transcriptional regulator (TetR/ArcR family)
STM3733	pyrE	orotate phosphoribosyltransferase. (SW:PYRE_SALTY); orotate phosphoribosyltransferase [Salmonella typhimurium LT2].	0.999279	0.0722792	2.0611		0.327305	0.902949	0.687587	0.00592		0.309914	0.938613	0.654699	0.00854		0.375714	0.864401	0.77778	0.00479		0.622317	0.806399	1.28333	0.00633		0.926234	0.750901	1.91	0.318		0.735969	0.764798	1.54	0.177	AAL22592	orotate phosphoribosyltransferase
STM3769	STM3769	similar to E. coli PTS enzyme IID, mannose-specific (AAC74889.1); Blastp hit to AAC74889.1 (286 aa), 39% identity in aa 16 - 286; putative phosphotransferase system enzyme II [Salmonella typhimurium LT2].	0.999062	0.072563	0.376867		0.423174	0.900794	0.16037	0.00239		0.403279	0.951238	0.156458	0.0224		0.530423	0.866451	0.201129	0.0169		0.688356	0.81514	0.2605	0.027		0.776569	0.753527	0.294	0.188		0.585523	0.772181	0.228	0.124	AAL22627	putative phosphotransferase system enzyme II
STM3786	yicN	similar to E. coli orf, hypothetical protein (AAC76686.1); Blastp hit to AAC76686.1 (159 aa), 82% identity in aa 10 - 159; putative inner membrane protein [Salmonella typhimurium LT2].	0.98961	0.204762	0.98905		0.479628	0.899109	0.474586	0.00371		0.487214	0.94325	0.492432	0.038		0.47404	0.882231	0.491851	0.128		0.701711	0.820951	0.6995	0.116		1.888	0.751801	1.87	0.0906		0.794619	0.785285	0.81875	0.538	AAL22644	putative inner membrane protein
STM3823	torC	Putative -35_signal for torC; RegulonDB:STMLTH004616	0.999155	0.0725428	0.267405		0.476941	0.900133	0.127844	0.00136		0.615534	0.952552	0.164847	0.00284		0.532864	0.865131	0.142956	0.00949		0.782707	0.814606	0.21	0.0608		0.889751	0.751189	0.238	0.188		0.866067	0.758753	0.2325	0.217	AAL22682	trimethylamine N-oxide reductase, cytochrome c-type subunit, also has activity as negativer regulator of tor operon
STM3824	torR	Ortholog of E. coli response transcriptional regulator for torA (sensor TorS) (AAC74080.1); Blastp hit to AAC74080.1 (230 aa), 81% identity in aa 1 - 229	0.999908	0.0722647	2.96787		0.450041	0.899013	1.33619	0.000136		0.418738	0.93464	1.24709	0.00133		0.316708	0.864082	0.943842	0.00318		0.512323	0.825916	1.5725	0.0761		0.491	0.751273	1.46	0.0285		0.503739	0.758149	1.5075	0.0131	AAL22683	response regulator in multi-component regualtory system wtih TorS (sensory kinase) and TorT (periplasmic sensor), regulates tor operon (TorR family)
STM3834	STM3834	similar to E. coli putative transcriptional regulator LYSR-type (AAC73855.1); Blastp hit to AAC73855.1 (338 aa), 27% identity in aa 22 - 318; putative LysR family transcriptional regulator [Salmonella typhimurium LT2].	0.994049	0.154676	0.772331		0.443406	0.904076	0.347525	0.0139		0.752858	0.961615	0.602848	0.354		0.470791	0.867102	0.367303	0.0266		0.566165	0.81676	0.44025	0.025		0.932513	0.754788	0.7225	0.721		0.550187	0.755584	0.426	0.0107	AAL22693	putative transcriptional regulator, LysR family
STM3845	STM3845	putative inner membrane protein [Salmonella typhimurium LT2].	0.995547	0.133714	0.785655		0.219569	0.899921	0.174146	0.0013		0.306697	0.93748	0.243437	0.00313		0.251728	0.863824	0.198494	0.0035		0.342465	0.827023	0.2835	0.0505		0.588518	0.761	0.4695	0.166		0.327914	0.781767	0.28575	0.0924	AAL22703	putative inner membrane protein
STM3849	yieE	similar to E. coli orf, hypothetical protein (AAC76735.1); Blastp hit to AAC76735.1 (253 aa), 77% identity in aa 5 - 253; putative cytoplasmic protein [Salmonella typhimurium LT2].	0.999335	0.0722759	0.86662		0.375727	0.899115	0.325894	0.000238		0.416542	0.935721	0.361528	0.000663		0.354141	0.863306	0.306947	0.000947		0.527269	0.814797	0.4585	0.00523		0.594604	0.751302	0.5155	0.0285		0.567206	0.754694	0.49175	0.00118	AAL22707	putative cytoplasmic protein
STM3863	STM3863	putative permease [Salmonella typhimurium LT2].	0.999968	0.0723232	0.879516		0.409408	0.900443	0.361872	0.00177		0.439095	0.937551	0.388702	0.00335		0.406099	0.864052	0.357964	0.00282		1.03324	0.825144	0.9165	0.831		1.20473	0.751753	1.06	0.0539		0.934718	0.75987	0.827	0.594	AAL22721	putative permease
STM3867	atpA	Putative RBS for atpA; RegulonDB:STMS1H003823	1	0.0722906	36.1691		0.157407	0.900029	5.82129	0.00201		0.111481	0.934573	4.20734	0.0032		0.249051	0.863389	9.01692	0.000943		0.611422	0.814972	22.15	0.00353		0.987484	0.752314	35.75	0.825		0.641399	0.770417	23.825	0.146	AAL22725	membrane-bound ATP synthase, F1 sector, alpha-subunit
STM3870	atpE	Putative RBS for atpE; RegulonDB:STMS1H003826	1		63.7401		0.082721	0.899221	5.40213	0.00758		0.0454592	0.933535	2.94728	0.00302		0.155667	0.863435	9.95176	0.00807		0.258227	0.818775	16.975	0.0504		0.493404	0.750774	31.45	0.0281		0.309019	0.761394	20.35	0.0726	AAL22728	membrane-bound ATP synthase, F0 sector, subunit c
STM3876	asnC	AsnC family; similar to E. coli regulator for asnA, asnC and gidA (AAC76766.1); Blastp hit to AAC76766.1 (152 aa), 97% identity in aa 1 - 152; transcriptional regulator for asnA, gidA [Salmonella typhimurium LT2].	0.999561	0.0724487	1.72821		0.488926	0.903164	0.853731	0.00912		0.994368	0.940941	1.73117	0.971		0.522615	0.865578	0.907922	0.0129		0.839525	0.818339	1.465	0.297		0.665327	0.751087	1.15	0.0276		0.746269	0.798392	1.3645	0.464	AAL22734	transcriptional regulator (AsnC family) for asnA, gidA
STM3898	yifE	Ortholog of E. coli orf, hypothetical protein (AAC77485.1); Blastp hit to AAC77485.1 (112 aa), 95% identity in aa 1 - 112	0.999997	0.0722867	5.84876		0.414026	0.903056	2.45467	0.00714		0.35261	0.940584	2.12174	0.0137		0.557923	0.8668	3.28727	0.0221		1.3224	0.907673	8.3975	0.559		0.462491	0.750786	2.705	0.00738		0.545532	0.803304	3.49	0.249	AAL22748	putative LysR type transcriptional regulator with pssR
STM3922	rffG	similar to E. coli dTDP-glucose 4,6-dehydratase (AAC76793.1); Blastp hit to AAC76793.1 (355 aa), 88% identity in aa 1 - 354; dTDP-glucose 4,6-dehydratase [Salmonella typhimurium LT2].	0.998417	0.0796309	2.88418		0.410227	0.909515	1.22384	0.0262		0.345515	0.941666	1.0306	0.0175		0.588828	0.866595	1.7093	0.0285		1.66174	1.06939	5.4375	0.392		1.51606	0.750982	4.375	0.0531		1.65212	0.785182	4.875	0.0984	AAL22771	dTDP-glucose 4,6-dehydratase
STM3925	wecE	similar to E. coli putative regulator (AAC76796.1); Blastp hit to AAC76796.1 (376 aa), 92% identity in aa 1 - 376; TDP-4-oxo-6-deoxy-D-glucose transaminase [Salmonella typhimurium LT2].	0.999811	0.0723811	2.83492		0.382577	0.917753	1.15759	0.0476		0.367921	0.945876	1.09172	0.0303		0.640652	0.871549	1.84222	0.0844		1.50746	2.65734	6.7425	0.727		1.32377	0.754563	3.77	0.149		1.15536	0.77159	3.33	0.485	AAL22774	TDP-4-oxo-6-deoxy-D-glucose transaminase
STM3927	STM3927	similar to E. coli orf, conceptual translation in SwissProt is fused with b4404 (AAC76799.1); Blastp hit to AAC76799.1 (204 aa), 85% identity in aa 1 - 202; putative inner membrane protein [Salmonella typhimurium LT2].	0.999074	0.0722931	1.86063		0.476197	0.903269	0.896227	0.00952		0.396268	0.939068	0.75024	0.0103		0.846547	0.874691	1.59761	0.409		1.27494	1.02618	2.8325	0.728		1.32027	0.76155	2.485	0.272		1.11593	0.762261	2.09	0.428	AAL22776	putative inner membrane protein
STM3936	hemX	Putative RBS for hemX; RegulonDB:STMS1H003876	0.999501	0.0724634	4.62635		0.259139	0.900205	1.21043	0.00132		0.216288	0.934926	1.01453	0.00185		0.35175	0.863889	1.63187	0.00291		1.13179	0.989766	6.285	0.862		1.32965	0.756218	6.19	0.183		1.06487	0.755518	4.93	0.245	AAL22781	uroporphyrinogen III methylase
STM3938	hemC	hydroxymethylbilane synthase; porphobilinogen deaminase. (SW:HEM3_SALTY); porphobilinogen deaminase [Salmonella typhimurium LT2].	0.999896	0.0723533	3.63746		0.475712	0.908454	1.77337	0.0266		0.439548	0.939942	1.62752	0.0144		0.593247	0.868403	2.17921	0.0405		1.32917	1.46654	6.3525	0.746		1.24393	0.75233	4.535	0.131		1.05453	0.760949	3.8575	0.666	AAL22783	porphobilinogen deaminase (hydroxymethylbilane synthase)
STM3940	STM3940	putative inner membrane protein [Salmonella typhimurium LT2].	0.996027	0.126269	1.5477		0.474525	0.902524	0.741608	0.0105		0.385185	0.93608	0.600378	0.00356		0.870169	0.879089	1.37236	0.567		2.11926	2.33079	4.3825	0.401		1.63073	0.785711	2.605	0.26		1.27441	0.798455	2.05	0.46	AAL22785	putative inner membrane protein
STM3948	yigA	S. typhimurium hypothetical protein in dapF-xerC intergenic region. (SW:YIGA_SALTY)	0.999839	0.072261	5.30404		0.476379	0.911697	2.61062	0.0382		0.455394	0.94517	2.49138	0.035		0.465596	0.86482	2.48023	0.0074		0.650387	0.856077	3.73	0.35		0.748431	0.751289	3.975	0.0667		0.907755	0.754918	4.8175	0.0694	AAL22792	putative cytoplasmic protein
STM3949	xerC	integrase/recombinase XERC. (SW:XERC_SALTY); putative site-specific integrase/recombinase [Salmonella typhimurium LT2].	0.996664	0.115675	3.30011		0.376376	0.910304	1.29434	0.0267		0.379032	0.941178	1.28541	0.0181		0.549182	0.864425	1.81623	0.0122		0.690374	0.857576	2.46	0.416		0.987478	0.763354	3.31	0.972		0.857256	0.765573	2.8625	0.439	AAL22793	putative integrase/recombinase, site-specific
STM3950	yigB	similar to E. coli putative phosphatase (AAC76815.1); Blastp hit to AAC76815.1 (238 aa), 87% identity in aa 1 - 238; putative hydrolase of the HAD superfamily [Salmonella typhimurium LT2].	0.999795	0.0723859	1.73095		0.45437	0.912312	0.815814	0.0386		0.427308	0.94082	0.754788	0.0158		0.880266	0.864642	1.52583	0.111		1.27384	0.955107	2.5425	0.694		1.99862	0.75195	3.465	0.028		1.89204	0.797256	3.39	0.0854	AAL22794	putative hydrolase of the HAD superfamily
STM3957	pldA	phospholipase A1 precursor. (SW:PA1_SALTY); outer membrane phospholipase A [Salmonella typhimurium LT2].	0.999224	0.0725276	2.63339		0.346952	0.902309	0.927233	0.00491		0.367893	0.936921	0.980713	0.005		0.420813	0.863448	1.10865	0.00141		1.03684	0.913175	3.07	0.95		1.68477	0.768266	4.51	0.153		1.35793	0.8133	3.7525	0.412	AAL22801	outer membrane phospholipase A
STM3970	ubiE	similar to E. coli 2-octaprenyl-6-methoxy-1,4-benzoquinone --&gt; 2-octaprenyl-3-methyl-6-methoxy-1,4-benzoquinone (AAC76836.1); Blastp hit to AAC76836.1 (251 aa), 95% identity in aa 1 - 251; S-adenosylmethionine; 2-DMK methyltransferase; 2-octaprenyl-6-m	0.999978	0.072276	5.38071		0.383722	0.899047	2.06602	0.00014		0.369138	0.937384	2.01511	0.00589		0.386607	0.86361	2.0829	0.00155		0.652903	0.833347	3.6525	0.202		0.999541	0.752786	5.395	0.997		1.06813	0.784375	5.915	0.816	AAL22814	S-adenosylmethionine : 2-DMK methyltransferase and 2-octaprenyl-6-methoxy-1,4-benzoquinone methylase
STM3975	tatC	integral membrane protein; similar to E. coli orf, hypothetical protein (AAC76842.1); Blastp hit to AAC76842.1 (258 aa), 89% identity in aa 1 - 258; component of sec-independent protein export [Salmonella typhimurium LT2].	0.999448	0.0724761	5.25409		0.385971	0.9073	2.08878	0.0169		0.529614	0.938149	2.81111	0.0146		0.458937	0.864114	2.41683	0.00428		0.768286	0.851892	4.2925	0.504		0.746592	0.752855	3.93	0.0905		0.752744	0.758813	3.975	0.0646	AAL22819	part of sec-independent protein export, integral membrane protein
STM3979	ubiB	similar to E. coli ferrisiderophore reductase; flavin reductase (NADPH:flavin oxidoreductase) (AAC76847.1); Blastp hit to AAC76847.1 (233 aa), 90% identity in aa 1 - 233; FMN reductase [Salmonella typhimurium LT2].	0.99994	0.0722682	4.57124		0.429194	0.903516	1.98967	0.0081		0.598543	0.941377	2.77663	0.0403		0.538214	0.864163	2.46474	0.00469		1.0122	0.997083	5.7775	0.989		0.820548	0.752252	3.755	0.0919		0.895856	0.757459	4.1075	0.251	AAL22823	FMN reductase
STM3982	fadA	similar to E. coli thiolase I; 3-ketoacyl-CoA thiolase; acetyl-CoA transferase (AAC76848.1); Blastp hit to AAC76848.1 (387 aa), 94% identity in aa 1 - 387; forms complex with FadB; 3-ketoacyl-CoA thiolase [Salmonella typhimurium LT2].	0.993038	0.167368	4.60228		0.199029	0.90273	0.956834	0.00762		0.171769	0.935505	0.814967	0.00423		0.294116	0.869472	1.40084	0.028		0.56662	0.985279	3.6275	0.562		0.497461	0.750771	2.29	0.0605		0.52119	0.790554	2.5775	0.184	AAL22826	3-ketoacyl-CoA thiolase; (thiolase I, acetyl-CoA transferase), in complex with FadB catalyzes EC 2.3.1.16 reaction
STM3983	fadB	Putative -35_signal for fadB; RegulonDB:STMLTH004637	0.99874	0.0723188	4.35631		0.160165	0.902953	0.743464	0.00731		0.142583	0.936172	0.658482	0.00726		0.270966	0.86374	1.1844	0.00258		0.536309	0.999862	3.43025	0.547		0.455763	0.75329	1.995	0.0461		0.512562	0.764239	2.275	0.0401	AAL22827	3-hydroxyacyl-coA dehydrogenase (EC 1.1.1.35) of 4-enzyme FadB protein
STM3987	hemG	similar to E. coli protoporphyrin oxidase (AAC76853.1); Blastp hit to AAC76853.1 (181 aa), 87% identity in aa 1 - 181; protoporphyrin oxidase [Salmonella typhimurium LT2].	0.999999	0.0722903	4.3561		0.349463	0.9108	1.59708	0.0244		0.345108	0.935374	1.51566	0.00251		0.499183	0.866422	2.19143	0.0163		1.46996	0.939516	7.22	0.497		1.24395	0.756507	5.44	0.181		1.17293	0.768671	5.1725	0.388	AAL22831	protoporphyrin oxidase
STM3994	mobA	similar to E. coli molybdopterin ---&gt; molybdopterin-guanine dinucleotide, protein Ar (AAC76855.1); Blastp hit to AAC76855.1 (194 aa), 77% identity in aa 1 - 193; putative molybdopterin-guanine dinucleotide biosynthesis protein [Salmonella typhimurium L	0.998418	0.0795882	0.92776		0.443034	0.899919	0.412152	0.0014		0.280716	0.946903	0.282255	0.0445		0.569237	0.864967	0.52983	0.0138		1.81094	0.817134	1.6825	0.0033		1.24231	0.754206	1.155	0.175		1.4459	0.784227	1.375	0.194	AAL22833	putative molybdopterin-guanine dinucleotide biosynthesis protein
STM3996	yihE	protein kinase; similar to E. coli orf, hypothetical protein (AAC76857.1); Blastp hit to AAC76857.1 (328 aa), 85% identity in aa 1 - 328; putative homoserine kinase type II [Salmonella typhimurium LT2].	0.999279	0.0725152	2.50231		0.308696	0.899181	0.773755	0.000285		0.316933	0.934745	0.797302	0.00122		0.309307	0.863463	0.774878	0.00135		0.808777	0.82214	2.04	0.196		0.915144	0.7508	2.29	0.198		0.964002	0.755297	2.415	0.576	AAL22835	putative homoserine kinase type II, protein kinase
STM3997	dsbA	thiol:disulfide interchange protein DABA precursor. (SW:DSBA_SALTY); periplasmic protein disulfide isomerase I [Salmonella typhimurium LT2].	0.999808	0.0722603	8.40142		0.178245	0.898987	1.49991	0.000118		0.164158	0.933591	1.38235	0.000247		0.253077	0.863403	2.12818	0.000966		0.628361	0.813422	5.2825	0.00176		0.610014	0.750791	5.125	0.0156		0.7658	0.757162	6.4525	0.039	AAL22836	periplasmic protein disulfide isomerase I
STM3998	yihG	Ortholog of E. coli putative endonuclease (AAC76860.1); Blastp hit to AAC76860.1 (310 aa), 82% identity in aa 10 - 307	0.997701	0.0959944	1.16357		0.196591	0.899173	0.229587	0.000349		0.270164	0.935554	0.316794	0.00146		0.247912	0.865665	0.29337	0.00909		0.65778	0.832411	0.784	0.152		0.730638	0.750857	0.8505	0.0895		0.625772	0.758761	0.73375	0.0389	AAL22837	putative endonuclease
STM3999	polA	3'-&gt;5' polymerase, 5'-&gt;3' and 3'-&gt;5' exonuclease; similar to E. coli DNA polymerase I, 3' --&gt; 5' polymerase, 5' --&gt; 3' and 3' --&gt; 5' exonuclease (AAC76861.1); Blastp hit to AAC76861.1 (928 aa), 93% identity in aa 1 - 928; DNA polymerase	0.999788	0.072388	2.56068		0.287127	0.901278	0.74573	0.00306		0.253169	0.935036	0.655667	0.00188		0.405745	0.866635	1.0501	0.0132		0.533521	0.814158	1.3675	0.00141		0.837557	0.750762	2.145	0.0496		0.751594	0.771093	1.97	0.281	AAL22838	DNA polymerase I, 3' --> 5' polymerase, 5' --> 3' and 3' --> 5' exonuclease
STM4003	yihI	hypothetical 19.2 Kda protein in polA-hemN intergenic region. (SW:YIHI_SALTY); putative cytoplasmic protein [Salmonella typhimurium LT2].	0.99947	0.0722686	2.22073		0.434641	0.903705	0.978929	0.0103		0.339557	0.936135	0.762878	0.00379		0.450062	0.86354	1.00038	0.00212		0.644078	0.828141	1.4575	0.104		0.567308	0.751002	1.26	0.0221		0.588749	0.784439	1.374	0.192	AAL22842	putative cytoplasmic protein
STM4007	glnA	glutamine synthetase. (SW:GLNA_SALTY); glutamine synthetase [Salmonella typhimurium LT2].	0.996437	0.119555	4.10437		0.322238	0.899142	1.32427	0.000494		0.161294	0.933977	0.666996	0.000773		0.63533	0.863368	2.60804	0.0125		0.853225	0.817429	3.53	0.343		0.742535	0.750998	3.05	0.132		0.812731	0.772864	3.4175	0.449	AAL22846	glutamine synthetase
STM4015	STM4015	putative cytoplasmic protein [Salmonella typhimurium LT2].	0.999997	0.0722865	0.43741		0.422521	0.89987	0.185287	0.000807		0.618031	0.945478	0.272737	0.0244		0.509184	0.863389	0.222755	0.000731		0.704824	0.822754	0.314	0.155		0.777273	0.751097	0.34	0.0143		0.704621	0.759765	0.31075	0.0664	AAL22854	putative cytoplasmic protein
STM4021	yihS	similar to E. coli orf, hypothetical protein (AAD13442.1); Blastp hit to AAD13442.1 (418 aa), 92% identity in aa 6 - 418; putative isomerase [Salmonella typhimurium LT2].	0.999899	0.0722639	0.331383		0.473705	0.909496	0.161252	0.0322		0.976324	0.99866	0.340917	0.949		0.685849	0.875953	0.2315	0.149		0.783965	0.84626	0.27375	0.503		0.974235	0.751138	0.323	0.574		0.761751	0.779807	0.2605	0.381	AAL22860	putative isomerase
STM4022	yihT	Putative RBS for yihT; RegulonDB:STMS1H003952	0.998787	0.072621	0.317606		0.306701	0.900978	0.0984	0.0023		0.407989	0.951684	0.131646	0.00969		0.380269	0.867139	0.122497	0.0171		0.511095	0.823933	0.167	0.0582		0.573002	0.756642	0.1835	0.0947		0.404288	0.794358	0.144425	0.169	AAL22861	putative aldolase
STM4023	yihU	similar to E. coli putative dehydrogenase (AAD13444.1); Blastp hit to AAD13444.1 (298 aa), 86% identity in aa 1 - 297; putative oxidoreductase [Salmonella typhimurium LT2].	0.996529	0.118	0.277212		0.394252	0.90665	0.112109	0.0162		0.659074	0.9696	0.188097	0.154		0.464205	0.867919	0.130213	0.0257		0.654614	0.822839	0.185	0.125		0.683304	0.751736	0.1895	0.0883		0.488249	0.775475	0.14205	0.103	AAL22862	putative oxidoreductase
STM4024	yihV	similar to E. coli putative kinase (AAD13445.1); Blastp hit to AAD13445.1 (300 aa), 85% identity in aa 3 - 300; putative sugar kinase [Salmonella typhimurium LT2].	0.997086	0.108101	0.430372		0.377652	0.90546	0.166407	0.0125		0.490694	0.949444	0.215861	0.0322		0.455062	0.863622	0.195976	0.00416		0.665198	0.837947	0.2995	0.253		0.713302	0.750908	0.307	0.0862		0.741243	0.757167	0.32025	0.0582	AAL22863	putative sugar kinase
STM4027	rbn	similar to E. coli tRNA processing exoribonuclease BN (AAD13448.1); Blastp hit to AAD13448.1 (290 aa), 93% identity in aa 1 - 290; tRNA processing exoribonuclease BN [Salmonella typhimurium LT2].	0.994974	0.142086	2.08862		0.465927	0.900974	0.97819	0.00511		0.250925	0.934376	0.526729	0.0011		0.472611	0.866453	0.994515	0.0203		0.709484	0.824182	1.5	0.14		0.792358	0.750771	1.655	0.203		0.684526	0.755517	1.4325	0.0274	AAL22866	tRNA processing exoribonuclease BN
STM4028	yihZ	Ortholog of E. coli orf, hypothetical protein (AAD13449.1); Blastp hit to AAD13449.1 (145 aa), 91% identity in aa 1 - 145	0.999969	0.0722737	1.79642		0.477475	0.90386	0.868435	0.0118		0.326837	0.935842	0.593129	0.00298		0.543063	0.863806	0.976504	0.00274		0.786605	0.838005	1.45	0.368		0.898659	0.75085	1.615	0.106		0.902818	0.755989	1.625	0.194	AAL22867	D-Tyr-tRNA(Tyr) deacylase
STM4049	rhaR	AraC/XylS family; L-rhamnose operon transcriptional activator RHAR. (SW:RHAR_SALTY); positive regulator for rhaRS operon [Salmonella typhimurium LT2].	0.999733	0.0722602	0.581503		0.317422	0.900095	0.185657	0.00108		0.366755	0.937954	0.213764	0.000675		0.35632	0.872843	0.214712	0.036		0.372375	0.834792	0.2355	0.0904		0.438367	0.753841	0.2565	0.0452		0.319431	0.77012	0.19875	0.0503	AAL22889	positive regulator for rhaRS operon (AraC/XylS familiy)
STM4056	yiiM	similar to E. coli orf, hypothetical protein (AAC76892.1); Blastp hit to AAC76892.1 (234 aa), 76% identity in aa 4 - 233; putative cytoplasmic protein [Salmonella typhimurium LT2].	1	0.0722923	1.63034		0.300564	0.89933	0.491205	0.000321		0.186137	0.934758	0.306567	0.000947		0.271618	0.863606	0.443933	0.0016		0.666578	0.814919	1.09	0.0122		0.913898	0.750955	1.49	0.0253		0.924159	0.76316	1.5225	0.642	AAL22896	putative cytoplasmic protein
STM4057	STM4057	putative inner membrane protein [Salmonella typhimurium LT2].	0.992568	0.172962	1.77592		0.324633	0.899679	0.578781	0.00165		0.199929	0.938334	0.373485	0.0107		0.308227	0.86353	0.54826	0.00464		0.6523	0.82372	1.1735	0.0998		0.662508	0.752049	1.18	0.153		0.899156	0.758197	1.6025	0.482	AAL22897	putative inner membrane protein
STM4066	STM4066	ribokinase family; similar to E. coli putative kinase (AAD13445.1); Blastp hit to AAD13445.1 (300 aa), 28% identity in aa 14 - 297; putative sugar kinase [Salmonella typhimurium LT2].	0.98909	0.209878	0.795244		0.379829	0.900222	0.303641	0.00425		0.264768	0.941386	0.218874	0.0134		0.399154	0.863643	0.317841	0.0103		0.741265	0.823016	0.60025	0.269		0.611366	0.750944	0.4865	0.132		0.53289	0.757444	0.4265	0.0264	AAL22906	putative sugar kinase, ribokinase family
STM4082	yiiQ	similar to E. coli orf, hypothetical protein (AAC76902.1); Blastp hit to AAC76902.1 (199 aa), 81% identity in aa 1 - 198; putative periplasmic protein [Salmonella typhimurium LT2].	0.997834	0.0931663	1.78005		0.474825	0.900566	0.849133	0.0036		0.550598	0.934682	0.981649	0.0025		0.419985	0.865917	0.753196	0.0117		0.49946	0.815346	0.8925	0.0061		0.617934	0.750771	1.1	0.0454		0.621257	0.755227	1.1075	0.00712	AAL22922	putative periplasmic protein
STM4110	ptsA	Putative RBS for ptsA; RegulonDB:STMS1H004034	0.998001	0.0894835	0.452682		0.464931	0.903244	0.212937	0.0104		0.626347	0.942979	0.285002	0.0161		0.451149	0.863632	0.204385	0.00338		0.84672	0.83282	0.3945	0.556		0.706553	0.751773	0.3205	0.101		0.895521	0.75877	0.407	0.363	AAL22950	General PTS family, enzyme I
STM4118	yijP	similar to E. coli orf, hypothetical protein (AAC76937.1); Blastp hit to AAC76937.1 (577 aa), 89% identity in aa 1 - 577; putative integral membrane protein [Salmonella typhimurium LT2].	0.999274	0.0725164	3.76003		0.362353	0.9001	1.36959	0.0014		0.368302	0.936003	1.39773	0.00346		0.351275	0.863383	1.32143	0.00113		1.02183	0.827345	3.8825	0.898		1.21537	0.751035	4.57	0.0718		0.939789	0.764758	3.5775	0.743	AAL22957	putative Integral membrane protein
STM4119	ppc	Putative RBS for ppc; RegulonDB:STMS1H004042	0.999893	0.0722635	3.1183		0.463002	0.902022	1.4562	0.00533		0.367294	0.936966	1.1609	0.006		0.523291	0.872475	1.66372	0.0553		0.898818	0.819381	2.815	0.334		1.555	0.751482	4.85	0.0204		1.60478	0.776198	5.1	0.0884	AAL22958	phosphoenolpyruvate carboxylase
STM4139	coaA	Putative RBS for coaA; RegulonDB:STMS1H004059	0.999839	0.072261	1.31011		0.398463	0.899059	0.522337	0.000157		0.40185	0.934709	0.527244	0.00052		0.393608	0.86378	0.516678	0.00247		1.11964	0.834876	1.49	0.579		1.01693	0.751979	1.335	0.846		0.77906	0.765193	1.03375	0.214	AAL22972	pantothenate kinase
STM4155	STM4155		0.997354	0.102989	0.587715		0.44679	0.902034	0.264908	0.00608		0.929456	0.991976	0.584127	0.854		0.783275	0.893789	0.479189	0.457		1.98133	0.867143	1.20225	0.0707		1.7621	0.752202	1.0375	0.0571		1.47325	0.768089	0.87725	0.0962	AAL22983	putative inner membrane protein
STM4181	yjaB	hypothetical protein in rrfE-metA intergenic region. (SW:YJAB_SALTY); putative acetyltransferase [Salmonella typhimurium LT2].	0.999977	0.0722758	1.4176		0.221821	0.899522	0.316302	0.000549		0.201523	0.9349	0.28838	0.000991		0.406008	0.868888	0.586388	0.0248		1.7025	0.815094	2.415	0.00118		0.976847	0.75125	1.385	0.405		1.09804	0.854361	1.712	0.861	AAL23005	putative acetyltransferase
STM4193	yjbC	similar to E. coli orf, hypothetical protein (AAC76992.1); Blastp hit to AAC76992.1 (290 aa), 90% identity in aa 1 - 290; putative pseudouridine synthase [Salmonella typhimurium LT2].	0.998627	0.0741656	2.14242		0.350426	0.899048	0.751341	0.000254		0.386321	0.934669	0.830372	0.00122		0.323659	0.863651	0.694551	0.00212		0.503207	0.813542	1.0795	0.00221		0.907608	0.751372	1.945	0.291		0.867492	0.767761	1.89	0.521	AAL23017	putative pseudouridine synthase
STM4214	STM4214	Putative RBS for STM4214; RegulonDB:STMS1H004121	0.980382	0.282525	0.59473		0.325663	0.899202	0.194694	0.0147		0.36284	0.939184	0.217385	0.00789		0.596361	0.888246	0.370965	0.255		1.00298	0.820459	0.5995	0.912		0.704183	0.751541	0.419	0.296		0.687201	0.79948	0.43525	0.435	AAL23038	putative cytoplasmic protein
STM4221	pgi	Ortholog of E. coli glucosephosphate isomerase (AAC76995.1); Blastp hit to AAC76995.1 (549 aa), 95% identity in aa 1 - 548	0.999884	0.0723576	5.13308		0.241732	0.899558	1.24733	0.000548		0.136621	0.933531	0.701753	0.000101		0.368397	0.86402	1.89608	0.0029		0.602752	0.81517	3.1	0.00423		1.09088	0.750757	5.6	0.0843		0.938482	0.782309	4.975	0.836	AAL23045	glucosephosphate isomerase
STM4234	ubiA	Ortholog of E. coli 4-hydroxybenzoate-octaprenyltransferase (AAC77010.1); Blastp hit to AAC77010.1 (290 aa), 93% identity in aa 1 - 290	0.999397	0.0724882	1.38249		0.444918	0.901288	0.619333	0.00362		0.400593	0.937536	0.560624	0.00662		0.440361	0.86888	0.617897	0.0233		1.07341	0.818249	1.495	0.612		1.38269	0.752009	1.915	0.078		1.46094	0.777821	2.0625	0.159	AAL23058	p-hydroxybenzoate: octaprenyltransferase
STM4236	dgkA	similar to E. coli diacylglycerol kinase (AAC77012.1); Blastp hit to AAC77012.1 (122 aa), 86% identity in aa 1 - 121; diacylglycerol kinase [Salmonella typhimurium LT2].	0.999953	0.0723304	1.79252		0.382724	0.899126	0.686705	0.000206		0.388939	0.934815	0.699527	0.00105		0.389931	0.864875	0.702492	0.00531		0.807817	0.827528	1.4675	0.276		0.902357	0.752904	1.62	0.263		0.856733	0.755614	1.5375	0.0462	AAL23060	diacylglycerol kinase
STM4257	STM4257	hypothetical protein spi4_A (gi|7467268); putative inner membrane or exported [Salmonella typhimurium LT2].	0.997374	0.102601	0.591849		0.170219	0.900285	0.10289	0.00212		0.238028	0.938383	0.1422	0.00149		0.214607	0.863414	0.127166	0.0014		1.209	0.859784	0.741	0.536		2.54858	0.751562	1.51	0.0292		4.1005	2.58732	2.7375	0.0626	AAL23081	putative inner membrane or exported
STM4258	STM4258	hypothetical protein spi4_A (gi|7467268); putative methyl-accepting chemotaxis protein [Salmonella typhimurium LT2].	0.997251	0.104974	0.797592		0.0998415	0.899233	0.080752	0.000616		0.195177	0.942959	0.169095	0.0179		0.109393	0.863438	0.087714	0.00156		0.714713	0.846275	0.59275	0.33		1.51068	0.751215	1.205	0.0637		2.35595	1.42329	2.1025	0.171	AAL23082	putative methyl-accepting chemotaxis protein
STM4259	STM4259	ABC exporter outer membrane component homolog (gi|7467234); putative ABC exporter outer membrane component-like protein [Salmonella typhimurium LT2].	0.997873	0.0923295	0.637496		0.113416	0.899195	0.0729833	0.000466		0.15552	0.937841	0.101381	0.00232		0.135909	0.863562	0.0871619	0.00197		0.896737	0.828461	0.579	0.577		2.09376	0.75153	1.335	0.0292		2.84078	1.37138	1.955	0.0737	AAL23083	putative ABC exporter outer membrane component homolog
STM4260	STM4260	predicted cation efflux pump; HLYD secretion protein (gi|7467244); membrane permease [Salmonella typhimurium LT2].	0.999842	0.0723715	1.318		0.0556182	0.898984	0.0744207	0.000382		0.0940808	0.934558	0.125958	0.000737		0.0711816	0.86335	0.094448	0.00119		0.559155	0.827306	0.75325	0.0647		1.5969	0.750775	2.105	0.019		2.0905	1.38566	3.14	0.251	AAL23084	membrane permease, predicted cation efflux pump
STM4280	nrfD	Ortholog of E. coli formate-dependent nitrate reductase complex; transmembrane protein (AAC77043.1); Blastp hit to AAC77043.1 (318 aa), 85% identity in aa 1 - 318	0.999064	0.0722938	0.562241		0.461734	0.90327	0.262651	0.00898		0.453929	0.941114	0.257522	0.0063		0.443771	0.864654	0.250529	0.00685		0.7336	0.909489	0.476	0.62		0.551132	0.751325	0.31	0.0283		0.603942	0.761489	0.34375	0.0482	AAL23104	putative nitrate reductase, formate dependent
STM4307	STM4307	similar to E. coli putative DMSO reductase anchor subunit (AAC74662.1); Blastp hit to AAC74662.1 (284 aa), 34% identity in aa 6 - 274; putative anaerobic dimethyl sulfoxide reductase, subunit C [Salmonella typhimurium LT2].	0.998893	0.0725989	0.681735		0.338173	0.906737	0.238444	0.0141		0.456035	0.944172	0.317416	0.02		0.417786	0.863945	0.285348	0.00347		0.684134	0.874694	0.51625	0.474		0.503857	0.760179	0.3495	0.112		0.568564	0.757671	0.38975	0.0147	AAL23131	putative anaerobic dimethyl sulfoxide reductase, subunit C
STM4310	STM4310	similar to E. coli orf, hypothetical protein (AAC77289.1); Blastp hit to AAC77289.1 (323 aa), 34% identity in aa 44 - 318; putative inner membrane protein [Salmonella typhimurium LT2].	0.996928	0.110996	0.519152		0.304525	0.900717	0.159581	0.0024		0.248422	0.949575	0.141733	0.0447		0.23689	0.884303	0.145396	0.117		2.99941	0.838651	1.5775	0.00741		1.80692	0.751029	0.9385	0.0465		1.2317	0.785584	0.6565	0.45	AAL23134	putative inner membrane protein
STM4313	STM4313	putative cytoplasmic protein [Salmonella typhimurium LT2].	0.999252	0.0725213	0.855526		0.311533	0.899287	0.267081	0.000349		0.27046	0.936494	0.233401	0.00161		0.226248	0.864607	0.195938	0.00545		1.07531	0.872741	0.97	0.847		1.16802	0.752926	1.0005	0.18		1.3621	0.838757	1.25125	0.488	AAL23137	putative cytoplasmic protein
STM4330	mopA	affects cell division; similar to E. coli GroEL, chaperone Hsp60, peptide-dependent ATPase, heat shock protein (AAC77103.1); Blastp hit to AAC77103.1 (548 aa), 98% identity in aa 1 - 548; chaperone Hsp60 with peptide-dependent ATPase activity [Salmonella	0.997778	0.0943572	144.032		0.207248	0.899676	30.1169	0.00102		0.106075	0.93354	15.3357	0.000313		0.25808	0.863567	37.2508	0.00207		0.551385	0.814655	79.825	0.012		0.94719	0.750923	136.5	0.605		1.11746	0.7603	161	0.334	AAL23153	chaperone Hsp60 with peptide-dependent ATPase activity, affects cell division
STM4331	yjeI	similar to E. coli orf, hypothetical protein (AAC77104.1); Blastp hit to AAC77104.1 (128 aa), 89% identity in aa 6 - 128; putative outer membrane lipoprotein [Salmonella typhimurium LT2].	0.999855	0.0722615	11.3607		0.350042	0.900682	4.00615	0.00197		0.422197	0.941609	4.92305	0.0202		0.374083	0.864103	4.26272	0.00333		0.691189	0.822704	8	0.144		0.620997	0.750833	7.055	0.0142		0.700151	0.756176	7.97	0.0115	AAL23154	putative outer membrane lipoprotein
STM4387	sgaU	similar to E. coli putative hexulose-6-phosphate isomerase (AAC77154.1); Blastp hit to AAC77154.1 (284 aa), 94% identity in aa 1 - 284; putative hexulose-6-phosphate isomerase [Salmonella typhimurium LT2].	0.99769	0.0962134	0.761283		0.387669	0.899608	0.295838	0.000957		0.285135	0.937748	0.219718	0.00308		0.361538	0.863584	0.275505	0.00257		0.721204	0.816644	0.5525	0.0673		0.685107	0.75427	0.525	0.153		0.549866	0.757371	0.42125	0.0165	AAL23207	putative hexulose-6-phosphate isomerase
STM4392	priB	similar to E. coli primosomal replication protein N (AAC77158.1); Blastp hit to AAC77158.1 (104 aa), 99% identity in aa 1 - 104; primosomal replication protein N [Salmonella typhimurium LT2].	0.999924	0.0722663	67.3776		0.417905	0.898878	28.1591	4.48e-05		0.273171	0.935018	18.5862	0.00168		0.297539	0.86339	20.0639	0.000966		0.790205	0.828423	54.075	0.277		0.915531	0.751303	61.7	0.109		0.633325	0.755434	42.75	0.0053	AAL23212	primosomal replication protein N
STM4416	mpl	similar to E. coli putative ligase (AAC77190.1); Blastp hit to AAC77190.1 (457 aa), 96% identity in aa 1 - 454; UDP-N-acetylmuramate:L-alanyl-gamma-D-glutamyl-meso-diaminopimelate ligase [Salmonella typhimurium LT2].	0.999997	0.072302	3.85881		0.39783	0.898915	1.53543	6.74e-05		0.420074	0.934626	1.62692	0.00138		0.427915	0.872572	1.69734	0.0409		0.725568	0.817454	2.82	0.0657		0.97657	0.751632	3.77	0.553		1.00876	0.773363	3.975	0.972	AAL23236	UDP-N-acetylmuramate:L-alanyl-gamma-D-glutamyl- meso-diaminopimelate ligase
STM4438	pmbA	maturation of antibiotic MccB17; see tld genes; similar to E. coli maturation of antibiotic MccB17, see tld genes (AAC77192.1); Blastp hit to AAC77192.1 (450 aa), 95% identity in aa 1 - 450; putative peptide maturation protein [Salmonella typhimurium LT2]	0.999372	0.0722738	1.66098		0.472909	0.899667	0.787151	0.00102		0.38403	0.934677	0.639726	0.000943		0.481035	0.863662	0.799879	0.00294		0.830327	0.822066	1.4	0.366		0.791419	0.750829	1.315	0.0673		0.792275	0.757906	1.3225	0.0997	AAL23258	putative peptide maturation protein, maturation of antibiotic MccB17, see tld genes
STM4446	STM4446	[L-seryl-tRNA(Ser) selenium transferase]; putative selenocysteine synthase [Salmonella typhimurium LT2].	0.999059	0.0722941	0.489976		0.497874	0.900261	0.244759	0.00231		0.484001	0.941347	0.238587	0.00506		0.52203	0.86349	0.255915	0.00282		0.580271	0.817299	0.2875	0.0341		0.674115	0.751015	0.3305	0.0465		0.577264	0.759707	0.28575	0.0313	AAL23266	putative selenocysteine synthase [L-seryl-tRNA(Ser) selenium transferase
STM4453	treC	alternative inducer of maltose system; cytoplasmic; similar to E. coli trehalase 6-P hydrolase (AAC77196.1); Blastp hit to AAC77196.1 (551 aa), 84% identity in aa 1 - 551; trehalose- 6-P hydrolase [Salmonella typhimurium LT2].	0.938599	0.510189	0.865912		0.368927	0.905772	0.327887	0.0491		0.696954	0.963274	0.630982	0.472		0.769333	0.866624	0.668859	0.567		2.69081		2.33	0.419					1					1	AAL23273	trehalose- 6-P hydrolase, alternative inducer of maltose system, cytoplasmic
STM4460	pyrB	aspartate carbamoyltransferase catalytic chain. (SW:PYRB_SALTY); aspartate carbamoyltransferase, catalytic subunit [Salmonella typhimurium LT2].	0.999896	0.0722637	0.785185		0.4541	0.906761	0.364341	0.0184		0.464647	0.944788	0.373657	0.0266		0.453341	0.864303	0.356986	0.00452		0.703335	0.815134	0.55325	0.0102		1.49537	0.752432	1.175	0.0325		1.33695	0.768004	1.0635	0.167	AAL23279	aspartate carbamoyltransferase, catalytic subunit
STM4461	pyrL	pyrbi operon leader peptide (attenuator). (SW:LPPY_SALTY); pyrBI operon leader peptide [Salmonella typhimurium LT2].	0.999893	0.0722635	0.535146		0.450144	0.903732	0.244086	0.0103		0.870848	0.960447	0.478092	0.56		0.695382	0.864842	0.372936	0.0175		1.97422	0.80168	1.062	0.0465					1		1.18165	0.757234	0.6365	0.368	AAL23280	pyrBI operon leader peptide
STM4470	yjgD	hypothetical 15.7 dda protein in argI-miaE intergenic region (ORF15.6). (SW:YJGD_SALTY); putative cytoplasmic protein [Salmonella typhimurium LT2].	0.999027	0.0725705	2.46576		0.309303	0.902179	0.776094	0.00539		0.289411	0.935102	0.720168	0.00196		0.37033	0.86338	0.913471	0.00123		0.620999	0.840024	1.59	0.177		0.601671	0.751736	1.485	0.04		0.702214	0.810518	1.87	0.452	AAL23289	putative cytoplasmic protein
STM4477	pepA	similar to E. coli aminopeptidase A/I (AAC77217.1); Blastp hit to AAC77217.1 (503 aa), 98% identity in aa 1 - 503; aminopeptidase A [Salmonella typhimurium LT2].	0.999995	0.0722847	5.90268		0.466395	0.899947	2.7612	0.00128		0.430528	0.935425	2.55575	0.00286		0.536272	0.864211	3.17254	0.00552		0.667374	0.850036	4.2025	0.343		0.831616	0.7513	4.91	0.0401		0.639039	0.779924	3.935	0.22	AAL23296	aminopeptidase A
STM4570	deoD	Ortholog of E. coli purine-nucleoside phosphorylase (AAC77337.1); Blastp hit to AAC77337.1 (239 aa), 96% identity in aa 1 - 239	0.99832	0.0820316	4.88252		0.432254	0.899811	2.1166	0.00134		0.419353	0.934414	2.05281	0.00128		0.452297	0.863315	2.20855	0.00204		0.728161	0.825749	3.6025	0.148		0.915124	0.751585	4.47	0.368		0.973379	0.756973	4.7625	0.779	AAL23385	purine-nucleoside phosphorylase
STM4581	yjjK	ABC superfamily (atp_bind); similar to E. coli putative ATP-binding component of a transport system (AAC77344.1); Blastp hit to AAC77344.1 (555 aa), 97% identity in aa 1 - 555; putative transport protein [Salmonella typhimurium LT2].	0.997531	0.0994762	4.66622		0.434102	0.900529	2.03617	0.00295		0.419925	0.935179	1.96916	0.00288		0.422396	0.864985	1.9808	0.00888		1.011	0.839533	4.8725	0.966		1.34774	0.750772	6.29	0.0919		1.04027	0.806266	5.13	0.92	AAL23396	putative ABC superfamily (atp_bind) transport protein
STM4582	slt	similar to E. coli soluble lytic murein transglycosylase (AAC77345.1); Blastp hit to AAC77345.1 (654 aa), 89% identity in aa 1 - 654; soluble lytic murein transglycosylase [Salmonella typhimurium LT2].	0.99957	0.0722643	1.97791		0.399293	0.904117	0.804009	0.00951		0.58083	0.947482	1.17897	0.0787		0.34571	0.863926	0.685752	0.00288		0.587141	0.820623	1.18175	0.0604		0.705177	0.751118	1.395	0.0313		0.671574	0.769025	1.36	0.16	AAL23397	lytic murein transglycosylase, soluble
