# Supplementary material for: During infection of epithelial cells Salmonella enterica serovar Typhimurium undergoes a time-dependent transcriptional adaptation that results in simultaneous expression of three type 3 secretion systems
Source: Cell Microbiol. 2008 Apr 1;10(4):958–84. doi: 10.1111/j.1462-5822.2007.01099.x (PMC2343689; doi:10.1111/j.1462-5822.2007.01099.x)
Supplement: Table S17 — Genes required for Salmonella-associated enteritis in the bovine infection model and for survival and replication in cultivated epithelial cells are expressed within HeLa cells. [file cmi0010-0958-SD18.xls]

## Sheet: Sheet1
Table S17:
Common name	J774 4h	J774 8h	J774 12h	HeLa 2h	HeLa 4h	HeLa 6h	Synonyms	Description	Product	References
sitA	13.6474	4.88518	16.1982	8.39	18	54.95	STM2861	SitA (gi|5231094); fur regulated Salmonella iron transporter [Salmonella typhimurium LT2].	Salmonella iron transporter: fur regulated	Janakiraman and Slauch, 2000
sitB	6.64111	2.57931	8.10726	6.3475	17.4	41.7	STM2862	S. typhimurium SitB (gi|5231095)	Salmonella iron transporter: fur regulated	Janakiraman and Slauch, 2000
sipC	0.79393	1.02105	0.812753	29.8	32.3	36.3	STM2884	sspC protein (gi|7443298); cell invasion protein [Salmonella typhimurium LT2].	cell invasion protein	Morgan et al., 2004
prgK	1.53872	1.75804	1.24299	10.2975	26.25	34.45	STM2871	lipoprotein; may link inner and outer membranes; PRGK protein precursor. (SW:PRGK_SALTY); cell invasion protein [Salmonella typhimurium LT2].	cell invasion protein; lipoprotein, may link inner and outer membranes	Morgan et al., 2005
sitC	3.19299	1.42621	4.97848	5.01	11.65	27.525	STM2863	SitC (gi|5231096); fur regulated Salmonella iron transporter [Salmonella typhimurium LT2].	Salmonella iron transporter: fur regulated	Janakiraman and Slauch, 2000
fljB	2.12419	1.89948	1.54032	4.9525	16.6	24.3	STM2771	phase 2 flagellin; flagellar synthesis; phase-2 flagellin. (SW:FLJB_SALTY); filament structural protein [Salmonella typhimurium LT2].	Flagellar synthesis: phase 2 flagellin (filament structural protein)	Morgan et al., 2004
hns	13.0961	14.3451	16.8919	17.125	6.37	17.325	STM1751	HU; BH2; H;, NS; pleiotropic regulator; DNA-binding protein H-NS (histone-like protein HLP-II) (protein H1)(protein B1). (SW:HNS_SALTY); DNA-binding protein HLP-II [Salmonella typhimurium LT2].	DNA-binding protein HLP-II (HU, BH2, HD, NS); pleiotropic regulator	Morgan et al., 2004
lpp	25.7015	21.2358	39.0823	15.43	9.795	15.025	STM1377	links outer and inner membranes; similar to E. coli murein lipoprotein (AAC74747.1); Blastp hit to AAC74747.1 (78 aa), 96% identity in aa 1 - 78; murein lipoprotein [Salmonella typhimurium LT2].	murein lipoprotein, links outer and inner membranes	Sha et al., 2004
clpB	6.28243	4.50266	5.0855	9.48	13.05	14.15	STM2660	Hsp 100; part of novel multi-chaperone system with DnaK, DnaJ, and GrpE; similar to E. coli heat shock protein (AAC75641.1); Blastp hit to AAC75641.1 (857 aa), 96% identity in aa 1 - 857; ATP-dependent protease [Salmonella typhimurium LT2].	ATP-dependent protease, Hsp 100, part of novel multi-chaperone system with DnaK, DnaJ, and GrpE	Morgan et al., 2004
slyD	12.4386	8.85743	16.9092	12.9775	13.8	13	STM3455	similar to E. coli FKBP-type peptidyl-prolyl cis-trans isomerase (rotamase) (AAC76374.1); Blastp hit to AAC76374.1 (196 aa), 97% identity in aa 1 - 196; FKBP-type peptidyl prolyl cis-trans isomerase; rotamase [Salmonella typhimurium LT2].	FKBP-type peptidyl prolyl cis-trans isomerase (rotamase)	Morgan et al., 2004
sipD	0.599767	0.923391	0.614298	8.375	10.4	12.7825	STM2883	sspD protein (gi|7443300); cell invasion protein [Salmonella typhimurium LT2].	cell invasion protein	Morgan et al., 2004
sitD	2.33709	1.8488	2.61806	3.4675	6.13	12.0025	STM2864	SitD (gi|5231097); fur regulated Salmonella iron transporter [Salmonella typhimurium LT2].	Salmonella iron transporter: fur regulated	Janakiraman and Slauch, 2000
sipA	0.841997	1.11994	0.898848	7.7375	9.56	11.17	STM2882	SipA (gi|1172128); cell invasion protein [Salmonella typhimurium LT2].	cell invasion protein	Morgan et al., 2004
fepA	2.53129	1.8377	2.93915	2.86	11.2	10.3025	STM0585	similar to E. coli outer membrane receptor for ferric enterobactin (enterochelin) and colicins B and D (AAC73685.1); Blastp hit to AAC73685.1 (746 aa), 81% identity in aa 1 - 746; outer membrane porin, receptor for ferric enterobactin (enterochelin) and colicins B and D [Salmonella typhimurium LT2].	outer membrane porin, receptor for ferric enterobactin (enterochelin) and colicins B and D	Morgan et al., 2004
prgH	0.84813	1.16993	0.723426	3.935	5.72	9.0375	STM2874	PRGH protein. (SW:PRGH_SALTY); cell invasion protein [Salmonella typhimurium LT2].	cell invasion protein	Morgan et al., 2004
orgA	3.83654	2.88482	3.74807	4.3125	5.485	7.82	STM2869	Putative RBS for orgA; RegulonDB:STMS1H002934	putative flagellar biosynthesis/type III secretory pathway protein	Morgan et al., 2004
sicA	0.555953	0.639939	0.512881	11.825	5.275	7.455	STM2886	secretory proteins; surface presentation of antigens protein SPAT. (SW:SPAT_SALTY); surface presentation of antigens [Salmonella typhimurium LT2].	surface presentation of antigens; secretory proteins	Morgan et al., 2004
rfbH	3.19884	2.9579	10.4371	3.7275	6.005	6.245	STM2090	Putative RBS for rfbH; RegulonDB:STMS1H002237	LPS side chain defect: CDP-6deoxy-D-xylo-4-hexulose-3-dehydrase	Morgan et al., 2004
invC	1.06515	1.18292	0.921497	4.085	6.17	6.195	STM2894	secretory proteins; probable ATP synthase SPAL. (SW:SPAL_SALTY); surface presentation of antigens [Salmonella typhimurium LT2].	surface presentation of antigens; secretory proteins	Morgan et al., 2004
invF	0.617161	0.931438	0.637902	4.2775	4.69	6.035	STM2899	invasion protein INVF. (SW:INVF_SALTY); invasion protein [Salmonella typhimurium LT2].	invasion protein	Morgan et al., 2004
hilD	2.63223	4.58744	3.40359	9.9575	3.91	5.905	STM2875	HilD (gi|4455108); regulatory helix-turn-helix proteins, araC family [Salmonella typhimurium LT2].	regulatory helix-turn-helix proteins, araC family	Morgan et al., 2004
rfbI	2.06966	2.89584	2.00597	2.615	4.955	4.2525	STM2093	S. typhimurium RFBI protein. (SW:RFBI_SALTY)	LPS side chain defect: CDP-6-deoxy-delta3,4-glucoseen reductase	Morgan et al., 2004
invI	0.498507	0.59889	0.517086	2.1575	3.27	3.775	STM2893	secretory proteins; surface presentation of antigens protein SPAM. (SW:SPAM_SALTY); surface presentation of antigens [Salmonella typhimurium LT2].	surface presentation of antigens; secretory proteins	Morgan et al., 2004
mig-14	5.75698	4.78441	5.56652	5.4875	3.43	3.7125	STM2782	putative transcription activator [Salmonella typhimurium LT2].	putative transcription activator	Morgan et al., 2004
invA	0.369486	0.436814	0.397755	2.0575	3.015	3.3425	STM2896	invasion protein INVA. (SW:INVA_SALTY); invasion protein [Salmonella typhimurium LT2].	invasion protein	Steele-Mortimer et al., 2002
invE	0.178118	0.288445	0.187782	1.765	2.795	3.34	STM2897	Putative RBS for invE; RegulonDB:STMS1H002958	invasion protein	Morgan et al., 2004
wecE	1.15759	1.09172	1.84222	6.7425	3.77	3.33	STM3925	similar to E. coli putative regulator (AAC76796.1); Blastp hit to AAC76796.1 (376 aa), 92% identity in aa 1 - 376; TDP-4-oxo-6-deoxy-D-glucose transaminase [Salmonella typhimurium LT2].	TDP-4-oxo-6-deoxy-D-glucose transaminase	Morgan et al., 2004
rfbA	2.13852	2.21828	1.86749	1.9325	2.865	2.8375	STM2095	glucose-1-phosphate thymidylyltransferase. (SW:RFBA_SALTY); dTDP-glucose pyrophosphorylase [Salmonella typhimurium LT2].	dTDP-glucose pyrophosphorylase	Morgan et al., 2004
yrdB	1.15417	0.934206	1.23394	2.8525	2.25	2.675	STM3400	similar to E. coli orf, hypothetical protein (AAC76305.1); Blastp hit to AAC76305.1 (85 aa), 71% identity in aa 1 - 84; putative periplasmic protein [Salmonella typhimurium LT2].	putative periplasmic protein	Morgan et al., 2004
invH	0.558264	1.00815	0.695075	5.3125	2.355	2.6275	STM2900	invasion protein INVH precursor. (SW:INVH_SALTY); invasion protein [Salmonella typhimurium LT2].	invasion protein	Morgan et al., 2004
hilA	0.579707	0.6456	0.893482	2.6625	2.095	2.5025	STM2876	invasion protein IAGA (protein HILA). (SW:IAGA_SALTY); invasion genes transcription activator [Salmonella typhimurium LT2].	invasion genes transcription activator	Morgan et al., 2004
emrA	4.07111	8.8506	4.2375	1.715	1.77	2.405	STM2814	similar to E. coli multidrug resistance secretion protein (AAC75732.1); Blastp hit to AAC75732.1 (390 aa), 89% identity in aa 1 - 390; multidrug resistance secretion protein [Salmonella typhimurium LT2].	multidrug resistance secretion protein	Morgan et al., 2004
ydjA	1.71331	1.20686	1.54145	1.82	1.54	2.325	STM1296	similar to E. coli orf, hypothetical protein (AAC74835.1); Blastp hit to AAC74835.1 (183 aa), 88% identity in aa 1 - 183; putative oxidoreductase [Salmonella typhimurium LT2].	putative oxidoreductase	Morgan et al., 2004
STM2779	3.97199	3.15273	7.07767	2.0525	1.415	2.1975	STM2779	hypothetical protein; putative inner membrane protein [Salmonella typhimurium LT2].	putative inner membrane protein	Morgan et al., 2004
rfaG	1.1586	1.09178	1.09865	1.8225	2.385	1.83	STM3722	similar to E. coli glucosyltransferase I; lipopolysaccharide core biosynthesis (AAC76655.1); Blastp hit to AAC76655.1 (374 aa), 86% identity in aa 1 - 374; glucosyltransferase I [Salmonella typhimurium LT2].	glucosyltransferase I	Maurer et al., 2000; Morgan et al., 2004
ygcF	1.32838	2.47799	1.38444	1.53	1.315	1.62	STM2951	Putative RBS for ygcF; RegulonDB:STMS1H003006	putative Organic radical activating enzymes	Morgan et al., 2004
spaR	0.328926	0.502667	0.389737	1.1365	1.78	1.6125	STM2888	secretory proteins; surface presentation of antigens protein SPAR. (SW:SPAR_SALTY); surface presentation of antigens [Salmonella typhimurium LT2].	surface presentation of antigens; secretory proteins	Morgan et al., 2004
sseA	1.48278	1.81465	1.56942	1.006	1.54	1.4925	STM2533	similar to E. coli putative thiosulfate sulfurtransferase (AAC75574.1); Blastp hit to AAC75574.1 (334 aa), 80% identity in aa 54 - 332; putative sulfurtransferase [Salmonella typhimurium LT2].	putative sulfurtransferase	Morgan et al., 2004
rfbN	0.913531	1.46053	1.04225	1.03225	1.505	1.3275	STM2085	Putative RBS for rfbN; RegulonDB:STMS1H002233	LPS side chain defect: rhamnosyl transferase	Morgan et al., 2004
STM1672	1.61121	1.59917	1.67798	1.645	1.245	1.2925	STM1672	putative cytoplasmic protein [Salmonella typhimurium LT2].	putative cytoplasmic protein	Morgan et al., 2004
trkA	0.551168	0.505379	0.470257	1.3625	1.725	1.265	STM3409	TRK system potassium uptake protein TRKA. (SW:TRKA_SALTY); Trk system transport of potassium protein [Salmonella typhimurium LT2].	Trk system transport of potassium	Morgan et al., 2004
ppx	0.673393	1.00239	0.704867	0.8755	1.435	1.24225	STM2502	similar to E. coli exopolyphosphatase (AAC75555.1); Blastp hit to AAC75555.1 (513 aa), 92% identity in aa 1 - 513; exopolyphosphatase [Salmonella typhimurium LT2].	exopolyphosphatase	Morgan et al., 2004
ynaF	1.13107	1.38286	1.42634	0.9105	0.8055	1.185	STM1652	similar to E. coli putative filament protein (AAC74458.1); Blastp hit to AAC74458.1 (168 aa), 90% identity in aa 25 - 168; putative universal stress protein [Salmonella typhimurium LT2].	putative universal stress protein	Morgan et al., 2004
hisM	0.704999	0.440796	0.572684	1.024	1.55	1.081	STM2352	ABC superfamily (membrane); histidine transport system permease protein HISM. (SW:HISM_SALTY); histidine and lysine/arginine/ornithine transport protein [Salmonella typhimurium LT2].	ABC superfamily (membrane),histidine and lysine/arginine/ornithine transport protein	Morgan et al., 2004
pyrD	0.597293	0.800881	0.656537	0.92925	1.395	0.9895	STM1058	dihydroorotate dehydrogenase. (SW:PYRD_SALTY); dihydro-orotate oxidase [Salmonella typhimurium LT2].	dihydro-orotate oxidase	Morgan et al., 2004
agaR	0.468327	0.485044	0.489361	0.73725	1.125	0.963	STM3252	DeoR family; similar to E. coli putative DEOR-type transcriptional regulator of aga operon (AAC76165.1); Blastp hit to AAC76165.1 (269 aa), 26% identity in aa 10 - 252; aga operon transcriptional repressor [Salmonella typhimurium LT2].	aga operon transcriptional repressor (DeoR family)	Morgan et al., 2004
rfbU	0.578737	1.08116	0.799681	0.72325	0.905	0.909	STM2086	Putative RBS for rfbU; RegulonDB:STMS1H002234	LPS side chain defect: mannosyl transferase	Morgan et al., 2004
sbcD	0.929298	1.25298	0.923166	1.11225	1.075	0.90025	STM0396	similar to E. coli ATP-dependent dsDNA exonuclease (AAC73501.1); Blastp hit to AAC73501.1 (400 aa), 84% identity in aa 1 - 400; ATP-dependent dsDNA exonuclease [Salmonella typhimurium LT2].	ATP-dependent dsDNA exonuclease	Morgan et al., 2004
ssaL	4.78473	2.92271	10.8202	1.2525	0.49	0.75575	STM1412	secretion system apparatus protein SSAL. (SW:SSAL_SALTY); secretion system apparatus protein [Salmonella typhimurium LT2].	Secretion system apparatus	Morgan et al., 2004
ompN	0.778078	0.608843	0.998628	0.8675	0.5985	0.70575	STM1473	non-specific porin; similar to E. coli putative outer membrane protein (AAC74459.1); Blastp hit to AAC74459.1 (377 aa), 81% identity in aa 1 - 377; outer membrane protein N [Salmonella typhimurium LT2].	outer membrane protein N, non-specific porin	Morgan et al., 2004
Low levels	0-0.5	0.5-1	1-2	2-5	5-10	>10	High Levels
